# Supplementary material for: A sense of place: transcriptomics identifies environmental signatures in Cabernet Sauvignon berry skins in the late stages of ripening
Source: BMC Plant Biol. 2020 Jan 28;20:41. doi: 10.1186/s12870-020-2251-7 (PMC6986057; doi:10.1186/s12870-020-2251-7)
Supplement: Supplementary file 1 — Additional file 1. Log2 transcripts per million (TPM) to genes uniquely mapped to the V1 Cabernet Sauvignon genome. [file 12870_2020_2251_MOESM1_ESM.xlsx]

## Sheet: AdditionalFile1
Additional File 1. Log2TPM data for each gene (GeneID). Column names are individual samples for BOD and RNO followed by a °Brix value and a replicate number (e.g. R1). Z and AA columns are average differences between the high and low °Brix samples for each location. AB to BI are annotation columns containing the initial CS annotation followed by blast hits on Araport11, Ensembl V1 and manually cu…
GeneID	BOD19_5R1	BOD19_5R2	BOD19_5R3	BOD20_5R1	BOD20_5R2	BOD20_5R3	BOD21_5R1	BOD21_5R2	BOD21_5R3	BOD22_5R1	BOD22_5R2	BOD22_5R3	RNO20R1	RNO20R2	RNO20R3	RNO22R1	RNO22R2	RNO22R3	RNO24R1	RNO24R2	RNO24R3	RNO26R1	RNO26R2	RNO26R3	BOD.difference	RNO.difference	Description	GOs	GOs.description	ECs	ECs.description	InterPro.IDs	InterPro.GOs	InterPro.GOs.description	Ara11.sseqid	Ara11.pident	Ara11.evalue	Ara11.bitscore	Ara11.hit.nb	Ara11.other.hits	Ara11.Name	Ara11.Note	Ara11.curator_summary	Ara11.symbol	Ara11.Alias	Ara11.full_name	Ara11.computational_description	ens.Vv.sseqid	ens.Vv.pident
VvCabSauv08_H0000F_002.ver1.0.g000100	2.79972	2.39419	2.25878	3.01239	2.76449	2.51788	2.3647	3.31161	3.22989	2.76591	3.25773	3.34695	2.28953	0.898891	2.37448	1.63529	2.2153	1.48939	1.95327	2.02987	2.16606	2.28477	2.16669	1.2536	0.639296	0.0473886	Tetraacyldisaccharide 4 -kinase	0	0	0	0	IPR013103 (PFAM), PTHR11439:SF224 (PANTHER), PTHR11439 (PANTHER), cd09272 (CDD), SSF56672 (SUPERFAMILY)	no GO terms	no GO terms	AT4G23160.2	33.2	3.1e-33	140.6	1-to-many	AT4G23160.3	AT4G23160.2	cysteine-rich RECEPTOR-like kinase		"CRK8"		cysteine-rich RLK (RECEPTOR-like protein kinase) 8		VIT_09s0002g05110	37.6
VvCabSauv08_H0000F_002.ver1.0.g000110	2.39038	2.88519	2.65075	3.39617	2.68397	2.27578	3.09078	3.01281	2.6925	3.31569	2.90921	3.41518	2.48654	2.56211	2.05289	2.27106	2.6359	3.10297	2.21778	2.38855	2.52903	2.88249	2.41224	3.10115	0.571254	0.431446	1-phosphatidylinositol-3-phosphate 5-kinase FAB1C	P:GO:0019538, P:GO:0006091, P:GO:0009056, F:GO:0008289, P:GO:0009058, P:GO:0006139, P:GO:0006810, C:GO:0009536, F:GO:0000166, P:GO:0005975, C:GO:0005768, F:GO:0005515, C:GO:0005739, C:GO:0016020, P:GO:0006629, C:GO:0005829, F:GO:0016301	P:protein metabolic process, P:generation of precursor metabolites and energy, P:catabolic process, F:lipid binding, P:biosynthetic process, P:nucleobase-containing compound metabolic process, P:transport, C:plastid, F:nucleotide binding, P:carbohydrate metabolic process, C:endosome, F:protein binding, C:mitochondrion, C:membrane, P:lipid metabolic process, C:cytosol, F:kinase activity	EC:2.7.1.150, EC:2.3.1.168, EC:2.3.1.12	1-phosphatidylinositol-3-phosphate 5-kinase, Dihydrolipoyllysine-residue (2-methylpropanoyl)transferase, Dihydrolipoyllysine-residue acetyltransferase	IPR000306 (SMART), IPR002498 (SMART), IPR027409 (G3DSA:3.50.7.GENE3D), G3DSA:3.30.260.10 (GENE3D), IPR002423 (PFAM), IPR013083 (G3DSA:3.30.40.GENE3D), IPR027484 (G3DSA:3.30.800.GENE3D), IPR002498 (PFAM), mobidb-lite (MOBIDB_LITE), mobidb-lite (MOBIDB_LITE), mobidb-lite (MOBIDB_LITE), PTHR11353:SF111 (PANTHER), PTHR11353 (PANTHER), IPR002498 (PROSITE_PROFILES), IPR017455 (PROSITE_PROFILES), cd0006…	F:GO:0005524, F:GO:0016307, F:GO:0046872, P:GO:0046488	F:ATP binding, F:phosphatidylinositol phosphate kinase activity, F:metal ion binding, P:phosphatidylinositol metabolic process	AT1G71010.1	52.1	0	1383.2	1-to-1		AT1G71010.1	FORMS APLOID AND BINUCLEATE CELLS 1C	Encodes a protein that is predicted to act as a phosphatidylinositol-3P 5-kinase%2C but%2C because it lacks a FYVE domain%2C it is unlikely to be efficiently targeted to membranes containing the proposed phosphatidylinositol-3P substrate. Therefore%2C its molecular function remains unknown.	"FAB1C"		FORMS APLOID AND BINUCLEATE CELLS 1C	FORMS APLOID AND BINUCLEATE CELLS 1C (FAB1C)%3B FUNCTIONS IN: 1-phosphatidylinositol-4-phosphate 5-kinase activity%2C phosphatidylinositol phosphate kinase activity%2C ATP binding%3B INVOLVED IN: phosphatidylinositol metabolic process%2C cellular protein metabolic process%3B LOCATED IN: cellular_component unknown%3B EXPRESSED IN: 22 plant structures%3B EXPRESSED DURING: 13 growth stages%3B CONTAI…	VIT_01s0011g04790	99.2
VvCabSauv08_H0000F_002.ver1.0.g000120	0.807553	1.52039	2.05479	2.27758	1.72349	1.657	2.79047	1.75644	1.73441	2.61479	2.51818	3.21343	0.816677	0.409353	1.35577	0	1.83308	1.91655	1.40308	1.17564	1.88722	1.67665	2.1692	1.4388	1.32122	0.900952	BHLH domain class transcription factor	0	0	0	0	Coil (COILS), mobidb-lite (MOBIDB_LITE)	no GO terms	no GO terms
VvCabSauv08_H0000F_002.ver1.0.g000130	0.683467	0	0.526959	0.931598	0.616451	0.582775	0.195537	1.68595	2.09936	2.4825	1.77113	1.74203	0	0	0	0	0	0	0	0	0	0	0.646332	0	1.59507	0.215444	plastid movement impaired	F:GO:0003677, C:GO:0005634, P:GO:0009607, P:GO:0009605, P:GO:0016043, C:GO:0005886	F:DNA binding, C:nucleus, P:response to biotic stimulus, P:response to external stimulus, P:cellular component organization, C:plasma membrane	0	0	Coil (COILS), IPR025322 (PFAM), PTHR33148 (PANTHER), PTHR33148:SF20 (PANTHER)	no GO terms	no GO terms	AT2G01340.1	50.4	9.7e-48	188.3	1-to-1		AT2G01340.1	plastid movement impaired protein	Encodes a protein whose expression is responsive to nematode infection.	"At17.1"			At17.1%3B FUNCTIONS IN: molecular_function unknown%3B INVOLVED IN: N-terminal protein myristoylation%2C response to nematode%3B LOCATED IN: plasma membrane%3B BEST Arabidopsis thaliana protein match is: plastid movement impaired 2 (TAIR:AT1G66480.1)%3B Has 110 Blast hits to 110 proteins in 13 species: Archae - 0%3B Bacteria - 0%3B Metazoa - 0%3B Fungi - 0%3B Plants - 107%3B Viruses - 0%3B Other E…	VIT_01s0011g04780	99.6
VvCabSauv08_H0000F_008.ver1.0.g000140	0	0	0	0	0	0	0	0.23584	0	0	0	0	0	0	0	0	0	0	0	0	0	0	0	0	0	0	polyamine oxidase-like	F:GO:0003824, C:GO:0016020, P:GO:0008152	F:catalytic activity, C:membrane, P:metabolic process	EC:1.5.3.11	Acting on the CH-NH group of donors	IPR001613 (PRINTS), IPR002937 (PFAM), G3DSA:3.90.660.10 (GENE3D), IPR023753 (G3DSA:3.50.50.GENE3D), IPR023753 (G3DSA:3.50.50.GENE3D), PTHR10742 (PANTHER), PTHR10742:SF314 (PANTHER), SIGNAL_PEPTIDE_N_REGION (PHOBIUS), SIGNAL_PEPTIDE_H_REGION (PHOBIUS), SIGNAL_PEPTIDE (PHOBIUS), NON_CYTOPLASMIC_DOMAIN (PHOBIUS), SIGNAL_PEPTIDE_C_REGION (PHOBIUS), SignalP-TM (SIGNALP_GRAM_POSITIVE), SignalP-TM (SIGN…	F:GO:0016491, P:GO:0055114	F:oxidoreductase activity, P:oxidation-reduction process	AT5G13700.1	50.7	1.5e-125	448	1-to-1		AT5G13700.1	polyamine oxidase 1	Encodes a protein with polyamine oxidase activity. The mRNA of this gene is only expressed in very low amounts in the organs where it was detected (light-grown plants).	"PAO1"	APAO,ATPAO1,polyamine oxidase 1	polyamine oxidase 1	polyamine oxidase 1 (PAO1)%3B FUNCTIONS IN: FAD binding%2C polyamine oxidase activity%3B INVOLVED IN: oxidation reduction%3B LOCATED IN: endomembrane system%3B EXPRESSED IN: 12 plant structures%3B EXPRESSED DURING: L mature pollen stage%2C M germinated pollen stage%2C 4 anthesis%2C petal differentiation and expansion stage%3B CONTAINS InterPro DOMAIN/s: Amine oxidase (InterPro:IPR002937)%2C Flavi…	VIT_01s0127g00780	99
VvCabSauv08_H0000F_008.ver1.0.g000150	0	0	0	0	0	0	0	0	0	0	0	0	0	0	0	0	0	0	0	0	0	0	0	0	0	0	IPR023753 (G3DSA:3.50.50.GENE3D), IPR002937 (PFAM)	F:GO:0003824, P:GO:0008152	F:catalytic activity, P:metabolic process	0	0	IPR023753 (G3DSA:3.50.50.GENE3D), IPR002937 (PFAM)	F:GO:0016491, P:GO:0055114	F:oxidoreductase activity, P:oxidation-reduction process	AT5G13700.1	48.7	0.00018	42.4	1-to-1		AT5G13700.1	polyamine oxidase 1	Encodes a protein with polyamine oxidase activity. The mRNA of this gene is only expressed in very low amounts in the organs where it was detected (light-grown plants).	"PAO1"	APAO,ATPAO1,polyamine oxidase 1	polyamine oxidase 1	polyamine oxidase 1 (PAO1)%3B FUNCTIONS IN: FAD binding%2C polyamine oxidase activity%3B INVOLVED IN: oxidation reduction%3B LOCATED IN: endomembrane system%3B EXPRESSED IN: 12 plant structures%3B EXPRESSED DURING: L mature pollen stage%2C M germinated pollen stage%2C 4 anthesis%2C petal differentiation and expansion stage%3B CONTAINS InterPro DOMAIN/s: Amine oxidase (InterPro:IPR002937)%2C Flavi…	VIT_01s0127g00770	100
VvCabSauv08_H0000F_008.ver1.0.g000160	0	0	0	0	0	0	0	0	0	0	0	0	0	0	0	0	0	0	0.735197	0	0	0	0	0	0	0	polyamine oxidase-like	C:GO:0005634, F:GO:0003677, F:GO:0003824, P:GO:0009058, P:GO:0006139	C:nucleus, F:DNA binding, F:catalytic activity, P:biosynthetic process, P:nucleobase-containing compound metabolic process	0	0	IPR023753 (G3DSA:3.50.50.GENE3D), IPR002937 (PFAM), PTHR10742 (PANTHER), PTHR10742:SF322 (PANTHER)	F:GO:0016491, P:GO:0055114	F:oxidoreductase activity, P:oxidation-reduction process	AT5G13700.1	41.8	4.7e-05	44.7	1-to-1		AT5G13700.1	polyamine oxidase 1	Encodes a protein with polyamine oxidase activity. The mRNA of this gene is only expressed in very low amounts in the organs where it was detected (light-grown plants).	"PAO1"	APAO,ATPAO1,polyamine oxidase 1	polyamine oxidase 1	polyamine oxidase 1 (PAO1)%3B FUNCTIONS IN: FAD binding%2C polyamine oxidase activity%3B INVOLVED IN: oxidation reduction%3B LOCATED IN: endomembrane system%3B EXPRESSED IN: 12 plant structures%3B EXPRESSED DURING: L mature pollen stage%2C M germinated pollen stage%2C 4 anthesis%2C petal differentiation and expansion stage%3B CONTAINS InterPro DOMAIN/s: Amine oxidase (InterPro:IPR002937)%2C Flavi…	VIT_01s0127g00750	74.2
VvCabSauv08_H0000F_009.ver1.0.g000170	2.51064	1.78491	2.62818	2.37738	3.01128	2.76539	2.77321	3.14534	2.18765	2.93494	2.60866	2.69784	2.23104	2.45721	3.05896	3.03477	2.41178	3.61623	2.86994	2.61568	2.59543	2.82045	3.18047	2.93613	0.439236	0.396613	plant T19L5-60	F:GO:0003677, F:GO:0003700, F:GO:0003824, C:GO:0016020, P:GO:0016043, C:GO:0005829, P:GO:0009058, P:GO:0006259, C:GO:0005654	F:DNA binding, F:transcription factor activity, sequence-specific DNA binding, F:catalytic activity, C:membrane, P:cellular component organization, C:cytosol, P:biosynthetic process, P:DNA metabolic process, C:nucleoplasm	EC:5.99.1, EC:5.99.1.2	Other isomerases, DNA topoisomerase	PTHR36068 (PANTHER), TRANSMEMBRANE (PHOBIUS), CYTOPLASMIC_DOMAIN (PHOBIUS), NON_CYTOPLASMIC_DOMAIN (PHOBIUS), TMhelix (TMHMM)	no GO terms	no GO terms	AT5G13100.1	70.8	1.9e-28	123.2	1-to-1		AT5G13100.1	Gap junction beta-4 protein					unknown protein%3B Has 1807 Blast hits to 1807 proteins in 277 species: Archae - 0%3B Bacteria - 0%3B Metazoa - 736%3B Fungi - 347%3B Plants - 385%3B Viruses - 0%3B Other Eukaryotes - 339 (source: NCBI BLink).	VIT_01s0010g04010	99.1
VvCabSauv08_H0000F_009.ver1.0.g000190	3.89389	3.52455	4.20971	3.85883	4.24621	4.06398	4.4793	4.36159	4.34343	4.14205	4.0308	4.37578	4.07955	3.88024	4.19531	4.77223	4.09147	4.72167	4.85933	4.59422	4.60163	4.39943	4.91712	4.22353	0.306828	0.461654	hypothetical protein L484_027744	F:GO:0000166, F:GO:0004872, C:GO:0005576, F:GO:0030246, F:GO:0004871, C:GO:0005886, F:GO:0005215, P:GO:0007049, F:GO:0016787	F:nucleotide binding, F:receptor activity, C:extracellular region, F:carbohydrate binding, F:signal transducer activity, C:plasma membrane, F:transporter activity, P:cell cycle, F:hydrolase activity	EC:3.6.1.3, EC:3.6.1.15	Adenosinetriphosphatase, Nucleoside-triphosphate phosphatase	PTHR12242:SF11 (PANTHER), PTHR12242 (PANTHER), TRANSMEMBRANE (PHOBIUS), TRANSMEMBRANE (PHOBIUS), NON_CYTOPLASMIC_DOMAIN (PHOBIUS), CYTOPLASMIC_DOMAIN (PHOBIUS), TRANSMEMBRANE (PHOBIUS), CYTOPLASMIC_DOMAIN (PHOBIUS), CYTOPLASMIC_DOMAIN (PHOBIUS), TRANSMEMBRANE (PHOBIUS), TRANSMEMBRANE (PHOBIUS), NON_CYTOPLASMIC_DOMAIN (PHOBIUS), TRANSMEMBRANE (PHOBIUS), TRANSMEMBRANE (PHOBIUS), CYTOPLASMIC_DOMAIN …	no GO terms	no GO terms	AT1G10660.1	54.2	2e-99	360.5	1-to-many	AT1G10660.2,AT1G10660.3,AT1G10660.4	AT1G10660.1	transmembrane protein					unknown protein%3B LOCATED IN: endomembrane system%3B EXPRESSED IN: 24 plant structures%3B EXPRESSED DURING: 15 growth stages%3B BEST Arabidopsis thaliana protein match is: unknown protein (TAIR:AT5G62960.1)%3B Has 155 Blast hits to 154 proteins in 22 species: Archae - 0%3B Bacteria - 0%3B Metazoa - 10%3B Fungi - 4%3B Plants - 139%3B Viruses - 0%3B Other Eukaryotes - 2 (source: NCBI BLink).	VIT_01s0127g00290	98
VvCabSauv08_H0000F_009.ver1.0.g000200	6.05728	6.00756	6.02483	6.1702	5.91636	5.95103	5.93647	6.01871	6.01232	5.98664	5.98916	5.99692	5.6019	5.89542	5.85808	5.99903	5.90997	5.95112	6.08623	5.97063	6.01823	6.33126	6.09864	6.01102	-0.0389808	0.361838	Signal recognition particle receptor subunit beta	F:GO:0000166, C:GO:0005737, C:GO:0005783, F:GO:0004872, F:GO:0004871, P:GO:0006810, C:GO:0005886, F:GO:0016787	F:nucleotide binding, C:cytoplasm, C:endoplasmic reticulum, F:receptor activity, F:signal transducer activity, P:transport, C:plasma membrane, F:hydrolase activity	0	0	Coil (COILS), IPR019009 (PFAM), G3DSA:3.40.50.300 (GENE3D), PTHR11485:SF44 (PANTHER), PTHR11485 (PANTHER), TRANSMEMBRANE (PHOBIUS), CYTOPLASMIC_DOMAIN (PHOBIUS), NON_CYTOPLASMIC_DOMAIN (PHOBIUS), IPR024156 (PROSITE_PROFILES), IPR019009 (CDD), IPR027417 (SUPERFAMILY), TMhelix (TMHMM)	F:GO:0005525, P:GO:0007264, C:GO:0005622	F:GTP binding, P:small GTPase mediated signal transduction, C:intracellular	AT5G05670.1	71.9	1.8e-103	373.6	1-to-many	AT5G05670.2	AT5G05670.1	signal recognition particle binding protein					signal recognition particle binding%3B FUNCTIONS IN: signal recognition particle binding%3B LOCATED IN: endoplasmic reticulum%2C plasma membrane%3B EXPRESSED IN: 25 plant structures%3B EXPRESSED DURING: 14 growth stages%3B CONTAINS InterPro DOMAIN/s: Signal recognition particle receptor%2C beta subunit (InterPro:IPR019009)%3B BEST Arabidopsis thaliana protein match is: P-loop containing nucleosid…	VIT_01s0127g00270	99.6
VvCabSauv08_H0000F_009.ver1.0.g000210	7.23405	6.75931	6.66251	7.55306	6.81443	6.65103	7.21209	7.26166	7.50261	7.36129	7.39827	7.32429	4.54701	5.34726	4.93003	5.02281	4.95272	5.12528	5.74589	5.58455	4.82785	5.81878	5.5618	5.39537	0.475996	0.650552	ATP-citrate lyase A-1	P:GO:0009790, F:GO:0000166, P:GO:0005975, P:GO:0006091, P:GO:0009628, P:GO:0009605, P:GO:0009908, P:GO:0006629, P:GO:0016043, C:GO:0005829, P:GO:0009058, F:GO:0016740	P:embryo development, F:nucleotide binding, P:carbohydrate metabolic process, P:generation of precursor metabolites and energy, P:response to abiotic stimulus, P:response to external stimulus, P:flower development, P:lipid metabolic process, P:cellular component organization, C:cytosol, P:biosynthetic process, F:transferase activity	EC:6.2.1.5, EC:2.3.3.8	Succinate--CoA ligase (ADP-forming), ATP citrate synthase	G3DSA:3.30.470.20 (GENE3D), IPR032263 (PFAM), IPR016102 (G3DSA:3.40.50.GENE3D), IPR013650 (PFAM), IPR013815 (G3DSA:3.30.1490.GENE3D), PTHR23118:SF14 (PANTHER), PTHR23118 (PANTHER), SSF56059 (SUPERFAMILY), IPR016102 (SUPERFAMILY)	F:GO:0005524, F:GO:0003824	F:ATP binding, F:catalytic activity	AT1G10670.1	88.2	1.7e-223	773.1	1-to-many	AT1G10670.2,AT1G10670.4	AT1G10670.1	ATP-citrate lyase A-1	One of the three genes encoding subunit A of the trimeric protein ATP Citrate Lyase. Antisense ACLA-1 plants cause a reduction in cytosolic acetyl-CoA metabolism and have upregulation of stress-related genes and down-regulation of primary metabolism and growth genes%2C suggesting the mutation restricts normal growth and developmental processes and puts the plant into a state of stress.	"ACLA-1"		ATP-citrate lyase A-1	ATP-citrate lyase A-1 (ACLA-1)%3B CONTAINS InterPro DOMAIN/s: ATP-grasp fold%2C subdomain 2 (InterPro:IPR013816)%2C ATP-grasp fold%2C succinyl-CoA synthetase-type (InterPro:IPR013650)%2C Succinyl-CoA synthetase-like (InterPro:IPR016102)%3B BEST Arabidopsis thaliana protein match is: ATP-citrate lyase A-2 (TAIR:AT1G60810.1)%3B Has 5465 Blast hits to 5464 proteins in 1555 species: Archae - 120%3B B…	VIT_01s0127g00260	98.6
VvCabSauv08_H0000F_009.ver1.0.g000220	0.101452	0.197512	0.273389	0.682789	0.203539	0.31108	0.539438	0.528305	1.78663	1.26032	0.9858	0.660589	0.49275	0.143788	0.323848	0.528858	0.596442	0.464176	0.531874	0.591068	0.359528	0.255409	0.429316	0.633281	0.778119	0.119206	F-box kelch-repeat plant	F:GO:0000166, F:GO:0005515, P:GO:0007165, P:GO:0006810, C:GO:0009536	F:nucleotide binding, F:protein binding, P:signal transduction, P:transport, C:plastid	0	0	IPR001810 (PFAM), G3DSA:1.20.1280.50 (GENE3D), IPR015915 (G3DSA:2.120.10.GENE3D), PF13964 (PFAM), PTHR24414:SF48 (PANTHER), PTHR24414 (PANTHER), IPR001810 (SUPERFAMILY), SSF117281 (SUPERFAMILY)	F:GO:0005515	F:protein binding	AT1G23390.1	44.6	3.8e-81	300.1	1-to-1		AT1G23390.1	Kelch repeat-containing F-box family protein					Kelch repeat-containing F-box family protein%3B CONTAINS InterPro DOMAIN/s: F-box domain%2C cyclin-like (InterPro:IPR001810)%2C F-box domain%2C Skp2-like (InterPro:IPR022364)%2C Galactose oxidase/kelch%2C beta-propeller (InterPro:IPR011043)%2C Kelch-type beta propeller (InterPro:IPR015915)%3B BEST Arabidopsis thaliana protein match is: Galactose oxidase/kelch repeat superfamily protein (TAIR:AT3G…	VIT_01s0127g00250	98.7
VvCabSauv08_H0000F_009.ver1.0.g000230	0	0	0	0	0	0	0	0	0	0	0	0	0	0	0	0	0	0	0	0	0	0	0	0	0	0	mitochondrial import inner membrane translocase subunit TIM23-2-like	C:GO:0005739, C:GO:0016020, P:GO:0016043, F:GO:0005215, C:GO:0009536	C:mitochondrion, C:membrane, P:cellular component organization, F:transporter activity, C:plastid	0	0	IPR003397 (PFAM), PTHR15371:SF14 (PANTHER), PTHR15371 (PANTHER), SIGNAL_PEPTIDE_N_REGION (PHOBIUS), NON_CYTOPLASMIC_DOMAIN (PHOBIUS), SIGNAL_PEPTIDE_C_REGION (PHOBIUS), SIGNAL_PEPTIDE (PHOBIUS), SIGNAL_PEPTIDE_H_REGION (PHOBIUS), SignalP-noTM (SIGNALP_EUK)	no GO terms	no GO terms	AT1G17530.1	52.1	1.1e-20	97.4	1-to-many	AT1G17530.2	AT1G17530.1	translocase of inner mitochondrial membrane 23	Encodes a translocase of inner mitochondrial membrane.	"TIM23-1"	ATTIM23-1,translocase of inner mitochondrial membrane 23	translocase of inner mitochondrial membrane 23	translocase of inner mitochondrial membrane 23 (TIM23-1)%3B CONTAINS InterPro DOMAIN/s: Mitochondrial inner membrane translocase complex%2C subunit Tim23 (InterPro:IPR005681)%2C Mitochondrial inner membrane translocase complex%2C subunit Tim17/22 (InterPro:IPR003397)%3B BEST Arabidopsis thaliana protein match is: translocase inner membrane subunit 23-2 (TAIR:AT1G72750.1)%3B Has 791 Blast hits to …	VIT_09s0002g01810	77.1
VvCabSauv08_H0000F_009.ver1.0.g000240	0	0.897029	0.276916	1.23731	0.578138	0.572439	0.772131	1.16697	0.772515	0.688369	0.571776	0.838037	0.383866	0.264845	0.387896	0.300035	0.586169	0.61368	0.246661	0.470776	0.837946	0.833923	0.552098	0.362534	0.308079	0.237316	uncharacterized protein LOC109791891, partial	F:GO:0003824, F:GO:0004872, F:GO:0005488, F:GO:0004871, C:GO:0005886	F:catalytic activity, F:receptor activity, F:binding, F:signal transducer activity, C:plasma membrane	0	0	mobidb-lite (MOBIDB_LITE), PTHR33176 (PANTHER), PTHR33176:SF3 (PANTHER)	no GO terms	no GO terms														VIT_13s0106g00220	91.3
VvCabSauv08_H0000F_009.ver1.0.g000250	0	0	0	0	0	0	0	0	0	0	0	0	0	0	0	0	0	0	0	0	0	0	0	0	0	0	mitochondrial import inner membrane translocase subunit TIM23-2-like	C:GO:0005739, C:GO:0016020, P:GO:0008152, P:GO:0016043, F:GO:0005215, F:GO:0016787	C:mitochondrion, C:membrane, P:metabolic process, P:cellular component organization, F:transporter activity, F:hydrolase activity	EC:3.1.3.41, EC:3.1.3.2	4-nitrophenylphosphatase, Acid phosphatase	IPR003397 (PFAM), PTHR15371:SF14 (PANTHER), PTHR15371 (PANTHER)	no GO terms	no GO terms	AT1G17530.1	52.1	3.8e-20	95.5	1-to-many	AT1G17530.2	AT1G17530.1	translocase of inner mitochondrial membrane 23	Encodes a translocase of inner mitochondrial membrane.	"TIM23-1"	ATTIM23-1,translocase of inner mitochondrial membrane 23	translocase of inner mitochondrial membrane 23	translocase of inner mitochondrial membrane 23 (TIM23-1)%3B CONTAINS InterPro DOMAIN/s: Mitochondrial inner membrane translocase complex%2C subunit Tim23 (InterPro:IPR005681)%2C Mitochondrial inner membrane translocase complex%2C subunit Tim17/22 (InterPro:IPR003397)%3B BEST Arabidopsis thaliana protein match is: translocase inner membrane subunit 23-2 (TAIR:AT1G72750.1)%3B Has 791 Blast hits to …	VIT_09s0002g01810	76.8
VvCabSauv08_H0000F_009.ver1.0.g000260	2.13368	2.58507	3.00545	1.90768	3.22946	2.76952	2.19872	2.23279	1.8671	2.03346	1.33481	2.9002	3.13889	4.04591	3.66949	0	2.78269	2.86179	3.35265	2.63766	0	2.52634	3.65747	3.52751	-0.485246	-0.380993	NSP-INTERACTING KINASE 3	P:GO:0006464, P:GO:0009058, F:GO:0004872, F:GO:0004871, P:GO:0006810, C:GO:0005886, P:GO:0006950, C:GO:0009536, P:GO:0040007, C:GO:0005654, F:GO:0000166, P:GO:0009607, P:GO:0009605, P:GO:0006629, F:GO:0016301	P:cellular protein modification process, P:biosynthetic process, F:receptor activity, F:signal transducer activity, P:transport, C:plasma membrane, P:response to stress, C:plastid, P:growth, C:nucleoplasm, F:nucleotide binding, P:response to biotic stimulus, P:response to external stimulus, P:lipid metabolic process, F:kinase activity	EC:2.7.11, EC:1.3.1.74, EC:6.4.1.2	Transferring phosphorus-containing groups, 2-alkenal reductase (NAD(P)(+)), Acetyl-CoA carboxylase	IPR000719 (SMART), IPR032675 (G3DSA:3.80.10.GENE3D), IPR013210 (PFAM), G3DSA:3.30.200.20 (GENE3D), G3DSA:1.10.510.10 (GENE3D), IPR000719 (PFAM), PTHR27001:SF294 (PANTHER), PTHR27001 (PANTHER), IPR017441 (PROSITE_PATTERNS), IPR008271 (PROSITE_PATTERNS), SIGNAL_PEPTIDE_C_REGION (PHOBIUS), SIGNAL_PEPTIDE_N_REGION (PHOBIUS), SIGNAL_PEPTIDE_H_REGION (PHOBIUS), NON_CYTOPLASMIC_DOMAIN (PHOBIUS), SIGNAL_…	F:GO:0005524, F:GO:0004672, P:GO:0006468	F:ATP binding, F:protein kinase activity, P:protein phosphorylation	AT1G60800.1	75.2	1.5e-217	753.8	1-to-1		AT1G60800.1	NSP-interacting kinase 3		"NIK3"	AtNIK3	NSP-interacting kinase 3	NSP-interacting kinase 3 (NIK3)%3B FUNCTIONS IN: kinase activity%3B INVOLVED IN: protein amino acid phosphorylation%3B LOCATED IN: plasma membrane%3B EXPRESSED IN: 22 plant structures%3B EXPRESSED DURING: 13 growth stages%3B CONTAINS InterPro DOMAIN/s: Protein kinase%2C ATP binding site (InterPro:IPR017441)%2C Protein kinase%2C catalytic domain (InterPro:IPR000719)%2C Leucine-rich repeat-containi…	VIT_01s0127g00230	94.7
VvCabSauv08_H0000F_009.ver1.0.g000270	2.62649	2.90652	2.60126	2.50685	2.65601	2.29279	2.31064	2.39605	2.15971	1.97522	2.28699	2.22666	2.32248	3.00907	2.29626	1.73704	2.31735	2.25108	2.33266	2.10533	2.29368	2.17063	2.31403	2.00529	-0.548468	-0.379283	trichome birefringence-like 2	P:GO:0019538, C:GO:0005794, P:GO:0009058, P:GO:0006139, C:GO:0009536, F:GO:0000166, P:GO:0005975, F:GO:0003723, C:GO:0005768, F:GO:0005515, C:GO:0016020, P:GO:0016043, F:GO:0016740	P:protein metabolic process, C:Golgi apparatus, P:biosynthetic process, P:nucleobase-containing compound metabolic process, C:plastid, F:nucleotide binding, P:carbohydrate metabolic process, F:RNA binding, C:endosome, F:protein binding, C:membrane, P:cellular component organization, F:transferase activity	0	0	IPR026057 (PFAM), IPR025846 (PFAM), mobidb-lite (MOBIDB_LITE), IPR029962 (PANTHER), IPR029967 (PTHR32285:PANTHER), TRANSMEMBRANE (PHOBIUS), NON_CYTOPLASMIC_DOMAIN (PHOBIUS), CYTOPLASMIC_DOMAIN (PHOBIUS), TMhelix (TMHMM)	no GO terms	no GO terms	AT1G60790.1	51.1	2.4e-170	597	1-to-1		AT1G60790.1	trichome birefringence-like protein (DUF828)	Encodes a member of the TBL (TRICHOME BIREFRINGENCE-LIKE) gene family containing a plant-specific DUF231 (domain of unknown function) domain. TBL gene family has 46 members%2C two of which (TBR/AT5G06700 and TBL3/AT5G01360) have been shown to be involved in the synthesis and deposition of secondary wall cellulose%2C presumably by influencing the esterification state of pectic polymers. A nomencla…	"TBL2"		TRICHOME BIREFRINGENCE-LIKE 2	TRICHOME BIREFRINGENCE-LIKE 2 (TBL2)%3B CONTAINS InterPro DOMAIN/s: Protein of unknown function DUF231%2C plant (InterPro:IPR004253)%3B BEST Arabidopsis thaliana protein match is: Plant protein of unknown function (DUF828) (TAIR:AT5G06700.1)%3B Has 1368 Blast hits to 1349 proteins in 34 species: Archae - 0%3B Bacteria - 2%3B Metazoa - 9%3B Fungi - 0%3B Plants - 1355%3B Viruses - 0%3B Other Eukary…	VIT_01s0127g00220	99.2
VvCabSauv08_H0000F_009.ver1.0.g000280	0.190873	0.362061	0.268729	0	0.381121	0.305178	0.367256	0.419752	0.100215	0.204514	0	1.1215	0	0.295528	0.181365	0.166266	0.720405	0.492554	0.47802	0	0	0.42252	0	0	0.168119	-0.018124	homeobox knotted-1-like 6	F:GO:0003677, C:GO:0005634, F:GO:0003700, P:GO:0007165, P:GO:0009908, P:GO:0009719, P:GO:0030154, P:GO:0009653, P:GO:0009058, P:GO:0006139	F:DNA binding, C:nucleus, F:transcription factor activity, sequence-specific DNA binding, P:signal transduction, P:flower development, P:response to endogenous stimulus, P:cell differentiation, P:anatomical structure morphogenesis, P:biosynthetic process, P:nucleobase-containing compound metabolic process	0	0	IPR005541 (SMART), IPR005540 (SMART), IPR001356 (SMART), IPR005539 (SMART), IPR005539 (PFAM), IPR008422 (PFAM), G3DSA:1.10.10.60 (GENE3D), IPR005540 (PFAM), IPR005541 (PFAM), mobidb-lite (MOBIDB_LITE), PTHR11850:SF173 (PANTHER), PTHR11850 (PANTHER), IPR017970 (PROSITE_PATTERNS), IPR005539 (PROSITE_PROFILES), IPR001356 (PROSITE_PROFILES), cd00086 (CDD), IPR009057 (SUPERFAMILY)	F:GO:0003677, C:GO:0005634, P:GO:0006355, F:GO:0043565	F:DNA binding, C:nucleus, P:regulation of transcription, DNA-templated, F:sequence-specific DNA binding	AT1G23380.1	68.7	5.3e-121	432.2	1-to-1		AT1G23380.1	homeobox protein knotted-1-like 6	homeodomain transcription factor KNAT6%2C belonging to class I of KN transcription factor family (which also includes KNAT1 and KNAT2). Expression is increased in as and bop1 leaf mutants.	"KNAT6"	KNAT6L,KNAT6S	KNOTTED1-like homeobox gene 6	KNOTTED1-like homeobox gene 6 (KNAT6)%3B FUNCTIONS IN: DNA binding%2C transcription activator activity%2C sequence-specific DNA binding transcription factor activity%3B INVOLVED IN: meristem maintenance%3B LOCATED IN: nucleus%3B EXPRESSED IN: 10 plant structures%3B EXPRESSED DURING: 4 anthesis%2C F mature embryo stage%2C petal differentiation and expansion stage%2C E expanded cotyledon stage%2C D…	VIT_01s0127g00210	100
VvCabSauv08_H0000F_009.ver1.0.g000290	0	0	0	0	0.579708	0	0	0.938651	0	0.761685	0	0	0	0	0	0	0	0	0.53252	0	0	0.571222	0	0	0.253895	0.190407	2-phytyl-1,4-beta-naphthoquinone chloroplastic	F:GO:0003677, C:GO:0005634, F:GO:0005515, P:GO:0009908, P:GO:0009058, F:GO:0016740, C:GO:0009536, P:GO:0009987	F:DNA binding, C:nucleus, F:protein binding, P:flower development, P:biosynthetic process, F:transferase activity, C:plastid, P:cellular process	0	0	IPR004033 (PFAM), G3DSA:3.40.50.150 (GENE3D), PTHR43591:SF23 (PANTHER), PTHR43591 (PANTHER), CYTOPLASMIC_DOMAIN (PHOBIUS), NON_CYTOPLASMIC_DOMAIN (PHOBIUS), TRANSMEMBRANE (PHOBIUS), cd02440 (CDD), IPR029063 (SUPERFAMILY)	F:GO:0008168	F:methyltransferase activity	AT1G23360.1	53.1	8.4e-39	158.3	1-to-1		AT1G23360.1	S-adenosyl-L-methionine-dependent methyltransferases superfamily protein	Encodes a 2-phytyl-1%2C4-naphthoquinone methyltransferase that catalyzes the final step in phylloquinone (vitamin K1) biosynthesis.	"MENG"			MENG%3B CONTAINS InterPro DOMAIN/s: UbiE/COQ5 methyltransferase (InterPro:IPR004033)%3B BEST Arabidopsis thaliana protein match is: S-adenosyl-L-methionine-dependent methyltransferases superfamily protein (TAIR:AT5G57300.3)%3B Has 15509 Blast hits to 15504 proteins in 2608 species: Archae - 581%3B Bacteria - 10386%3B Metazoa - 311%3B Fungi - 448%3B Plants - 417%3B Viruses - 0%3B Other Eukaryotes …	VIT_01s0127g00150	61.1
VvCabSauv08_H0000F_009.ver1.0.g000300	0.156696	0.127101	0	0	0	0	0	0.192865	0.163342	0	0	0	0	0	0	0.281181	0	0	0.220039	0	0	0	0	0	-0.0945989	0	cysteine-rich receptor kinase 2 isoform X2	F:GO:0000166, F:GO:0003676	F:nucleotide binding, F:nucleic acid binding	0	0	IPR002902 (PFAM), G3DSA:3.30.200.20 (GENE3D), G3DSA:3.30.200.20 (GENE3D), PTHR27002 (PANTHER), PTHR27002:SF242 (PANTHER), NON_CYTOPLASMIC_DOMAIN (PHOBIUS), CYTOPLASMIC_DOMAIN (PHOBIUS), TRANSMEMBRANE (PHOBIUS), IPR002902 (PROSITE_PROFILES), IPR011009 (SUPERFAMILY), TMhelix (TMHMM)	no GO terms	no GO terms	AT1G70520.1	60.2	1.2e-52	204.5	1-to-1		AT1G70520.1	cysteine-rich RLK (RECEPTOR-like protein kinase) 2	Encodes a cysteine-rich receptor-like protein kinase.	"CRK2"	ASG6,ALTERED SEED GERMINATION 6	cysteine-rich RLK (RECEPTOR-like protein kinase) 2	cysteine-rich RLK (RECEPTOR-like protein kinase) 2 (CRK2)%3B FUNCTIONS IN: kinase activity%3B INVOLVED IN: response to ozone%3B LOCATED IN: plasma membrane%3B EXPRESSED IN: 23 plant structures%3B EXPRESSED DURING: 13 growth stages%3B CONTAINS InterPro DOMAIN/s: Protein kinase%2C ATP binding site (InterPro:IPR017441)%2C Protein kinase%2C catalytic domain (InterPro:IPR000719)%2C Protein of unknown …	VIT_01s0127g00160	73.2
VvCabSauv08_H0000F_009.ver1.0.g000310	0	0.219325	0.391661	0	0	0	0	0	0	0	0	0	0.263478	0	0	0	0.791071	0	0.28701	0	0.418036	0.387988	0	0	-0.203662	0.0415033	cysteine-rich receptor kinase 2 isoform X2	F:GO:0016301	F:kinase activity	0	0	IPR002902 (PFAM), PTHR32080:SF16 (PANTHER), PTHR32080 (PANTHER), SIGNAL_PEPTIDE_H_REGION (PHOBIUS), SIGNAL_PEPTIDE_N_REGION (PHOBIUS), SIGNAL_PEPTIDE_C_REGION (PHOBIUS), SIGNAL_PEPTIDE (PHOBIUS), NON_CYTOPLASMIC_DOMAIN (PHOBIUS), IPR002902 (PROSITE_PROFILES), SignalP-noTM (SIGNALP_EUK), TMhelix (TMHMM)	no GO terms	no GO terms	AT1G70520.1	56.5	4.7e-44	175.6	1-to-1		AT1G70520.1	cysteine-rich RLK (RECEPTOR-like protein kinase) 2	Encodes a cysteine-rich receptor-like protein kinase.	"CRK2"	ASG6,ALTERED SEED GERMINATION 6	cysteine-rich RLK (RECEPTOR-like protein kinase) 2	cysteine-rich RLK (RECEPTOR-like protein kinase) 2 (CRK2)%3B FUNCTIONS IN: kinase activity%3B INVOLVED IN: response to ozone%3B LOCATED IN: plasma membrane%3B EXPRESSED IN: 23 plant structures%3B EXPRESSED DURING: 13 growth stages%3B CONTAINS InterPro DOMAIN/s: Protein kinase%2C ATP binding site (InterPro:IPR017441)%2C Protein kinase%2C catalytic domain (InterPro:IPR000719)%2C Protein of unknown …	VIT_01s0127g00160	78.7
VvCabSauv08_H0000F_009.ver1.0.g000320	0	0	0.375876	0	0	0	0.669847	0	0	0	0	0	0	0	0	0	0	0	0.753423	0	0	0	0	0	-0.125292	0	S-adenosyl-L-methionine-dependent methyltransferases superfamily	F:GO:0003677, P:GO:0009058, F:GO:0016740, C:GO:0005730, P:GO:0006139	F:DNA binding, P:biosynthetic process, F:transferase activity, C:nucleolus, P:nucleobase-containing compound metabolic process	EC:2.7.7.6	DNA-directed RNA polymerase	PTHR43591:SF23 (PANTHER), PTHR43591 (PANTHER)	no GO terms	no GO terms	AT1G23360.1	40.4	6.6e-12	68.2	1-to-many	AT1G23360.2,AT1G23360.3	AT1G23360.1	S-adenosyl-L-methionine-dependent methyltransferases superfamily protein	Encodes a 2-phytyl-1%2C4-naphthoquinone methyltransferase that catalyzes the final step in phylloquinone (vitamin K1) biosynthesis.	"MENG"			MENG%3B CONTAINS InterPro DOMAIN/s: UbiE/COQ5 methyltransferase (InterPro:IPR004033)%3B BEST Arabidopsis thaliana protein match is: S-adenosyl-L-methionine-dependent methyltransferases superfamily protein (TAIR:AT5G57300.3)%3B Has 15509 Blast hits to 15504 proteins in 2608 species: Archae - 581%3B Bacteria - 10386%3B Metazoa - 311%3B Fungi - 448%3B Plants - 417%3B Viruses - 0%3B Other Eukaryotes …	VIT_01s0127g00150	35.7
VvCabSauv08_H0000F_009.ver1.0.g000330	0	0.831403	2.30318	0	0.669158	0	1.75402	2.17607	1.70234	1.91136	0	2.18618	2.30292	2.90466	2.43834	2.70473	0	2.29994	2.81708	2.45531	1.80885	1.33596	1.9394	0	0.320987	-1.45685	cysteine-rich receptor kinase 2 isoform X2	F:GO:0000166, P:GO:0006464, F:GO:0016301, C:GO:0005886, P:GO:0006950	F:nucleotide binding, P:cellular protein modification process, F:kinase activity, C:plasma membrane, P:response to stress	EC:2.7.11	Transferring phosphorus-containing groups	IPR000719 (SMART), G3DSA:3.30.200.20 (GENE3D), G3DSA:1.10.510.10 (GENE3D), G3DSA:1.20.5.510 (GENE3D), IPR002902 (PFAM), IPR000719 (PFAM), PTHR27002:SF198 (PANTHER), PTHR27002 (PANTHER), IPR017441 (PROSITE_PATTERNS), IPR008271 (PROSITE_PATTERNS), SIGNAL_PEPTIDE_C_REGION (PHOBIUS), SIGNAL_PEPTIDE_N_REGION (PHOBIUS), NON_CYTOPLASMIC_DOMAIN (PHOBIUS), SIGNAL_PEPTIDE (PHOBIUS), TRANSMEMBRANE (PHOBIUS)…	F:GO:0005524, F:GO:0004672, P:GO:0006468	F:ATP binding, F:protein kinase activity, P:protein phosphorylation	AT1G70520.1	68.2	2.8e-257	885.9	1-to-1		AT1G70520.1	cysteine-rich RLK (RECEPTOR-like protein kinase) 2	Encodes a cysteine-rich receptor-like protein kinase.	"CRK2"	ASG6,ALTERED SEED GERMINATION 6	cysteine-rich RLK (RECEPTOR-like protein kinase) 2	cysteine-rich RLK (RECEPTOR-like protein kinase) 2 (CRK2)%3B FUNCTIONS IN: kinase activity%3B INVOLVED IN: response to ozone%3B LOCATED IN: plasma membrane%3B EXPRESSED IN: 23 plant structures%3B EXPRESSED DURING: 13 growth stages%3B CONTAINS InterPro DOMAIN/s: Protein kinase%2C ATP binding site (InterPro:IPR017441)%2C Protein kinase%2C catalytic domain (InterPro:IPR000719)%2C Protein of unknown …	VIT_01s0127g00160	99.1
VvCabSauv08_H0000F_009.ver1.0.g000340	2.34139	2.619	2.6945	2.31472	2.80278	2.79277	2.2111	2.93248	2.27771	2.07367	2.40893	2.74012	2.21702	2.48579	2.53536	2.24426	2.09694	2.43666	2.37398	2.50934	2.15836	1.89844	1.70102	1.83233	-0.144058	-0.602125	2-phytyl-1,4-beta-naphthoquinone chloroplastic	F:GO:0003677, C:GO:0005634, F:GO:0005515, P:GO:0009908, P:GO:0009058, F:GO:0016740, C:GO:0009536, P:GO:0009987	F:DNA binding, C:nucleus, F:protein binding, P:flower development, P:biosynthetic process, F:transferase activity, C:plastid, P:cellular process	0	0	G3DSA:3.40.50.150 (GENE3D), IPR004033 (PFAM), IPR004033 (TIGRFAM), PTHR43591:SF23 (PANTHER), PTHR43591 (PANTHER), IPR023576 (PROSITE_PATTERNS), IPR004033 (PROSITE_PROFILES), IPR032904 (HAMAP), IPR004033 (HAMAP), cd02440 (CDD), IPR029063 (SUPERFAMILY)	P:GO:0042372, F:GO:0008168, F:GO:0052624	P:phylloquinone biosynthetic process, F:methyltransferase activity, F:2-phytyl-1,4-naphthoquinone methyltransferase activity	AT1G23360.1	70.1	6.5e-101	365.2	1-to-1		AT1G23360.1	S-adenosyl-L-methionine-dependent methyltransferases superfamily protein	Encodes a 2-phytyl-1%2C4-naphthoquinone methyltransferase that catalyzes the final step in phylloquinone (vitamin K1) biosynthesis.	"MENG"			MENG%3B CONTAINS InterPro DOMAIN/s: UbiE/COQ5 methyltransferase (InterPro:IPR004033)%3B BEST Arabidopsis thaliana protein match is: S-adenosyl-L-methionine-dependent methyltransferases superfamily protein (TAIR:AT5G57300.3)%3B Has 15509 Blast hits to 15504 proteins in 2608 species: Archae - 581%3B Bacteria - 10386%3B Metazoa - 311%3B Fungi - 448%3B Plants - 417%3B Viruses - 0%3B Other Eukaryotes …	VIT_01s0127g00150	98.8
VvCabSauv08_H0000F_009.ver1.0.g000350	0.17386	0.340231	0.350176	0.0759597	0.283173	0.351265	0.234652	0.409276	0.242295	0.211396	0.269969	0.271014	0.306543	0.0859943	0.155868	0.395959	0.0413047	0.164235	0.212785	0.210433	0.35636	0.295065	0.145614	0.322457	-0.0372958	0.0715763	cysteine-rich receptor kinase 2 isoform X2	F:GO:0000166, P:GO:0006464, P:GO:0009058, F:GO:0016301, C:GO:0005886, P:GO:0006950	F:nucleotide binding, P:cellular protein modification process, P:biosynthetic process, F:kinase activity, C:plasma membrane, P:response to stress	EC:2.7.11, EC:2.4.1.115	Transferring phosphorus-containing groups, Anthocyanidin 3-O-glucosyltransferase	IPR000719 (SMART), G3DSA:1.10.510.10 (GENE3D), G3DSA:1.20.5.510 (GENE3D), IPR002902 (PFAM), IPR001245 (PFAM), G3DSA:3.30.200.20 (GENE3D), PTHR27002:SF165 (PANTHER), PTHR27002 (PANTHER), IPR017441 (PROSITE_PATTERNS), IPR008271 (PROSITE_PATTERNS), NON_CYTOPLASMIC_DOMAIN (PHOBIUS), SIGNAL_PEPTIDE_C_REGION (PHOBIUS), CYTOPLASMIC_DOMAIN (PHOBIUS), TRANSMEMBRANE (PHOBIUS), SIGNAL_PEPTIDE (PHOBIUS), SIG…	F:GO:0005524, F:GO:0004672, P:GO:0006468	F:ATP binding, F:protein kinase activity, P:protein phosphorylation	AT1G70520.1	66.8	3.3e-250	862.4	1-to-1		AT1G70520.1	cysteine-rich RLK (RECEPTOR-like protein kinase) 2	Encodes a cysteine-rich receptor-like protein kinase.	"CRK2"	ASG6,ALTERED SEED GERMINATION 6	cysteine-rich RLK (RECEPTOR-like protein kinase) 2	cysteine-rich RLK (RECEPTOR-like protein kinase) 2 (CRK2)%3B FUNCTIONS IN: kinase activity%3B INVOLVED IN: response to ozone%3B LOCATED IN: plasma membrane%3B EXPRESSED IN: 23 plant structures%3B EXPRESSED DURING: 13 growth stages%3B CONTAINS InterPro DOMAIN/s: Protein kinase%2C ATP binding site (InterPro:IPR017441)%2C Protein kinase%2C catalytic domain (InterPro:IPR000719)%2C Protein of unknown …	VIT_01s0127g00140	98.8
VvCabSauv08_H0000F_009.ver1.0.g000360	0	0.862156	1.04603	0	1.22326	0.7227	0.922449	0	0	0	0.698907	0.737775	1.1517	1.02973	0	0.893231	0	1.7459	0	0	0.967523	1.26747	0	0	-0.157169	-0.304655	Cysteine-rich receptor kinase 3	F:GO:0000166, P:GO:0006464, F:GO:0016301, C:GO:0005886	F:nucleotide binding, P:cellular protein modification process, F:kinase activity, C:plasma membrane	EC:2.7.10, EC:2.7.11, EC:2.7.10.2	Transferring phosphorus-containing groups, Transferring phosphorus-containing groups, Non-specific protein-tyrosine kinase	IPR000719 (SMART), G3DSA:3.30.200.20 (GENE3D), PIRSF000654 (PIRSF), G3DSA:1.10.510.10 (GENE3D), IPR000719 (PFAM), mobidb-lite (MOBIDB_LITE), PTHR27002:SF188 (PANTHER), PTHR27002 (PANTHER), IPR017441 (PROSITE_PATTERNS), IPR008271 (PROSITE_PATTERNS), IPR000719 (PROSITE_PROFILES), IPR011009 (SUPERFAMILY)	F:GO:0005524, F:GO:0004672, P:GO:0006468	F:ATP binding, F:protein kinase activity, P:protein phosphorylation	AT1G70530.1	67.8	8.7e-134	474.9	1-to-1		AT1G70530.1	cysteine-rich RLK (RECEPTOR-like protein kinase) 3	Encodes a cysteine-rich receptor-like protein kinase.	"CRK3"		cysteine-rich RLK (RECEPTOR-like protein kinase) 3	cysteine-rich RLK (RECEPTOR-like protein kinase) 3 (CRK3)%3B FUNCTIONS IN: kinase activity%3B INVOLVED IN: protein amino acid phosphorylation%3B LOCATED IN: plasma membrane%3B EXPRESSED IN: 23 plant structures%3B EXPRESSED DURING: 14 growth stages%3B CONTAINS InterPro DOMAIN/s: Protein kinase%2C ATP binding site (InterPro:IPR017441)%2C Protein kinase%2C catalytic domain (InterPro:IPR000719)%2C Pr…	VIT_01s0127g00130	99.4
VvCabSauv08_H0000F_017.ver1.0.g000370	6.15088	6.66001	6.14959	6.65396	6.18597	5.84599	5.0844	5.61185	5.71954	5.01326	4.98316	5.90156	6.29356	6.39055	6.61817	5.91805	6.33354	6.35084	5.68495	5.7081	6.4258	5.11605	5.56764	4.25863	-1.02084	-1.45332	SPIRAL1-like 1	F:GO:0000166, P:GO:0009628, C:GO:0005856, C:GO:0005737, P:GO:0016043, P:GO:0009653, P:GO:0006810, P:GO:0016049, P:GO:0006950	F:nucleotide binding, P:response to abiotic stimulus, C:cytoskeleton, C:cytoplasm, P:cellular component organization, P:anatomical structure morphogenesis, P:transport, P:cell growth, P:response to stress	0	0	mobidb-lite (MOBIDB_LITE), PTHR33403 (PANTHER), PTHR33403:SF6 (PANTHER), NON_CYTOPLASMIC_DOMAIN (PHOBIUS), TRANSMEMBRANE (PHOBIUS), CYTOPLASMIC_DOMAIN (PHOBIUS), TMhelix (TMHMM)	no GO terms	no GO terms	AT1G26355.1	68.8	8.2e-25	111.3	1-to-1		AT1G26355.1	SPIRAL1-like1	SPIRAL1-LIKE1 belongs to a six-member gene family in Arabidopsis%3B all members share a high sequence similarity in amino- and carboxy-terminal regions. GUS expression was detected only in pollen%3B however%2C no endogenous transcript was found.	"SP1L1"		SPIRAL1-like1	SPIRAL1-like1 (SP1L1)%3B BEST Arabidopsis thaliana protein match is: SPIRAL1-like2 (TAIR:AT1G69230.2)%3B Has 30201 Blast hits to 17322 proteins in 780 species: Archae - 12%3B Bacteria - 1396%3B Metazoa - 17338%3B Fungi - 3422%3B Plants - 5037%3B Viruses - 0%3B Other Eukaryotes - 2996 (source: NCBI BLink).	VIT_01s0011g00370	96.8
VvCabSauv08_H0000F_017.ver1.0.g000380	0	0	0	0	0	0.0744698	0	0	0.0691825	0	0	0	0	0	0	0	0	0	0	0	0.0676236	0.0620637	0	0.0661126	0	0.0427254	cytochrome P450 78A5-like	P:GO:0019748, F:GO:0005515, F:GO:0003824, P:GO:0009908, C:GO:0005783, P:GO:0009653, P:GO:0009058, F:GO:0004872, F:GO:0004871, C:GO:0005886, P:GO:0040007	P:secondary metabolic process, F:protein binding, F:catalytic activity, P:flower development, C:endoplasmic reticulum, P:anatomical structure morphogenesis, P:biosynthetic process, F:receptor activity, F:signal transducer activity, C:plasma membrane, P:growth	EC:1.14.13, EC:1.14.13.21, EC:1.14.13.88	Acting on paired donors, with incorporation or reduction of molecular oxygen. The oxygen incorporated need not be derived from O(2), Flavonoid 3'-monooxygenase, Flavonoid 3',5'-hydroxylase	IPR001128 (PRINTS), IPR002401 (PRINTS), G3DSA:1.10.630.10 (GENE3D), IPR001128 (PFAM), PTHR24298:SF207 (PANTHER), PTHR24298 (PANTHER), IPR017972 (PROSITE_PATTERNS), CYTOPLASMIC_DOMAIN (PHOBIUS), NON_CYTOPLASMIC_DOMAIN (PHOBIUS), TRANSMEMBRANE (PHOBIUS), IPR001128 (SUPERFAMILY), TMhelix (TMHMM)	F:GO:0016705, F:GO:0005506, P:GO:0055114, F:GO:0020037	F:oxidoreductase activity, acting on paired donors, with incorporation or reduction of molecular oxygen, F:iron ion binding, P:oxidation-reduction process, F:heme binding	AT1G13710.1	66.7	1.1e-192	671	1-to-1		AT1G13710.1	cytochrome P450%2C family 78%2C subfamily A%2C polypeptide 5	Encodes the cytochrome P450 CYP78A5 monooxygenase. Contributes to the generation of a growth-stimulating signal distinct from the classical phytohormones that prevents proliferation arrest%2C promoting organ growth.	"CYP78A5"	KLU,KLUH	cytochrome P450%2C family 78%2C subfamily A%2C polypeptide 5	cytochrome P450%2C family 78%2C subfamily A%2C polypeptide 5 (CYP78A5)%3B FUNCTIONS IN: electron carrier activity%2C monooxygenase activity%2C iron ion binding%2C oxygen binding%2C heme binding%3B INVOLVED IN: in 7 processes%3B LOCATED IN: endoplasmic reticulum%3B EXPRESSED IN: 10 plant structures%3B EXPRESSED DURING: F mature embryo stage%2C petal differentiation and expansion stage%2C E expande…	VIT_01s0011g00350	99.8
VvCabSauv08_H0000F_017.ver1.0.g000390	0	0	0	0	0	0	0	0	0	0	0	0	0	0	0	0	0	0	0	0	0	0	0	0	0	0	Pectin lyase-like superfamily	F:GO:0000166, P:GO:0005975, P:GO:0008219, C:GO:0005618, C:GO:0016020, P:GO:0016043, C:GO:0005576, P:GO:0006950, F:GO:0016787	F:nucleotide binding, P:carbohydrate metabolic process, P:cell death, C:cell wall, C:membrane, P:cellular component organization, C:extracellular region, P:response to stress, F:hydrolase activity	EC:3.2.1.15	Polygalacturonase	IPR006626 (SMART), IPR000743 (PFAM), IPR012334 (G3DSA:2.160.20.GENE3D), PTHR31375:SF82 (PANTHER), PTHR31375 (PANTHER), IPR000743 (PROSITE_PATTERNS), IPR011050 (SUPERFAMILY)	P:GO:0005975, F:GO:0004650	P:carbohydrate metabolic process, F:polygalacturonase activity	AT1G43080.1	49	1.3e-78	291.2	1-to-1		AT1G43080.1	Pectin lyase-like superfamily protein					Pectin lyase-like superfamily protein%3B FUNCTIONS IN: polygalacturonase activity%3B INVOLVED IN: carbohydrate metabolic process%3B LOCATED IN: endomembrane system%3B CONTAINS InterPro DOMAIN/s: Pectin lyase fold/virulence factor (InterPro:IPR011050)%2C Pectin lyase fold (InterPro:IPR012334)%2C Glycoside hydrolase%2C family 28 (InterPro:IPR000743)%2C Parallel beta-helix repeat (InterPro:IPR006626…	VIT_01s0011g00340	99.7
VvCabSauv08_H0000F_018.ver1.0.g000400	0	0.138832	0	0.212482	0.222497	0.357163	0	0.47255	0.802991	0	1.21417	0	0	0	0.800072	0.42701	0	0	0.325967	0	0.398925	0.579555	0.266136	0	0.358445	0.0152064	transcriptional regulator ATRX-like isoform X2	0	0	0	0	mobidb-lite (MOBIDB_LITE), mobidb-lite (MOBIDB_LITE), mobidb-lite (MOBIDB_LITE), mobidb-lite (MOBIDB_LITE), mobidb-lite (MOBIDB_LITE), mobidb-lite (MOBIDB_LITE), mobidb-lite (MOBIDB_LITE), mobidb-lite (MOBIDB_LITE), mobidb-lite (MOBIDB_LITE), mobidb-lite (MOBIDB_LITE), PTHR13164:SF9 (PANTHER), PTHR13164 (PANTHER)	no GO terms	no GO terms	AT5G37190.1	44	8.3e-18	91.3	1-to-many	AT5G37190.2,AT5G37190.3	AT5G37190.1	COP1-interacting protein 4	COP1-interacting protein 4%2C a nuclear-localized positive regulator of arabidopsis photomorphogenesis	"CIP4"		COP1-interacting protein 4	COP1-interacting protein 4 (CIP4)%3B FUNCTIONS IN: transcription cofactor activity%3B INVOLVED IN: regulation of photomorphogenesis%3B LOCATED IN: nucleus%3B EXPRESSED IN: cultured cell%3B BEST Arabidopsis thaliana protein match is: COP1-interacting protein 4.1 (TAIR:AT4G00930.1)%3B Has 30201 Blast hits to 17322 proteins in 780 species: Archae - 12%3B Bacteria - 1396%3B Metazoa - 17338%3B Fungi -…	VIT_01s0137g00190	98.9
VvCabSauv08_H0000F_018.ver1.0.g000410	5.94645	6.00701	5.83945	6.16449	6.09164	5.87537	6.03043	5.9677	5.87394	5.42915	5.7476	5.8193	5.50081	5.80028	5.59263	5.44492	5.5253	5.48948	5.42216	5.42123	5.42717	5.14029	5.33721	5.02913	-0.265622	-0.462361	b-keto acyl reductase family	P:GO:0009790, F:GO:0003824, P:GO:0009791, C:GO:0016020, P:GO:0006629, C:GO:0005783, P:GO:0009058, P:GO:0000003, P:GO:0009987	P:embryo development, F:catalytic activity, P:post-embryonic development, C:membrane, P:lipid metabolic process, C:endoplasmic reticulum, P:biosynthetic process, P:reproduction, P:cellular process	EC:1.1.1.36, EC:1.1.1.62	Acetoacetyl-CoA reductase, 17-beta-estradiol 17-dehydrogenase	IPR002347 (PRINTS), IPR002347 (PRINTS), G3DSA:3.40.50.720 (GENE3D), IPR002347 (PFAM), PIRSF000126 (PIRSF), PTHR24322 (PANTHER), PTHR24322:SF687 (PANTHER), CYTOPLASMIC_DOMAIN (PHOBIUS), TRANSMEMBRANE (PHOBIUS), NON_CYTOPLASMIC_DOMAIN (PHOBIUS), cd05356 (CDD), IPR016040 (SUPERFAMILY), TMhelix (TMHMM)	no GO terms	no GO terms	AT1G67730.1	64.4	2e-123	440.3	1-to-1		AT1G67730.1	beta-ketoacyl reductase 1	Encodes one of the two Arabidopsis homologues to YBR159w encoding a S. cerevisiae beta-ketoacyl reductase (KCR)%2C which catalyzes the first reduction during VLCFA (very long chain fatty acids%2C %3E18 carbon) elongation: KCR1 (At1g67730)%2C KCR2 (At1g24470). Complementation of the yeast ybr159Delta mutant demonstrated that the two KCR proteins are divergent and that only AtKCR1 can restore heter…	"KCR1"	ATKCR1,YBR159	beta-ketoacyl reductase 1	beta-ketoacyl reductase 1 (KCR1)%3B FUNCTIONS IN: oxidoreductase activity%2C ketoreductase activity%2C acetoacetyl-CoA reductase activity%3B INVOLVED IN: very long-chain fatty acid biosynthetic process%2C embryo development%2C cuticle development%3B LOCATED IN: endoplasmic reticulum%2C membrane%3B EXPRESSED IN: 26 plant structures%3B EXPRESSED DURING: 14 growth stages%3B CONTAINS InterPro DOMAIN/…	VIT_01s0137g00180	99.7
VvCabSauv08_H0000F_018.ver1.0.g000420	0	0.094055	0.0900933	0.124766	0	0.199948	0	0	0	0.10022	0	0	0.223709	0	0.176373	0	0	0.329481	0.237839	0.232057	0	0.0912367	0	0.188126	-0.027976	-0.0402396	40S ribosomal S6-like	F:GO:0000166, F:GO:0003723, F:GO:0005198, P:GO:0016043, C:GO:0005829, C:GO:0005730, C:GO:0005840, P:GO:0006139, C:GO:0005886, C:GO:0009536, P:GO:0006412	F:nucleotide binding, F:RNA binding, F:structural molecule activity, P:cellular component organization, C:cytosol, C:nucleolus, C:ribosome, P:nucleobase-containing compound metabolic process, C:plasma membrane, C:plastid, P:translation	0	0	Coil (COILS), IPR001377 (SMART), IPR003959 (PFAM), G3DSA:3.40.50.300 (GENE3D), IPR001377 (PFAM), mobidb-lite (MOBIDB_LITE), IPR001377 (PANTHER), PTHR11502:SF11 (PANTHER), IPR018282 (PROSITE_PATTERNS), IPR027417 (SUPERFAMILY)	F:GO:0005524, F:GO:0003735, C:GO:0005840, C:GO:0005622, P:GO:0006412	F:ATP binding, F:structural constituent of ribosome, C:ribosome, C:intracellular, P:translation	AT5G10360.1	58.7	2.6e-50	197.6	1-to-1		AT5G10360.1	Ribosomal protein S6e	RPS6A and RPS6B are fully redundant and essential during gametogenesis.	"EMB3010"	RPS6B,Ribosomal protein small subunit 6b	embryo defective 3010	embryo defective 3010 (EMB3010)%3B FUNCTIONS IN: structural constituent of ribosome%3B INVOLVED IN: growth%2C translation%2C embryo development ending in seed dormancy%3B LOCATED IN: cytosolic small ribosomal subunit%2C cytosolic ribosome%2C plasma membrane%3B EXPRESSED IN: 29 plant structures%3B EXPRESSED DURING: 15 growth stages%3B CONTAINS InterPro DOMAIN/s: Ribosomal protein S6e (InterPro:IPR…	VIT_01s0137g00100	98.9
VvCabSauv08_H0000F_018.ver1.0.g000430	0	0	0	0	0	0	0	0.511312	0.436489	0.805956	0	0	0	0	0	0	0	0	0	0	0	0	0	0	0.268652	0	NAD-dependent aldehyde dehydrogenase family	F:GO:0003824, P:GO:0006629	F:catalytic activity, P:lipid metabolic process	0	0	IPR016162 (G3DSA:3.40.605.GENE3D), PTHR11699:SF243 (PANTHER), PTHR11699 (PANTHER), IPR016161 (SUPERFAMILY)	F:GO:0016491, P:GO:0008152, P:GO:0055114	F:oxidoreductase activity, P:metabolic process, P:oxidation-reduction process	AT3G48000.1	67.1	1.1e-20	97.1	1-to-1		AT3G48000.1	aldehyde dehydrogenase 2B4	Encodes a putative (NAD+) aldehyde dehydrogenase.	"ALDH2B4"	ALDH2A,aldehyde dehydrogenase 2A,ALDH2,aldehyde dehydrogenase 2	aldehyde dehydrogenase 2B4	aldehyde dehydrogenase 2B4 (ALDH2B4)%3B FUNCTIONS IN: 3-chloroallyl aldehyde dehydrogenase activity%2C aldehyde dehydrogenase (NAD) activity%2C ATP binding%3B INVOLVED IN: response to cadmium ion%3B LOCATED IN: mitochondrion%2C chloroplast%3B EXPRESSED IN: 24 plant structures%3B EXPRESSED DURING: 14 growth stages%3B CONTAINS InterPro DOMAIN/s: Aldehyde/histidinol dehydrogenase (InterPro:IPR016161…	VIT_01s0026g00220	85.7
VvCabSauv08_H0000F_018.ver1.0.g000440	1.94043	1.91546	2.51572	2.14482	2.25842	0.999616	1.86975	2.28375	1.79718	1.6859	1.49284	2.12128	0.666633	1.10463	0.682705	0.182612	1.06714	0.540412	0.717618	0.56129	0.749168	0.7785	0.621131	0.412801	-0.357198	-0.213844	very-long-chain 3-oxoacyl- reductase 1-like	F:GO:0000166, F:GO:0003676, P:GO:0009790, F:GO:0003824, P:GO:0009791, C:GO:0016020, P:GO:0006629, C:GO:0005783, P:GO:0009058, P:GO:0000003, P:GO:0009987	F:nucleotide binding, F:nucleic acid binding, P:embryo development, F:catalytic activity, P:post-embryonic development, C:membrane, P:lipid metabolic process, C:endoplasmic reticulum, P:biosynthetic process, P:reproduction, P:cellular process	EC:1.1.1.36, EC:1.1.1.62	Acetoacetyl-CoA reductase, 17-beta-estradiol 17-dehydrogenase	IPR002347 (PRINTS), IPR002347 (PRINTS), IPR002347 (PFAM), G3DSA:3.40.50.720 (GENE3D), PIRSF000126 (PIRSF), PTHR24322 (PANTHER), PTHR24322:SF695 (PANTHER), IPR020904 (PROSITE_PATTERNS), CYTOPLASMIC_DOMAIN (PHOBIUS), NON_CYTOPLASMIC_DOMAIN (PHOBIUS), TRANSMEMBRANE (PHOBIUS), cd05356 (CDD), IPR016040 (SUPERFAMILY), TMhelix (TMHMM), TMhelix (TMHMM)	F:GO:0016491	F:oxidoreductase activity	AT1G67730.1	51.7	8.3e-90	328.6	1-to-1		AT1G67730.1	beta-ketoacyl reductase 1	Encodes one of the two Arabidopsis homologues to YBR159w encoding a S. cerevisiae beta-ketoacyl reductase (KCR)%2C which catalyzes the first reduction during VLCFA (very long chain fatty acids%2C %3E18 carbon) elongation: KCR1 (At1g67730)%2C KCR2 (At1g24470). Complementation of the yeast ybr159Delta mutant demonstrated that the two KCR proteins are divergent and that only AtKCR1 can restore heter…	"KCR1"	ATKCR1,YBR159	beta-ketoacyl reductase 1	beta-ketoacyl reductase 1 (KCR1)%3B FUNCTIONS IN: oxidoreductase activity%2C ketoreductase activity%2C acetoacetyl-CoA reductase activity%3B INVOLVED IN: very long-chain fatty acid biosynthetic process%2C embryo development%2C cuticle development%3B LOCATED IN: endoplasmic reticulum%2C membrane%3B EXPRESSED IN: 26 plant structures%3B EXPRESSED DURING: 14 growth stages%3B CONTAINS InterPro DOMAIN/…	VIT_01s0137g00070	99.4
VvCabSauv08_H0000F_018.ver1.0.g000450	2.78683	3.90004	2.08422	2.90775	2.35394	2.21371	3.43317	3.20458	2.64714	2.96987	1.72028	4.1696	2.40884	1.34597	3.00297	2.90577	1.41468	3.08585	3.26621	2.81267	3.30446	3.51565	3.42178	2.1058	0.0295553	0.761823	hypothetical protein CICLE_v10005401mg	F:GO:0003723, P:GO:0006139	F:RNA binding, P:nucleobase-containing compound metabolic process	0	0	G3DSA:3.30.2300.10 (GENE3D), IPR004114 (PFAM), PTHR13452:SF11 (PANTHER), PTHR13452 (PANTHER), cd11717 (CDD), SSF143437 (SUPERFAMILY)	F:GO:0003723	F:RNA binding	AT1G09290.1	55	4.6e-91	332.8	1-to-1		AT1G09290.1	hypothetical protein					unknown protein%3B Has 73 Blast hits to 71 proteins in 26 species: Archae - 0%3B Bacteria - 0%3B Metazoa - 5%3B Fungi - 11%3B Plants - 54%3B Viruses - 0%3B Other Eukaryotes - 3 (source: NCBI BLink).	VIT_01s0137g00060	99.1
VvCabSauv08_H0000F_018.ver1.0.g000460	0.418168	0.509745	0.112484	0.151841	0.123399	0.128181	0.231588	0.263411	0	0.785386	0.585378	0.250019	0.14173	0.342242	0.398003	0	0.600492	0.563723	0.409957	0.899906	0.621584	0.49126	0.775426	0.429736	0.193462	0.271482	myb-like DNA-binding shaqkyf class	F:GO:0000166, P:GO:0019538, F:GO:0003677, C:GO:0005634, F:GO:0005515, P:GO:0009056, C:GO:0005737, P:GO:0009058, C:GO:0005576, P:GO:0006139, C:GO:0005886, F:GO:0016787	F:nucleotide binding, P:protein metabolic process, F:DNA binding, C:nucleus, F:protein binding, P:catabolic process, C:cytoplasm, P:biosynthetic process, C:extracellular region, P:nucleobase-containing compound metabolic process, C:plasma membrane, F:hydrolase activity	EC:3.7.1.2	Fumarylacetoacetase	Coil (COILS), IPR001005 (PFAM), G3DSA:1.10.10.60 (GENE3D), IPR006447 (TIGRFAM), mobidb-lite (MOBIDB_LITE), mobidb-lite (MOBIDB_LITE), PTHR31314:SF25 (PANTHER), PTHR31314 (PANTHER), IPR017930 (PROSITE_PROFILES), IPR009057 (SUPERFAMILY)	F:GO:0003677	F:DNA binding	AT1G14600.1	70.9	1.2e-26	118.6	1-to-1		AT1G14600.1	Homeodomain-like superfamily protein					Homeodomain-like superfamily protein%3B CONTAINS InterPro DOMAIN/s: Myb%2C DNA-binding (InterPro:IPR014778)%2C Homeodomain-like (InterPro:IPR009057)%2C Homeodomain-related (InterPro:IPR012287)%2C HTH transcriptional regulator%2C Myb-type%2C DNA-binding (InterPro:IPR017930)%2C Myb-like DNA-binding domain%2C SHAQKYF class (InterPro:IPR006447)%3B BEST Arabidopsis thaliana protein match is: Homeodoma…	VIT_01s0137g00050	99.7
VvCabSauv08_H0000F_018.ver1.0.g000470	0.265068	0.265325	0	0	0	0	0	0.699228	0.908584	0	0	1.42019	0	0.323046	0	0	0	0	0.270475	0	0	0	0.75282	0	0.296599	0.143258	short-chain dehydrogenase reductase 2a-like	P:GO:0019748, P:GO:0019538, P:GO:0006629, C:GO:0005829, P:GO:0009058, F:GO:0016740, P:GO:0009987	P:secondary metabolic process, P:protein metabolic process, P:lipid metabolic process, C:cytosol, P:biosynthetic process, F:transferase activity, P:cellular process	EC:2.3.1.85, EC:2.4.1.115, EC:1.1.1.100, EC:1.3.1.28	Fatty-acid synthase, Anthocyanidin 3-O-glucosyltransferase, 3-oxoacyl-[acyl-carrier-protein] reductase, 2,3-dihydro-2,3-dihydroxybenzoate dehydrogenase	IPR002347 (PRINTS), IPR002347 (PRINTS), G3DSA:3.40.50.720 (GENE3D), PF13561 (PFAM), PTHR43180 (PANTHER), PTHR43180:SF6 (PANTHER), IPR016040 (SUPERFAMILY)	no GO terms	no GO terms	AT3G42960.1	63.4	3.8e-94	342.8	1-to-1		AT3G42960.1	TAPETUM 1	Arabidopsis homolog of TASSELSEED2. Expressed specifically in tapetal cells.	"ATA1"	ASD,TA1,TAPETUM1	TAPETUM 1	TAPETUM 1 (ATA1)%3B FUNCTIONS IN: oxidoreductase activity%2C binding%2C catalytic activity%3B INVOLVED IN: flower development%3B LOCATED IN: cellular_component unknown%3B EXPRESSED IN: 6 plant structures%3B EXPRESSED DURING: petal differentiation and expansion stage%2C E expanded cotyledon stage%3B CONTAINS InterPro DOMAIN/s: NAD(P)-binding domain (InterPro:IPR016040)%2C Glucose/ribitol dehydroge…	VIT_01s0137g00030	98.3
VvCabSauv08_H0000F_018.ver1.0.g000480	6.7352	6.67772	6.76249	6.65599	6.66708	6.56062	6.64528	6.458	6.70869	6.43145	6.63594	6.52769	6.54749	6.63947	6.58512	6.68926	6.87978	6.62204	6.27413	6.6796	6.43359	6.64274	6.82954	6.47712	-0.193445	0.0591088	NADH dehydrogenase [ubiquinone] 1 beta subcomplex subunit 7	P:GO:0006091, F:GO:0003824, C:GO:0016020, C:GO:0005739, P:GO:0009058, P:GO:0006139, P:GO:0006810	P:generation of precursor metabolites and energy, F:catalytic activity, C:membrane, C:mitochondrion, P:biosynthetic process, P:nucleobase-containing compound metabolic process, P:transport	EC:1.6.99.5, EC:1.6.99.3, EC:1.6.5.3	Acting on NADH or NADPH, NADH dehydrogenase, NADH:ubiquinone reductase (H(+)-translocating)	Coil (COILS), IPR008698 (PFAM), mobidb-lite (MOBIDB_LITE), IPR008698 (PANTHER), PTHR20900:SF1 (PANTHER), PS51808 (PROSITE_PROFILES)	F:GO:0003954, C:GO:0005739, F:GO:0008137	F:NADH dehydrogenase activity, C:mitochondrion, F:NADH dehydrogenase (ubiquinone) activity	AT2G02050.1	84.6	8.3e-20	94.4	1-to-1		AT2G02050.1	NADH-ubiquinone oxidoreductase B18 subunit					NADH-ubiquinone oxidoreductase B18 subunit%2C putative%3B FUNCTIONS IN: NADH dehydrogenase activity%2C NADH dehydrogenase (ubiquinone) activity%3B INVOLVED IN: mitochondrial electron transport%2C NADH to ubiquinone%2C photorespiration%3B LOCATED IN: mitochondrion%2C mitochondrial membrane%2C mitochondrial respiratory chain complex I%2C respiratory chain complex I%3B EXPRESSED IN: 25 plant structu…	VIT_01s0137g00010	100
VvCabSauv08_H0000F_018.ver1.0.g000490	0	0	0	0	0	0	0	0	0	0.153276	0	0	0	0	0	0	0	0	0	0	0	0	0.229539	0	0.051092	0.0765129	fasciclin-like arabinogalactan 21	0	0	0	0	IPR000782 (G3DSA:2.30.180.GENE3D), mobidb-lite (MOBIDB_LITE), PTHR33985 (PANTHER), PTHR33985:SF6 (PANTHER), SIGNAL_PEPTIDE_N_REGION (PHOBIUS), SIGNAL_PEPTIDE (PHOBIUS), NON_CYTOPLASMIC_DOMAIN (PHOBIUS), SIGNAL_PEPTIDE_H_REGION (PHOBIUS), SIGNAL_PEPTIDE_C_REGION (PHOBIUS), SignalP-noTM (SIGNALP_EUK), SignalP-noTM (SIGNALP_GRAM_NEGATIVE), SignalP-TM (SIGNALP_GRAM_POSITIVE), IPR000782 (SUPERFAMILY)	no GO terms	no GO terms	AT5G06920.1	23.5	0.00013	45.4	1-to-1		AT5G06920.1	FASCICLIN-like arabinogalactan protein 21 precursor		"FLA21"		FASCICLIN-like arabinogalactan protein 21 precursor	FASCICLIN-like arabinogalactan protein 21 precursor (FLA21)%3B CONTAINS InterPro DOMAIN/s: FAS1 domain (InterPro:IPR000782)%3B Has 1807 Blast hits to 1807 proteins in 277 species: Archae - 0%3B Bacteria - 0%3B Metazoa - 736%3B Fungi - 347%3B Plants - 385%3B Viruses - 0%3B Other Eukaryotes - 339 (source: NCBI BLink).	VIT_01s0011g06650	94.2
VvCabSauv08_H0000F_018.ver1.0.g000500	0	0.604276	0	0	0	0	0	0	0.372553	0	0	0	0	0	0	0	0	0	0	0	0	0	0	0	-0.201425	0	fasciclin-like arabinogalactan 21	P:GO:0009908, P:GO:0030154	P:flower development, P:cell differentiation	0	0	IPR000782 (G3DSA:2.30.180.GENE3D), PTHR33985 (PANTHER), PTHR33985:SF6 (PANTHER), NON_CYTOPLASMIC_DOMAIN (PHOBIUS), SIGNAL_PEPTIDE_C_REGION (PHOBIUS), SIGNAL_PEPTIDE_N_REGION (PHOBIUS), SIGNAL_PEPTIDE (PHOBIUS), SIGNAL_PEPTIDE_H_REGION (PHOBIUS), IPR000782 (PROSITE_PROFILES), SignalP-TM (SIGNALP_GRAM_NEGATIVE), SignalP-TM (SIGNALP_GRAM_POSITIVE), SignalP-noTM (SIGNALP_EUK), IPR000782 (SUPERFAMILY)…	no GO terms	no GO terms	AT5G06920.1	23.6	1.2e-10	65.9	1-to-1		AT5G06920.1	FASCICLIN-like arabinogalactan protein 21 precursor		"FLA21"		FASCICLIN-like arabinogalactan protein 21 precursor	FASCICLIN-like arabinogalactan protein 21 precursor (FLA21)%3B CONTAINS InterPro DOMAIN/s: FAS1 domain (InterPro:IPR000782)%3B Has 1807 Blast hits to 1807 proteins in 277 species: Archae - 0%3B Bacteria - 0%3B Metazoa - 736%3B Fungi - 347%3B Plants - 385%3B Viruses - 0%3B Other Eukaryotes - 339 (source: NCBI BLink).	VIT_01s0011g06640	95.9
VvCabSauv08_H0000F_018.ver1.0.g000510	5.89095	6.07667	5.40087	5.61329	5.67945	5.50737	5.48424	5.72616	5.32001	5.20899	5.67016	5.67405	4.80144	5.41469	5.24559	5.51776	5.3482	5.60637	5.76098	5.53079	5.55728	5.94001	5.65628	5.49876	-0.271759	0.544443	eukaryotic translation initiation factor 3 subunit I-like	P:GO:0009628, F:GO:0005515, P:GO:0016043, C:GO:0005829, F:GO:0008135, C:GO:0005840, P:GO:0006950	P:response to abiotic stimulus, F:protein binding, P:cellular component organization, C:cytosol, F:translation factor activity, RNA binding, C:ribosome, P:response to stress	0	0	IPR020472 (PRINTS), IPR001680 (SMART), G3DSA:2.80.10.50 (GENE3D), IPR015943 (G3DSA:2.130.10.GENE3D), IPR001680 (PFAM), G3DSA:2.40.10.120 (GENE3D), IPR015943 (G3DSA:2.130.10.GENE3D), PTHR19924 (PANTHER), IPR019775 (PROSITE_PATTERNS), IPR001680 (PROSITE_PROFILES), IPR027525 (HAMAP), IPR017986 (PROSITE_PROFILES), cd00200 (CDD), IPR017986 (SUPERFAMILY)	F:GO:0003743, F:GO:0005515, C:GO:0005737, C:GO:0005852	F:translation initiation factor activity, F:protein binding, C:cytoplasm, C:eukaryotic translation initiation factor 3 complex	AT2G46290.1	79.9	2.1e-157	553.1	1-to-1		AT2G46290.1	Transducin/WD40 repeat-like superfamily protein					Transducin/WD40 repeat-like superfamily protein%3B CONTAINS InterPro DOMAIN/s: WD40 repeat 2 (InterPro:IPR019782)%2C WD40 repeat%2C conserved site (InterPro:IPR019775)%2C WD40 repeat (InterPro:IPR001680)%2C G-protein beta WD-40 repeat%2C region (InterPro:IPR020472)%2C WD40 repeat-like-containing domain (InterPro:IPR011046)%2C WD40-repeat-containing domain (InterPro:IPR017986)%2C WD40/YVTN repeat-…	VIT_01s0011g06630	100
VvCabSauv08_H0000F_018.ver1.0.g000520	4.79827	4.71585	4.78777	5.16909	4.68725	4.85155	4.84331	5.34239	5.28521	5.26119	5.36508	5.5361	4.20496	4.26581	4.30698	4.54391	4.06001	4.21781	4.94143	4.91083	4.41033	5.09345	4.82612	4.72582	0.62016	0.622546	NRT1 PTR FAMILY -like	P:GO:0008152, P:GO:0016043, P:GO:0030154, C:GO:0005794, P:GO:0009653, C:GO:0005773, P:GO:0009856, C:GO:0005886, F:GO:0005215, P:GO:0016049	P:metabolic process, P:cellular component organization, P:cell differentiation, C:Golgi apparatus, P:anatomical structure morphogenesis, C:vacuole, P:pollination, C:plasma membrane, F:transporter activity, P:cell growth	0	0	IPR000109 (PFAM), G3DSA:1.20.1250.20 (GENE3D), G3DSA:1.20.1250.20 (GENE3D), PTHR11654:SF237 (PANTHER), IPR000109 (PANTHER), IPR018456 (PROSITE_PATTERNS), TRANSMEMBRANE (PHOBIUS), CYTOPLASMIC_DOMAIN (PHOBIUS), NON_CYTOPLASMIC_DOMAIN (PHOBIUS), TRANSMEMBRANE (PHOBIUS), TRANSMEMBRANE (PHOBIUS), TRANSMEMBRANE (PHOBIUS), TRANSMEMBRANE (PHOBIUS), NON_CYTOPLASMIC_DOMAIN (PHOBIUS), TRANSMEMBRANE (PHOBIUS…	P:GO:0006857, C:GO:0016020, P:GO:0006810, F:GO:0005215	P:oligopeptide transport, C:membrane, P:transport, F:transporter activity	AT2G02040.1	74.7	1e-258	890.6	1-to-1		AT2G02040.1	peptide transporter 2	Encodes a di- and tri-peptide transporter that recognizes a variety of different amino acid combinations. Expression of the transcripts for this gene can be detected in the embryo through in situ hybridization. This protein does not have nitrate transporter activity based on oocyte transport assays.	"PTR2"	ATPTR2-B,ATPTR2,ARABIDOPSIS THALIANA PEPTIDE TRANSPORTER 2,AtNPF8.3,NPF8.3,NRT1/ PTR family 8.3,NTR1,NITRATE TRANSPORTER 1	peptide transporter 2	peptide transporter 2 (PTR2)%3B FUNCTIONS IN: dipeptide transporter activity%2C high affinity oligopeptide transporter activity%2C tripeptide transporter activity%2C peptide transporter activity%2C transporter activity%3B INVOLVED IN: dipeptide transport%2C tripeptide transport%2C peptide transport%3B LOCATED IN: vacuolar membrane%2C plasma membrane%2C vacuole%2C plant-type vacuole%3B EXPRESSED I…	VIT_01s0011g06620	99.7
VvCabSauv08_H0000F_018.ver1.0.g000530	0	0.108815	0	0.346971	0.0699496	0.260457	0.515275	0.300349	0.833677	0.671864	0.353932	0.0596155	0.358263	0	0	0.489096	0.744531	0.356413	1.34816	0.858426	0.409971	0.595958	0.271777	0.208702	0.325532	0.239391	glutamate decarboxylase	F:GO:0000166, P:GO:0019538, F:GO:0005515, P:GO:0007275, P:GO:0030154, C:GO:0005829, C:GO:0005886, F:GO:0005215, P:GO:0007610, F:GO:0016787	F:nucleotide binding, P:protein metabolic process, F:protein binding, P:multicellular organism development, P:cell differentiation, C:cytosol, C:plasma membrane, F:transporter activity, P:behavior, F:hydrolase activity	EC:4.1.1.15	Glutamate decarboxylase	IPR002129 (PFAM), IPR010107 (TIGRFAM), IPR015422 (G3DSA:3.90.1150.GENE3D), IPR015421 (G3DSA:3.40.640.GENE3D), IPR010107 (PANTHER), PTHR43321:SF6 (PANTHER), IPR015424 (SUPERFAMILY), IPR015424 (SUPERFAMILY)	F:GO:0030170, P:GO:0006536, F:GO:0003824, F:GO:0004351, P:GO:0019752, F:GO:0016831	F:pyridoxal phosphate binding, P:glutamate metabolic process, F:catalytic activity, F:glutamate decarboxylase activity, P:carboxylic acid metabolic process, F:carboxy-lyase activity	AT5G17330.1	83.5	1.2e-249	861.3	1-to-1		AT5G17330.1	glutamate decarboxylase	Encodes one of two isoforms of glutamate decarboxylase.	"GAD"	AtGAD1,GAD1,GLUTAMATE DECARBOXYLASE 1	glutamate decarboxylase	glutamate decarboxylase (GAD)%3B FUNCTIONS IN: calmodulin binding%2C glutamate decarboxylase activity%3B INVOLVED IN: response to cadmium ion%3B EXPRESSED IN: 13 plant structures%3B EXPRESSED DURING: 6 growth stages%3B CONTAINS InterPro DOMAIN/s: Pyridoxal phosphate-dependent transferase%2C major domain (InterPro:IPR015424)%2C Pyridoxal phosphate-dependent decarboxylase (InterPro:IPR002129)%2C Gl…	VIT_01s0011g06610	96.9
VvCabSauv08_H0000F_018.ver1.0.g000540	0	0	0	0	0	0.361159	0	0	0	0	0	0	0	0	0	0	0	0	0	0	0	0	0	0	0	0	protease inhibitor seed storage lipid transfer family	P:GO:0019725, P:GO:0007275, P:GO:0006464, P:GO:0007267, F:GO:0008289, P:GO:0009653, F:GO:0004871, P:GO:0006810, F:GO:0005102, C:GO:0005886, P:GO:0006950, C:GO:0005634, P:GO:0008219, P:GO:0009605, C:GO:0005856, P:GO:0009719, P:GO:0016043, P:GO:0030154, C:GO:0005829, P:GO:0016049, F:GO:0016787	P:cellular homeostasis, P:multicellular organism development, P:cellular protein modification process, P:cell-cell signaling, F:lipid binding, P:anatomical structure morphogenesis, F:signal transducer activity, P:transport, F:receptor binding, C:plasma membrane, P:response to stress, C:nucleus, P:cell death, P:response to external stimulus, C:cytoskeleton, P:response to endogenous stimulus, P:cel…	0	0	IPR016140 (SMART), G3DSA:1.10.110.10 (GENE3D), IPR016140 (PFAM), PTHR33122 (PANTHER), PTHR33122:SF15 (PANTHER), SIGNAL_PEPTIDE_N_REGION (PHOBIUS), SIGNAL_PEPTIDE (PHOBIUS), SIGNAL_PEPTIDE_H_REGION (PHOBIUS), NON_CYTOPLASMIC_DOMAIN (PHOBIUS), SIGNAL_PEPTIDE_C_REGION (PHOBIUS), cd00010 (CDD), SignalP-noTM (SIGNALP_EUK), SignalP-TM (SIGNALP_GRAM_POSITIVE), SignalP-noTM (SIGNALP_GRAM_NEGATIVE), IPR01…	no GO terms	no GO terms	AT2G37870.1	62.8	4.6e-30	128.6	1-to-1		AT2G37870.1	Bifunctional inhibitor/lipid-transfer protein/seed storage 2S albumin superfamily protein					Bifunctional inhibitor/lipid-transfer protein/seed storage 2S albumin superfamily protein%3B FUNCTIONS IN: lipid binding%3B INVOLVED IN: lipid transport%3B LOCATED IN: endomembrane system%3B EXPRESSED IN: 11 plant structures%3B EXPRESSED DURING: LP.06 six leaves visible%2C LP.04 four leaves visible%2C 4 anthesis%2C C globular stage%2C petal differentiation and expansion stage%3B CONTAINS InterPro…	VIT_01s0011g06590	100
VvCabSauv08_H0000F_018.ver1.0.g000550	2.57315	0	2.16711	1.51775	2.88417	2.74592	1.9223	1.49407	1.65168	0	2.22612	0	1.39805	2.43049	0	0	0.96324	0	0.355201	0.546418	0	0.390938	0.241777	0	-0.838046	-1.06527	XRI1-like isoform X1	0	0	0	0	PTHR33385 (PANTHER), PTHR33385:SF10 (PANTHER)	no GO terms	no GO terms	AT2G01990.2	46.1	4.4e-50	196.4	1-to-1		AT2G01990.2	XRI1-like protein						VIT_01s0011g06580	100
VvCabSauv08_H0000F_018.ver1.0.g000560	0	0	0	0	0	0	0.0934033	0	0	0.099139	0	0	0	0	0	0	0	0	0	0	0	0	0	0	0.0330463	0	fasciclin-like arabinogalactan 21	0	0	0	0	IPR000782 (G3DSA:2.30.180.GENE3D), IPR000782 (G3DSA:2.30.180.GENE3D), IPR000782 (PFAM), PTHR33985:SF6 (PANTHER), PTHR33985 (PANTHER), NON_CYTOPLASMIC_DOMAIN (PHOBIUS), SIGNAL_PEPTIDE_C_REGION (PHOBIUS), SIGNAL_PEPTIDE_N_REGION (PHOBIUS), SIGNAL_PEPTIDE_H_REGION (PHOBIUS), SIGNAL_PEPTIDE (PHOBIUS), IPR000782 (PROSITE_PROFILES), SignalP-noTM (SIGNALP_EUK), SignalP-TM (SIGNALP_GRAM_POSITIVE), IPR000…	no GO terms	no GO terms	AT5G06920.1	25.4	2.4e-09	61.6	1-to-1		AT5G06920.1	FASCICLIN-like arabinogalactan protein 21 precursor		"FLA21"		FASCICLIN-like arabinogalactan protein 21 precursor	FASCICLIN-like arabinogalactan protein 21 precursor (FLA21)%3B CONTAINS InterPro DOMAIN/s: FAS1 domain (InterPro:IPR000782)%3B Has 1807 Blast hits to 1807 proteins in 277 species: Archae - 0%3B Bacteria - 0%3B Metazoa - 736%3B Fungi - 347%3B Plants - 385%3B Viruses - 0%3B Other Eukaryotes - 339 (source: NCBI BLink).	VIT_01s0011g06570	99.5
VvCabSauv08_H0000F_018.ver1.0.g000570	2.20052	0	0.385619	1.3596	0.338583	0	0.682906	0.350762	1.02783	2.32687	0.315928	1.29112	0.486286	1.06933	1.19468	2.21332	1.82773	1.58283	2.23337	2.38442	2.28133	0.524213	1.3088	0.55333	0.449261	-0.121314	mobidb-lite (MOBIDB_LITE), mobidb-lite (MOBIDB_LITE)	0	0	0	0	mobidb-lite (MOBIDB_LITE), mobidb-lite (MOBIDB_LITE)	no GO terms	no GO terms
VvCabSauv08_H0000F_018.ver1.0.g000580	2.7736	2.8788	2.67592	2.69569	3.04459	3.0341	3.05353	2.87135	2.72862	2.13746	2.65357	2.64641	1.65206	2.77083	2.0967	1.68863	2.02044	1.97473	1.93574	1.56541	2.10803	0.938782	1.44313	0.624605	-0.296961	-1.17102	probable potassium transporter 17	C:GO:0016020, P:GO:0008152, F:GO:0005488, F:GO:0005215, P:GO:0009987	C:membrane, P:metabolic process, F:binding, F:transporter activity, P:cellular process	0	0	IPR003855 (PFAM), PTHR30540:SF48 (PANTHER), IPR003855 (PANTHER), TRANSMEMBRANE (PHOBIUS), NON_CYTOPLASMIC_DOMAIN (PHOBIUS), TRANSMEMBRANE (PHOBIUS), CYTOPLASMIC_DOMAIN (PHOBIUS), TRANSMEMBRANE (PHOBIUS), TRANSMEMBRANE (PHOBIUS), NON_CYTOPLASMIC_DOMAIN (PHOBIUS), NON_CYTOPLASMIC_DOMAIN (PHOBIUS), NON_CYTOPLASMIC_DOMAIN (PHOBIUS), CYTOPLASMIC_DOMAIN (PHOBIUS), CYTOPLASMIC_DOMAIN (PHOBIUS), TRANSMEM…	F:GO:0015079, P:GO:0071805, C:GO:0016020	F:potassium ion transmembrane transporter activity, P:potassium ion transmembrane transport, C:membrane	AT2G30070.1	36.5	1.8e-123	441.4	1-to-1		AT2G30070.1	potassium transporter 1	Encodes a high affinity potassium transporter.	"KT1"	ATKT1P,ATKT1,potassium transporter 1,ATKUP1,KUP1,POTASSIUM UPTAKE TRANSPORTER 1	potassium transporter 1	potassium transporter 1 (KT1)%3B CONTAINS InterPro DOMAIN/s: Potassium uptake protein%2C kup (InterPro:IPR018519)%2C K+ potassium transporter (InterPro:IPR003855)%3B BEST Arabidopsis thaliana protein match is: Potassium transporter family protein (TAIR:AT5G14880.1)%3B Has 3625 Blast hits to 3386 proteins in 1031 species: Archae - 13%3B Bacteria - 2398%3B Metazoa - 1%3B Fungi - 100%3B Plants - 989…	VIT_01s0011g06560	91.1
VvCabSauv08_H0000F_018.ver1.0.g000590	3.65867	3.68446	3.09931	3.11244	2.30862	2.73364	2.60411	2.75488	2.24834	2.70144	2.98472	2.34276	2.5563	2.83274	2.36282	3.3717	2.35148	2.84658	2.66972	2.00996	1.93282	2.19142	2.43936	2.03009	-0.804512	-0.363663	sodium hydrogen exchanger 8	0	0	0	0	mobidb-lite (MOBIDB_LITE), mobidb-lite (MOBIDB_LITE)	no GO terms	no GO terms	AT2G01980.1	43.8	2.1e-28	124	1-to-1		AT2G01980.1	sodium proton exchanger%2C putative (NHX7) (SOS1)	Encodes a plasma membrane-localized Na+/H+ antiporter SOS1. Functions in the extrusion of toxic Na+ from cells and is essential for plant salt tolerance. Has 12 predicted transmembrane domains in the N-terminal region and a long cytoplasmic tail of approx. 700 aa at the C-terminal side. SOS1 interacts through its predicted cytoplasmic tail with RCD1%2C a regulator of oxidative-stress responses%2C…	"SOS1"	ATNHX7,ARABIDOPSIS NA+/H+ ANTIPORTER 7,ATSOS1,ARABIDOPSIS SALT OVERLY SENSITIVE 1	SALT OVERLY SENSITIVE 1	SALT OVERLY SENSITIVE 1 (SOS1)%3B FUNCTIONS IN: sodium:hydrogen antiporter activity%3B INVOLVED IN: in 7 processes%3B LOCATED IN: plasma membrane%2C chloroplast envelope%3B EXPRESSED IN: 26 plant structures%3B EXPRESSED DURING: 13 growth stages%3B CONTAINS InterPro DOMAIN/s: Cyclic nucleotide-binding (InterPro:IPR000595)%2C Cation/H+ exchanger%2C conserved region (InterPro:IPR018422)%2C Cation/H+…	VIT_01s0011g06550	99.5
VvCabSauv08_H0000F_018.ver1.0.g000600	0.0670825	0.0689308	0.0779416	0	0	0.268921	0	0	0.139075	0.0850684	0.0917391	0	0	0.119057	0	0	0	0	0.27686	0	0	0.0710871	0	0.142398	-0.0123825	0.0314759	uncharacterized protein LOC109835231	F:GO:0003676, C:GO:0005737, C:GO:0016020, P:GO:0006464, F:GO:0016787	F:nucleic acid binding, C:cytoplasm, C:membrane, P:cellular protein modification process, F:hydrolase activity	EC:3.1.3.16, EC:3.1.3.48, EC:3.1.3.41	Protein-serine/threonine phosphatase, Protein-tyrosine-phosphatase, 4-nitrophenylphosphatase	IPR001878 (SMART), IPR001878 (G3DSA:4.10.60.GENE3D), IPR005162 (PFAM), mobidb-lite (MOBIDB_LITE), IPR032567 (PANTHER), IPR001878 (PROSITE_PROFILES), IPR001878 (SUPERFAMILY)	F:GO:0003676, F:GO:0008270	F:nucleic acid binding, F:zinc ion binding	AT1G47350.1	31.1	6.9e-05	46.2	1-to-1		AT1G47350.1	F-box associated ubiquitination effector family protein					F-box associated ubiquitination effector family protein%3B CONTAINS InterPro DOMAIN/s: F-box associated domain%2C type 3 (InterPro:IPR013187)%2C F-box associated interaction domain (InterPro:IPR017451)%3B BEST Arabidopsis thaliana protein match is: F-box and associated interaction domains-containing protein (TAIR:AT1G47340.1)%3B Has 838 Blast hits to 807 proteins in 14 species: Archae - 0%3B Bact…	VIT_00s0227g00030	92.2
VvCabSauv08_H0000F_019.ver1.0.g000610	0	0	0	0	0	0	0	0	0	0	0	0	0	0	0	0	0	0	0	0	0	0	0	0	0	0	LOW QUALITY PROTEIN: uncharacterized protein LOC109847685, partial	P:GO:0019538, P:GO:0007165, P:GO:0007267, P:GO:0009058, F:GO:0004872, P:GO:0006810, P:GO:0006139, C:GO:0005886, P:GO:0006950, F:GO:0005515, C:GO:0005737, P:GO:0016043, F:GO:0001948	P:protein metabolic process, P:signal transduction, P:cell-cell signaling, P:biosynthetic process, F:receptor activity, P:transport, P:nucleobase-containing compound metabolic process, C:plasma membrane, P:response to stress, F:protein binding, C:cytoplasm, P:cellular component organization, F:glycoprotein binding	0	0	no IPS match	no IPS match	no IPS match
VvCabSauv08_H0000F_019.ver1.0.g000620	0.183118	0.316354	0.393339	0.125547	0	0.55698	0.370126	0.106363	0.4284	0.387935	0.330976	0	0.254572	0	0.139964	0	0	0.116497	0.165648	0.195582	0.404704	0.328603	0.209118	0.331843	-0.057967	0.158342	uncharacterized protein LOC109806970	F:GO:0003676, P:GO:0006259	F:nucleic acid binding, P:DNA metabolic process	0	0	IPR012337 (G3DSA:3.30.420.GENE3D), G3DSA:3.10.10.10 (GENE3D), G3DSA:3.30.70.270 (GENE3D), G3DSA:3.30.70.270 (GENE3D), IPR000477 (PFAM), IPR001584 (PFAM), PTHR24559 (PANTHER), PTHR24559:SF227 (PANTHER), IPR001584 (PROSITE_PROFILES), cd01647 (CDD), cd09274 (CDD), IPR012337 (SUPERFAMILY), SSF56672 (SUPERFAMILY)	F:GO:0003676, P:GO:0015074	F:nucleic acid binding, P:DNA integration	ATMG00860.1	37.7	4.2e-17	88.2	1-to-1		ATMG00860.1	DNA/RNA polymerases superfamily protein		"ORF158"			DNA/RNA polymerases superfamily protein.	VIT_01s0244g00180	23.8
VvCabSauv08_H0000F_019.ver1.0.g000630	0.412358	0	0	0	0	0	0	0	0.418466	0.437818	0.725282	0.473582	0.473857	0	0.651443	0	0	0	0	0.323284	0	0	0	0.696278	0.408108	-0.143007	SCY1 2	0	0	0	0	no IPS match	no IPS match	no IPS match
VvCabSauv08_H0000F_019.ver1.0.g000640	0.442808	1.59191	0.926318	0	0	0.923189	1.7566	0	0	0	0.974809	0	1.35734	0	1.19568	0	0	0	0	0	2.43429	1.73294	0	0	-0.662077	-0.273363	myb-related 308-like	P:GO:0019538, P:GO:0009056, P:GO:0009791, P:GO:0009653, P:GO:0009058, C:GO:0005578, C:GO:0005654, F:GO:0003700, P:GO:0009628, P:GO:0009605, F:GO:0001948, P:GO:0019748, P:GO:0007165, P:GO:0006139, P:GO:0006950, P:GO:0000003, C:GO:0005764, F:GO:0003677, P:GO:0005975, F:GO:0005515, C:GO:0016020, P:GO:0009719, P:GO:0030154, P:GO:0016043, P:GO:0016049, F:GO:0016787	P:protein metabolic process, P:catabolic process, P:post-embryonic development, P:anatomical structure morphogenesis, P:biosynthetic process, C:proteinaceous extracellular matrix, C:nucleoplasm, F:transcription factor activity, sequence-specific DNA binding, P:response to abiotic stimulus, P:response to external stimulus, F:glycoprotein binding, P:secondary metabolic process, P:signal transductio…	EC:3.2.1.31	Beta-glucuronidase	IPR001005 (SMART), G3DSA:1.10.10.60 (GENE3D), IPR001005 (PFAM), G3DSA:1.10.10.60 (GENE3D), mobidb-lite (MOBIDB_LITE), mobidb-lite (MOBIDB_LITE), PTHR10641 (PANTHER), PTHR10641:SF777 (PANTHER), IPR017930 (PROSITE_PROFILES), IPR017930 (PROSITE_PROFILES), cd00167 (CDD), cd00167 (CDD), IPR009057 (SUPERFAMILY)	F:GO:0003677	F:DNA binding	AT4G38620.1	52.4	6.8e-62	235.3	1-to-1		AT4G38620.1	myb domain protein 4	Encodes a R2R3 MYB protein which is involved in the response to UV-B. It functions as a repressor of target gene expression. One of its target genes encodes cinnamate 4-hydroxylase%3B mutants accumulate sinapate esters in their leaves. MYB4 binds to its own promoter and represses its own expression. Nuclear localization of MYB4 depends on the action of the beta importin SAD2.	"MYB4"	ATMYB4,myb domain protein 4	myb domain protein 4	myb domain protein 4 (MYB4)%3B CONTAINS InterPro DOMAIN/s: SANT%2C DNA-binding (InterPro:IPR001005)%2C Homeodomain-like (InterPro:IPR009057)%2C Myb%2C DNA-binding (InterPro:IPR014778)%2C HTH transcriptional regulator%2C Myb-type%2C DNA-binding (InterPro:IPR017930)%2C Homeodomain-related (InterPro:IPR012287)%2C Myb transcription factor (InterPro:IPR015495)%3B BEST Arabidopsis thaliana protein matc…	VIT_01s0011g04760	100
VvCabSauv08_H0000F_021.ver1.0.g000650	1.97038	1.52272	1.91108	2.27218	1.72121	2.09517	1.09646	2.21543	1.51447	1.93143	1.50544	2.20031	0.925397	2.48514	1.23257	0.683649	1.04763	2.35162	2.02294	0.937401	1.33041	1.64771	1.1674	0.805787	0.0776688	-0.340738	sodium hydrogen exchanger 8-like	C:GO:0016020, F:GO:0005215	C:membrane, F:transporter activity	0	0	PTHR10110:SF139 (PANTHER), IPR018422 (PANTHER), CYTOPLASMIC_DOMAIN (PHOBIUS), NON_CYTOPLASMIC_DOMAIN (PHOBIUS), NON_CYTOPLASMIC_DOMAIN (PHOBIUS), TRANSMEMBRANE (PHOBIUS), TRANSMEMBRANE (PHOBIUS), TMhelix (TMHMM), TMhelix (TMHMM)	F:GO:0015299, P:GO:0006812, C:GO:0016021	F:solute:proton antiporter activity, P:cation transport, C:integral component of membrane	AT2G01980.1	56	7.6e-14	74.3	1-to-1		AT2G01980.1	sodium proton exchanger%2C putative (NHX7) (SOS1)	Encodes a plasma membrane-localized Na+/H+ antiporter SOS1. Functions in the extrusion of toxic Na+ from cells and is essential for plant salt tolerance. Has 12 predicted transmembrane domains in the N-terminal region and a long cytoplasmic tail of approx. 700 aa at the C-terminal side. SOS1 interacts through its predicted cytoplasmic tail with RCD1%2C a regulator of oxidative-stress responses%2C…	"SOS1"	ATNHX7,ARABIDOPSIS NA+/H+ ANTIPORTER 7,ATSOS1,ARABIDOPSIS SALT OVERLY SENSITIVE 1	SALT OVERLY SENSITIVE 1	SALT OVERLY SENSITIVE 1 (SOS1)%3B FUNCTIONS IN: sodium:hydrogen antiporter activity%3B INVOLVED IN: in 7 processes%3B LOCATED IN: plasma membrane%2C chloroplast envelope%3B EXPRESSED IN: 26 plant structures%3B EXPRESSED DURING: 13 growth stages%3B CONTAINS InterPro DOMAIN/s: Cyclic nucleotide-binding (InterPro:IPR000595)%2C Cation/H+ exchanger%2C conserved region (InterPro:IPR018422)%2C Cation/H+…	VIT_01s0011g06550	98.5
VvCabSauv08_H0000F_021.ver1.0.g000660	7.45526	7.50853	7.56904	7.40017	7.60723	7.53204	7.49621	7.36916	7.4174	7.38057	7.53272	7.66267	7.27202	7.39867	7.37644	7.28832	7.37869	7.3492	7.49277	7.33433	7.40774	7.6226	7.61512	7.58264	0.0143793	0.257745	endomembrane 70	F:GO:0000166, C:GO:0005768, C:GO:0016020, C:GO:0005618, C:GO:0005794, C:GO:0005773, F:GO:0016787	F:nucleotide binding, C:endosome, C:membrane, C:cell wall, C:Golgi apparatus, C:vacuole, F:hydrolase activity	EC:3.6.1.3, EC:3.6.1.15	Adenosinetriphosphatase, Nucleoside-triphosphate phosphatase	IPR004240 (PFAM), IPR004240 (PANTHER), PTHR10766:SF78 (PANTHER), NON_CYTOPLASMIC_DOMAIN (PHOBIUS), SIGNAL_PEPTIDE_H_REGION (PHOBIUS), TRANSMEMBRANE (PHOBIUS), TRANSMEMBRANE (PHOBIUS), CYTOPLASMIC_DOMAIN (PHOBIUS), TRANSMEMBRANE (PHOBIUS), CYTOPLASMIC_DOMAIN (PHOBIUS), CYTOPLASMIC_DOMAIN (PHOBIUS), TRANSMEMBRANE (PHOBIUS), CYTOPLASMIC_DOMAIN (PHOBIUS), CYTOPLASMIC_DOMAIN (PHOBIUS), TRANSMEMBRANE (…	C:GO:0016021	C:integral component of membrane	AT1G14670.1	87.7	4.6e-296	1014.6	1-to-1		AT1G14670.1	Endomembrane protein 70 protein family					Endomembrane protein 70 protein family%3B INVOLVED IN: transport%3B LOCATED IN: integral to membrane%2C Golgi apparatus%2C membrane%3B EXPRESSED IN: 22 plant structures%3B EXPRESSED DURING: 14 growth stages%3B CONTAINS InterPro DOMAIN/s: Nonaspanin (TM9SF) (InterPro:IPR004240)%3B BEST Arabidopsis thaliana protein match is: Endomembrane protein 70 protein family (TAIR:AT2G01970.1)%3B Has 1574 Blas…	VIT_01s0011g06540	100
VvCabSauv08_H0000F_021.ver1.0.g000670	0	0	0	0	0	0	0	0	0	0	0	0	0	0	0	0	0	0	0	0	0	0	0	0	0	0	NAD(P)H-dependent 6 -deoxychalcone synthase-like	P:GO:0019538, C:GO:0005615, P:GO:0009628, C:GO:0005829, C:GO:0005783, F:GO:0005488, F:GO:0016740, F:GO:0030234, P:GO:0009987, P:GO:0006950	P:protein metabolic process, C:extracellular space, P:response to abiotic stimulus, C:cytosol, C:endoplasmic reticulum, F:binding, F:transferase activity, F:enzyme regulator activity, P:cellular process, P:response to stress	EC:2.3.1.170, EC:4.1.1.15, EC:1.1.1.203	6'-deoxychalcone synthase, Glutamate decarboxylase, Uronate dehydrogenase	IPR020471 (PRINTS), IPR023210 (G3DSA:3.20.20.GENE3D), IPR023210 (PFAM), IPR023210 (G3DSA:3.20.20.GENE3D), PTHR11732:SF345 (PANTHER), IPR020471 (PANTHER), IPR018170 (PROSITE_PATTERNS), IPR018170 (PROSITE_PATTERNS), IPR018170 (PROSITE_PATTERNS), IPR018170 (PROSITE_PATTERNS), IPR023210 (CDD), IPR023210 (CDD), IPR023210 (SUPERFAMILY), IPR023210 (SUPERFAMILY)	F:GO:0016491, P:GO:0055114	F:oxidoreductase activity, P:oxidation-reduction process	AT1G59950.1	60.1	3.2e-96	350.5	1-to-1		AT1G59950.1	NAD(P)-linked oxidoreductase superfamily protein					NAD(P)-linked oxidoreductase superfamily protein%3B FUNCTIONS IN: oxidoreductase activity%3B INVOLVED IN: oxidation reduction%3B CONTAINS InterPro DOMAIN/s: Aldo/keto reductase (InterPro:IPR001395)%2C Aldo/keto reductase subgroup (InterPro:IPR020471)%2C Aldo/keto reductase%2C conserved site (InterPro:IPR018170)%3B BEST Arabidopsis thaliana protein match is: NAD(P)-linked oxidoreductase superfamil…	VIT_01s0011g06510	99.3
VvCabSauv08_H0000F_021.ver1.0.g000680	0	0	0	1.45998	0	0	0	0	0	0	0.894453	0.863368	0.780653	0	0	0	0	0.912632	1.27761	0	1.67948	1.21831	1.733	0.95964	0.58594	1.04343	aldo keto reductase family oxidoreductase	C:GO:0005634, F:GO:0003824, F:GO:0030528, P:GO:0009058, P:GO:0006139	C:nucleus, F:catalytic activity, F:obsolete transcription regulator activity, P:biosynthetic process, P:nucleobase-containing compound metabolic process	0	0	IPR023210 (G3DSA:3.20.20.GENE3D), IPR020471 (PANTHER), PTHR11732:SF345 (PANTHER), IPR018170 (PROSITE_PATTERNS), IPR023210 (SUPERFAMILY)	F:GO:0016491, P:GO:0055114	F:oxidoreductase activity, P:oxidation-reduction process	AT1G59960.1	71.7	3e-13	72	1-to-1		AT1G59960.1	NAD(P)-linked oxidoreductase superfamily protein					NAD(P)-linked oxidoreductase superfamily protein%3B FUNCTIONS IN: oxidoreductase activity%3B INVOLVED IN: response to salt stress%3B EXPRESSED IN: 21 plant structures%3B EXPRESSED DURING: 13 growth stages%3B CONTAINS InterPro DOMAIN/s: Aldo/keto reductase (InterPro:IPR001395)%2C Aldo/keto reductase subgroup (InterPro:IPR020471)%2C Aldo/keto reductase%2C conserved site (InterPro:IPR018170)%3B BEST…	VIT_01s0011g06500	98.5
VvCabSauv08_H0000F_021.ver1.0.g000690	0	1.05735	0	1.08975	0	0.718677	0	0	0	0	1.25479	1.58422	0	0	0	0	1.24211	0	1.17855	0	1.56837	1.16398	0.795551	0	0.593885	0.653178	non-functional NADPH-dependent codeinone reductase 2-like	C:GO:0005634, F:GO:0003824, F:GO:0030528, P:GO:0009058, P:GO:0006139	C:nucleus, F:catalytic activity, F:obsolete transcription regulator activity, P:biosynthetic process, P:nucleobase-containing compound metabolic process	0	0	IPR023210 (G3DSA:3.20.20.GENE3D), PTHR11732:SF345 (PANTHER), IPR020471 (PANTHER), IPR023210 (SUPERFAMILY)	F:GO:0016491, P:GO:0055114	F:oxidoreductase activity, P:oxidation-reduction process	AT1G59950.1	61	4.3e-17	84.7	1-to-1		AT1G59950.1	NAD(P)-linked oxidoreductase superfamily protein					NAD(P)-linked oxidoreductase superfamily protein%3B FUNCTIONS IN: oxidoreductase activity%3B INVOLVED IN: oxidation reduction%3B CONTAINS InterPro DOMAIN/s: Aldo/keto reductase (InterPro:IPR001395)%2C Aldo/keto reductase subgroup (InterPro:IPR020471)%2C Aldo/keto reductase%2C conserved site (InterPro:IPR018170)%3B BEST Arabidopsis thaliana protein match is: NAD(P)-linked oxidoreductase superfamil…	VIT_01s0011g06500	100
VvCabSauv08_H0000F_021.ver1.0.g000700	0.577981	0	0	0	0	0	0	0	0	1.04735	1.08041	1.32947	0	0	0	0	0	0	0	0.405181	0	0.78227	0	0	0.95975	0.260757	non-functional NADPH-dependent codeinone reductase 2-like	F:GO:0003824, P:GO:0006629, P:GO:0009058, F:GO:0005488, P:GO:0009987, C:GO:0009536	F:catalytic activity, P:lipid metabolic process, P:biosynthetic process, F:binding, P:cellular process, C:plastid	EC:1.14.19.2, EC:1.14.19	Stearoyl-[acyl-carrier-protein] 9-desaturase, Acting on paired donors, with incorporation or reduction of molecular oxygen. The oxygen incorporated need not be derived from O(2)	IPR023210 (G3DSA:3.20.20.GENE3D), IPR023210 (PFAM), PTHR11732:SF345 (PANTHER), IPR020471 (PANTHER), IPR018170 (PROSITE_PATTERNS), IPR023210 (SUPERFAMILY)	F:GO:0016491, P:GO:0055114	F:oxidoreductase activity, P:oxidation-reduction process	AT1G59950.1	50	1.6e-16	83.2	1-to-many	AT1G59960.1	AT1G59950.1	NAD(P)-linked oxidoreductase superfamily protein					NAD(P)-linked oxidoreductase superfamily protein%3B FUNCTIONS IN: oxidoreductase activity%3B INVOLVED IN: oxidation reduction%3B CONTAINS InterPro DOMAIN/s: Aldo/keto reductase (InterPro:IPR001395)%2C Aldo/keto reductase subgroup (InterPro:IPR020471)%2C Aldo/keto reductase%2C conserved site (InterPro:IPR018170)%3B BEST Arabidopsis thaliana protein match is: NAD(P)-linked oxidoreductase superfamil…	VIT_01s0011g06500	97.4
VvCabSauv08_H0000F_021.ver1.0.g000710	0.441262	0	0	1.02664	0	0	0	0	0	0.380742	1.0677	0	0	0	1.28281	0.877242	0	0	0.670818	0.971691	0	0	0	1.41005	0.335725	0.0424136	NAD(P)H-dependent 6 -deoxychalcone synthase-like	F:GO:0003824, P:GO:0008152	F:catalytic activity, P:metabolic process	0	0	IPR023210 (PFAM), IPR023210 (G3DSA:3.20.20.GENE3D), PTHR11732:SF345 (PANTHER), IPR020471 (PANTHER), IPR018170 (PROSITE_PATTERNS), IPR023210 (SUPERFAMILY)	F:GO:0016491, P:GO:0055114	F:oxidoreductase activity, P:oxidation-reduction process	AT1G59950.1	51	4.2e-22	102.1	1-to-1		AT1G59950.1	NAD(P)-linked oxidoreductase superfamily protein					NAD(P)-linked oxidoreductase superfamily protein%3B FUNCTIONS IN: oxidoreductase activity%3B INVOLVED IN: oxidation reduction%3B CONTAINS InterPro DOMAIN/s: Aldo/keto reductase (InterPro:IPR001395)%2C Aldo/keto reductase subgroup (InterPro:IPR020471)%2C Aldo/keto reductase%2C conserved site (InterPro:IPR018170)%3B BEST Arabidopsis thaliana protein match is: NAD(P)-linked oxidoreductase superfamil…	VIT_01s0011g06500	96.2
VvCabSauv08_H0000F_021.ver1.0.g000720	1.14009	1.38977	1.19186	1.67116	1.3528	1.64103	1.42242	1.8016	1.05545	1.90391	2.08451	1.90041	0.534678	0.792052	0.341748	0.747413	0.798788	1.0048	1.08394	1.09139	0.839186	1.80472	1.57046	1.5561	0.722372	1.0876	NAD(P)H-dependent oxidoreductase 1	F:GO:0003824, P:GO:0008152, F:GO:0008289, P:GO:0006810	F:catalytic activity, P:metabolic process, F:lipid binding, P:transport	0	0	IPR020471 (PRINTS), IPR023210 (G3DSA:3.20.20.GENE3D), IPR023210 (PFAM), IPR020471 (PANTHER), PTHR11732:SF345 (PANTHER), IPR018170 (PROSITE_PATTERNS), IPR018170 (PROSITE_PATTERNS), IPR018170 (PROSITE_PATTERNS), IPR018170 (PROSITE_PATTERNS), IPR018170 (PROSITE_PATTERNS), IPR018170 (PROSITE_PATTERNS), IPR018170 (PROSITE_PATTERNS), IPR023210 (CDD), IPR023210 (CDD), IPR023210 (CDD), IPR023210 (SUPERFA…	F:GO:0016491, P:GO:0055114	F:oxidoreductase activity, P:oxidation-reduction process	AT1G59950.1	57.2	5e-109	394	1-to-1		AT1G59950.1	NAD(P)-linked oxidoreductase superfamily protein					NAD(P)-linked oxidoreductase superfamily protein%3B FUNCTIONS IN: oxidoreductase activity%3B INVOLVED IN: oxidation reduction%3B CONTAINS InterPro DOMAIN/s: Aldo/keto reductase (InterPro:IPR001395)%2C Aldo/keto reductase subgroup (InterPro:IPR020471)%2C Aldo/keto reductase%2C conserved site (InterPro:IPR018170)%3B BEST Arabidopsis thaliana protein match is: NAD(P)-linked oxidoreductase superfamil…	VIT_01s0011g06470	99.7
VvCabSauv08_H0000F_021.ver1.0.g000730	6.86068	6.96781	6.85015	7.35262	7.13752	7.0688	7.09745	7.40767	7.41423	7.44719	7.72179	7.67988	4.91541	5.42423	5.69248	6.05671	5.70661	6.20196	6.45727	6.78589	6.13066	7.75764	7.5066	7.58395	0.723404	2.27202	NAD(P)H-dependent oxidoreductase 1	P:GO:0009628, P:GO:0008152, C:GO:0005829, F:GO:0016740, P:GO:0006950	P:response to abiotic stimulus, P:metabolic process, C:cytosol, F:transferase activity, P:response to stress	EC:2.3.1.170, EC:1.1.1.203	6'-deoxychalcone synthase, Uronate dehydrogenase	IPR020471 (PRINTS), IPR023210 (G3DSA:3.20.20.GENE3D), IPR023210 (PFAM), IPR020471 (PIRSF), IPR020471 (PANTHER), PTHR11732:SF345 (PANTHER), IPR018170 (PROSITE_PATTERNS), IPR018170 (PROSITE_PATTERNS), IPR018170 (PROSITE_PATTERNS), IPR023210 (CDD), IPR023210 (SUPERFAMILY)	F:GO:0016491, P:GO:0055114	F:oxidoreductase activity, P:oxidation-reduction process	AT1G59950.1	57.2	2.7e-109	393.3	1-to-1		AT1G59950.1	NAD(P)-linked oxidoreductase superfamily protein					NAD(P)-linked oxidoreductase superfamily protein%3B FUNCTIONS IN: oxidoreductase activity%3B INVOLVED IN: oxidation reduction%3B CONTAINS InterPro DOMAIN/s: Aldo/keto reductase (InterPro:IPR001395)%2C Aldo/keto reductase subgroup (InterPro:IPR020471)%2C Aldo/keto reductase%2C conserved site (InterPro:IPR018170)%3B BEST Arabidopsis thaliana protein match is: NAD(P)-linked oxidoreductase superfamil…	VIT_01s0011g06460	100
VvCabSauv08_H0000F_021.ver1.0.g000740	0	0	0	0	0	0	0	0	0	0	0	0	0	0	0	0	0	0	0	0	0	0	0	0	0	0	auxin-responsive family	P:GO:0008152, P:GO:0009719, F:GO:0016740	P:metabolic process, P:response to endogenous stimulus, F:transferase activity	0	0	IPR003676 (PFAM), PTHR31374 (PANTHER), PTHR31374:SF97 (PANTHER)	P:GO:0009733	P:response to auxin	AT4G31320.1	64.4	6.5e-15	77.4	1-to-1		AT4G31320.1	SAUR-like auxin-responsive protein family			SAUR37,SMALL AUXIN UPREGULATED RNA 37		SAUR-like auxin-responsive protein family %3B CONTAINS InterPro DOMAIN/s: Auxin responsive SAUR protein (InterPro:IPR003676)%3B BEST Arabidopsis thaliana protein match is: SAUR-like auxin-responsive protein family (TAIR:AT2G24400.1)%3B Has 1341 Blast hits to 1332 proteins in 26 species: Archae - 0%3B Bacteria - 0%3B Metazoa - 0%3B Fungi - 0%3B Plants - 1340%3B Viruses - 0%3B Other Eukaryotes - 1 …	VIT_09s0054g00660	83.9
VvCabSauv08_H0000F_021.ver1.0.g000750	0	0	0	0	0	0	0	0	0	0	0	0	0	0	0	0	0	0	0	0	0	0	0	0	0	0	probable NAD(P)H-dependent oxidoreductase 1	P:GO:0009628, P:GO:0008152, C:GO:0005829, F:GO:0016740, P:GO:0006950	P:response to abiotic stimulus, P:metabolic process, C:cytosol, F:transferase activity, P:response to stress	EC:2.3.1.170, EC:1.1.1.203	6'-deoxychalcone synthase, Uronate dehydrogenase	IPR020471 (PRINTS), IPR020471 (PIRSF), IPR023210 (G3DSA:3.20.20.GENE3D), IPR023210 (PFAM), PTHR11732:SF345 (PANTHER), IPR020471 (PANTHER), IPR018170 (PROSITE_PATTERNS), IPR018170 (PROSITE_PATTERNS), IPR018170 (PROSITE_PATTERNS), NON_CYTOPLASMIC_DOMAIN (PHOBIUS), SIGNAL_PEPTIDE_C_REGION (PHOBIUS), SIGNAL_PEPTIDE_H_REGION (PHOBIUS), SIGNAL_PEPTIDE (PHOBIUS), SIGNAL_PEPTIDE_N_REGION (PHOBIUS), IPR02…	F:GO:0016491, P:GO:0055114	F:oxidoreductase activity, P:oxidation-reduction process	AT1G59950.1	57.3	6.3e-106	382.1	1-to-many	AT1G59960.1	AT1G59950.1	NAD(P)-linked oxidoreductase superfamily protein					NAD(P)-linked oxidoreductase superfamily protein%3B FUNCTIONS IN: oxidoreductase activity%3B INVOLVED IN: oxidation reduction%3B CONTAINS InterPro DOMAIN/s: Aldo/keto reductase (InterPro:IPR001395)%2C Aldo/keto reductase subgroup (InterPro:IPR020471)%2C Aldo/keto reductase%2C conserved site (InterPro:IPR018170)%3B BEST Arabidopsis thaliana protein match is: NAD(P)-linked oxidoreductase superfamil…	VIT_01s0011g06440	100
VvCabSauv08_H0000F_021.ver1.0.g000760	0	0	0	0	0	0	0	0	0	0	0	0	0	0	0	0	0	0	0	0	0	0	0	0	0	0	probable NAD(P)H-dependent oxidoreductase 1	P:GO:0009628, P:GO:0008152, C:GO:0005829, F:GO:0008289, F:GO:0016740, P:GO:0006810, P:GO:0006950	P:response to abiotic stimulus, P:metabolic process, C:cytosol, F:lipid binding, F:transferase activity, P:transport, P:response to stress	EC:2.3.1.170, EC:1.1.1.203	6'-deoxychalcone synthase, Uronate dehydrogenase	IPR020471 (PRINTS), IPR023210 (G3DSA:3.20.20.GENE3D), IPR020471 (PIRSF), IPR023210 (PFAM), IPR018170 (PROSITE_PATTERNS), IPR018170 (PROSITE_PATTERNS), IPR018170 (PROSITE_PATTERNS), IPR023210 (CDD), IPR023210 (SUPERFAMILY)	F:GO:0016491, P:GO:0055114	F:oxidoreductase activity, P:oxidation-reduction process	AT1G59950.1	58.6	7.7e-110	395.2	1-to-1		AT1G59950.1	NAD(P)-linked oxidoreductase superfamily protein					NAD(P)-linked oxidoreductase superfamily protein%3B FUNCTIONS IN: oxidoreductase activity%3B INVOLVED IN: oxidation reduction%3B CONTAINS InterPro DOMAIN/s: Aldo/keto reductase (InterPro:IPR001395)%2C Aldo/keto reductase subgroup (InterPro:IPR020471)%2C Aldo/keto reductase%2C conserved site (InterPro:IPR018170)%3B BEST Arabidopsis thaliana protein match is: NAD(P)-linked oxidoreductase superfamil…	VIT_01s0011g06430	99.4
VvCabSauv08_H0000F_021.ver1.0.g000770	0	0.357229	0.106717	0.0379964	0.253125	0.12148	0	0.100051	0.0292818	0.0311072	0	0.22016	0.449965	0.397009	0.291967	0.179993	0.23919	0.13521	0.483886	0	0.0591794	0.170605	0.380951	0.575032	-0.0708927	-0.00411741	Serine threonine- kinase BRI1-like 2	F:GO:0000166, F:GO:0005515, P:GO:0007165, P:GO:0007275, P:GO:0009719, P:GO:0006464, P:GO:0006810, F:GO:0016301, C:GO:0005886	F:nucleotide binding, F:protein binding, P:signal transduction, P:multicellular organism development, P:response to endogenous stimulus, P:cellular protein modification process, P:transport, F:kinase activity, C:plasma membrane	EC:2.7.11, EC:1.3.1.74	Transferring phosphorus-containing groups, 2-alkenal reductase (NAD(P)(+))	PR00019 (PRINTS), IPR003591 (SMART), IPR000719 (SMART), IPR000719 (PFAM), IPR001611 (PFAM), G3DSA:3.30.200.20 (GENE3D), IPR032675 (G3DSA:3.80.10.GENE3D), IPR032675 (G3DSA:3.80.10.GENE3D), IPR032675 (G3DSA:3.80.10.GENE3D), IPR032675 (G3DSA:3.80.10.GENE3D), G3DSA:1.10.510.10 (GENE3D), IPR013210 (PFAM), PTHR27000 (PANTHER), PTHR27000:SF307 (PANTHER), IPR008271 (PROSITE_PATTERNS), IPR017441 (PROSITE_…	F:GO:0005524, F:GO:0005515, F:GO:0004672, P:GO:0006468	F:ATP binding, F:protein binding, F:protein kinase activity, P:protein phosphorylation	AT2G01950.1	82.3	2.2e-238	823.9	1-to-1		AT2G01950.1	BRI1-like 2	Encodes a leucine rich repeat receptor kinase and associated with provascular/procambial cells. Similar to BRI%2C brassinosteroid receptor protein.	"BRL2"	VH1,VASCULAR HIGHWAY 1	BRI1-like 2	BRI1-like 2 (BRL2)%3B FUNCTIONS IN: protein binding%2C protein serine/threonine kinase activity%2C transmembrane receptor protein serine/threonine kinase activity%2C ATP binding%3B INVOLVED IN: in 7 processes%3B LOCATED IN: cellular_component unknown%3B EXPRESSED IN: 22 plant structures%3B EXPRESSED DURING: 13 growth stages%3B CONTAINS InterPro DOMAIN/s: Protein kinase%2C ATP binding site (InterP…	VIT_01s0011g06410	99.9
VvCabSauv08_H0000F_021.ver1.0.g000780	1.80222	1.15591	2.10614	0.985428	1.9157	2.62599	0	1.59236	2.39802	1.43599	1.057	1.94787	3.31656	2.78607	3.1199	1.60467	1.79776	2.97754	0	1.27059	2.62015	0.371559	0.3298	0.954904	-0.207806	-2.52209	CASP 4D1	C:GO:0005634, F:GO:0003723, P:GO:0006139, C:GO:0005886	C:nucleus, F:RNA binding, P:nucleobase-containing compound metabolic process, C:plasma membrane	0	0	IPR006702 (PFAM), PTHR11615 (PANTHER), PTHR11615:SF187 (PANTHER), TRANSMEMBRANE (PHOBIUS), TRANSMEMBRANE (PHOBIUS), CYTOPLASMIC_DOMAIN (PHOBIUS), NON_CYTOPLASMIC_DOMAIN (PHOBIUS), TRANSMEMBRANE (PHOBIUS), CYTOPLASMIC_DOMAIN (PHOBIUS), NON_CYTOPLASMIC_DOMAIN (PHOBIUS), CYTOPLASMIC_DOMAIN (PHOBIUS), TRANSMEMBRANE (PHOBIUS), TMhelix (TMHMM), TMhelix (TMHMM), TMhelix (TMHMM), TMhelix (TMHMM)	no GO terms	no GO terms	AT2G39530.1	41.8	5.1e-23	105.9	1-to-1		AT2G39530.1	Uncharacterized protein family (UPF0497)			CASPL4D1,CASP-like protein 4D1		Uncharacterised protein family (UPF0497)%3B CONTAINS InterPro DOMAIN/s: Uncharacterised protein family UPF0497%2C trans-membrane plant (InterPro:IPR006702)%2C Uncharacterised protein family UPF0497%2C trans-membrane plant subgroup (InterPro:IPR006459)%3B BEST Arabidopsis thaliana protein match is: Uncharacterised protein family (UPF0497) (TAIR:AT2G39518.1)%3B Has 200 Blast hits to 200 proteins in…	VIT_13s0019g01390	49.1
VvCabSauv08_H0000F_021.ver1.0.g000790	1.54957	1.63344	1.5709	1.55747	2.1782	0.830059	1.78206	1.37087	1.72726	0	0.847016	2.15023	3.38404	3.14262	3.40932	3.46123	3.29597	2.97656	3.24601	3.12903	2.87066	2.25082	2.85051	3.30129	-0.585554	-0.51112	SHOOT GRAVITROPISM 5-like	P:GO:0009991, P:GO:0009653, F:GO:0008135, C:GO:0005576, C:GO:0005840, P:GO:0006139, F:GO:0005215, P:GO:0006950, C:GO:0005886, F:GO:0000166, C:GO:0005634, F:GO:0003677, P:GO:0005975, F:GO:0003700, P:GO:0009606, P:GO:0009628, F:GO:0005515, P:GO:0009908, P:GO:0009719, P:GO:0030154, C:GO:0005829, F:GO:0016787	P:response to extracellular stimulus, P:anatomical structure morphogenesis, F:translation factor activity, RNA binding, C:extracellular region, C:ribosome, P:nucleobase-containing compound metabolic process, F:transporter activity, P:response to stress, C:plasma membrane, F:nucleotide binding, C:nucleus, F:DNA binding, P:carbohydrate metabolic process, F:transcription factor activity, sequence-sp…	EC:3.4.23, EC:3.6.1.15	Acting on peptide bonds (peptidases), Nucleoside-triphosphate phosphatase	Coil (COILS), IPR013087 (SMART), G3DSA:3.30.160.60 (GENE3D), PF00096 (PFAM), G3DSA:2.40.155.10 (GENE3D), IPR013083 (G3DSA:3.30.40.GENE3D), mobidb-lite (MOBIDB_LITE), mobidb-lite (MOBIDB_LITE), mobidb-lite (MOBIDB_LITE), PTHR10593:SF83 (PANTHER), PTHR10593 (PANTHER), IPR013087 (PROSITE_PATTERNS), IPR013087 (PROSITE_PROFILES), IPR013087 (SUPERFAMILY)	F:GO:0003676	F:nucleic acid binding	AT1G68130.1	51.4	3.4e-99	360.1	1-to-1		AT1G68130.1	indeterminate(ID)-domain 14	Encodes the longer of two splice variants of a transcription factor involved in regulating starch metabolims in response to cold.	"IDD14"	AtIDD14,indeterminate(ID)-domain 14,IDD14alpha,IDD14beta	indeterminate(ID)-domain 14	indeterminate(ID)-domain 14 (IDD14)%3B CONTAINS InterPro DOMAIN/s: Zinc finger%2C C2H2-like (InterPro:IPR015880)%2C Zinc finger%2C C2H2-type (InterPro:IPR007087)%3B BEST Arabidopsis thaliana protein match is: indeterminate(ID)-domain 16 (TAIR:AT1G25250.1)%3B Has 34626 Blast hits to 17187 proteins in 314 species: Archae - 1%3B Bacteria - 0%3B Metazoa - 32617%3B Fungi - 232%3B Plants - 764%3B Virus…	VIT_01s0011g06400	100
VvCabSauv08_H0000F_021.ver1.0.g000800	0	0	0	0	0	0	0	0	0	0	0	0	0	0	0	0	0	0	0	0	0	0	0	0	0	0	PHD finger PERSISTENT TAPETAL CELL 1	C:GO:0005634, P:GO:0009908, P:GO:0009719, P:GO:0016043, P:GO:0009653, P:GO:0009058, F:GO:0005488, P:GO:0006139, P:GO:0009856	C:nucleus, P:flower development, P:response to endogenous stimulus, P:cellular component organization, P:anatomical structure morphogenesis, P:biosynthetic process, F:binding, P:nucleobase-containing compound metabolic process, P:pollination	0	0	IPR001965 (SMART), IPR019787 (PFAM), IPR013083 (G3DSA:3.30.40.GENE3D), PTHR15856 (PANTHER), PTHR15856:SF44 (PANTHER), IPR019786 (PROSITE_PATTERNS), cd15556 (CDD), IPR011011 (SUPERFAMILY)	no GO terms	no GO terms	AT5G22260.1	51.4	8.3e-190	661.8	1-to-1		AT5G22260.1	RING/FYVE/PHD zinc finger superfamily protein	Sporophytic factor controlling anther and pollen development. Mutants fail to make functional pollen%3Bpollen degeneration occurs after microspore release and the tapetum also appears abnormally vacuolated. Similar to PHD-finger motif transcription factors.	"MS1"		male sterility 1	male sterility 1 (MS1)%3B CONTAINS InterPro DOMAIN/s: Zinc finger%2C PHD-type%2C conserved site (InterPro:IPR019786)%2C Zinc finger%2C PHD-type (InterPro:IPR001965)%2C Zinc finger%2C FYVE/PHD-type (InterPro:IPR011011)%2C Zinc finger%2C PHD-finger (InterPro:IPR019787)%3B BEST Arabidopsis thaliana protein match is: RING/FYVE/PHD zinc finger superfamily protein (TAIR:AT1G66170.1)%3B Has 884 Blast hi…	VIT_01s0011g06390	98.9
VvCabSauv08_H0000F_021.ver1.0.g000810	3.03683	4.05111	3.91218	3.35716	3.86246	3.78988	4.18841	3.57005	3.74194	3.51763	3.46998	3.91726	3.8627	3.68387	4.01526	3.61325	3.64664	3.46842	3.05726	3.65805	3.93439	3.73049	3.83076	3.02937	-0.031751	-0.323737	BASIC PENTACYSTEINE2-like	C:GO:0005634, F:GO:0003677, F:GO:0003700, P:GO:0009719, C:GO:0016020, P:GO:0009058, P:GO:0006139, F:GO:0005215	C:nucleus, F:DNA binding, F:transcription factor activity, sequence-specific DNA binding, P:response to endogenous stimulus, C:membrane, P:biosynthetic process, P:nucleobase-containing compound metabolic process, F:transporter activity	0	0	IPR010409 (SMART), IPR010409 (PFAM), mobidb-lite (MOBIDB_LITE), PTHR31421:SF6 (PANTHER), IPR010409 (PANTHER)	no GO terms	no GO terms	AT2G01930.1	52.8	2.1e-79	293.9	1-to-many	AT2G01930.2	AT2G01930.1	basic pentacysteine1	BASIC PENTACYSTEINE1 (BPC1) is a regulator of the homeotic Arabidopsis thaliana gene SEEDSTICK (STK)%2C which controls ovule identity. BPC1 induces conformational changes by cooperative binding to purine-rich elements present in the STK regulatory sequence. STK is upregulated in bpc1 mutant.	"BPC1"	ATBPC1,BASIC PENTACYSTEINE1,BBR	basic pentacysteine1	basic pentacysteine1 (BPC1)%3B FUNCTIONS IN: DNA binding%2C sequence-specific DNA binding transcription factor activity%2C specific transcriptional repressor activity%3B INVOLVED IN: regulation of transcription%2C DNA-dependent%3B LOCATED IN: nucleus%3B EXPRESSED IN: 24 plant structures%3B EXPRESSED DURING: 15 growth stages%3B CONTAINS InterPro DOMAIN/s: GAGA binding-like (InterPro:IPR010409)%3B …	VIT_01s0011g06380	99.7
VvCabSauv08_H0000F_021.ver1.0.g000820	0	0	0	0.470684	0.255471	0	0	0	0.0860949	0	0	0	0	0	0	0	0	0	0	0	0	0	0	0	0	0	clathrin assembly	F:GO:0005515, C:GO:0005737, F:GO:0003824, P:GO:0008152, P:GO:0016043, F:GO:0008289	F:protein binding, C:cytoplasm, F:catalytic activity, P:metabolic process, P:cellular component organization, F:lipid binding	EC:1.3.1.74	2-alkenal reductase (NAD(P)(+))	IPR008942 (G3DSA:1.25.40.GENE3D), IPR014712 (G3DSA:1.20.58.GENE3D), IPR011417 (PFAM), PTHR22951 (PANTHER), PTHR22951:SF39 (PANTHER), IPR013809 (PROSITE_PROFILES), cd03564 (CDD), SSF89009 (SUPERFAMILY), IPR008942 (SUPERFAMILY)	P:GO:0048268, F:GO:0030276, C:GO:0030136, F:GO:0005543, F:GO:0005545	P:clathrin coat assembly, F:clathrin binding, C:clathrin-coated vesicle, F:phospholipid binding, F:1-phosphatidylinositol binding	AT1G25240.1	52.7	1.3e-92	338.2	1-to-many	AT1G25240.2	AT1G25240.1	ENTH/VHS/GAT family protein					ENTH/VHS/GAT family protein%3B FUNCTIONS IN: phospholipid binding%2C clathrin binding%2C binding%2C phosphatidylinositol binding%3B INVOLVED IN: clathrin coat assembly%3B LOCATED IN: clathrin coat%2C mitochondrion%3B EXPRESSED IN: 10 plant structures%3B EXPRESSED DURING: L mature pollen stage%2C M germinated pollen stage%2C 4 anthesis%2C C globular stage%2C petal differentiation and expansion sta…	VIT_01s0011g06370	99.5
VvCabSauv08_H0000F_021.ver1.0.g000830	0.241806	0	0	0	0	0.344037	0.466957	0.509333	0.170831	0	0	0	0	0	0	0	0	0	0	0	0	0	0	0	-0.080602	0	zinc finger homeodomain SZF-HD1	F:GO:0003677, P:GO:0019538, P:GO:0009058, F:GO:0016740, P:GO:0009987	F:DNA binding, P:protein metabolic process, P:biosynthetic process, F:transferase activity, P:cellular process	EC:2.3.1.170	6'-deoxychalcone synthase	G3DSA:1.10.10.60 (GENE3D), IPR006456 (PFAM), IPR006455 (TIGRFAM), IPR006456 (TIGRFAM), mobidb-lite (MOBIDB_LITE), PTHR31948 (PANTHER), PTHR31948:SF31 (PANTHER), IPR006456 (PRODOM), IPR006456 (PROSITE_PROFILES), IPR009057 (SUPERFAMILY)	F:GO:0003677	F:DNA binding	AT1G69600.1	39.2	8.2e-24	108.6	1-to-1		AT1G69600.1	zinc finger homeodomain 1	Encodes ZFHD1%2C a member of the zinc finger homeodomain transcriptional factor family. Binds to the 62 bp promoter region of ERD1 (early responsive to dehydration stress 1). Expression of ZFHD1 is induced by drought%2C high salinity and abscisic acid.	"ZFHD1"	ATHB29,ARABIDOPSIS THALIANA HOMEOBOX PROTEIN 29,ZHD11,ZINC FINGER HOMEODOMAIN 11	zinc finger homeodomain 1	zinc finger homeodomain 1 (ZFHD1)%3B CONTAINS InterPro DOMAIN/s: Homeobox domain%2C ZF-HD class (InterPro:IPR006455)%2C ZF-HD homeobox protein%2C Cys/His-rich dimerisation domain (InterPro:IPR006456)%2C Homeodomain-related (InterPro:IPR012287)%3B BEST Arabidopsis thaliana protein match is: homeobox protein 26 (TAIR:AT5G60480.1)%3B Has 480 Blast hits to 471 proteins in 33 species: Archae - 0%3B Ba…	VIT_01s0011g06360	99.4
VvCabSauv08_H0000F_021.ver1.0.g000840	0.176522	0	0	0	0.191723	0	0	0	0	0	0	0	0	0	0	0	0	0	0	0	0	0	0	0	-0.0588406	0	hypothetical protein PRUPE_ppa024210mg	P:GO:0019538, P:GO:0009058, F:GO:0016740, P:GO:0009987	P:protein metabolic process, P:biosynthetic process, F:transferase activity, P:cellular process	EC:2.3.1.170	6'-deoxychalcone synthase	mobidb-lite (MOBIDB_LITE), PTHR34196 (PANTHER), PTHR34196:SF4 (PANTHER), CYTOPLASMIC_DOMAIN (PHOBIUS), NON_CYTOPLASMIC_DOMAIN (PHOBIUS), TRANSMEMBRANE (PHOBIUS), SignalP-noTM (SIGNALP_EUK)	no GO terms	no GO terms	AT1G31940.1	36.4	8.6e-10	62	1-to-1		AT1G31940.1	cystic fibrosis transmembrane conductance regulator					unknown protein%3B LOCATED IN: plasma membrane%3B EXPRESSED IN: 22 plant structures%3B EXPRESSED DURING: 13 growth stages%3B BEST Arabidopsis thaliana protein match is: unknown protein (TAIR:AT2G35585.1)%3B Has 67 Blast hits to 67 proteins in 17 species: Archae - 0%3B Bacteria - 0%3B Metazoa - 0%3B Fungi - 0%3B Plants - 67%3B Viruses - 0%3B Other Eukaryotes - 0 (source: NCBI BLink).	VIT_01s0011g06350	95.3
VvCabSauv08_H0000F_021.ver1.0.g000850	3.9839	4.02839	3.82568	3.52985	4.2534	4.13345	4.19197	3.81388	4.09173	3.92582	3.98607	3.60242	3.60701	3.99163	4.04841	4.00723	4.19312	4.18064	3.79869	4.01062	4.26652	4.18428	3.86377	4.05463	-0.107886	0.151875	IAA-alanine resistance 1	P:GO:0019725, P:GO:0019538, C:GO:0016020, C:GO:0005783, P:GO:0009058, F:GO:0016740, F:GO:0005215	P:cellular homeostasis, P:protein metabolic process, C:membrane, C:endoplasmic reticulum, P:biosynthetic process, F:transferase activity, F:transporter activity	EC:2.3.1.170	6'-deoxychalcone synthase	IPR003689 (PFAM), mobidb-lite (MOBIDB_LITE), mobidb-lite (MOBIDB_LITE), mobidb-lite (MOBIDB_LITE), PTHR16950:SF21 (PANTHER), PTHR16950 (PANTHER), SIGNAL_PEPTIDE (PHOBIUS), SIGNAL_PEPTIDE_C_REGION (PHOBIUS), NON_CYTOPLASMIC_DOMAIN (PHOBIUS), NON_CYTOPLASMIC_DOMAIN (PHOBIUS), SIGNAL_PEPTIDE_H_REGION (PHOBIUS), SIGNAL_PEPTIDE_N_REGION (PHOBIUS), CYTOPLASMIC_DOMAIN (PHOBIUS), TRANSMEMBRANE (PHOBIUS),…	P:GO:0055085, C:GO:0016020, F:GO:0046873, P:GO:0030001	P:transmembrane transport, C:membrane, F:metal ion transmembrane transporter activity, P:metal ion transport	AT1G68100.1	68.7	1.3e-36	151.8	1-to-many	AT1G68100.2	AT1G68100.1	ZIP metal ion transporter family	member of IAA-alanine resistance protein 1	"IAR1"		IAA-ALANINE RESISTANT 1	IAA-ALANINE RESISTANT 1 (IAR1)%3B FUNCTIONS IN: metal ion transmembrane transporter activity%3B INVOLVED IN: transmembrane transport%2C metal ion transport%3B LOCATED IN: endomembrane system%2C membrane%3B EXPRESSED IN: 22 plant structures%3B EXPRESSED DURING: 13 growth stages%3B CONTAINS InterPro DOMAIN/s: Zinc/iron permease (InterPro:IPR003689)%3B Has 3060 Blast hits to 2483 proteins in 472 spe…	VIT_01s0011g06340	98.7
VvCabSauv08_H0000F_021.ver1.0.g000860	1.90336	2.37799	1.62696	2.01237	1.86617	1.76534	1.77222	2.1381	1.81699	1.7805	1.81212	2.15178	1.62912	2.16043	1.84113	1.77909	1.7075	2.0402	2.10825	1.38141	1.57343	1.79224	1.57461	1.40572	-0.0546378	-0.286032	65-kDa microtubule-associated 6-like	F:GO:0005515, C:GO:0005856, C:GO:0005739, P:GO:0016043, P:GO:0007049, C:GO:0009536	F:protein binding, C:cytoskeleton, C:mitochondrion, P:cellular component organization, P:cell cycle, C:plastid	0	0	Coil (COILS), PF03999 (PFAM), mobidb-lite (MOBIDB_LITE), IPR007145 (PANTHER), PTHR19321:SF19 (PANTHER)	P:GO:0000910, P:GO:0000226, F:GO:0008017	P:cytokinesis, P:microtubule cytoskeleton organization, F:microtubule binding	AT2G01910.1	69.5	7e-209	724.9	1-to-many	AT2G01910.2	AT2G01910.1	Microtubule associated protein (MAP65/ASE1) family protein	Binds microtubules. Induces a crisscross mesh of microtubules%2C not bundles. Not involved in microtubule polymerization nor nucleation. Localizes to mitochondria.	"ATMAP65-6"			ATMAP65-6%3B CONTAINS InterPro DOMAIN/s: Microtubule-associated protein%2C MAP65/ASE1-type (InterPro:IPR007145)%3B BEST Arabidopsis thaliana protein match is: microtubule-associated protein 65-7 (TAIR:AT1G14690.2)%3B Has 5922 Blast hits to 4912 proteins in 547 species: Archae - 118%3B Bacteria - 527%3B Metazoa - 2917%3B Fungi - 542%3B Plants - 628%3B Viruses - 11%3B Other Eukaryotes - 1179 (sourc…	VIT_01s0011g06330	99.8
VvCabSauv08_H0000F_021.ver1.0.g000870	1.21259	0.725863	0.991264	0.386622	1.15868	0.895166	0	0	0.476583	0.215501	0.617081	0	0	0.948131	1.09677	0.40675	0.89465	1.70089	0.792652	0.532763	0	0.381269	0	0	-0.699044	-0.554543	cyclin-J18 isoform X1	C:GO:0016020, P:GO:0007049	C:membrane, P:cell cycle	0	0	IPR013763 (G3DSA:1.10.472.GENE3D), PTHR10177:SF264 (PANTHER), PTHR10177 (PANTHER), IPR013763 (SUPERFAMILY)	no GO terms	no GO terms	AT2G01905.1	61.7	5.3e-57	218.8	1-to-1		AT2G01905.1	cyclin J18	cyclin J18 (cycJ18)	"CYCJ18"		cyclin J18	cyclin J18 (CYCJ18)%3B CONTAINS InterPro DOMAIN/s: Cyclin-like (InterPro:IPR011028)%2C Cyclin-related (InterPro:IPR013763)%2C Cyclin%2C N-terminal (InterPro:IPR006671)%2C Cyclin (InterPro:IPR006670)%3B Has 35333 Blast hits to 34131 proteins in 2444 species: Archae - 798%3B Bacteria - 22429%3B Metazoa - 974%3B Fungi - 991%3B Plants - 531%3B Viruses - 0%3B Other Eukaryotes - 9610 (source: NCBI BLin…	VIT_01s0011g06320	98.9
VvCabSauv08_H0000F_021.ver1.0.g000880	0	0	0	0	0	0	0	0.0913965	0	0	0	0	0	0	0	0	0	0	0	0	0	0	0	0	0	0	type IV inositol polyphosphate 5-phosphatase 9	P:GO:0019538, P:GO:0007275, P:GO:0009653, P:GO:0009058, P:GO:0006810, P:GO:0006950, P:GO:0009628, F:GO:0004518, C:GO:0016020, P:GO:0006629, P:GO:0016043, P:GO:0030154, F:GO:0016740, P:GO:0016049	P:protein metabolic process, P:multicellular organism development, P:anatomical structure morphogenesis, P:biosynthetic process, P:transport, P:response to stress, P:response to abiotic stimulus, F:nuclease activity, C:membrane, P:lipid metabolic process, P:cellular component organization, P:cell differentiation, F:transferase activity, P:cell growth	EC:2.3.1.170, EC:3.1.3.36, EC:3.1.3.41	6'-deoxychalcone synthase, Phosphoinositide 5-phosphatase, 4-nitrophenylphosphatase	IPR000300 (SMART), IPR005135 (G3DSA:3.60.10.GENE3D), IPR005135 (PFAM), PTHR11200 (PANTHER), PTHR11200:SF226 (PANTHER), IPR005135 (SUPERFAMILY)	P:GO:0046856	P:phosphatidylinositol dephosphorylation	AT2G01900.1	64.4	1.5e-153	540.8	1-to-many	AT2G01900.3	AT2G01900.1	DNAse I-like superfamily protein	Encodes an inositol polyphosphate phosphatidylinositol 5-phosphatase that is expressed in roots and is involved in mediating salt tolerance through endocytosis.		t5ptase9,Inositol Polyphosphate Phosphatidylinositol 5-phosphatase9		DNAse I-like superfamily protein%3B FUNCTIONS IN: hydrolase activity%2C inositol or phosphatidylinositol phosphatase activity%3B INVOLVED IN: biological_process unknown%3B EXPRESSED IN: hypocotyl%2C sepal%2C root%3B EXPRESSED DURING: 4 anthesis%3B CONTAINS InterPro DOMAIN/s: Inositol polyphosphate related phosphatase (InterPro:IPR000300)%2C Endonuclease/exonuclease/phosphatase (InterPro:IPR005135…	VIT_01s0011g06310	99.1
VvCabSauv08_H0000F_021.ver1.0.g000890	4.63222	4.651	4.78137	4.98712	4.94558	5.05773	5.14956	5.55268	5.2772	5.39701	5.54727	5.65481	4.1205	4.41034	4.29243	4.22308	4.3461	4.59485	4.62926	4.47514	4.3139	4.60968	4.7511	4.47388	0.844832	0.337131	Annexin D5	P:GO:0019538, P:GO:0007275, F:GO:0008289, P:GO:0009653, P:GO:0009058, P:GO:0009856, P:GO:0006950, P:GO:0009628, F:GO:0005515, P:GO:0016043, P:GO:0030154, F:GO:0016740, P:GO:0016049	P:protein metabolic process, P:multicellular organism development, F:lipid binding, P:anatomical structure morphogenesis, P:biosynthetic process, P:pollination, P:response to stress, P:response to abiotic stimulus, F:protein binding, P:cellular component organization, P:cell differentiation, F:transferase activity, P:cell growth	EC:2.3.1.170	6'-deoxychalcone synthase	IPR001464 (PRINTS), IPR018502 (SMART), IPR018502 (G3DSA:1.10.220.GENE3D), IPR018502 (G3DSA:1.10.220.GENE3D), IPR018502 (G3DSA:1.10.220.GENE3D), IPR018502 (PFAM), IPR018502 (G3DSA:1.10.220.GENE3D), PTHR10502 (PANTHER), PTHR10502:SF152 (PANTHER), IPR018252 (PROSITE_PATTERNS), SSF47874 (SUPERFAMILY)	F:GO:0005509, F:GO:0005544	F:calcium ion binding, F:calcium-dependent phospholipid binding	AT1G68090.1	57.5	2.5e-102	370.2	1-to-1		AT1G68090.1	annexin 5	Encodes a calcium-binding protein annexin (AnnAt5). Plays a vital role in pollen development via Ca2+ dependent membrane trafficking.	"ANN5"	ANNAT5,ANNEXIN ARABIDOPSIS THALIANA 5	annexin 5	annexin 5 (ANN5)%3B FUNCTIONS IN: calcium-dependent phospholipid binding%2C calcium ion binding%3B INVOLVED IN: response to red or far red light%2C response to water deprivation%2C response to salt stress%2C response to cold%2C response to heat%3B LOCATED IN: cellular_component unknown%3B EXPRESSED IN: 8 plant structures%3B EXPRESSED DURING: L mature pollen stage%2C M germinated pollen stage%2C 4…	VIT_01s0011g06300	99.1
VvCabSauv08_H0000F_021.ver1.0.g000900	2.09711	1.41147	1.47897	2.34366	1.81662	1.96675	1.9601	2.55698	1.57427	1.93022	1.92796	1.75472	0.895524	1.66172	1.42745	1.83368	1.28214	1.86698	1.30631	1.36504	1.50577	1.8241	1.92493	1.41452	0.208443	0.392951	2-oxoglutarate (2OG) and Fe(II)-dependent oxygenase superfamily	P:GO:0019538, P:GO:0009058, F:GO:0016740, F:GO:0030246, P:GO:0009987	P:protein metabolic process, P:biosynthetic process, F:transferase activity, F:carbohydrate binding, P:cellular process	EC:2.3.1.170	6'-deoxychalcone synthase	G3DSA:2.60.120.620 (GENE3D), PTHR14049 (PANTHER), PTHR14049:SF18 (PANTHER)	no GO terms	no GO terms	AT1G68080.1	54.8	1.5e-77	287.7	1-to-many	AT1G68080.4	AT1G68080.1	2-oxoglutarate (2OG) and Fe(II)-dependent oxygenase superfamily protein					2-oxoglutarate (2OG) and Fe(II)-dependent oxygenase superfamily protein%3B FUNCTIONS IN: oxidoreductase activity%2C acting on paired donors%2C with incorporation or reduction of molecular oxygen%2C iron ion binding%2C L-ascorbic acid binding%3B INVOLVED IN: oxidation reduction%3B EXPRESSED IN: 21 plant structures%3B EXPRESSED DURING: 13 growth stages%3B CONTAINS InterPro DOMAIN/s: Prolyl 4-hydrox…	VIT_01s0011g06280	96.4
VvCabSauv08_H0000F_021.ver1.0.g000910	3.94676	4.17141	3.46535	4.20749	4.29022	4.07136	4.07775	4.33042	3.91475	4.42965	5.00442	4.79479	2.97101	3.78326	3.3473	3.84892	3.39182	3.28083	4.30156	4.49163	3.81094	5.41624	5.18882	4.96583	0.88178	1.82311	Purple acid phosphatase 3	P:GO:0019725, P:GO:0019538, C:GO:0016020, P:GO:0009058, C:GO:0005576, F:GO:0005488, F:GO:0016740, C:GO:0005773, P:GO:0006950, F:GO:0016787	P:cellular homeostasis, P:protein metabolic process, C:membrane, P:biosynthetic process, C:extracellular region, F:binding, F:transferase activity, C:vacuole, P:response to stress, F:hydrolase activity	EC:2.3.1.170, EC:3.1.3.41, EC:3.1.3.2	6'-deoxychalcone synthase, 4-nitrophenylphosphatase, Acid phosphatase	IPR004843 (PFAM), IPR029052 (G3DSA:3.60.21.GENE3D), PTHR10161:SF26 (PANTHER), PTHR10161 (PANTHER), SIGNAL_PEPTIDE_C_REGION (PHOBIUS), NON_CYTOPLASMIC_DOMAIN (PHOBIUS), SIGNAL_PEPTIDE (PHOBIUS), SIGNAL_PEPTIDE_H_REGION (PHOBIUS), SIGNAL_PEPTIDE_N_REGION (PHOBIUS), SignalP-noTM (SIGNALP_EUK), IPR029052 (SUPERFAMILY)	F:GO:0016787	F:hydrolase activity	AT1G14700.1	68.4	2.8e-95	346.3	1-to-many	AT1G14700.4	AT1G14700.1	purple acid phosphatase 3		"PAP3"	ATPAP3	purple acid phosphatase 3	purple acid phosphatase 3 (PAP3)%3B FUNCTIONS IN: protein serine/threonine phosphatase activity%2C acid phosphatase activity%3B LOCATED IN: vacuole%3B EXPRESSED IN: 22 plant structures%3B EXPRESSED DURING: 12 growth stages%3B CONTAINS InterPro DOMAIN/s: Metallophosphoesterase (InterPro:IPR004843)%3B BEST Arabidopsis thaliana protein match is: purple acid phosphatase 8 (TAIR:AT2G01890.1)%3B Has 11…	VIT_01s0011g06290	99.1
VvCabSauv08_H0000F_021.ver1.0.g000920	5.09275	5.07716	4.7545	4.65653	4.63756	4.29994	4.57449	4.18908	4.63747	4.96622	4.60983	4.72434	4.75487	4.80125	4.79292	5.31714	4.90436	5.06865	5.26844	4.94461	4.94042	4.86188	4.90394	4.84402	-0.208009	0.0869324	hydroxyproline-rich glyco family	P:GO:0019538, P:GO:0009058, F:GO:0016740, P:GO:0009987	P:protein metabolic process, P:biosynthetic process, F:transferase activity, P:cellular process	EC:2.3.1.170	6'-deoxychalcone synthase	IPR027450 (G3DSA:2.60.120.GENE3D), mobidb-lite (MOBIDB_LITE), mobidb-lite (MOBIDB_LITE), mobidb-lite (MOBIDB_LITE), mobidb-lite (MOBIDB_LITE), PTHR31447:SF7 (PANTHER), PTHR31447 (PANTHER), SSF51197 (SUPERFAMILY)	no GO terms	no GO terms	AT1G14710.1	45.9	1.9e-126	451.4	1-to-many	AT1G14710.2	AT1G14710.1	hydroxyproline-rich glycoprotein family protein					hydroxyproline-rich glycoprotein family protein%3B BEST Arabidopsis thaliana protein match is: oxidoreductase%2C 2OG-Fe(II) oxygenase family protein (TAIR:AT4G02940.1)%3B Has 6006 Blast hits to 3456 proteins in 374 species: Archae - 2%3B Bacteria - 410%3B Metazoa - 1957%3B Fungi - 511%3B Plants - 1958%3B Viruses - 385%3B Other Eukaryotes - 783 (source: NCBI BLink).	VIT_01s0011g06270	97.2
VvCabSauv08_H0000F_021.ver1.0.g000930	4.45903	5.22627	5.23648	5.17531	5.0995	5.23569	5.06402	4.84525	5.18267	5.35013	5.29514	5.62544	4.04127	4.54105	4.92283	4.77459	4.20731	4.60023	4.22918	4.37284	4.23298	4.70045	4.70286	4.37693	0.449643	0.0916977	Glutamine amidotransferase type 1 family	P:GO:0009628, P:GO:0009719, P:GO:0009791, P:GO:0009653, P:GO:0009058, F:GO:0016740, P:GO:0009987, C:GO:0009536, P:GO:0006950	P:response to abiotic stimulus, P:response to endogenous stimulus, P:post-embryonic development, P:anatomical structure morphogenesis, P:biosynthetic process, F:transferase activity, P:cellular process, C:plastid, P:response to stress	EC:4.1.3.27	Anthranilate synthase	PR00099 (PRINTS), PR00096 (PRINTS), PR00097 (PRINTS), IPR017926 (PFAM), IPR029062 (G3DSA:3.40.50.GENE3D), IPR006221 (TIGRFAM), PTHR43418:SF1 (PANTHER), PTHR43418 (PANTHER), SIGNAL_PEPTIDE (PHOBIUS), SIGNAL_PEPTIDE_H_REGION (PHOBIUS), SIGNAL_PEPTIDE_C_REGION (PHOBIUS), SIGNAL_PEPTIDE_N_REGION (PHOBIUS), NON_CYTOPLASMIC_DOMAIN (PHOBIUS), IPR017926 (PROSITE_PROFILES), cd01743 (CDD), IPR029062 (SUPER…	P:GO:0008152	P:metabolic process	AT1G25220.1	71.6	1.3e-110	397.5	1-to-1		AT1G25220.1	anthranilate synthase beta subunit 1	Catalyzes the first step of tryptophan biosynthesis: Chorismate L-Glutamine %3D Anthranilate Pyruvate L-Glutamate. Functions as a heterocomplex with anthranilate synthase alpha subunit (ASA1 or ASA2).	"ASB1"	TRP4,TRYPTOPHAN BIOSYNTHESIS 4,WEI7,WEAK ETHYLENE INSENSITIVE7	anthranilate synthase beta subunit 1	anthranilate synthase beta subunit 1 (ASB1)%3B FUNCTIONS IN: anthranilate synthase activity%3B INVOLVED IN: in 6 processes%3B LOCATED IN: chloroplast%3B EXPRESSED IN: pericycle%2C cotyledon vascular system%2C primary root tip%2C root%2C lateral root primordium%3B CONTAINS InterPro DOMAIN/s: Glutamine amidotransferase class-I%2C C-terminal (InterPro:IPR000991)%2C Glutamine amidotransferase superfa…	VIT_01s0011g06260	94
VvCabSauv08_H0000F_021.ver1.0.g000940	7.23869	7.36563	7.22889	7.16305	7.32231	7.27282	7.05787	7.16744	7.10056	7.41202	7.34641	7.17367	7.37392	7.14977	7.29864	7.34369	7.35661	7.39677	7.54944	7.33382	7.44388	7.34124	7.23889	7.33094	0.0329603	0.0295834	probable xyloglucan endotransglucosylase hydrolase 28	P:GO:0005975, P:GO:0009908, C:GO:0005618, P:GO:0016043, C:GO:0005576, F:GO:0016740, C:GO:0005622, C:GO:0005886, P:GO:0007049, P:GO:0016049, F:GO:0016787	P:carbohydrate metabolic process, P:flower development, C:cell wall, P:cellular component organization, C:extracellular region, F:transferase activity, C:intracellular, C:plasma membrane, P:cell cycle, P:cell growth, F:hydrolase activity	EC:2.4.1.207	Xyloglucan:xyloglucosyl transferase	IPR010713 (PFAM), IPR000757 (PFAM), IPR016455 (PIRSF), G3DSA:2.60.120.200 (GENE3D), mobidb-lite (MOBIDB_LITE), PTHR31062 (PANTHER), PTHR31062:SF74 (PANTHER), IPR000757 (PROSITE_PROFILES), IPR013320 (SUPERFAMILY)	P:GO:0005975, P:GO:0006073, C:GO:0048046, C:GO:0005618, F:GO:0016762, F:GO:0004553, P:GO:0010411, P:GO:0042546	P:carbohydrate metabolic process, P:cellular glucan metabolic process, C:apoplast, C:cell wall, F:xyloglucan:xyloglucosyl transferase activity, F:hydrolase activity, hydrolyzing O-glycosyl compounds, P:xyloglucan metabolic process, P:cell wall biogenesis	AT2G01850.1	72.9	1.7e-95	347.1	1-to-1		AT2G01850.1	endoxyloglucan transferase A3	EXGT-A3 has homology to xyloglucan endotransglucosylases/hydrolases (XTHs). Mutants in this gene show a lesion mimic phenotype associated with leaf maturation and a reduction in the number of tertiary veins. Individual tracheary elements in the mutants are shorter%2C but phloem transport activity is not severely affected. EXGT-A3 plays a role in xyloglucan degradation in the differentiating trach…	"EXGT-A3"	ATXTH27,XTH27,XYLOGLUCAN ENDOTRANSGLUCOSYLASE/HYDROLASE 27	endoxyloglucan transferase A3	endoxyloglucan transferase A3 (EXGT-A3)%3B FUNCTIONS IN: hydrolase activity%2C acting on glycosyl bonds%2C xyloglucan:xyloglucosyl transferase activity%3B INVOLVED IN: phloem or xylem histogenesis%3B LOCATED IN: endomembrane system%2C cell wall%2C apoplast%3B EXPRESSED IN: 25 plant structures%3B EXPRESSED DURING: 13 growth stages%3B CONTAINS InterPro DOMAIN/s: Xyloglucan endotransglucosylase/hydr…	VIT_01s0011g06250	100
VvCabSauv08_H0000F_021.ver1.0.g000950	0	0.595155	0.308911	0	0.185166	0.189612	0	0.387447	0	0	0	0	0.41005	0.884955	0.582713	0.931018	0.671424	0.324636	0.757709	0.742676	0	0.725155	0.920851	0.351266	-0.301355	0.0398514	probable transmembrane ascorbate ferrireductase 3	F:GO:0004518, C:GO:0016020, F:GO:0005488, C:GO:0005622	F:nuclease activity, C:membrane, F:binding, C:intracellular	EC:3.1.30, EC:3.1.26, EC:3.1.26.5	Acting on ester bonds, Acting on ester bonds, Ribonuclease P	IPR006593 (SMART), IPR006593 (PFAM), PTHR10106:SF26 (PANTHER), PTHR10106 (PANTHER), TRANSMEMBRANE (PHOBIUS), TRANSMEMBRANE (PHOBIUS), TRANSMEMBRANE (PHOBIUS), NON_CYTOPLASMIC_DOMAIN (PHOBIUS), CYTOPLASMIC_DOMAIN (PHOBIUS), NON_CYTOPLASMIC_DOMAIN (PHOBIUS), TRANSMEMBRANE (PHOBIUS), TRANSMEMBRANE (PHOBIUS), CYTOPLASMIC_DOMAIN (PHOBIUS), TRANSMEMBRANE (PHOBIUS), CYTOPLASMIC_DOMAIN (PHOBIUS), NON_CYT…	no GO terms	no GO terms	AT1G14730.1	52.3	6.1e-63	238.8	1-to-1		AT1G14730.1	Cytochrome b561/ferric reductase transmembrane protein family					Cytochrome b561/ferric reductase transmembrane protein family%3B LOCATED IN: endomembrane system%2C integral to membrane%3B EXPRESSED IN: 16 plant structures%3B EXPRESSED DURING: 7 growth stages%3B CONTAINS InterPro DOMAIN/s: Cytochrome b561%2C eukaryote (InterPro:IPR004877)%2C Cytochrome b561/ferric reductase transmembrane (InterPro:IPR006593)%3B BEST Arabidopsis thaliana protein match is: Cytoc…	VIT_01s0011g06240	100
VvCabSauv08_H0000F_021.ver1.0.g000960	0	0	0	0	0	0	0	0	0	0	0	0	0	0	0	0	0	0	0	0	0	0	0	0	0	0	probable ascorbate-specific transmembrane electron transporter 1	C:GO:0005634, F:GO:0005515, P:GO:0009908, P:GO:0016043, P:GO:0009653, P:GO:0009856	C:nucleus, F:protein binding, P:flower development, P:cellular component organization, P:anatomical structure morphogenesis, P:pollination	0	0	IPR006593 (SMART), IPR006593 (PFAM), PTHR10106 (PANTHER), TRANSMEMBRANE (PHOBIUS), TRANSMEMBRANE (PHOBIUS), NON_CYTOPLASMIC_DOMAIN (PHOBIUS), CYTOPLASMIC_DOMAIN (PHOBIUS), TRANSMEMBRANE (PHOBIUS), TRANSMEMBRANE (PHOBIUS), TRANSMEMBRANE (PHOBIUS), NON_CYTOPLASMIC_DOMAIN (PHOBIUS), TRANSMEMBRANE (PHOBIUS), CYTOPLASMIC_DOMAIN (PHOBIUS), CYTOPLASMIC_DOMAIN (PHOBIUS), TRANSMEMBRANE (PHOBIUS), NON_CYTO…	no GO terms	no GO terms	AT4G25570.1	42.7	9.1e-49	193	1-to-1		AT4G25570.1	Cytochrome b561/ferric reductase transmembrane protein family	Encodes cytochrome b561.	"ACYB-2"			ACYB-2%3B FUNCTIONS IN: carbon-monoxide oxygenase activity%3B LOCATED IN: integral to membrane%2C chloroplast%2C vacuole%3B EXPRESSED IN: 23 plant structures%3B EXPRESSED DURING: 13 growth stages%3B CONTAINS InterPro DOMAIN/s: Cytochrome b561%2C eukaryote (InterPro:IPR004877)%2C Cytochrome b561/ferric reductase transmembrane (InterPro:IPR006593)%3B BEST Arabidopsis thaliana protein match is: cyto…	VIT_01s0011g06230	99.1
VvCabSauv08_H0000F_021.ver1.0.g000970	3.3202	3.3571	3.42261	3.81806	3.33373	3.56771	3.63257	3.58965	3.45744	4.02924	3.4803	3.48805	3.45825	3.60786	3.84446	3.95534	3.89012	3.84801	4.02387	4.22035	3.58638	4.07444	4.04082	4.12361	0.299225	0.442767	OBERON 3	P:GO:0009790, C:GO:0005634, F:GO:0005515, F:GO:0003824, P:GO:0008152, C:GO:0016020, P:GO:0030154, P:GO:0016043, F:GO:0008289, C:GO:0005794, P:GO:0009653, P:GO:0006810	P:embryo development, C:nucleus, F:protein binding, F:catalytic activity, P:metabolic process, C:membrane, P:cell differentiation, P:cellular component organization, F:lipid binding, C:Golgi apparatus, P:anatomical structure morphogenesis, P:transport	EC:1.3.1.74	2-alkenal reductase (NAD(P)(+))	Coil (COILS), IPR004082 (PRINTS), IPR032535 (PFAM), IPR004082 (PIRSF), IPR032881 (PFAM), mobidb-lite (MOBIDB_LITE), mobidb-lite (MOBIDB_LITE), mobidb-lite (MOBIDB_LITE), mobidb-lite (MOBIDB_LITE), mobidb-lite (MOBIDB_LITE), PTHR21736 (PANTHER), PTHR21736:SF28 (PANTHER), cd15612 (CDD)	no GO terms	no GO terms	AT1G14740.1	49.7	1.9e-156	551.2	1-to-1		AT1G14740.1	class I heat shock protein%2C putative (DUF1423)	Encodes a PHD-finger protein that%2C with TTA1%2C is redundantly required for MP-dependent embryonic root meristem initiation.	"TTA1"		TITANIA 1	Protein of unknown function (DUF1423)%3B CONTAINS InterPro DOMAIN/s: Protein of unknown function DUF1423%2C plant (InterPro:IPR004082)%3B BEST Arabidopsis thaliana protein match is: Protein of unknown function (DUF1423) (TAIR:AT3G63500.1)%3B Has 415 Blast hits to 414 proteins in 82 species: Archae - 3%3B Bacteria - 32%3B Metazoa - 64%3B Fungi - 8%3B Plants - 255%3B Viruses - 0%3B Other Eukaryotes…	VIT_01s0011g06210	99.3
VvCabSauv08_H0000F_021.ver1.0.g000980	1.02856	1.03235	0.856341	1.27906	1.28695	1.37871	1.27292	1.07891	1.31916	0.92762	1.09488	1.12904	0.793084	1.54711	0.969492	1.11806	0.949594	0.965035	0.953857	0.889125	0.89599	0.742315	0.893848	0.695704	0.0780924	-0.325941	Zinc finger 4	P:GO:0019748, F:GO:0003677, C:GO:0005634, F:GO:0003700, P:GO:0007165, P:GO:0009719, P:GO:0009058, P:GO:0006139	P:secondary metabolic process, F:DNA binding, C:nucleus, F:transcription factor activity, sequence-specific DNA binding, P:signal transduction, P:response to endogenous stimulus, P:biosynthetic process, P:nucleobase-containing compound metabolic process	0	0	G3DSA:3.30.160.60 (GENE3D), G3DSA:3.30.160.60 (GENE3D), mobidb-lite (MOBIDB_LITE), PTHR26374:SF247 (PANTHER), PTHR26374 (PANTHER), IPR013087 (PROSITE_PATTERNS), IPR013087 (PROSITE_PROFILES), IPR013087 (SUPERFAMILY)	F:GO:0003676	F:nucleic acid binding	AT1G66140.1	51.7	2.5e-38	157.1	1-to-1		AT1G66140.1	zinc finger protein 4	Encodes a zinc finger protein containing only a single zinc finger.	"ZFP4"		zinc finger protein 4	zinc finger protein 4 (ZFP4)%3B FUNCTIONS IN: sequence-specific DNA binding transcription factor activity%2C zinc ion binding%2C nucleic acid binding%3B INVOLVED IN: regulation of transcription%3B LOCATED IN: intracellular%3B EXPRESSED IN: 14 plant structures%3B EXPRESSED DURING: 8 growth stages%3B CONTAINS InterPro DOMAIN/s: Zinc finger%2C C2H2-type (InterPro:IPR007087)%3B BEST Arabidopsis thali…	VIT_01s0011g06200	100
VvCabSauv08_H0000F_021.ver1.0.g000990	2.20681	3.06839	2.87534	3.53603	2.21936	3.34291	2.56987	2.40305	3.72226	3.07135	2.96762	2.95257	1.86951	2.10977	0	0	2.42269	1.40982	1.33714	1.66758	0.317394	1.9717	2.94041	1.87116	0.280337	0.934664	histidine kinase 4-like	P:GO:0009790, P:GO:0009056, P:GO:0009991, P:GO:0006464, P:GO:0009653, C:GO:0005783, F:GO:0004872, F:GO:0004871, P:GO:0006810, P:GO:0006139, C:GO:0005886, P:GO:0006950, P:GO:0040007, P:GO:0009607, C:GO:0005777, P:GO:0009628, F:GO:0005515, P:GO:0009908, C:GO:0005739, P:GO:0009719, P:GO:0016043, P:GO:0030154, F:GO:0016301, F:GO:0016787	P:embryo development, P:catabolic process, P:response to extracellular stimulus, P:cellular protein modification process, P:anatomical structure morphogenesis, C:endoplasmic reticulum, F:receptor activity, F:signal transducer activity, P:transport, P:nucleobase-containing compound metabolic process, C:plasma membrane, P:response to stress, P:growth, P:response to biotic stimulus, C:peroxisome, P:…	EC:2.7.11, EC:3.1.3.16, EC:2.7.13.3, EC:3.1.3.41	Transferring phosphorus-containing groups, Protein-serine/threonine phosphatase, Histidine kinase, 4-nitrophenylphosphatase	IPR004358 (PRINTS), IPR006189 (SMART), IPR003594 (SMART), IPR003661 (SMART), IPR001789 (SMART), G3DSA:3.40.50.2300 (GENE3D), IPR001789 (PFAM), IPR006189 (PFAM), G3DSA:3.40.50.2300 (GENE3D), IPR003661 (PFAM), IPR003594 (PFAM), IPR003594 (G3DSA:3.30.565.GENE3D), G3DSA:1.10.287.130 (GENE3D), PTHR43719 (PANTHER), PTHR43719:SF4 (PANTHER), TRANSMEMBRANE (PHOBIUS), TRANSMEMBRANE (PHOBIUS), NON_CYTOPLASM…	F:GO:0000155, P:GO:0007165, P:GO:0000160, F:GO:0016772, P:GO:0016310	F:phosphorelay sensor kinase activity, P:signal transduction, P:phosphorelay signal transduction system, F:transferase activity, transferring phosphorus-containing groups, P:phosphorylation	AT2G01830.1	73.3	0	1367.8	1-to-many	AT2G01830.2,AT2G01830.3,AT2G01830.4,AT2G01830.5,AT2G01830.6	AT2G01830.1	CHASE domain containing histidine kinase protein	Histidine kinase: cytokinin-binding receptor that transduces cytokinin signals across the plasma membrane	"WOL"	AHK4,ARABIDOPSIS HISTIDINE KINASE 4,ATCRE1,CRE1,CYTOKININ RESPONSE 1,WOL1,WOODEN LEG 1	WOODEN LEG	WOODEN LEG (WOL)%3B FUNCTIONS IN: osmosensor activity%2C cytokine binding%2C cytokinin receptor activity%2C protein histidine kinase activity%2C phosphoprotein phosphatase activity%3B INVOLVED IN: in 7 processes%3B LOCATED IN: membrane%3B EXPRESSED IN: 30 plant structures%3B EXPRESSED DURING: 13 growth stages%3B CONTAINS InterPro DOMAIN/s: Signal transduction histidine kinase%2C homodimeric (Inte…	VIT_01s0011g06190	99.4
VvCabSauv08_H0000F_021.ver1.0.g001000	0	0	0	0	0	0	0	0	0	0	0	0	0.302182	0	0	0	0	0	0	0	0	0	0	0	0	-0.100727	blight-associated p12 precursor	F:GO:0003677, C:GO:0005634, F:GO:0003700, P:GO:0009628, P:GO:0009058, C:GO:0005576, P:GO:0006139, P:GO:0006950	F:DNA binding, C:nucleus, F:transcription factor activity, sequence-specific DNA binding, P:response to abiotic stimulus, P:biosynthetic process, C:extracellular region, P:nucleobase-containing compound metabolic process, P:response to stress	0	0	IPR007112 (SMART), IPR009009 (PFAM), IPR009009 (G3DSA:2.40.40.GENE3D), PTHR22595 (PANTHER), PTHR22595:SF92 (PANTHER), SIGNAL_PEPTIDE_C_REGION (PHOBIUS), SIGNAL_PEPTIDE (PHOBIUS), SIGNAL_PEPTIDE_N_REGION (PHOBIUS), NON_CYTOPLASMIC_DOMAIN (PHOBIUS), SIGNAL_PEPTIDE_H_REGION (PHOBIUS), IPR007112 (PROSITE_PROFILES), SignalP-TM (SIGNALP_GRAM_POSITIVE), SignalP-noTM (SIGNALP_GRAM_NEGATIVE), SignalP-noTM…	no GO terms	no GO terms	AT4G30380.2	52	5.2e-26	115.5	1-to-1		AT4G30380.2	Barwin-related endoglucanase						VIT_07s0005g04330	91.7
VvCabSauv08_H0000F_021.ver1.0.g001010	3.74034	3.75278	3.13135	3.93193	3.61101	2.87668	3.37875	3.31522	3.09425	3.33814	3.61939	2.42011	3.5991	4.29641	4.18336	4.08193	4.18665	3.99019	4.53747	4.24507	3.9844	3.82679	3.90559	3.67037	-0.415609	-0.225373	receptor kinase TMK1-like	F:GO:0000166, C:GO:0005634, F:GO:0005515, P:GO:0007275, C:GO:0005618, P:GO:0006464, C:GO:0005794, F:GO:0004872, F:GO:0004871, F:GO:0016301, C:GO:0005886	F:nucleotide binding, C:nucleus, F:protein binding, P:multicellular organism development, C:cell wall, P:cellular protein modification process, C:Golgi apparatus, F:receptor activity, F:signal transducer activity, F:kinase activity, C:plasma membrane	EC:2.7.10, EC:2.7.11, EC:2.7.10.2	Transferring phosphorus-containing groups, Transferring phosphorus-containing groups, Non-specific protein-tyrosine kinase	IPR000719 (SMART), IPR003591 (SMART), G3DSA:1.10.510.10 (GENE3D), G3DSA:1.20.5.100 (GENE3D), IPR032675 (G3DSA:3.80.10.GENE3D), IPR013210 (PFAM), G3DSA:3.30.200.20 (GENE3D), IPR000719 (PFAM), IPR001611 (PFAM), mobidb-lite (MOBIDB_LITE), PTHR27001 (PANTHER), PTHR27001:SF297 (PANTHER), IPR008271 (PROSITE_PATTERNS), IPR017441 (PROSITE_PATTERNS), SIGNAL_PEPTIDE_C_REGION (PHOBIUS), CYTOPLASMIC_DOMAIN (…	F:GO:0005524, F:GO:0005515, F:GO:0004672, P:GO:0006468	F:ATP binding, F:protein binding, F:protein kinase activity, P:protein phosphorylation	AT1G66150.1	65.5	5.1e-281	965.3	1-to-1		AT1G66150.1	transmembrane kinase 1	receptor-like transmembrane kinase I (TMK1)	"TMK1"		transmembrane kinase 1	transmembrane kinase 1 (TMK1)%3B FUNCTIONS IN: transmembrane receptor protein serine/threonine kinase activity%3B INVOLVED IN: signal transduction%3B LOCATED IN: extracellular region%2C plasma membrane%3B EXPRESSED IN: 23 plant structures%3B EXPRESSED DURING: 13 growth stages%3B CONTAINS InterPro DOMAIN/s: Protein kinase%2C ATP binding site (InterPro:IPR017441)%2C Protein kinase%2C catalytic doma…	VIT_01s0011g06150	98.3
VvCabSauv08_H0000F_021.ver1.0.g001020	2.54904	0.952542	1.8444	2.57879	2.03103	2.23055	3.17249	3.63008	4.11397	5.68267	3.7014	3.82228	1.59959	1.45595	2.31463	2.13898	2.15979	2.54103	2.7081	3.44059	2.33805	1.14008	2.62416	1.64178	2.62012	0.0119499	U-box domain-containing 21-like	C:GO:0005634, C:GO:0005737, P:GO:0006464, F:GO:0008289, F:GO:0016740, P:GO:0006950	C:nucleus, C:cytoplasm, P:cellular protein modification process, F:lipid binding, F:transferase activity, P:response to stress	0	0	IPR003613 (SMART), IPR011989 (G3DSA:1.25.10.GENE3D), IPR003613 (PFAM), IPR013083 (G3DSA:3.30.40.GENE3D), mobidb-lite (MOBIDB_LITE), PTHR22849 (PANTHER), PTHR22849:SF57 (PANTHER), IPR003613 (PROSITE_PROFILES), IPR016024 (SUPERFAMILY), SSF57850 (SUPERFAMILY)	F:GO:0004842, F:GO:0005488, P:GO:0016567	F:ubiquitin-protein transferase activity, F:binding, P:protein ubiquitination	AT5G37490.1	48.5	1.3e-106	384.8	1-to-1		AT5G37490.1	ARM repeat superfamily protein					ARM repeat superfamily protein%3B FUNCTIONS IN: ubiquitin-protein ligase activity%2C binding%3B INVOLVED IN: response to chitin%3B LOCATED IN: ubiquitin ligase complex%3B EXPRESSED IN: 14 plant structures%3B EXPRESSED DURING: 7 growth stages%3B CONTAINS InterPro DOMAIN/s: U box domain (InterPro:IPR003613)%2C Armadillo-like helical (InterPro:IPR011989)%2C Armadillo-type fold (InterPro:IPR016024)%3…	VIT_01s0011g06140	98.2
VvCabSauv08_H0000F_021.ver1.0.g001030	6.55297	6.51504	6.57268	6.89515	6.47801	6.71481	6.61712	6.83526	6.39542	6.58958	6.67181	6.90353	6.52593	6.46715	6.74277	6.96026	6.88179	6.30507	6.794	6.52616	6.91001	6.64638	7.06701	7.07045	0.174743	0.349332	B-cell receptor-associated	F:GO:0000166, C:GO:0005737, C:GO:0016020, C:GO:0005783, P:GO:0009058, F:GO:0016301, P:GO:0006139, P:GO:0006810	F:nucleotide binding, C:cytoplasm, C:membrane, C:endoplasmic reticulum, P:biosynthetic process, F:kinase activity, P:nucleobase-containing compound metabolic process, P:transport	EC:2.7.1.48, EC:4.6.1.1	Uridine kinase, Adenylate cyclase	PTHR12701:SF22 (PANTHER), IPR008417 (PANTHER), CYTOPLASMIC_DOMAIN (PHOBIUS), NON_CYTOPLASMIC_DOMAIN (PHOBIUS), NON_CYTOPLASMIC_DOMAIN (PHOBIUS), CYTOPLASMIC_DOMAIN (PHOBIUS), TRANSMEMBRANE (PHOBIUS), TRANSMEMBRANE (PHOBIUS), TRANSMEMBRANE (PHOBIUS), TMhelix (TMHMM), TMhelix (TMHMM)	C:GO:0016021, C:GO:0005783, P:GO:0006886	C:integral component of membrane, C:endoplasmic reticulum, P:intracellular protein transport	AT3G17780.1	65.1	3e-46	182.6	1-to-1		AT3G17780.1	B-cell receptor-associated-like protein					FUNCTIONS IN: molecular_function unknown%3B INVOLVED IN: intracellular protein transport%3B LOCATED IN: endomembrane system%2C integral to membrane%2C endoplasmic reticulum%3B EXPRESSED IN: 23 plant structures%3B EXPRESSED DURING: 13 growth stages%3B CONTAINS InterPro DOMAIN/s: B-cell receptor-associated 31-like (InterPro:IPR008417)%3B BEST Arabidopsis thaliana protein match is: B-cell receptor-a…	VIT_01s0011g06130	99.2
VvCabSauv08_H0000F_021.ver1.0.g001040	1.8041	1.79559	1.83234	1.94232	2.01443	1.59517	2.41915	2.64725	2.01165	2.44895	1.83728	2.53243	1.06355	1.59281	0.870046	0.999266	1.56174	1.75293	2.27249	2.02258	2.29984	2.4359	1.70044	1.55993	0.462214	0.723288	THO complex subunit 2	F:GO:0003824, P:GO:0008152, F:GO:0030246	F:catalytic activity, P:metabolic process, F:carbohydrate binding	0	0	IPR032302 (PFAM), IPR021726 (PFAM), PTHR21597:SF3 (PANTHER), PTHR21597 (PANTHER)	no GO terms	no GO terms	AT1G24706.1	75.4	4.8e-270	928.3	1-to-many	AT1G24706.2,AT1G24706.3,AT1G24706.4,AT1G24706.5,AT1G24706.6,AT1G24706.7	AT1G24706.1	THO2	Encodes a component of the putative Arabidopsis THO/TREX complex: THO1 or HPR1 (At5g09860)%2C THO2 (At1g24706)%2C THO3 or TEX1 (At5g56130)%2C THO5 (At5g42920%2C At1g45233)%2C THO6 (At2g19430)%2C and THO7 (At5g16790%2C At3g02950). THO/TREX complexes in animals have been implicated in the transport of mRNA precursors. Mutants of THO3/TEX1%2C THO1%2C THO6 accumulate reduced amount of small interferi…	"THO2"			THO2%3B FUNCTIONS IN: molecular_function unknown%3B INVOLVED IN: biological_process unknown%3B LOCATED IN: cellular_component unknown%3B EXPRESSED IN: 24 plant structures%3B EXPRESSED DURING: 13 growth stages%3B CONTAINS InterPro DOMAIN/s: THO complex%2C subunitTHOC2%2C C-region (InterPro:IPR021418)%2C THO complex%2C subunitTHOC2%2C N-region (InterPro:IPR021726)%3B Has 19944 Blast hits to 14322 p…	VIT_01s0011g06120	100
VvCabSauv08_H0000F_021.ver1.0.g001050	0.308411	0.473369	0.599374	0.747313	0.527035	0.821458	0.518114	0.844591	0.16661	1.12688	0.873616	0.863742	0.440942	0.256217	0.226976	0.343196	0.740203	0.837477	0.86081	0.640756	1.1853	1.36738	1.13014	0.918971	0.49436	0.830786	hypothetical protein PRUPE_ppa021750mg, partial	0	0	0	0	IPR026960 (PFAM), IPR000477 (PFAM), G3DSA:3.30.70.270 (GENE3D), PTHR19446:SF423 (PANTHER), PTHR19446 (PANTHER), NON_CYTOPLASMIC_DOMAIN (PHOBIUS), TRANSMEMBRANE (PHOBIUS), CYTOPLASMIC_DOMAIN (PHOBIUS), CYTOPLASMIC_DOMAIN (PHOBIUS), TRANSMEMBRANE (PHOBIUS), IPR000477 (PROSITE_PROFILES), cd01650 (CDD), SSF56672 (SUPERFAMILY)	no GO terms	no GO terms	AT4G29090.1	25.6	1.1e-25	116.7	1-to-1		AT4G29090.1	Ribonuclease H-like superfamily protein					Ribonuclease H-like superfamily protein%3B FUNCTIONS IN: RNA binding%2C RNA-directed DNA polymerase activity%2C nucleic acid binding%3B INVOLVED IN: RNA-dependent DNA replication%3B LOCATED IN: endomembrane system%3B CONTAINS InterPro DOMAIN/s: Polynucleotidyl transferase%2C ribonuclease H fold (InterPro:IPR012337)%2C RNA-directed DNA polymerase (reverse transcriptase)%2C related (InterPro:IPR015…	VIT_18s0001g07170	86.8
VvCabSauv08_H0000F_021.ver1.0.g001060	1.69283	1.46633	1.23205	1.98614	1.8157	1.23944	2.01152	1.82836	1.34318	2.21561	1.90434	1.7892	1.56296	1.74395	1.61601	0.412951	1.42111	1.23533	1.21689	1.2134	1.68745	2.09642	2.06027	2.59958	0.505979	0.611119	Retrovirus-related Pol poly from transposon TNT 1-94	P:GO:0007154, P:GO:0009991, P:GO:0007275, F:GO:0003682, P:GO:0009058, P:GO:0006259, P:GO:0000003, P:GO:0006950, P:GO:0007049, C:GO:0005635, F:GO:0000166, F:GO:0003677, P:GO:0009628, C:GO:0005737, C:GO:0016020, P:GO:0009719, P:GO:0030154, P:GO:0016043, F:GO:0016787	P:cell communication, P:response to extracellular stimulus, P:multicellular organism development, F:chromatin binding, P:biosynthetic process, P:DNA metabolic process, P:reproduction, P:response to stress, P:cell cycle, C:nuclear envelope, F:nucleotide binding, F:DNA binding, P:response to abiotic stimulus, C:cytoplasm, C:membrane, P:response to endogenous stimulus, P:cell differentiation, P:cell…	EC:3.6.1.3, EC:3.6.1.15	Adenosinetriphosphatase, Nucleoside-triphosphate phosphatase	IPR012337 (G3DSA:3.30.420.GENE3D), IPR013103 (PFAM), G3DSA:3.30.70.270 (GENE3D), mobidb-lite (MOBIDB_LITE), PTHR11439 (PANTHER), PTHR11439:SF224 (PANTHER), cd09272 (CDD), SSF56672 (SUPERFAMILY)	F:GO:0003676	F:nucleic acid binding	AT4G23160.2	46.8	4.7e-135	479.9	1-to-many	AT4G23160.3	AT4G23160.2	cysteine-rich RECEPTOR-like kinase		"CRK8"		cysteine-rich RLK (RECEPTOR-like protein kinase) 8		VIT_04s0008g02170	46.5
VvCabSauv08_H0000F_021.ver1.0.g001070	3.61959	3.58881	3.94607	4.04163	4.01078	3.9896	4.17979	4.19425	3.91366	4.21518	4.37339	4.45572	3.34776	3.59992	3.40567	3.30039	3.81558	3.80355	4.0635	3.9611	4.03115	4.27018	3.94769	4.04429	0.62994	0.63627	THO complex subunit 2	P:GO:0005975, F:GO:0003723, C:GO:0005618, C:GO:0005576, F:GO:0016740, P:GO:0006139, P:GO:0006810, P:GO:0040029, C:GO:0005654, P:GO:0006412, F:GO:0016787	P:carbohydrate metabolic process, F:RNA binding, C:cell wall, C:extracellular region, F:transferase activity, P:nucleobase-containing compound metabolic process, P:transport, P:regulation of gene expression, epigenetic, C:nucleoplasm, P:translation, F:hydrolase activity	EC:2.4.1.207	Xyloglucan:xyloglucosyl transferase	Coil (COILS), Coil (COILS), Coil (COILS), IPR021418 (PFAM), mobidb-lite (MOBIDB_LITE), PTHR21597:SF3 (PANTHER), PTHR21597 (PANTHER)	no GO terms	no GO terms	AT1G24706.7	58.5	1.7e-226	784.3	1-to-1		AT1G24706.7	THO2		"THO2"				VIT_01s0011g06090	99.7
VvCabSauv08_H0000F_021.ver1.0.g001080	1.22955	1.31026	0.235824	0.2371	1.01279	0	0	0	1.51217	0	0	0.771071	1.20893	1.46372	0	1.1072	0	0.724254	0.27271	0	0.688562	0.896394	0.765962	0.938447	-0.668189	-0.023947	G-type lectin S-receptor-like serine threonine- kinase At1g34300	P:GO:0007275, P:GO:0006464, P:GO:0009875, P:GO:0009653, P:GO:0009058, C:GO:0005654, F:GO:0000166, P:GO:0009607, P:GO:0009605, F:GO:0003723, P:GO:0008219, F:GO:0030246, P:GO:0006259, F:GO:0004871, P:GO:0006810, P:GO:0006950, C:GO:0005886, C:GO:0005777, C:GO:0005615, F:GO:0005515, C:GO:0005739, P:GO:0016043, P:GO:0030154, F:GO:0016301, P:GO:0016049, F:GO:0016787	P:multicellular organism development, P:cellular protein modification process, P:pollen-pistil interaction, P:anatomical structure morphogenesis, P:biosynthetic process, C:nucleoplasm, F:nucleotide binding, P:response to biotic stimulus, P:response to external stimulus, F:RNA binding, P:cell death, F:carbohydrate binding, P:DNA metabolic process, F:signal transducer activity, P:transport, P:respo…	EC:3.4.11, EC:2.7.11, EC:3.4.21, EC:2.7.7.49	Acting on peptide bonds (peptidases), Transferring phosphorus-containing groups, Acting on peptide bonds (peptidases), RNA-directed DNA polymerase	IPR000719 (SMART), IPR001480 (SMART), IPR000719 (PFAM), IPR024171 (PIRSF), IPR001480 (PFAM), IPR001480 (G3DSA:2.90.10.GENE3D), G3DSA:3.50.4.10 (GENE3D), G3DSA:1.10.510.10 (GENE3D), IPR000858 (PFAM), G3DSA:2.10.25.10 (GENE3D), G3DSA:3.30.200.20 (GENE3D), PTHR27002:SF305 (PANTHER), PTHR27002 (PANTHER), IPR013032 (PROSITE_PATTERNS), IPR008271 (PROSITE_PATTERNS), IPR017441 (PROSITE_PATTERNS), SIGNAL_…	F:GO:0005524, P:GO:0048544, F:GO:0004672, P:GO:0006468, F:GO:0004674	F:ATP binding, P:recognition of pollen, F:protein kinase activity, P:protein phosphorylation, F:protein serine/threonine kinase activity	AT1G34300.1	34.4	1.1e-111	402.5	1-to-1		AT1G34300.1	lectin protein kinase family protein					lectin protein kinase family protein%3B FUNCTIONS IN: in 6 functions%3B INVOLVED IN: protein amino acid phosphorylation%2C recognition of pollen%3B LOCATED IN: plasma membrane%3B EXPRESSED IN: 23 plant structures%3B EXPRESSED DURING: 13 growth stages%3B CONTAINS InterPro DOMAIN/s: Curculin-like (mannose-binding) lectin (InterPro:IPR001480)%2C Protein kinase%2C ATP binding site (InterPro:IPR017441…	VIT_01s0011g06080	99.5
VvCabSauv08_H0000F_021.ver1.0.g001090	0	0	0	0	0	0	0.978641	0	0	0	1.30819	0	0	0	0	0	0	0	0	0	0	0	0	0.846833	0.436063	0.282278	hypothetical protein SELMODRAFT_167051	0	0	0	0	no IPS match	no IPS match	no IPS match	AT4G32300.1	45.9	7.8e-36	148.3	1-to-1		AT4G32300.1	S-domain-2 5		"SD2-5"		S-domain-2 5	S-domain-2 5 (SD2-5)%3B FUNCTIONS IN: carbohydrate binding%2C protein kinase activity%2C kinase activity%3B INVOLVED IN: protein amino acid autophosphorylation%3B LOCATED IN: plasma membrane%3B EXPRESSED IN: 25 plant structures%3B EXPRESSED DURING: 15 growth stages%3B CONTAINS InterPro DOMAIN/s: Curculin-like (mannose-binding) lectin (InterPro:IPR001480)%2C Protein kinase%2C ATP binding site (Int…	VIT_01s0011g06080	99.4
VvCabSauv08_H0000F_021.ver1.0.g001100	3.37066	3.34982	3.55937	3.77529	2.87364	3.29459	3.24686	3.55655	3.48875	3.64523	3.5135	3.44975	2.93774	3.68665	3.12251	2.19651	3.33283	3.1714	3.42655	3.09327	2.87328	3.74027	3.73381	3.89745	0.109543	0.541544	pollen defective IN guidance	P:GO:0009790, P:GO:0009605, C:GO:0005737, P:GO:0009791, C:GO:0016020, C:GO:0005783, P:GO:0009856, P:GO:0009987	P:embryo development, P:response to external stimulus, C:cytoplasm, P:post-embryonic development, C:membrane, C:endoplasmic reticulum, P:pollination, P:cellular process	0	0	IPR008010 (PFAM), mobidb-lite (MOBIDB_LITE), IPR008010 (PANTHER), CYTOPLASMIC_DOMAIN (PHOBIUS), TRANSMEMBRANE (PHOBIUS), CYTOPLASMIC_DOMAIN (PHOBIUS), TRANSMEMBRANE (PHOBIUS), CYTOPLASMIC_DOMAIN (PHOBIUS), TRANSMEMBRANE (PHOBIUS), TRANSMEMBRANE (PHOBIUS), NON_CYTOPLASMIC_DOMAIN (PHOBIUS), TRANSMEMBRANE (PHOBIUS), TRANSMEMBRANE (PHOBIUS), NON_CYTOPLASMIC_DOMAIN (PHOBIUS), CYTOPLASMIC_DOMAIN (PHOBI…	no GO terms	no GO terms	AT1G67960.1	56.3	1.7e-184	644	1-to-1		AT1G67960.1	POLLEN DEFECTIVE IN GUIDANCE-like protein	POD1 is involved in pollen tube guidence and early embryo patterning.	"POD1"		POLLEN DEFECTIVE IN GUIDANCE 1	CONTAINS InterPro DOMAIN/s: Membrane protein%2CTapt1/CMV receptor (InterPro:IPR008010)%3B Has 447 Blast hits to 428 proteins in 176 species: Archae - 0%3B Bacteria - 0%3B Metazoa - 190%3B Fungi - 133%3B Plants - 49%3B Viruses - 0%3B Other Eukaryotes - 75 (source: NCBI BLink).	VIT_01s0011g06070	98.6
VvCabSauv08_H0000F_021.ver1.0.g001110	1.35683	2.49635	1.52475	0	1.86065	0.845739	1.9199	2.30843	1.9652	2.19535	1.84166	2.35468	1.96943	2.30161	0	0	2.05319	2.11338	2.23356	0	0	1.9467	1.11738	1.86455	0.337924	0.219192	PLATZ transcription factor family	F:GO:0003677, C:GO:0016020, C:GO:0005622	F:DNA binding, C:membrane, C:intracellular	0	0	IPR006734 (PFAM), mobidb-lite (MOBIDB_LITE), PTHR31065 (PANTHER), PTHR31065:SF17 (PANTHER), IPR000315 (PROSITE_PROFILES)	F:GO:0008270, C:GO:0005622	F:zinc ion binding, C:intracellular	AT2G01818.1	50.7	1.7e-52	204.1	1-to-1		AT2G01818.1	PLATZ transcription factor family protein					PLATZ transcription factor family protein%3B FUNCTIONS IN: zinc ion binding%3B INVOLVED IN: biological_process unknown%3B LOCATED IN: intracellular%3B CONTAINS InterPro DOMAIN/s: Protein of unknown function DUF597 (InterPro:IPR006734)%2C Zinc finger%2C B-box (InterPro:IPR000315)%3B BEST Arabidopsis thaliana protein match is: PLATZ transcription factor family protein (TAIR:AT3G60670.1)%3B Has 397 …	VIT_01s0011g06060	99.6
VvCabSauv08_H0000F_021.ver1.0.g001120	1.80618	2.31295	2.11158	3.10304	2.98512	2.81451	1.90963	2.0236	2.68411	2.30772	2.6072	1.05029	1.97681	2.04727	2.01044	1.09239	2.82646	1.20136	1.59424	2.17437	0.930417	1.93936	2.05067	2.70209	-0.0885018	0.219198	binding partner of ACD11 1-like	F:GO:0003723, F:GO:0003824, P:GO:0009056, P:GO:0009719, C:GO:0016020, C:GO:0005829, C:GO:0005576, P:GO:0006950, P:GO:0009987	F:RNA binding, F:catalytic activity, P:catabolic process, P:response to endogenous stimulus, C:membrane, C:cytosol, C:extracellular region, P:response to stress, P:cellular process	EC:1.11.1.7	Peroxidase	IPR000504 (SMART), G3DSA:3.30.70.330 (GENE3D), IPR000504 (PFAM), PTHR32343:SF12 (PANTHER), PTHR32343 (PANTHER), IPR000504 (PROSITE_PROFILES), IPR000504 (SUPERFAMILY)	F:GO:0003676	F:nucleic acid binding	AT1G67950.3	58.3	9.6e-75	278.5	1-to-many	AT4G17720.1	AT1G67950.3	RNA-binding (RRM/RBD/RNP motifs) family protein					RNA-binding (RRM/RBD/RNP motifs) family protein%3B FUNCTIONS IN: oxidoreductase activity%2C nucleotide binding%2C nucleic acid binding%3B INVOLVED IN: oxidation reduction%3B EXPRESSED IN: 24 plant structures%3B EXPRESSED DURING: 13 growth stages%3B CONTAINS InterPro DOMAIN/s: Aldo/keto reductase (InterPro:IPR001395)%2C RNA recognition motif%2C RNP-1 (InterPro:IPR000504)%2C Nucleotide-binding%2C a…	VIT_01s0011g06050	100
VvCabSauv08_H0000F_021.ver1.0.g001130	0	0	0	0	0	0	0	0	0	0	0	0	0	0	0	0	0	0	0	0	0.110232	0	0	0	0	0	Cyclin family	C:GO:0005634, P:GO:0016043, F:GO:0005488, P:GO:0007049, P:GO:0000003	C:nucleus, P:cellular component organization, F:binding, P:cell cycle, P:reproduction	0	0	IPR013763 (SMART), IPR004367 (PFAM), IPR006671 (PFAM), IPR013763 (G3DSA:1.10.472.GENE3D), IPR013763 (G3DSA:1.10.472.GENE3D), mobidb-lite (MOBIDB_LITE), PTHR10177:SF326 (PANTHER), PTHR10177 (PANTHER), IPR006671 (PROSITE_PATTERNS), cd00043 (CDD), cd00043 (CDD), IPR013763 (SUPERFAMILY), IPR013763 (SUPERFAMILY)	C:GO:0005634	C:nucleus	AT1G14750.1	43.8	7.4e-100	362.8	1-to-1		AT1G14750.1	Cyclin family protein	Encodes a meiotic cyclin-like protein%2C distinct from all other known Arabidopsis cyclins. It is not required for meiotic DSB formation but is necessary for meiotic DSB repair via the homologous chromosome.	"SDS"		SOLO DANCERS	SOLO DANCERS (SDS)%3B FUNCTIONS IN: cyclin-dependent protein kinase activity%3B INVOLVED IN: chiasma assembly%2C regulation of cell cycle%2C double-strand break repair via homologous recombination%3B LOCATED IN: nucleus%2C chloroplast%3B EXPRESSED IN: shoot apex%2C flower%2C seed%3B EXPRESSED DURING: F mature embryo stage%2C petal differentiation and expansion stage%2C E expanded cotyledon stage%…	VIT_01s0011g06040	99.2
VvCabSauv08_H0000F_021.ver1.0.g001140	3.66104	3.68443	3.91918	4.19925	3.81139	3.55788	3.93084	4.02633	3.88197	4.2021	3.61711	3.74583	3.00924	3.45487	3.62242	3.5481	3.72506	2.01717	3.28192	2.96405	3.24226	3.90533	3.62683	4.0572	0.100129	0.500945	vacuolar fusion CCZ1 homolog	F:GO:0000166, C:GO:0005634, C:GO:0005768, C:GO:0016020, P:GO:0006464, P:GO:0009058, F:GO:0004872, F:GO:0004871, P:GO:0006139, P:GO:0006810, F:GO:0016301	F:nucleotide binding, C:nucleus, C:endosome, C:membrane, P:cellular protein modification process, P:biosynthetic process, F:receptor activity, F:signal transducer activity, P:nucleobase-containing compound metabolic process, P:transport, F:kinase activity	EC:2.7.13.3	Histidine kinase	Coil (COILS), IPR013176 (PFAM), PTHR13056 (PANTHER)	no GO terms	no GO terms	AT1G80910.1	69.2	2.2e-201	699.9	1-to-1		AT1G80910.1	vacuolar fusion CCZ1-like protein (DUF1712)			CCZ1b,CALCIUM CAFFEINE ZINC SENSITIVITY 1b		Protein of unknown function (DUF1712)%3B CONTAINS InterPro DOMAIN/s: Protein of unknown function DUF1712%2C fungi (InterPro:IPR013176)%3B BEST Arabidopsis thaliana protein match is: Protein of unknown function (DUF1712) (TAIR:AT1G16020.2)%3B Has 182 Blast hits to 182 proteins in 73 species: Archae - 0%3B Bacteria - 0%3B Metazoa - 125%3B Fungi - 0%3B Plants - 41%3B Viruses - 0%3B Other Eukaryotes …	VIT_01s0011g06030	96.8
VvCabSauv08_H0000F_021.ver1.0.g001150	4.46057	4.33905	4.03846	5.27159	5.03823	4.88238	4.441	4.8111	4.44938	3.58701	4.40477	5.00485	4.677	3.62404	4.19255	5.14869	3.82883	4.14831	4.55163	4.65578	4.30692	4.74263	5.32706	4.6228	0.0528511	0.732964	small nuclear ribonucleo Sm D2-like	P:GO:0016043, C:GO:0005829, C:GO:0005576, C:GO:0005730, P:GO:0006139	P:cellular component organization, C:cytosol, C:extracellular region, C:nucleolus, P:nucleobase-containing compound metabolic process	0	0	IPR001163 (SMART), G3DSA:2.30.30.100 (GENE3D), IPR001163 (PFAM), PTHR12777:SF2 (PANTHER), IPR027248 (PANTHER), IPR027248 (CDD), IPR010920 (SUPERFAMILY)	P:GO:0008380, C:GO:0030532	P:RNA splicing, C:small nuclear ribonucleoprotein complex	AT2G47640.1	95.9	1.2e-36	150.2	1-to-many	AT2G47640.2,AT2G47640.3,AT2G47640.4,AT3G62840.1,AT3G62840.2	AT2G47640.1	Small nuclear ribonucleoprotein family protein					Small nuclear ribonucleoprotein family protein%3B FUNCTIONS IN: molecular_function unknown%3B LOCATED IN: nucleolus%2C nucleus%2C small nucleolar ribonucleoprotein complex%3B EXPRESSED IN: 23 plant structures%3B EXPRESSED DURING: 13 growth stages%3B CONTAINS InterPro DOMAIN/s: Like-Sm ribonucleoprotein (LSM) domain (InterPro:IPR001163)%2C Like-Sm ribonucleoprotein (LSM) domain%2C eukaryotic/archa…	VIT_01s0011g06020	100
VvCabSauv08_H0000F_021.ver1.0.g001160	2.44995	2.57531	2.19893	3.79796	3.54963	3.35308	3.66905	4.48293	3.56378	3.83335	4.35404	3.86981	1.40099	1.95165	1.41214	1.69481	2.01995	2.13182	2.97234	3.03202	1.81042	2.66498	2.48066	3.3972	1.61101	1.25936	vacuolar iron transporter 1	P:GO:0019725, C:GO:0016020, C:GO:0005773, F:GO:0005215	P:cellular homeostasis, C:membrane, C:vacuole, F:transporter activity	0	0	Coil (COILS), IPR008217 (PFAM), PTHR31851:SF17 (PANTHER), PTHR31851 (PANTHER), TRANSMEMBRANE (PHOBIUS), CYTOPLASMIC_DOMAIN (PHOBIUS), NON_CYTOPLASMIC_DOMAIN (PHOBIUS), TRANSMEMBRANE (PHOBIUS), NON_CYTOPLASMIC_DOMAIN (PHOBIUS), CYTOPLASMIC_DOMAIN (PHOBIUS), CYTOPLASMIC_DOMAIN (PHOBIUS), TRANSMEMBRANE (PHOBIUS), NON_CYTOPLASMIC_DOMAIN (PHOBIUS), TRANSMEMBRANE (PHOBIUS), TRANSMEMBRANE (PHOBIUS), cd0…	no GO terms	no GO terms	AT2G01770.1	74.5	7.8e-96	348.2	1-to-1		AT2G01770.1	vacuolar iron transporter 1	Encodes an iron transporter required for iron sequestration into vacuoles. Expressed in developing embryo and seed. Localized in the vacuolar membrane.	"VIT1"	ATVIT1	vacuolar iron transporter 1	vacuolar iron transporter 1 (VIT1)%3B CONTAINS InterPro DOMAIN/s: Protein of unknown function DUF125%2C transmembrane (InterPro:IPR008217)%3B Has 1947 Blast hits to 1945 proteins in 688 species: Archae - 106%3B Bacteria - 1196%3B Metazoa - 0%3B Fungi - 163%3B Plants - 191%3B Viruses - 0%3B Other Eukaryotes - 291 (source: NCBI BLink).	VIT_01s0011g06010	99.6
VvCabSauv08_H0000F_021.ver1.0.g001170	3.37616	2.84742	3.20688	3.53847	3.03973	2.90205	2.73924	3.01557	3.21674	3.07011	3.41458	2.70277	2.75611	2.94606	2.74716	3.21117	2.98996	3.26977	3.55373	3.42904	3.35215	3.41444	3.33693	3.95785	-0.0810011	0.753297	Heat stress transcription factor A-8	C:GO:0005794, P:GO:0009058, P:GO:0006139, P:GO:0006810, P:GO:0006950, C:GO:0005634, F:GO:0003677, F:GO:0003700, P:GO:0009628, C:GO:0005768, F:GO:0005515, C:GO:0016020, P:GO:0016043, C:GO:0005829	C:Golgi apparatus, P:biosynthetic process, P:nucleobase-containing compound metabolic process, P:transport, P:response to stress, C:nucleus, F:DNA binding, F:transcription factor activity, sequence-specific DNA binding, P:response to abiotic stimulus, C:endosome, F:protein binding, C:membrane, P:cellular component organization, C:cytosol	0	0	Coil (COILS), IPR000232 (PRINTS), IPR000232 (SMART), IPR011991 (G3DSA:1.10.10.GENE3D), IPR000232 (PFAM), mobidb-lite (MOBIDB_LITE), PTHR10015:SF215 (PANTHER), IPR027725 (PANTHER), IPR000232 (PROSITE_PATTERNS), IPR011991 (SUPERFAMILY)	C:GO:0005634, F:GO:0003700, P:GO:0006355, F:GO:0043565	C:nucleus, F:transcription factor activity, sequence-specific DNA binding, P:regulation of transcription, DNA-templated, F:sequence-specific DNA binding	AT1G67970.1	44.8	5.5e-72	269.6	1-to-1		AT1G67970.1	heat shock transcription factor A8	member of Heat Stress Transcription Factor (Hsf) family	"HSFA8"	AT-HSFA8,ATHSFA8	heat shock transcription factor A8	heat shock transcription factor A8 (HSFA8)%3B FUNCTIONS IN: DNA binding%2C sequence-specific DNA binding transcription factor activity%3B INVOLVED IN: regulation of transcription%2C DNA-dependent%3B LOCATED IN: nucleus%3B EXPRESSED IN: 24 plant structures%3B EXPRESSED DURING: 14 growth stages%3B CONTAINS InterPro DOMAIN/s: Winged helix-turn-helix transcription repressor DNA-binding (InterPro:IPR0…	VIT_01s0011g05970	88.9
VvCabSauv08_H0000F_021.ver1.0.g001180	0.0825568	0	0	0.111192	0	0	0.0849364	0.217118	0.0774672	0.210571	0.0859358	0	0.115091	0.119999	0	0	0.286376	0	0	0	0.172975	0.185308	0	0.171348	0.0713166	0.0405223	UDP-Glycosyltransferase trehalose-phosphatase family	P:GO:0005975, F:GO:0005515, C:GO:0016020, C:GO:0005829, C:GO:0005783, P:GO:0009058, F:GO:0016740, F:GO:0004871, P:GO:0006950, F:GO:0016787	P:carbohydrate metabolic process, F:protein binding, C:membrane, C:cytosol, C:endoplasmic reticulum, P:biosynthetic process, F:transferase activity, F:signal transducer activity, P:response to stress, F:hydrolase activity	EC:2.4.1.15, EC:3.1.3.12, EC:3.1.3.41	Alpha,alpha-trehalose-phosphate synthase (UDP-forming), Trehalose-phosphatase, 4-nitrophenylphosphatase	IPR023214 (G3DSA:3.40.50.GENE3D), G3DSA:3.40.50.2000 (GENE3D), IPR001830 (PFAM), G3DSA:3.40.50.2000 (GENE3D), IPR003337 (PFAM), PTHR10788:SF52 (PANTHER), PTHR10788 (PANTHER), IPR001830 (CDD), IPR023214 (SUPERFAMILY), SSF53756 (SUPERFAMILY)	F:GO:0003824, P:GO:0005992	F:catalytic activity, P:trehalose biosynthetic process	AT1G68020.1	80.3	0	1087.8	1-to-many	AT1G68020.2,AT1G68020.3	AT1G68020.1	UDP-Glycosyltransferase / trehalose-phosphatase family protein	Encodes an enzyme putatively involved in trehalose biosynthesis. The protein has a trehalose synthase (TPS)-like domain and a trehalose phosphatase (TPP)-like domain. It can complement a yeast mutant lacking both of these activities suggesting that this is a bifunctional enzyme.	"ATTPS6"			ATTPS6%3B CONTAINS InterPro DOMAIN/s: Glycosyl transferase%2C family 20 (InterPro:IPR001830)%2C Trehalose-phosphatase (InterPro:IPR003337)%3B BEST Arabidopsis thaliana protein match is: trehalose phosphatase/synthase 5 (TAIR:AT4G17770.1)%3B Has 3258 Blast hits to 3213 proteins in 972 species: Archae - 43%3B Bacteria - 1733%3B Metazoa - 120%3B Fungi - 641%3B Plants - 336%3B Viruses - 0%3B Other Eu…	VIT_01s0011g05960	96.4
VvCabSauv08_H0000F_021.ver1.0.g001190	0.599919	1.00931	1.82998	1.10249	1.06125	1.54713	2.72587	1.87808	1.64412	1.14636	0	2.35053	1.14467	0.809509	2.12691	0.791966	0	2.26212	1.84909	0.911836	0	0	1.41654	0	0.0192275	-0.888185	mobidb-lite (MOBIDB_LITE)	0	0	0	0	mobidb-lite (MOBIDB_LITE)	no GO terms	no GO terms	AT1G68020.1	72.3	8.5e-14	73.9	1-to-many	AT1G68020.2,AT1G68020.3	AT1G68020.1	UDP-Glycosyltransferase / trehalose-phosphatase family protein	Encodes an enzyme putatively involved in trehalose biosynthesis. The protein has a trehalose synthase (TPS)-like domain and a trehalose phosphatase (TPP)-like domain. It can complement a yeast mutant lacking both of these activities suggesting that this is a bifunctional enzyme.	"ATTPS6"			ATTPS6%3B CONTAINS InterPro DOMAIN/s: Glycosyl transferase%2C family 20 (InterPro:IPR001830)%2C Trehalose-phosphatase (InterPro:IPR003337)%3B BEST Arabidopsis thaliana protein match is: trehalose phosphatase/synthase 5 (TAIR:AT4G17770.1)%3B Has 3258 Blast hits to 3213 proteins in 972 species: Archae - 43%3B Bacteria - 1733%3B Metazoa - 120%3B Fungi - 641%3B Plants - 336%3B Viruses - 0%3B Other Eu…	VIT_01s0011g05960	100
VvCabSauv08_H0000F_021.ver1.0.g001200	3.66715	2.6204	2.23788	4.1091	3.57913	2.91297	4.03058	4.1166	3.67864	3.56609	3.76687	3.50848	2.91182	2.87316	2.96978	3.14351	2.8634	2.8458	3.4088	3.51841	3.21739	2.27825	2.86101	2.55012	0.772005	-0.355128	MACPF domain-containing At1g14780 isoform X2	P:GO:0008219, C:GO:0016020, P:GO:0006950	P:cell death, C:membrane, P:response to stress	0	0	IPR020864 (SMART), IPR020864 (PFAM), PTHR33199 (PANTHER), PTHR33199:SF9 (PANTHER), IPR020864 (PROSITE_PROFILES)	no GO terms	no GO terms	AT1G14780.1	57.4	1.2e-203	707.6	1-to-1		AT1G14780.1	MAC/Perforin domain-containing protein					MAC/Perforin domain-containing protein%3B CONTAINS InterPro DOMAIN/s: Membrane attack complex component/perforin (MACPF) domain (InterPro:IPR020864)%3B BEST Arabidopsis thaliana protein match is: MAC/Perforin domain-containing protein (TAIR:AT4G24290.2)%3B Has 221 Blast hits to 220 proteins in 25 species: Archae - 0%3B Bacteria - 0%3B Metazoa - 19%3B Fungi - 0%3B Plants - 202%3B Viruses - 0%3B Ot…	VIT_01s0011g05950	99.3
VvCabSauv08_H0000F_021.ver1.0.g001210	0	0	0	0	0	0	0	0	0	0	0	0	0	0	0	0	0	0	0	0.0589897	0	0	0	0	0	0	S-adenosylmethionine-dependent methyltransferase	F:GO:0016740	F:transferase activity	0	0	IPR005299 (PFAM), G3DSA:3.40.50.150 (GENE3D), mobidb-lite (MOBIDB_LITE), PTHR31009 (PANTHER), PTHR31009:SF32 (PANTHER), IPR029063 (SUPERFAMILY)	F:GO:0008168	F:methyltransferase activity	AT1G68040.1	37.3	8.7e-64	242.3	1-to-1		AT1G68040.1	S-adenosyl-L-methionine-dependent methyltransferases superfamily protein					S-adenosyl-L-methionine-dependent methyltransferases superfamily protein%3B FUNCTIONS IN: S-adenosylmethionine-dependent methyltransferase activity%2C methyltransferase activity%3B INVOLVED IN: biological_process unknown%3B LOCATED IN: cellular_component unknown%3B EXPRESSED IN: root%3B CONTAINS InterPro DOMAIN/s: SAM dependent carboxyl methyltransferase (InterPro:IPR005299)%3B BEST Arabidopsis t…	VIT_01s0011g05910	60.4
VvCabSauv08_H0000F_021.ver1.0.g001220	1.74888	0.642089	0.523507	1.84221	1.70412	1.51918	1.58204	2.6586	2.11427	2.05575	1.88241	1.66431	1.47682	1.69023	2.15615	1.0519	1.0421	1.7346	1.71176	1.57837	1.39112	1.34546	1.64333	1.9953	0.895999	-0.113041	S-adenosylmethionine-dependent methyltransferase	F:GO:0016740	F:transferase activity	EC:2.1.1.141	Jasmonate O-methyltransferase	G3DSA:3.40.50.150 (GENE3D), IPR005299 (PFAM), mobidb-lite (MOBIDB_LITE), PTHR31009:SF32 (PANTHER), PTHR31009 (PANTHER), IPR029063 (SUPERFAMILY)	F:GO:0008168	F:methyltransferase activity	AT1G68040.1	47.6	1.1e-93	341.7	1-to-1		AT1G68040.1	S-adenosyl-L-methionine-dependent methyltransferases superfamily protein					S-adenosyl-L-methionine-dependent methyltransferases superfamily protein%3B FUNCTIONS IN: S-adenosylmethionine-dependent methyltransferase activity%2C methyltransferase activity%3B INVOLVED IN: biological_process unknown%3B LOCATED IN: cellular_component unknown%3B EXPRESSED IN: root%3B CONTAINS InterPro DOMAIN/s: SAM dependent carboxyl methyltransferase (InterPro:IPR005299)%3B BEST Arabidopsis t…	VIT_01s0011g05930	97.8
VvCabSauv08_H0000F_021.ver1.0.g001230	0.104113	0.236322	0.34663	0.11663	0.125466	0.419034	0.248089	0.257049	0.261627	0.344764	0.507752	0.594355	0.222162	0.100414	0	0	0.204093	0.134067	0.0970727	0	0	0.233049	0.251496	0	0.253268	0.0539898	S-adenosylmethionine-dependent methyltransferase	F:GO:0000166, F:GO:0005515, P:GO:0008219, P:GO:0006464, F:GO:0016740, P:GO:0006950, F:GO:0016787	F:nucleotide binding, F:protein binding, P:cell death, P:cellular protein modification process, F:transferase activity, P:response to stress, F:hydrolase activity	EC:3.1.3.16, EC:3.1.3.41, EC:3.6.1.15	Protein-serine/threonine phosphatase, 4-nitrophenylphosphatase, Nucleoside-triphosphate phosphatase	G3DSA:3.40.50.150 (GENE3D), IPR005299 (PFAM), PTHR31009 (PANTHER), PTHR31009:SF32 (PANTHER), NON_CYTOPLASMIC_DOMAIN (PHOBIUS), CYTOPLASMIC_DOMAIN (PHOBIUS), TRANSMEMBRANE (PHOBIUS), IPR029063 (SUPERFAMILY), IPR029063 (SUPERFAMILY), IPR029063 (SUPERFAMILY), IPR029063 (SUPERFAMILY)	F:GO:0008168	F:methyltransferase activity	AT1G68040.1	46	6.6e-89	327.8	1-to-1		AT1G68040.1	S-adenosyl-L-methionine-dependent methyltransferases superfamily protein					S-adenosyl-L-methionine-dependent methyltransferases superfamily protein%3B FUNCTIONS IN: S-adenosylmethionine-dependent methyltransferase activity%2C methyltransferase activity%3B INVOLVED IN: biological_process unknown%3B LOCATED IN: cellular_component unknown%3B EXPRESSED IN: root%3B CONTAINS InterPro DOMAIN/s: SAM dependent carboxyl methyltransferase (InterPro:IPR005299)%3B BEST Arabidopsis t…	VIT_01s0011g05910	97.9
VvCabSauv08_H0000F_021.ver1.0.g001240	3.55297	3.61668	3.54509	3.43712	3.68466	3.90969	4.09429	3.88117	3.84373	3.85518	3.87808	4.06593	3.55031	3.67789	3.65639	3.26691	3.45586	3.56317	3.94239	3.47414	3.53402	3.86153	3.66321	3.74132	0.361482	0.127152	RNA-dependent RNA polymerase 1	C:GO:0005634, P:GO:0009607, F:GO:0003723, P:GO:0009605, C:GO:0016020, P:GO:0016043, P:GO:0009058, F:GO:0016740, P:GO:0006139, P:GO:0007049, P:GO:0000003, P:GO:0040029	C:nucleus, P:response to biotic stimulus, F:RNA binding, P:response to external stimulus, C:membrane, P:cellular component organization, P:biosynthetic process, F:transferase activity, P:nucleobase-containing compound metabolic process, P:cell cycle, P:reproduction, P:regulation of gene expression, epigenetic	EC:2.7.7.48	RNA-directed RNA polymerase	G3DSA:3.30.70.330 (GENE3D), IPR007855 (PFAM), IPR007855 (PANTHER), PTHR23079:SF22 (PANTHER), cd00590 (CDD), IPR000504 (SUPERFAMILY)	F:GO:0003676, F:GO:0003968	F:nucleic acid binding, F:RNA-directed 5'-3' RNA polymerase activity	AT1G14790.1	63.2	0	1091.3	1-to-1		AT1G14790.1	RNA-dependent RNA polymerase 1	Encodes RNA-dependent RNA polymerase. While not required for virus-induced post-transcriptional gene silencing (PTGS)%2C it can promote turnover of viral RNAs in infected plants. Nomenclature according to Xie%2C et al. (2004). Involved in the production of Cucumber Mosaic Virus siRNAs.	"RDR1"	ATRDRP1,AtRDR1	RNA-dependent RNA polymerase 1	RNA-dependent RNA polymerase 1 (RDR1)%3B CONTAINS InterPro DOMAIN/s: RNA-dependent RNA polymerase%2C eukaryotic-type (InterPro:IPR007855)%3B BEST Arabidopsis thaliana protein match is: RNA-dependent RNA polymerase 2 (TAIR:AT4G11130.1)%3B Has 638 Blast hits to 623 proteins in 115 species: Archae - 0%3B Bacteria - 2%3B Metazoa - 73%3B Fungi - 286%3B Plants - 205%3B Viruses - 2%3B Other Eukaryotes -…	VIT_01s0011g05880	95.1
VvCabSauv08_H0000F_021.ver1.0.g001250	0	0	0	0	0	0	0	0	0	0	0	0	0	0	0	0	0	0.133863	0.30379	0	0	0	0	0	0	0	RNA-dependent RNA polymerase 1	P:GO:0019538, P:GO:0009056, P:GO:0009058, C:GO:0005576, P:GO:0006139, C:GO:0005886, P:GO:0006950, P:GO:0007049, P:GO:0000003, P:GO:0040029, C:GO:0005764, P:GO:0009607, C:GO:0005634, F:GO:0003723, P:GO:0009605, F:GO:0005515, C:GO:0005739, P:GO:0016043, F:GO:0016740, F:GO:0016787	P:protein metabolic process, P:catabolic process, P:biosynthetic process, C:extracellular region, P:nucleobase-containing compound metabolic process, C:plasma membrane, P:response to stress, P:cell cycle, P:reproduction, P:regulation of gene expression, epigenetic, C:lysosome, P:response to biotic stimulus, C:nucleus, F:RNA binding, P:response to external stimulus, F:protein binding, C:mitochondr…	EC:2.7.7.48, EC:3.1.1.2, EC:3.1.1.1, EC:3.1.1.81	RNA-directed RNA polymerase, Arylesterase, Carboxylesterase, Quorum-quenching N-acyl-homoserine lactonase	G3DSA:3.30.70.330 (GENE3D), IPR007855 (PFAM), PTHR23079:SF22 (PANTHER), IPR007855 (PANTHER), cd00590 (CDD), IPR000504 (SUPERFAMILY)	F:GO:0003676, F:GO:0003968	F:nucleic acid binding, F:RNA-directed 5'-3' RNA polymerase activity	AT1G14790.1	63.8	0	1416.7	1-to-1		AT1G14790.1	RNA-dependent RNA polymerase 1	Encodes RNA-dependent RNA polymerase. While not required for virus-induced post-transcriptional gene silencing (PTGS)%2C it can promote turnover of viral RNAs in infected plants. Nomenclature according to Xie%2C et al. (2004). Involved in the production of Cucumber Mosaic Virus siRNAs.	"RDR1"	ATRDRP1,AtRDR1	RNA-dependent RNA polymerase 1	RNA-dependent RNA polymerase 1 (RDR1)%3B CONTAINS InterPro DOMAIN/s: RNA-dependent RNA polymerase%2C eukaryotic-type (InterPro:IPR007855)%3B BEST Arabidopsis thaliana protein match is: RNA-dependent RNA polymerase 2 (TAIR:AT4G11130.1)%3B Has 638 Blast hits to 623 proteins in 115 species: Archae - 0%3B Bacteria - 2%3B Metazoa - 73%3B Fungi - 286%3B Plants - 205%3B Viruses - 2%3B Other Eukaryotes -…	VIT_01s0011g05870	98.5
VvCabSauv08_H0000F_021.ver1.0.g001260	4.76725	4.80248	4.71979	4.79802	4.66612	4.43175	4.62134	4.64992	4.74868	4.82249	4.72954	4.66571	4.23221	4.63031	4.37697	3.99267	4.42662	4.36467	4.40489	4.30688	4.23125	4.56825	4.57225	4.33248	-0.0239258	0.077829	semialdehyde dehydrogenase family	F:GO:0003676, F:GO:0000166, F:GO:0005515, F:GO:0003824, C:GO:0005739, P:GO:0009058, C:GO:0009536, P:GO:0009987	F:nucleic acid binding, F:nucleotide binding, F:protein binding, F:catalytic activity, C:mitochondrion, P:biosynthetic process, C:plastid, P:cellular process	EC:1.2.1.38, EC:1.2.1.11	N-acetyl-gamma-glutamyl-phosphate reductase, Aspartate-semialdehyde dehydrogenase	IPR000534 (SMART), G3DSA:3.30.360.10 (GENE3D), PIRSF000148 (PIRSF), IPR012280 (PFAM), IPR005986 (TIGRFAM), G3DSA:3.40.50.720 (GENE3D), IPR000534 (PFAM), PTHR10174 (PANTHER), PTHR10174:SF163 (PANTHER), IPR012080 (HAMAP), SSF55347 (SUPERFAMILY), IPR016040 (SUPERFAMILY)	P:GO:0009097, P:GO:0009086, P:GO:0009089, P:GO:0009088, F:GO:0004073, F:GO:0046983, P:GO:0008652, F:GO:0003942, F:GO:0050661, F:GO:0051287, C:GO:0005737, P:GO:0055114, F:GO:0016620	P:isoleucine biosynthetic process, P:methionine biosynthetic process, P:lysine biosynthetic process via diaminopimelate, P:threonine biosynthetic process, F:aspartate-semialdehyde dehydrogenase activity, F:protein dimerization activity, P:cellular amino acid biosynthetic process, F:N-acetyl-gamma-glutamyl-phosphate reductase activity, F:NADP binding, F:NAD binding, C:cytoplasm, P:oxidation-reduct…	AT1G14810.1	81.8	1.3e-166	583.9	1-to-1		AT1G14810.1	semialdehyde dehydrogenase family protein	encodes an aspartate semialdehyde dehydrogenase%2C which produces the branch point intermediate for lysine and threonine/methionine biosynthesis				semialdehyde dehydrogenase family protein%3B FUNCTIONS IN: oxidoreductase activity%2C acting on the aldehyde or oxo group of donors%2C NAD or NADP as acceptor%2C aspartate-semialdehyde dehydrogenase activity%3B INVOLVED IN: cellular amino acid biosynthetic process%2C oxidation reduction%2C threonine biosynthetic process%2C methionine biosynthetic process%2C cellular amino acid metabolic process%3…	VIT_01s0011g05860	100
VvCabSauv08_H0000F_021.ver1.0.g001270	0	0	0	0	0	0	0.212478	0	0	0.182697	0	0	0	0	0	0	0	0	0	0	0	0	0	0	0.0608991	0	uncharacterized protein LOC109831291	F:GO:0003677, F:GO:0005515, C:GO:0005739, C:GO:0016020, P:GO:0009058, P:GO:0006139, F:GO:0004871, F:GO:0005215, C:GO:0005654	F:DNA binding, F:protein binding, C:mitochondrion, C:membrane, P:biosynthetic process, P:nucleobase-containing compound metabolic process, F:signal transducer activity, F:transporter activity, C:nucleoplasm	0	0	G3DSA:1.10.340.30 (GENE3D), IPR005162 (PFAM), mobidb-lite (MOBIDB_LITE), PTHR34482:SF4 (PANTHER), PTHR34482 (PANTHER)	no GO terms	no GO terms														VIT_18s0001g04430	94.5
VvCabSauv08_H0000F_021.ver1.0.g001280	3.6115	2.50241	3.07358	3.28378	3.32367	3.05384	3.31606	3.19431	3.63968	3.22878	3.4451	2.87687	2.96258	3.08476	4.01394	3.77224	3.86134	3.35566	3.51807	3.7254	3.95556	3.81227	4.23029	4.24766	0.121082	0.742979	two-component response regulator ORR21-like	P:GO:0009791, P:GO:0009653, P:GO:0009058, C:GO:0005576, F:GO:0004871, P:GO:0006139, C:GO:0005886, P:GO:0006950, P:GO:0040007, P:GO:0000003, F:GO:0003677, C:GO:0005634, F:GO:0003700, P:GO:0009628, C:GO:0005737, P:GO:0009719, F:GO:0016301	P:post-embryonic development, P:anatomical structure morphogenesis, P:biosynthetic process, C:extracellular region, F:signal transducer activity, P:nucleobase-containing compound metabolic process, C:plasma membrane, P:response to stress, P:growth, P:reproduction, F:DNA binding, C:nucleus, F:transcription factor activity, sequence-specific DNA binding, P:response to abiotic stimulus, C:cytoplasm,…	0	0	G3DSA:3.40.50.2300 (GENE3D), G3DSA:1.10.10.60 (GENE3D), IPR001005 (PFAM), G3DSA:3.40.50.2300 (GENE3D), IPR006447 (TIGRFAM), mobidb-lite (MOBIDB_LITE), PTHR43874 (PANTHER), PTHR43874:SF32 (PANTHER), IPR001789 (PROSITE_PROFILES), IPR017930 (PROSITE_PROFILES), IPR011006 (SUPERFAMILY), IPR009057 (SUPERFAMILY)	F:GO:0003677, P:GO:0000160	F:DNA binding, P:phosphorelay signal transduction system	AT4G16110.1	43.3	9e-61	233	1-to-1		AT4G16110.1	response regulator 2	Encodes a pollen-specific transcription factor involved in the expression of nuclear genes for components of mitochondrial complex I in Arabidopsis. Acts in concert with other type-B ARRs in the cytokinin signaling pathway. AHK3 mediates cytokinin-induced phosphorylation of ARR2 on the Asp-80 residue. This phosphorylation plays a positive role of ARR2 in cytokinin-mediated control of leaf longevi…	"RR2"	ARR2,response regulator 2	response regulator 2	response regulator 2 (RR2)%3B CONTAINS InterPro DOMAIN/s: Response regulator%2C plant B-type (InterPro:IPR017053)%2C Myb-like DNA-binding domain%2C SHAQKYF class (InterPro:IPR006447)%2C CheY-like (InterPro:IPR011006)%2C Homeodomain-like (InterPro:IPR009057)%2C Myb%2C DNA-binding (InterPro:IPR014778)%2C Signal transduction response regulator%2C receiver domain (InterPro:IPR001789)%2C HTH transcrip…	VIT_01s0011g05830	86.7
VvCabSauv08_H0000F_021.ver1.0.g001290	0	0	0	0	0	0	0	0	0	0	0	0	0	0	0	0	0	0	0	0	0	0	0	0	0	0	uncharacterized protein LOC109812991	F:GO:0005488, C:GO:0009536	F:binding, C:plastid	0	0	PTHR36729:SF2 (PANTHER), PTHR36729 (PANTHER)	no GO terms	no GO terms	AT2G01755.1	61.5	1.3e-28	124.4	1-to-many	AT2G01755.2	AT2G01755.1	hypothetical protein					unknown protein%3B FUNCTIONS IN: molecular_function unknown%3B INVOLVED IN: biological_process unknown%3B LOCATED IN: chloroplast%3B Has 120 Blast hits to 120 proteins in 52 species: Archae - 0%3B Bacteria - 80%3B Metazoa - 0%3B Fungi - 0%3B Plants - 24%3B Viruses - 0%3B Other Eukaryotes - 16 (source: NCBI BLink).	VIT_01s0011g05820	98.2
VvCabSauv08_H0000F_021.ver1.0.g001300	4.84717	4.59295	4.7803	5.18703	4.96298	4.82057	5.13102	5.15896	4.86829	4.92545	5.04449	5.06032	4.42161	4.20764	4.55066	4.57533	4.625	4.80621	4.91395	5.10373	4.4968	5.29879	5.26919	5.08152	0.269946	0.823197	adagio 3	P:GO:0009056, P:GO:0006464, P:GO:0009058, F:GO:0004872, F:GO:0004871, P:GO:0006139, P:GO:0006950, C:GO:0005654, F:GO:0003677, F:GO:0003700, P:GO:0009628, F:GO:0005515, P:GO:0009605, F:GO:0003824, P:GO:0009908, C:GO:0016020, C:GO:0005829	P:catabolic process, P:cellular protein modification process, P:biosynthetic process, F:receptor activity, F:signal transducer activity, P:nucleobase-containing compound metabolic process, P:response to stress, C:nucleoplasm, F:DNA binding, F:transcription factor activity, sequence-specific DNA binding, P:response to abiotic stimulus, F:protein binding, P:response to external stimulus, F:catalyti…	0	0	IPR001610 (SMART), IPR015915 (G3DSA:2.120.10.GENE3D), PF13415 (PFAM), IPR015915 (G3DSA:2.120.10.GENE3D), IPR001810 (PFAM), G3DSA:1.20.1280.50 (GENE3D), IPR000014 (PFAM), G3DSA:3.30.450.20 (GENE3D), PF13418 (PFAM), IPR000014 (TIGRFAM), IPR011498 (PFAM), PTHR23244:SF379 (PANTHER), PTHR23244 (PANTHER), IPR000014 (PROSITE_PROFILES), IPR000014 (CDD), IPR011043 (SUPERFAMILY), IPR001810 (SUPERFAMILY), I…	F:GO:0005515	F:protein binding	AT1G68050.1	81.7	1.3e-304	1043.1	1-to-1		AT1G68050.1	flavin-binding%2C kelch repeat%2C f box 1	Encodes FKF1%2C a flavin-binding kelch repeat F box protein%2C is clock-controlled%2C regulates transition to flowering. Forms a complex with GI on the CO promoter to regulate CO expression.	"FKF1"	ADO3	flavin-binding%2C kelch repeat%2C f box 1	flavin-binding%2C kelch repeat%2C f box 1 (FKF1)%3B FUNCTIONS IN: ubiquitin-protein ligase activity%2C signal transducer activity%3B INVOLVED IN: response to blue light%2C positive regulation of flower development%2C circadian rhythm%2C ubiquitin-dependent protein catabolic process%2C regulation of transcription%3B LOCATED IN: cellular_component unknown%3B EXPRESSED IN: whole plant%2C root tip%2C…	VIT_01s0011g05810	99.4
VvCabSauv08_H0000F_021.ver1.0.g001310	0	0	0	0	0	0	0	0	0	0	0	0	0	0	0	0	0	0	0.0719535	0	0	0	0	0	0	0	dynamin-related 1C	P:GO:0009790, P:GO:0009791, P:GO:0009653, C:GO:0005773, P:GO:0006810, C:GO:0009536, C:GO:0005886, P:GO:0007049, P:GO:0000003, P:GO:0006950, C:GO:0009579, F:GO:0000166, P:GO:0009607, C:GO:0005634, P:GO:0009605, C:GO:0005856, F:GO:0005515, C:GO:0005739, P:GO:0016043, P:GO:0030154, C:GO:0005829, F:GO:0016787	P:embryo development, P:post-embryonic development, P:anatomical structure morphogenesis, C:vacuole, P:transport, C:plastid, C:plasma membrane, P:cell cycle, P:reproduction, P:response to stress, C:thylakoid, F:nucleotide binding, P:response to biotic stimulus, C:nucleus, P:response to external stimulus, C:cytoskeleton, F:protein binding, C:mitochondrion, P:cellular component organization, P:cell…	EC:3.6.1.15	Nucleoside-triphosphate phosphatase	IPR022812 (PRINTS), IPR001401 (SMART), IPR003130 (SMART), IPR022812 (PFAM), IPR000375 (PFAM), IPR003130 (PFAM), G3DSA:3.40.50.300 (GENE3D), IPR022812 (PANTHER), PTHR11566:SF95 (PANTHER), IPR019762 (PROSITE_PATTERNS), IPR030381 (PROSITE_PROFILES), IPR020850 (PROSITE_PROFILES), cd08771 (CDD), IPR027417 (SUPERFAMILY)	F:GO:0005525, F:GO:0003924	F:GTP binding, F:GTPase activity	AT1G14830.1	84.5	8.7e-306	1047	1-to-1		AT1G14830.1	DYNAMIN-like 1C	Encodes a dynamin-like protein that is involved in mitochondrial morphogenesis and pollen development. Protein is localized as speckles in the cytoplasm%2C partially co-localizes with mitochondrial markers%2C cell plate of dividing cells%2C and the tip of root hairs%2C root cap cells%2C and expanding part of trichoblasts.	"DL1C"	ADL1C,DYNAMIN-like 1C,ADL5,ARABIDOPSIS DYNAMIN-LIKE PROTEIN 5,DRP1C,DYNAMIN RELATED PROTEIN 1C	DYNAMIN-like 1C	DYNAMIN-like 1C (DL1C)%3B FUNCTIONS IN: GTP binding%2C GTPase activity%3B INVOLVED IN: mitochondrial fission%2C pollen maturation%2C mitochondrion organization%3B LOCATED IN: cell cortex%2C plasma membrane%2C membrane%2C cell plate%3B EXPRESSED IN: 29 plant structures%3B EXPRESSED DURING: 16 growth stages%3B CONTAINS InterPro DOMAIN/s: Dynamin GTPase effector (InterPro:IPR003130)%2C Dynamin%2C GT…	VIT_01s0011g05800	99.7
VvCabSauv08_H0000F_021.ver1.0.g001320	3.02151	3.19506	2.91291	3.16428	2.62408	1.73647	2.99932	0	3.36423	2.04705	3.33995	1.90421	3.22232	3.67899	3.31674	2.88131	3.44148	3.14908	3.97408	2.53817	3.68254	3.13726	3.10706	3.02675	-0.612753	-0.31566	microtubule-associated 70-2-like	P:GO:0009607, C:GO:0005856, F:GO:0005515, C:GO:0005737, P:GO:0007275, P:GO:0016043, C:GO:0005886, P:GO:0006950	P:response to biotic stimulus, C:cytoskeleton, F:protein binding, C:cytoplasm, P:multicellular organism development, P:cellular component organization, C:plasma membrane, P:response to stress	0	0	Coil (COILS), Coil (COILS), Coil (COILS), Coil (COILS), Coil (COILS), Coil (COILS), Coil (COILS), G3DSA:1.20.120.330 (GENE3D), IPR009768 (PFAM), mobidb-lite (MOBIDB_LITE), mobidb-lite (MOBIDB_LITE), mobidb-lite (MOBIDB_LITE), IPR009768 (PANTHER), PTHR31246:SF7 (PANTHER)	P:GO:0007010, F:GO:0008017	P:cytoskeleton organization, F:microtubule binding	AT1G24764.1	77.6	1.7e-198	690.6	1-to-many	AT1G24764.3	AT1G24764.1	microtubule-associated proteins 70-2	Member of the MAP70 protein family.	"MAP70-2"	ATMAP70-2,microtubule-associated proteins 70-2	microtubule-associated proteins 70-2	microtubule-associated proteins 70-2 (MAP70-2)%3B FUNCTIONS IN: microtubule binding%3B INVOLVED IN: cytoskeleton organization%3B LOCATED IN: microtubule%3B EXPRESSED IN: 23 plant structures%3B EXPRESSED DURING: 13 growth stages%3B CONTAINS InterPro DOMAIN/s: Myosin II heavy chain-like (InterPro:IPR009768)%3B BEST Arabidopsis thaliana protein match is: microtubule-associated proteins 70-1 (TAIR:AT…	VIT_01s0011g05790	99.8
VvCabSauv08_H0000F_021.ver1.0.g001330	2.13007	1.43582	2.02959	1.93748	1.58482	1.72689	2.19137	1.37169	1.8917	2.45911	2.45384	1.98352	1.77646	2.05077	2.15009	1.12016	1.41643	1.75624	1.80149	1.5102	2.6711	2.56633	1.79906	1.99671	0.433667	0.128265	Cleavage and polyadenylation specificity factor subunit 3-II	0	0	0	0	IPR001279 (SMART), IPR001279 (PFAM), IPR001279 (G3DSA:3.60.15.GENE3D), PTHR11203:SF45 (PANTHER), PTHR11203 (PANTHER), IPR001279 (SUPERFAMILY)	no GO terms	no GO terms	AT2G01730.1	81.5	7.5e-76	281.2	1-to-1		AT2G01730.1	cleavage and polyadenylation specificity factor 73 kDa subunit-II	a homolog of cleavage and polyadenylation specificity factor that plays an essential role in the development of female gametophyte and embryo	"CPSF73-II"	ATCPSF73-II,cleavage and polyadenylation specificity factor 73 kDa subunit-II,EDA26,embryo sac development arrest 26	cleavage and polyadenylation specificity factor 73 kDa subunit-II	cleavage and polyadenylation specificity factor 73 kDa subunit-II (CPSF73-II)%3B CONTAINS InterPro DOMAIN/s: RNA-metabolising metallo-beta-lactamase (InterPro:IPR011108)%2C Beta-Casp domain (InterPro:IPR022712)%2C Beta-lactamase-like (InterPro:IPR001279)%3B BEST Arabidopsis thaliana protein match is: cleavage and polyadenylation specificity factor 73-I (TAIR:AT1G61010.3)%3B Has 5072 Blast hits to…	VIT_01s0011g05780	100
VvCabSauv08_H0000F_021.ver1.0.g001340	1.83549	0.588335	1.45379	1.72216	1.91008	1.74448	2.09847	1.90956	1.27225	2.29936	2.36008	2.48509	1.28312	0.617192	1.43322	1.34669	1.35283	1.56701	1.90978	1.52761	0.696628	2.46075	1.78568	2.73047	1.08897	1.21446	cysteine-rich RECEPTOR-like kinase	P:GO:0007154, P:GO:0009991, P:GO:0007275, P:GO:0009058, F:GO:0003682, P:GO:0006259, P:GO:0000003, P:GO:0006950, P:GO:0007049, F:GO:0000166, C:GO:0005635, F:GO:0003677, P:GO:0009628, F:GO:0005515, C:GO:0005737, C:GO:0016020, P:GO:0009719, P:GO:0030154, P:GO:0016043, F:GO:0016740, F:GO:0016787	P:cell communication, P:response to extracellular stimulus, P:multicellular organism development, P:biosynthetic process, F:chromatin binding, P:DNA metabolic process, P:reproduction, P:response to stress, P:cell cycle, F:nucleotide binding, C:nuclear envelope, F:DNA binding, P:response to abiotic stimulus, F:protein binding, C:cytoplasm, C:membrane, P:response to endogenous stimulus, P:cell diff…	EC:3.6.1.3, EC:3.6.1.15	Adenosinetriphosphatase, Nucleoside-triphosphate phosphatase	IPR012337 (G3DSA:3.30.420.GENE3D), IPR001584 (PFAM), IPR013103 (PFAM), IPR012337 (G3DSA:3.30.420.GENE3D), IPR025724 (PFAM), mobidb-lite (MOBIDB_LITE), mobidb-lite (MOBIDB_LITE), PTHR11439:SF220 (PANTHER), PTHR11439 (PANTHER), IPR001584 (PROSITE_PROFILES), cd09272 (CDD), SSF56672 (SUPERFAMILY), IPR012337 (SUPERFAMILY)	F:GO:0003676, P:GO:0015074	F:nucleic acid binding, P:DNA integration	AT4G23160.2	47.2	4.3e-140	497.7	1-to-many	AT4G23160.3	AT4G23160.2	cysteine-rich RECEPTOR-like kinase		"CRK8"		cysteine-rich RLK (RECEPTOR-like protein kinase) 8		VIT_04s0008g02170	89.4
VvCabSauv08_H0000F_021.ver1.0.g001350	0	2.11115	0	1.95708	0	0.985569	1.35211	0	0	0	0	1.6711	1.92874	2.25137	0	0	0	1.02884	2.1184	0.97115	0	2.68988	0	1.98318	-0.146682	0.164317	cleavage and polyadenylation specificity factor subunit 3-II	0	0	0	0	IPR011108 (PFAM), IPR001279 (G3DSA:3.60.15.GENE3D), mobidb-lite (MOBIDB_LITE), PTHR11203 (PANTHER), PTHR11203:SF45 (PANTHER), IPR001279 (SUPERFAMILY)	no GO terms	no GO terms	AT2G01730.1	46.4	2.4e-68	257.3	1-to-many	AT2G01730.2	AT2G01730.1	cleavage and polyadenylation specificity factor 73 kDa subunit-II	a homolog of cleavage and polyadenylation specificity factor that plays an essential role in the development of female gametophyte and embryo	"CPSF73-II"	ATCPSF73-II,cleavage and polyadenylation specificity factor 73 kDa subunit-II,EDA26,embryo sac development arrest 26	cleavage and polyadenylation specificity factor 73 kDa subunit-II	cleavage and polyadenylation specificity factor 73 kDa subunit-II (CPSF73-II)%3B CONTAINS InterPro DOMAIN/s: RNA-metabolising metallo-beta-lactamase (InterPro:IPR011108)%2C Beta-Casp domain (InterPro:IPR022712)%2C Beta-lactamase-like (InterPro:IPR001279)%3B BEST Arabidopsis thaliana protein match is: cleavage and polyadenylation specificity factor 73-I (TAIR:AT1G61010.3)%3B Has 5072 Blast hits to…	VIT_12s0035g00030	34.2
VvCabSauv08_H0000F_021.ver1.0.g001360	5.93033	5.8421	6.1408	6.13611	6.10532	6.04591	5.98055	5.97249	6.05031	6.05335	6.1606	6.15959	5.91819	5.92672	5.76406	5.79082	5.75624	5.78994	5.90558	5.84207	5.86112	5.83331	5.81425	5.83614	0.15344	-0.0417604	E3 ubiquitin ligase RIE1-like	P:GO:0009790, P:GO:0009056, C:GO:0016020, P:GO:0009791, P:GO:0006464, F:GO:0016740, F:GO:0005488, C:GO:0005773, P:GO:0000003	P:embryo development, P:catabolic process, C:membrane, P:post-embryonic development, P:cellular protein modification process, F:transferase activity, F:binding, C:vacuole, P:reproduction	0	0	mobidb-lite (MOBIDB_LITE), mobidb-lite (MOBIDB_LITE), PTHR14155:SF204 (PANTHER), PTHR14155 (PANTHER), TRANSMEMBRANE (PHOBIUS), TRANSMEMBRANE (PHOBIUS), NON_CYTOPLASMIC_DOMAIN (PHOBIUS), CYTOPLASMIC_DOMAIN (PHOBIUS), NON_CYTOPLASMIC_DOMAIN (PHOBIUS), CYTOPLASMIC_DOMAIN (PHOBIUS), CYTOPLASMIC_DOMAIN (PHOBIUS), TRANSMEMBRANE (PHOBIUS), TRANSMEMBRANE (PHOBIUS), TRANSMEMBRANE (PHOBIUS), NON_CYTOPLASMI…	no GO terms	no GO terms	AT1G68070.1	58.9	1.2e-72	271.2	1-to-1		AT1G68070.1	Zinc finger%2C C3HC4 type (RING finger) family protein					Zinc finger%2C C3HC4 type (RING finger) family protein%3B FUNCTIONS IN: zinc ion binding%3B LOCATED IN: plasma membrane%3B EXPRESSED IN: 23 plant structures%3B EXPRESSED DURING: 13 growth stages%3B CONTAINS InterPro DOMAIN/s: Zinc finger%2C RING-type (InterPro:IPR001841)%2C Zinc finger%2C C3HC4 RING-type (InterPro:IPR018957)%3B BEST Arabidopsis thaliana protein match is: RING-finger protein for e…	VIT_01s0011g05760	100
VvCabSauv08_H0000F_021.ver1.0.g001370	1.47918	0.913754	2.08068	1.48759	1.23419	1.0649	1.02498	1.60277	1.96511	1.03506	2.48814	2.28389	0.584217	1.61128	0.716163	1.15618	1.12629	1.79801	1.40087	1.58885	1.25887	1.92792	0.855299	1.76928	0.44449	0.546947	UDP-3-O-acyl N-acetylglycosamine deacetylase family	P:GO:0005975, P:GO:0006629, P:GO:0009058, F:GO:0016740, P:GO:0009987, F:GO:0016787	P:carbohydrate metabolic process, P:lipid metabolic process, P:biosynthetic process, F:transferase activity, P:cellular process, F:hydrolase activity	EC:2.1.1.141	Jasmonate O-methyltransferase	IPR004463 (PFAM), IPR011334 (G3DSA:3.30.1700.GENE3D), IPR004463 (TIGRFAM), IPR015870 (G3DSA:3.30.230.GENE3D), IPR004463 (PTHR33694:PANTHER), PTHR33694 (PANTHER), IPR020568 (SUPERFAMILY), IPR020568 (SUPERFAMILY)	F:GO:0008759, P:GO:0009245	F:UDP-3-O-[3-hydroxymyristoyl] N-acetylglucosamine deacetylase activity, P:lipid A biosynthetic process	AT1G24793.1	60.9	1.7e-108	390.6	1-to-many	AT1G25054.1,AT1G25145.1,AT1G25210.2	AT1G24793.1	UDP-3-O-acyl N-acetylglycosamine deacetylase family protein		"LpxC1"	AtLpxC1	lipid X C1	UDP-3-O-acyl N-acetylglycosamine deacetylase family protein%3B FUNCTIONS IN: UDP-3-O-[3-hydroxymyristoyl] N-acetylglucosamine deacetylase activity%3B INVOLVED IN: lipid A biosynthetic process%3B EXPRESSED IN: male gametophyte%2C pollen tube%3B EXPRESSED DURING: L mature pollen stage%2C M germinated pollen stage%3B CONTAINS InterPro DOMAIN/s: UDP-3-O-acyl N-acetylglucosamine deacetylase%2C N-termi…	VIT_01s0011g05740	99.2
VvCabSauv08_H0000F_021.ver1.0.g001380	3.15851	2.90179	3.10244	3.26135	3.39675	3.40539	3.53654	3.48292	3.54242	3.37606	3.59027	3.64544	2.65957	3.1666	2.97781	2.8621	2.61486	2.93949	3.06571	3.11039	2.97071	3.54743	3.33919	3.38054	0.483012	0.487727	nuclear pore complex Nup155	C:GO:0005635, F:GO:0005515, F:GO:0005198, P:GO:0016043, C:GO:0005730, F:GO:0016740, P:GO:0006810, C:GO:0005886, C:GO:0009536	C:nuclear envelope, F:protein binding, F:structural molecule activity, P:cellular component organization, C:nucleolus, F:transferase activity, P:transport, C:plasma membrane, C:plastid	EC:2.1.1.141	Jasmonate O-methyltransferase	Coil (COILS), IPR015943 (G3DSA:2.130.10.GENE3D), IPR014908 (PFAM), PTHR10350:SF7 (PANTHER), IPR004870 (PANTHER)	P:GO:0006913, F:GO:0005515, F:GO:0017056, C:GO:0005643	P:nucleocytoplasmic transport, F:protein binding, F:structural constituent of nuclear pore, C:nuclear pore	AT1G14850.1	75.7	0	2198.3	1-to-1		AT1G14850.1	nucleoporin 155	Encodes a protein similar to nucleoporin%2C a a major component of the nuclear pore complex (NPC) involved in cellular nucleo-cytoplasmic transport	"NUP155"		nucleoporin 155	nucleoporin 155 (NUP155)%3B FUNCTIONS IN: nucleocytoplasmic transporter activity%3B INVOLVED IN: nucleocytoplasmic transport%3B LOCATED IN: nucleolus%2C plasma membrane%2C chloroplast%2C nuclear pore%3B EXPRESSED IN: 25 plant structures%3B EXPRESSED DURING: 13 growth stages%3B CONTAINS InterPro DOMAIN/s: Nucleoporin%2C Nup133/Nup155-like%2C N-terminal (InterPro:IPR014908)%2C Nucleoporin%2C Nup155…	VIT_01s0011g05730	99.9
VvCabSauv08_H0000F_021.ver1.0.g001390	2.5682	4.00762	4.07761	3.67481	3.81176	3.74724	3.53343	3.0468	4.10857	4.21513	4.42744	3.72044	2.74307	3.83613	3.93288	2.7952	3.38253	1.90756	4.34598	3.76113	3.72005	3.74689	4.22583	3.83114	0.569859	0.430596	VAC14 homolog isoform X1	F:GO:0000166, C:GO:0005634, F:GO:0003723, C:GO:0016020, P:GO:0006629, F:GO:0016740, C:GO:0005773, P:GO:0006139, F:GO:0016787	F:nucleotide binding, C:nucleus, F:RNA binding, C:membrane, P:lipid metabolic process, F:transferase activity, C:vacuole, P:nucleobase-containing compound metabolic process, F:hydrolase activity	EC:3.6.1.3, EC:2.7.7.48, EC:3.6.1.15	Adenosinetriphosphatase, RNA-directed RNA polymerase, Nucleoside-triphosphate phosphatase	IPR011989 (G3DSA:1.25.10.GENE3D), IPR011989 (G3DSA:1.25.10.GENE3D), IPR021841 (PFAM), IPR032878 (PFAM), mobidb-lite (MOBIDB_LITE), IPR026825 (PANTHER), PTHR16023:SF1 (PANTHER), IPR021133 (PROSITE_PROFILES), IPR016024 (SUPERFAMILY)	C:GO:0070772, P:GO:0043550, F:GO:0005488	C:PAS complex, P:regulation of lipid kinase activity, F:binding	AT2G01690.1	80.8	5.5e-296	1014.6	1-to-1		AT2G01690.1	ARM repeat superfamily protein					ARM repeat superfamily protein%3B FUNCTIONS IN: binding%3B INVOLVED IN: biological_process unknown%3B LOCATED IN: plasma membrane%3B EXPRESSED IN: 25 plant structures%3B EXPRESSED DURING: 13 growth stages%3B CONTAINS InterPro DOMAIN/s: HEAT (InterPro:IPR000357)%2C Armadillo-like helical (InterPro:IPR011989)%2C Protein of unknown function DUF3434 (InterPro:IPR021841)%2C HEAT%2C type 2 (InterPro:IP…	VIT_01s0011g05710	96.8
VvCabSauv08_H0000F_021.ver1.0.g001400	3.95861	4.20985	3.80557	4.28706	4.28655	3.79394	3.53052	3.89846	3.73642	3.56373	3.81002	3.64499	3.82539	3.95024	4.65042	4.34498	3.93163	4.2536	4.09586	4.37794	4.21504	4.33337	4.2421	3.96552	-0.318426	0.0383109	ankyrin repeat-containing At2g01680	F:GO:0000166, F:GO:0005515, F:GO:0003824, C:GO:0005739, P:GO:0009058, C:GO:0005886, C:GO:0009536, P:GO:0009987	F:nucleotide binding, F:protein binding, F:catalytic activity, C:mitochondrion, P:biosynthetic process, C:plasma membrane, C:plastid, P:cellular process	EC:1.2.1.11	Aspartate-semialdehyde dehydrogenase	Coil (COILS), IPR002110 (SMART), IPR026961 (PFAM), IPR020683 (G3DSA:1.25.40.GENE3D), IPR020683 (PFAM), IPR020683 (G3DSA:1.25.40.GENE3D), IPR020683 (G3DSA:1.25.40.GENE3D), PTHR24186 (PANTHER), IPR027002 (PTHR24186:PANTHER), TRANSMEMBRANE (PHOBIUS), CYTOPLASMIC_DOMAIN (PHOBIUS), TRANSMEMBRANE (PHOBIUS), NON_CYTOPLASMIC_DOMAIN (PHOBIUS), CYTOPLASMIC_DOMAIN (PHOBIUS), TRANSMEMBRANE (PHOBIUS), NON_CYT…	F:GO:0005515	F:protein binding	AT2G01680.1	76.5	5.9e-125	446	1-to-1		AT2G01680.1	Ankyrin repeat family protein					Ankyrin repeat family protein%3B INVOLVED IN: biological_process unknown%3B LOCATED IN: plasma membrane%3B EXPRESSED IN: 22 plant structures%3B EXPRESSED DURING: 13 growth stages%3B CONTAINS InterPro DOMAIN/s: Ankyrin repeat-containing domain (InterPro:IPR020683)%2C Ankyrin repeat (InterPro:IPR002110)%3B BEST Arabidopsis thaliana protein match is: Ankyrin repeat family protein (TAIR:AT2G31820.1)%…	VIT_01s0011g05700	99.8
VvCabSauv08_H0000F_021.ver1.0.g001410	2.87873	1.92206	2.31238	2.22518	2.49157	3.0044	2.35088	2.24853	2.15286	2.65466	2.64513	2.58616	2.06281	2.61446	3.03958	2.29191	2.5822	1.62367	2.76176	2.47114	2.62565	2.07531	2.43826	2.23025	0.257592	-0.324343	Histone-lysine N-methyltransferase setd3	F:GO:0005515, P:GO:0006464, F:GO:0016740, C:GO:0009536	F:protein binding, P:cellular protein modification process, F:transferase activity, C:plastid	0	0	IPR001214 (SMART), IPR015353 (G3DSA:3.90.1420.GENE3D), G3DSA:3.90.1410.10 (GENE3D), IPR001214 (PFAM), IPR015353 (PFAM), PTHR13271 (PANTHER), PTHR13271:SF51 (PANTHER), IPR001214 (PROSITE_PROFILES), SignalP-TM (SIGNALP_GRAM_POSITIVE), SSF82199 (SUPERFAMILY), IPR015353 (SUPERFAMILY)	F:GO:0005515	F:protein binding	AT1G24610.1	66.9	4.6e-185	645.6	1-to-1		AT1G24610.1	Rubisco methyltransferase family protein					Rubisco methyltransferase family protein%3B FUNCTIONS IN: molecular_function unknown%3B INVOLVED IN: biological_process unknown%3B LOCATED IN: chloroplast%3B EXPRESSED IN: 23 plant structures%3B EXPRESSED DURING: 15 growth stages%3B CONTAINS InterPro DOMAIN/s: SET domain (InterPro:IPR001214)%2C Rubisco LSMT substrate-binding (InterPro:IPR015353)%3B BEST Arabidopsis thaliana protein match is: plas…	VIT_01s0011g05690	97.5
VvCabSauv08_H0000F_021.ver1.0.g001420	3.87255	3.23569	3.12455	3.18298	3.01085	3.84109	3.37513	3.74337	4.01863	5.02119	3.3724	4.33104	2.63604	2.81154	2.5452	3.37956	2.79603	3.32513	3.63541	4.01188	2.8962	3.1917	3.4826	3.15254	0.830611	0.611355	hypothetical protein POPTR_0008s13370g	0	0	0	0	mobidb-lite (MOBIDB_LITE), PTHR34780 (PANTHER), PTHR34780:SF3 (PANTHER)	no GO terms	no GO terms	AT1G67920.1	64.6	5.4e-13	71.2	1-to-1		AT1G67920.1	hypothetical protein					unknown protein%3B BEST Arabidopsis thaliana protein match is: unknown protein (TAIR:AT1G24600.1)%3B Has 22 Blast hits to 22 proteins in 5 species: Archae - 0%3B Bacteria - 0%3B Metazoa - 0%3B Fungi - 0%3B Plants - 22%3B Viruses - 0%3B Other Eukaryotes - 0 (source: NCBI BLink).	VIT_01s0011g05680	100
VvCabSauv08_H0000F_021.ver1.0.g001430	3.49343	0	1.92258	2.2514	2.4968	2.34382	2.0194	2.88357	2.63645	4.79773	2.31356	2.27655	2.96882	2.15794	3.48966	3.54767	0	3.73214	3.50518	4.20057	3.86888	1.91337	3.2862	2.24608	1.32394	-0.39026	nudix family	F:GO:0003677, C:GO:0005634, P:GO:0009056, C:GO:0005739, C:GO:0016020, P:GO:0009058, F:GO:0004871, P:GO:0006139, F:GO:0016301, F:GO:0016787	F:DNA binding, C:nucleus, P:catabolic process, C:mitochondrion, C:membrane, P:biosynthetic process, F:signal transducer activity, P:nucleobase-containing compound metabolic process, F:kinase activity, F:hydrolase activity	EC:3.6.1.52	Diphosphoinositol-polyphosphate diphosphatase	G3DSA:3.90.79.10 (GENE3D), IPR000086 (PFAM), PTHR12629:SF19 (PANTHER), PTHR12629 (PANTHER), IPR020084 (PROSITE_PATTERNS), IPR000086 (PROSITE_PROFILES), cd04666 (CDD), IPR015797 (SUPERFAMILY)	F:GO:0016787	F:hydrolase activity	AT1G14860.1	70.6	2.6e-56	216.5	1-to-1		AT1G14860.1	nudix hydrolase homolog 18		"NUDT18"	atnudt18,nudix hydrolase homolog 18	nudix hydrolase homolog 18	nudix hydrolase homolog 18 (NUDT18)%3B FUNCTIONS IN: hydrolase activity%3B INVOLVED IN: biological_process unknown%3B CONTAINS InterPro DOMAIN/s: NUDIX hydrolase domain-like (InterPro:IPR015797)%2C NUDIX hydrolase%2C conserved site (InterPro:IPR020084)%2C NUDIX hydrolase domain (InterPro:IPR000086)%3B BEST Arabidopsis thaliana protein match is: nudix hydrolase homolog 17 (TAIR:AT2G01670.1)%3B Has…	VIT_01s0011g05670	100
VvCabSauv08_H0000F_021.ver1.0.g001440	3.7908	0	3.92026	0	3.65612	3.16469	0	4.45594	0	2.62432	3.59947	4.10088	2.55588	3.91974	0	3.62641	0	0	3.66561	2.50692	0	0	0	3.3961	0.8712	-1.02651	12-oxophytodienoate reductase 1-like	0	0	0	0	no IPS match	no IPS match	no IPS match	AT1G06650.2	42.4	1.1e-13	73.9	1-to-1		AT1G06650.2	2-oxoglutarate (2OG) and Fe(II)-dependent oxygenase superfamily protein	encodes a protein whose sequence is similar to 2-oxoglutarate-dependent dioxygenase				2-oxoglutarate (2OG) and Fe(II)-dependent oxygenase superfamily protein%3B CONTAINS InterPro DOMAIN/s: Oxoglutarate/iron-dependent oxygenase (InterPro:IPR005123)%3B BEST Arabidopsis thaliana protein match is: 2-oxoglutarate (2OG) and Fe(II)-dependent oxygenase superfamily protein (TAIR:AT1G06640.1)%3B Has 8180 Blast hits to 8149 proteins in 985 species: Archae - 0%3B Bacteria - 1067%3B Metazoa - …	VIT_01s0011g05650	97.6
VvCabSauv08_H0000F_021.ver1.0.g001450	2.80147	2.99189	2.58637	2.79365	3.07075	3.07726	2.94052	3.10039	3.08806	3.10385	3.33645	3.27169	2.11766	2.58681	2.21491	2.06697	2.27491	1.08416	2.44882	2.55943	1.78874	2.70752	2.6688	2.25783	0.444088	0.23826	1-aminocyclopropane-1-carboxylate oxidase-1	F:GO:0003676, F:GO:0003824, C:GO:0016020, P:GO:0009058, F:GO:0005215, P:GO:0009987	F:nucleic acid binding, F:catalytic activity, C:membrane, P:biosynthetic process, F:transporter activity, P:cellular process	EC:1.14.11, EC:1.14.11.20	Acting on paired donors, with incorporation or reduction of molecular oxygen. The oxygen incorporated need not be derived from O(2), Deacetoxyvindoline 4-hydroxylase	IPR005123 (PFAM), IPR026992 (PFAM), IPR027443 (G3DSA:2.60.120.GENE3D), PTHR10209:SF263 (PANTHER), PTHR10209 (PANTHER), IPR005123 (PROSITE_PROFILES), SSF51197 (SUPERFAMILY)	F:GO:0016491, P:GO:0055114	F:oxidoreductase activity, P:oxidation-reduction process	AT2G30830.1	44.4	5.4e-91	332.8	1-to-1		AT2G30830.1	2-oxoglutarate (2OG) and Fe(II)-dependent oxygenase superfamily protein	encodes a protein whose sequence is similar to 2-oxoglutarate-dependent dioxygenase				2-oxoglutarate (2OG) and Fe(II)-dependent oxygenase superfamily protein%3B CONTAINS InterPro DOMAIN/s: Oxoglutarate/iron-dependent oxygenase (InterPro:IPR005123)%3B BEST Arabidopsis thaliana protein match is: 2-oxoglutarate (2OG) and Fe(II)-dependent oxygenase superfamily protein (TAIR:AT2G30840.1)%3B Has 8436 Blast hits to 8403 proteins in 1008 species: Archae - 0%3B Bacteria - 1171%3B Metazoa -…	VIT_01s0011g05650	97.4
VvCabSauv08_H0000F_021.ver1.0.g001460	0	0	0	0	0	1.16356	0	0	0	0	0	0	0	0	0	0	0.863612	2.26171	0	0	2.21067	0	0	0	0	0	pentatricopeptide repeat-containing chloroplastic	0	0	0	0	no IPS match	no IPS match	no IPS match	AT2G30840.1	50.5	3.6e-20	95.5	1-to-many	AT2G30840.2,AT2G30840.3	AT2G30840.1	2-oxoglutarate (2OG) and Fe(II)-dependent oxygenase superfamily protein	encodes a protein whose sequence is similar to 2-oxoglutarate-dependent dioxygenase				2-oxoglutarate (2OG) and Fe(II)-dependent oxygenase superfamily protein%3B CONTAINS InterPro DOMAIN/s: Oxoglutarate/iron-dependent oxygenase (InterPro:IPR005123)%3B BEST Arabidopsis thaliana protein match is: 2-oxoglutarate (2OG) and Fe(II)-dependent oxygenase superfamily protein (TAIR:AT2G30830.1)%3B Has 8436 Blast hits to 8400 proteins in 1007 species: Archae - 0%3B Bacteria - 1167%3B Metazoa -…	VIT_01s0011g05650	97.9
VvCabSauv08_H0000F_021.ver1.0.g001470	5.75782	5.7316	5.99327	6.12972	6.13525	5.95595	6.23875	6.13597	6.16965	6.11174	6.31695	6.32701	5.94253	6.20432	6.00526	6.32957	6.10942	6.24699	6.29927	6.51915	6.27127	6.69946	6.64769	6.43896	0.424333	0.544663	ubiquitin-conjugating enzyme E2 variant 1A-like	P:GO:0007275, P:GO:0006464, P:GO:0009058, P:GO:0006259, P:GO:0006950, F:GO:0000166, F:GO:0003677, C:GO:0005634, F:GO:0005515, F:GO:0004518, C:GO:0016020, C:GO:0005829, F:GO:0016740	P:multicellular organism development, P:cellular protein modification process, P:biosynthetic process, P:DNA metabolic process, P:response to stress, F:nucleotide binding, F:DNA binding, C:nucleus, F:protein binding, F:nuclease activity, C:membrane, C:cytosol, F:transferase activity	0	0	SM00212 (SMART), IPR000608 (PFAM), IPR016135 (G3DSA:3.10.110.GENE3D), PTHR24067:SF211 (PANTHER), PTHR24067 (PANTHER), IPR000608 (PROSITE_PROFILES), IPR016135 (SUPERFAMILY)	no GO terms	no GO terms	AT1G23260.1	82.3	5.9e-68	255	1-to-1		AT1G23260.1	MMS ZWEI homologue 1	MMZ1/UEV1A encodes a protein that may play a role in DNA damage responses and error-free post-replicative DNA repair by participating in lysine-63-based polyubiquitination reactions. UEV1A can form diubiquitin and triubiquitin chains in combination with UBC13A/UBC35 in vitro. It can also functionally complement an mms2 mutation in budding yeast%2C both by increasing mms2 mutant viability in the p…	"MMZ1"	UEV1A,UBIQUITIN E2 VARIANT 1A	MMS ZWEI homologue 1	MMS ZWEI homologue 1 (MMZ1)%3B CONTAINS InterPro DOMAIN/s: Ubiquitin-conjugating enzyme/RWD-like (InterPro:IPR016135)%2C Ubiquitin-conjugating enzyme%2C E2 (InterPro:IPR000608)%3B BEST Arabidopsis thaliana protein match is: MMS ZWEI homologue 2 (TAIR:AT1G70660.1)%3B Has 4438 Blast hits to 4438 proteins in 315 species: Archae - 0%3B Bacteria - 0%3B Metazoa - 2178%3B Fungi - 730%3B Plants - 896%3B …	VIT_01s0011g05630	100
VvCabSauv08_H0000F_021.ver1.0.g001480	2.98761	3.50362	3.72809	3.43127	2.61095	3.03258	2.93667	3.10981	2.77774	4.03432	3.8697	3.61047	3.22162	3.9205	2.93553	2.45715	3.12264	1.37709	3.99435	3.89219	1.52776	3.49378	1.91438	3.51569	0.43172	-0.384602	probable peroxygenase 4	P:GO:0007275, C:GO:0005783, P:GO:0009058, P:GO:0006259, P:GO:0006950, F:GO:0000166, C:GO:0005634, P:GO:0009628, F:GO:0003723, F:GO:0005515, P:GO:0009719, C:GO:0016020, P:GO:0016043, P:GO:0030154, F:GO:0016740, F:GO:0016787	P:multicellular organism development, C:endoplasmic reticulum, P:biosynthetic process, P:DNA metabolic process, P:response to stress, F:nucleotide binding, C:nucleus, P:response to abiotic stimulus, F:RNA binding, F:protein binding, P:response to endogenous stimulus, C:membrane, P:cellular component organization, P:cell differentiation, F:transferase activity, F:hydrolase activity	EC:2.7.7.49, EC:1.11.2.3	RNA-directed DNA polymerase, Plant seed peroxygenase	IPR007736 (PFAM), G3DSA:1.10.238.10 (GENE3D), IPR007736 (PANTHER), PTHR31495:SF9 (PANTHER), CYTOPLASMIC_DOMAIN (PHOBIUS), NON_CYTOPLASMIC_DOMAIN (PHOBIUS), TRANSMEMBRANE (PHOBIUS), TMhelix (TMHMM)	no GO terms	no GO terms	AT1G70670.1	66.1	1.3e-67	254.2	1-to-1		AT1G70670.1	Caleosin-related family protein	The gene encodes a stress-responsive and OB-associated non-seed caleosin-like protein. It plays a negative regulator role in ABA signaling.	"CLO4"	AtCLO4,Arabidopsis thaliana caleosin 4,PXG4,peroxygenase 4	caleosin 4	Caleosin-related family protein%3B CONTAINS InterPro DOMAIN/s: Caleosin related (InterPro:IPR007736)%3B BEST Arabidopsis thaliana protein match is: Caleosin-related family protein (TAIR:AT1G70680.1)%3B Has 341 Blast hits to 336 proteins in 61 species: Archae - 0%3B Bacteria - 0%3B Metazoa - 0%3B Fungi - 60%3B Plants - 278%3B Viruses - 0%3B Other Eukaryotes - 3 (source: NCBI BLink).	VIT_01s0011g05610	96.7
VvCabSauv08_H0000F_021.ver1.0.g001490	2.48731	1.72221	1.0429	2.48676	1.76582	2.01931	1.26399	1.68229	1.95557	2.19974	2.24545	2.00104	2.96588	2.15096	2.87034	2.49001	2.77333	3.23376	3.46432	3.60457	2.51722	2.83759	3.64061	3.25216	0.397935	0.581063	plasmodesmata-located 6	F:GO:0005515, C:GO:0005886	F:protein binding, C:plasma membrane	0	0	IPR002902 (PFAM), PTHR32080 (PANTHER), PTHR32080:SF21 (PANTHER), NON_CYTOPLASMIC_DOMAIN (PHOBIUS), SIGNAL_PEPTIDE (PHOBIUS), SIGNAL_PEPTIDE_N_REGION (PHOBIUS), SIGNAL_PEPTIDE_C_REGION (PHOBIUS), SIGNAL_PEPTIDE_H_REGION (PHOBIUS), IPR002902 (PROSITE_PROFILES), IPR002902 (PROSITE_PROFILES), SignalP-noTM (SIGNALP_EUK), SignalP-TM (SIGNALP_GRAM_POSITIVE), TMhelix (TMHMM)	no GO terms	no GO terms	AT2G01660.1	60.7	8.8e-77	285	1-to-many	AT2G01660.2,AT2G01660.3	AT2G01660.1	plasmodesmata-located protein 6	Encodes a plasmodesmal protein that may be involved in the intercellular movement of molecules through the plasmodesmata. The protein has two DUF26 domains and a single transmembrane domain.	"PDLP6"		plasmodesmata-located protein 6	plasmodesmata-located protein 6 (PDLP6)%3B CONTAINS InterPro DOMAIN/s: Protein of unknown function DUF26 (InterPro:IPR002902)%3B BEST Arabidopsis thaliana protein match is: plasmodesmata-located protein 7 (TAIR:AT5G37660.2)%3B Has 1458 Blast hits to 1310 proteins in 27 species: Archae - 0%3B Bacteria - 0%3B Metazoa - 0%3B Fungi - 0%3B Plants - 1458%3B Viruses - 0%3B Other Eukaryotes - 0 (source: …	VIT_01s0011g05600	100
VvCabSauv08_H0000F_021.ver1.0.g001500	6.71178	6.89013	7.08516	6.8275	6.48941	6.24889	5.92018	6.23224	6.55984	6.70552	6.4333	5.71011	7.02952	7.0105	6.9684	7.276	7.33507	7.00318	6.55223	6.89084	6.83589	7.15438	7.01338	7.25899	-0.612711	0.139444	B-cell receptor-associated	F:GO:0000166, C:GO:0005737, C:GO:0016020, C:GO:0005783, P:GO:0009058, F:GO:0016301, P:GO:0006139, P:GO:0006810	F:nucleotide binding, C:cytoplasm, C:membrane, C:endoplasmic reticulum, P:biosynthetic process, F:kinase activity, P:nucleobase-containing compound metabolic process, P:transport	EC:2.7.1.48, EC:4.6.1.1	Uridine kinase, Adenylate cyclase	Coil (COILS), IPR008417 (PANTHER), PTHR12701:SF29 (PANTHER), TRANSMEMBRANE (PHOBIUS), TRANSMEMBRANE (PHOBIUS), CYTOPLASMIC_DOMAIN (PHOBIUS), CYTOPLASMIC_DOMAIN (PHOBIUS), NON_CYTOPLASMIC_DOMAIN (PHOBIUS), TRANSMEMBRANE (PHOBIUS), NON_CYTOPLASMIC_DOMAIN (PHOBIUS), TMhelix (TMHMM), TMhelix (TMHMM), TMhelix (TMHMM)	C:GO:0016021, C:GO:0005783, P:GO:0006886	C:integral component of membrane, C:endoplasmic reticulum, P:intracellular protein transport	AT5G17190.1	88.5	2.3e-62	236.1	1-to-1		AT5G17190.1	B-cell receptor-associated-like protein					FUNCTIONS IN: molecular_function unknown%3B INVOLVED IN: intracellular protein transport%3B LOCATED IN: endomembrane system%2C integral to membrane%2C endoplasmic reticulum%3B EXPRESSED IN: 23 plant structures%3B EXPRESSED DURING: 13 growth stages%3B CONTAINS InterPro DOMAIN/s: B-cell receptor-associated 31-like (InterPro:IPR008417)%3B BEST Arabidopsis thaliana protein match is: unknown protein (…	VIT_01s0011g05590	100
VvCabSauv08_H0000F_021.ver1.0.g001510	0.728431	1.36418	1.7768	1.15221	0	1.27214	2.05802	0.51977	2.12179	1.69071	1.24086	1.57447	1.09361	0.458837	1.53775	0	1.63334	0	0.963713	1.71793	0.779777	2.23447	1.01953	1.99628	0.21221	0.720026	hypothetical protein PRUPE_ppa019714mg, partial	0	0	0	0	IPR026960 (PFAM), PTHR25952:SF214 (PANTHER), PTHR25952 (PANTHER), TRANSMEMBRANE (PHOBIUS), NON_CYTOPLASMIC_DOMAIN (PHOBIUS), CYTOPLASMIC_DOMAIN (PHOBIUS)	no GO terms	no GO terms	AT3G25270.1	26.4	1.5e-08	57.8	1-to-1		AT3G25270.1	Ribonuclease H-like superfamily protein					Ribonuclease H-like superfamily protein%3B FUNCTIONS IN: nucleic acid binding%3B INVOLVED IN: biological_process unknown%3B LOCATED IN: cellular_component unknown%3B CONTAINS InterPro DOMAIN/s: Polynucleotidyl transferase%2C ribonuclease H fold (InterPro:IPR012337)%2C RNA-directed DNA polymerase (reverse transcriptase)%2C related (InterPro:IPR015706)%3B BEST Arabidopsis thaliana protein match is:…	VIT_16s0022g01510	90.8
VvCabSauv08_H0000F_021.ver1.0.g001520	2.10348	1.23005	1.1094	2.49107	2.3485	1.79012	2.22558	2.77972	1.97733	1.83666	1.81215	2.40445	2.0879	1.68705	2.58827	2.41601	2.77725	2.45912	2.97724	2.99582	2.30952	1.46858	2.07534	1.30956	0.536776	-0.503248	probable inactive receptor kinase At1g48480	F:GO:0000166, C:GO:0005634, F:GO:0003677, F:GO:0005515, P:GO:0006464, P:GO:0009058, C:GO:0005773, F:GO:0004871, P:GO:0006139, F:GO:0016301, C:GO:0005886, F:GO:0016787	F:nucleotide binding, C:nucleus, F:DNA binding, F:protein binding, P:cellular protein modification process, P:biosynthetic process, C:vacuole, F:signal transducer activity, P:nucleobase-containing compound metabolic process, F:kinase activity, C:plasma membrane, F:hydrolase activity	EC:2.7.11.26, EC:1.3.1.74, EC:3.4.24	[Tau protein] kinase, 2-alkenal reductase (NAD(P)(+)), Acting on peptide bonds (peptidases)	IPR003591 (SMART), IPR000719 (PFAM), G3DSA:3.30.200.20 (GENE3D), G3DSA:1.20.5.100 (GENE3D), IPR001611 (PFAM), IPR013210 (PFAM), IPR032675 (G3DSA:3.80.10.GENE3D), G3DSA:1.10.510.10 (GENE3D), PTHR27008:SF93 (PANTHER), PTHR27008 (PANTHER), TRANSMEMBRANE (PHOBIUS), CYTOPLASMIC_DOMAIN (PHOBIUS), NON_CYTOPLASMIC_DOMAIN (PHOBIUS), IPR001611 (PROSITE_PROFILES), IPR001611 (PROSITE_PROFILES), IPR000719 (PR…	F:GO:0005524, F:GO:0005515, F:GO:0004672, P:GO:0006468	F:ATP binding, F:protein binding, F:protein kinase activity, P:protein phosphorylation	AT3G17840.1	58.3	9.6e-108	389	1-to-1		AT3G17840.1	receptor-like kinase 902	Encodes a receptor-like kinase found at the cell surface of various tissues. Its function remains unknown.	"RLK902"		receptor-like kinase 902	receptor-like kinase 902 (RLK902)%3B FUNCTIONS IN: protein serine/threonine kinase activity%2C kinase activity%2C ATP binding%3B INVOLVED IN: transmembrane receptor protein tyrosine kinase signaling pathway%2C protein amino acid phosphorylation%3B LOCATED IN: plasma membrane%3B EXPRESSED IN: 28 plant structures%3B EXPRESSED DURING: 13 growth stages%3B CONTAINS InterPro DOMAIN/s: Protein kinase%2C…	VIT_01s0011g05580	99.3
VvCabSauv08_H0000F_021.ver1.0.g001530	3.72931	2.89923	3.57381	3.71712	3.10209	3.4103	2.84885	3.82794	3.4349	3.84016	3.2716	3.56995	3.49347	3.87386	3.06186	4.1973	3.82385	2.98343	4.14887	4.27004	3.44557	4.20689	3.4858	4.08009	0.159788	0.447862	plant UBX domain-containing 2	C:GO:0005635, F:GO:0003677, P:GO:0009607, F:GO:0005515, P:GO:0009605, F:GO:0005198, C:GO:0005730, P:GO:0006259, P:GO:0006810, C:GO:0005886, C:GO:0009536, P:GO:0006950	C:nuclear envelope, F:DNA binding, P:response to biotic stimulus, F:protein binding, P:response to external stimulus, F:structural molecule activity, C:nucleolus, P:DNA metabolic process, P:transport, C:plasma membrane, C:plastid, P:response to stress	0	0	IPR018997 (SMART), G3DSA:3.10.20.90 (GENE3D), IPR001012 (PFAM), IPR018997 (PFAM), mobidb-lite (MOBIDB_LITE), PTHR23153:SF40 (PANTHER), PTHR23153 (PANTHER), IPR013087 (PROSITE_PROFILES), IPR001012 (PROSITE_PROFILES), cd09212 (CDD), IPR018997 (SUPERFAMILY), IPR029071 (SUPERFAMILY)	F:GO:0003676, F:GO:0005515	F:nucleic acid binding, F:protein binding	AT2G01650.1	62.6	7.8e-145	511.9	1-to-many	AT2G01650.2	AT2G01650.1	plant UBX domain-containing protein 2	encodes a peripheral membrane protein that contains UBX domain and interacts with AtCDC48 in vitro and co-fractionates with membrane-associated but not soluble AtCDC48 in vivo.	"PUX2"		plant UBX domain-containing protein 2	plant UBX domain-containing protein 2 (PUX2)%3B CONTAINS InterPro DOMAIN/s: PUB domain (InterPro:IPR018997)%2C UBX (InterPro:IPR001012)%2C PUG domain (InterPro:IPR006567)%3B BEST Arabidopsis thaliana protein match is: ubiquitin-associated (UBA)/TS-N domain-containing protein (TAIR:AT1G04850.1)%3B Has 563 Blast hits to 563 proteins in 115 species: Archae - 0%3B Bacteria - 15%3B Metazoa - 269%3B Fu…	VIT_01s0011g05570	98.9
VvCabSauv08_H0000F_021.ver1.0.g001540	6.73428	6.68068	6.88521	6.69031	7.07651	7.0938	7.0764	7.14131	7.32003	7.30153	7.36799	7.54165	5.78578	6.61357	6.15382	5.65245	6.19384	5.73245	5.86029	6.20265	5.71763	6.44655	6.26871	5.9762	0.636999	0.0460979	TIFY 6B-like	P:GO:0007275, P:GO:0007165, P:GO:0009058, P:GO:0006810, P:GO:0006139, P:GO:0006950, C:GO:0005634, P:GO:0009607, P:GO:0009628, F:GO:0005515, C:GO:0005856, P:GO:0009605, C:GO:0016020, P:GO:0009719, P:GO:0016043	P:multicellular organism development, P:signal transduction, P:biosynthetic process, P:transport, P:nucleobase-containing compound metabolic process, P:response to stress, C:nucleus, P:response to biotic stimulus, P:response to abiotic stimulus, F:protein binding, C:cytoskeleton, P:response to external stimulus, C:membrane, P:response to endogenous stimulus, P:cellular component organization	0	0	IPR010399 (SMART), IPR010399 (PFAM), PTHR33077:SF35 (PANTHER), PTHR33077 (PANTHER), SIGNAL_PEPTIDE_N_REGION (PHOBIUS), NON_CYTOPLASMIC_DOMAIN (PHOBIUS), SIGNAL_PEPTIDE_C_REGION (PHOBIUS), SIGNAL_PEPTIDE (PHOBIUS), SIGNAL_PEPTIDE_H_REGION (PHOBIUS), IPR010399 (PROSITE_PROFILES)	no GO terms	no GO terms	AT3G17860.1	41.1	2.8e-30	131	1-to-1		AT3G17860.1	jasmonate-zim-domain protein 3	JAZs are direct targets of the SCFCOI1 E3 ubiquitin-ligase and JA treatment induces their proteasome-mediated degradation. Furthermore%2C JAI3 negatively regulates the key transcriptional activator of JA responses%2C AtMYC2. The C-terminal portion of JAZ3%2C including the Jas domain%2C appears to be important for JAZ3-COI1 binding in the presence of coronatine.	"JAZ3"	JAI3,JASMONATE-INSENSITIVE 3,TIFY6B	jasmonate-zim-domain protein 3	jasmonate-zim-domain protein 3 (JAZ3)%3B CONTAINS InterPro DOMAIN/s: Tify (InterPro:IPR010399)%2C CCT domain-like (InterPro:IPR018467)%3B BEST Arabidopsis thaliana protein match is: jasmonate-zim-domain protein 4 (TAIR:AT1G48500.1)%3B Has 657 Blast hits to 387 proteins in 36 species: Archae - 0%3B Bacteria - 0%3B Metazoa - 2%3B Fungi - 0%3B Plants - 365%3B Viruses - 0%3B Other Eukaryotes - 290 (s…	VIT_01s0011g05560	94.2
VvCabSauv08_H0000F_021.ver1.0.g001550	2.95657	3.25393	2.93844	3.14532	3.18328	3.32646	3.19364	3.44037	2.38129	3.14209	3.16405	2.9872	2.82418	3.43801	2.10206	2.65185	2.64867	2.93728	2.49987	2.81635	3.47726	3.52045	3.06231	3.77229	0.0481299	0.663603	mediator of RNA polymerase II transcription subunit 23	C:GO:0005886	C:plasma membrane	0	0	IPR021629 (PFAM), mobidb-lite (MOBIDB_LITE), mobidb-lite (MOBIDB_LITE), PTHR12691:SF11 (PANTHER), PTHR12691 (PANTHER)	no GO terms	no GO terms	AT1G23230.1	76.4	9.6e-218	754.2	1-to-many	AT1G23230.2,AT1G23230.3	AT1G23230.1	mediator of RNA polymerase II transcription subunit					CONTAINS InterPro DOMAIN/s: Mediator complex subunit Med23 (InterPro:IPR021629)%3B Has 187 Blast hits to 184 proteins in 67 species: Archae - 0%3B Bacteria - 0%3B Metazoa - 135%3B Fungi - 0%3B Plants - 43%3B Viruses - 0%3B Other Eukaryotes - 9 (source: NCBI BLink).	VIT_01s0011g05540	100
VvCabSauv08_H0000F_021.ver1.0.g001560	3.00058	2.92378	2.89602	2.9565	3.58669	3.48349	3.45961	3.3541	3.33287	3.19673	3.65288	3.73547	3.67648	3.71681	3.22908	2.9372	3.10147	3.42455	3.61335	3.63354	3.41318	3.54169	3.39421	3.44394	0.588231	-0.0808427	mediator of RNA polymerase II transcription subunit 23	0	0	0	0	PTHR12691 (PANTHER), PTHR12691:SF11 (PANTHER)	no GO terms	no GO terms	AT1G23230.1	71.9	6.1e-54	208.4	1-to-many	AT1G23230.2,AT1G23230.3	AT1G23230.1	mediator of RNA polymerase II transcription subunit					CONTAINS InterPro DOMAIN/s: Mediator complex subunit Med23 (InterPro:IPR021629)%3B Has 187 Blast hits to 184 proteins in 67 species: Archae - 0%3B Bacteria - 0%3B Metazoa - 135%3B Fungi - 0%3B Plants - 43%3B Viruses - 0%3B Other Eukaryotes - 9 (source: NCBI BLink).	VIT_01s0011g05540	98.6
VvCabSauv08_H0000F_021.ver1.0.g001570	2.57368	3.07961	2.95884	2.97417	3.54237	3.13241	3.50688	2.62276	2.50011	2.8523	3.29152	3.83215	3.48848	3.74072	3.74787	2.87121	3.47134	2.97655	3.57004	3.31698	3.73619	3.20456	2.80419	2.91699	0.454611	-0.683777	mediator of RNA polymerase II transcription subunit 23	0	0	0	0	IPR021629 (PFAM), PTHR12691:SF11 (PANTHER), PTHR12691 (PANTHER)	no GO terms	no GO terms	AT1G23230.1	83.6	6.7e-59	224.6	1-to-many	AT1G23230.2,AT1G23230.3	AT1G23230.1	mediator of RNA polymerase II transcription subunit					CONTAINS InterPro DOMAIN/s: Mediator complex subunit Med23 (InterPro:IPR021629)%3B Has 187 Blast hits to 184 proteins in 67 species: Archae - 0%3B Bacteria - 0%3B Metazoa - 135%3B Fungi - 0%3B Plants - 43%3B Viruses - 0%3B Other Eukaryotes - 9 (source: NCBI BLink).	VIT_01s0011g05540	100
VvCabSauv08_H0000F_021.ver1.0.g001580	1.34577	1.20359	1.48794	1.65654	0.990478	0	2.6919	1.77717	1.47686	1.41862	2.03645	1.37571	2.21269	1.91504	1.60264	1.61107	0	1.7876	2.07192	2.20108	2.04203	2.27915	2.02292	1.95633	0.264496	0.176012	mediator of RNA polymerase II transcription subunit 23	0	0	0	0	mobidb-lite (MOBIDB_LITE), PTHR12691:SF11 (PANTHER), PTHR12691 (PANTHER)	no GO terms	no GO terms	AT1G23230.1	62.8	1.8e-75	280.8	1-to-many	AT1G23230.2,AT1G23230.3	AT1G23230.1	mediator of RNA polymerase II transcription subunit					CONTAINS InterPro DOMAIN/s: Mediator complex subunit Med23 (InterPro:IPR021629)%3B Has 187 Blast hits to 184 proteins in 67 species: Archae - 0%3B Bacteria - 0%3B Metazoa - 135%3B Fungi - 0%3B Plants - 43%3B Viruses - 0%3B Other Eukaryotes - 9 (source: NCBI BLink).	VIT_01s0011g05520	98.5
VvCabSauv08_H0000F_021.ver1.0.g001590	0.971889	0.609781	0.576974	0.426734	0.893496	0.578876	0.859399	0.821809	0.963686	1.02347	0.817885	0.907086	0.528986	0.515229	0.483803	0.374266	0.630615	0.922754	0.324301	0.791801	0.671316	1.52934	0.812962	1.35789	0.196599	0.724058	hypothetical protein PRUPE_ppa015871mg, partial	F:GO:0003677, F:GO:0004518, P:GO:0006259, C:GO:0005622, P:GO:0006950	F:DNA binding, F:nuclease activity, P:DNA metabolic process, C:intracellular, P:response to stress	0	0	IPR005135 (G3DSA:3.60.10.GENE3D), IPR000477 (PFAM), G3DSA:3.30.70.270 (GENE3D), IPR026960 (PFAM), IPR005135 (PFAM), PTHR19446:SF423 (PANTHER), PTHR19446 (PANTHER), IPR020847 (PROSITE_PATTERNS), IPR000477 (PROSITE_PROFILES), cd01650 (CDD), IPR005135 (SUPERFAMILY), SSF56672 (SUPERFAMILY)	F:GO:0003677, P:GO:0006281, F:GO:0004519, C:GO:0005622	F:DNA binding, P:DNA repair, F:endonuclease activity, C:intracellular	AT1G43760.1	29	1.7e-42	173.3	1-to-1		AT1G43760.1	DNAse I-like superfamily protein					DNAse I-like superfamily protein%3B CONTAINS InterPro DOMAIN/s: Endonuclease/exonuclease/phosphatase (InterPro:IPR005135)%2C RNA-directed DNA polymerase (reverse transcriptase)%2C related (InterPro:IPR015706)%3B BEST Arabidopsis thaliana protein match is: DNAse I-like superfamily protein (TAIR:AT1G40390.1)%3B Has 1816 Blast hits to 1744 proteins in 56 species: Archae - 0%3B Bacteria - 6%3B Metazo…	VIT_06s0061g01610	86
VvCabSauv08_H0000F_021.ver1.0.g001600	3.81972	4.33036	3.89385	3.43217	3.88429	3.60554	3.63276	3.50437	3.91447	3.76197	3.81374	3.79536	3.78529	3.93789	3.61548	3.27288	3.76585	3.66094	3.59624	3.57218	3.6848	3.54607	3.61879	3.52143	-0.224285	-0.217457	glucan endo-1,3-beta-glucosidase 3-like isoform X3	P:GO:0005975, F:GO:0030246, C:GO:0005622, C:GO:0005886, P:GO:0006950, P:GO:0009987, F:GO:0016787	P:carbohydrate metabolic process, F:carbohydrate binding, C:intracellular, C:plasma membrane, P:response to stress, P:cellular process, F:hydrolase activity	EC:3.2.1.21, EC:3.2.1.39	Beta-glucosidase, Glucan endo-1,3-beta-D-glucosidase	IPR012946 (SMART), G3DSA:3.20.20.80 (GENE3D), IPR012946 (PFAM), IPR000490 (PFAM), PTHR32227 (PANTHER), PTHR32227:SF209 (PANTHER), SIGNAL_PEPTIDE_C_REGION (PHOBIUS), SIGNAL_PEPTIDE (PHOBIUS), SIGNAL_PEPTIDE_N_REGION (PHOBIUS), NON_CYTOPLASMIC_DOMAIN (PHOBIUS), TRANSMEMBRANE (PHOBIUS), SIGNAL_PEPTIDE_H_REGION (PHOBIUS), CYTOPLASMIC_DOMAIN (PHOBIUS), SignalP-noTM (SIGNALP_EUK), IPR017853 (SUPERFAMIL…	P:GO:0005975, F:GO:0004553	P:carbohydrate metabolic process, F:hydrolase activity, hydrolyzing O-glycosyl compounds	AT2G01630.1	71	1.2e-202	704.1	1-to-1		AT2G01630.1	O-Glycosyl hydrolases family 17 protein					O-Glycosyl hydrolases family 17 protein%3B FUNCTIONS IN: cation binding%2C hydrolase activity%2C hydrolyzing O-glycosyl compounds%2C catalytic activity%3B INVOLVED IN: carbohydrate metabolic process%3B LOCATED IN: anchored to plasma membrane%2C plasma membrane%2C anchored to membrane%3B EXPRESSED IN: 23 plant structures%3B EXPRESSED DURING: 13 growth stages%3B CONTAINS InterPro DOMAIN/s: X8 (Inte…	VIT_01s0011g05500	99.2
VvCabSauv08_H0000F_021.ver1.0.g001610	2.61502	2.99496	2.91053	2.42548	2.98998	2.58819	2.74327	2.60435	2.55028	2.83814	2.77839	3.00814	2.93506	3.29736	3.27833	2.92279	2.78164	2.95067	3.27388	2.96204	3.23685	3.25284	3.05373	2.32183	0.0347216	-0.294118	F-box SKIP28	F:GO:0005515, F:GO:0003824, P:GO:0009058, P:GO:0009987	F:protein binding, F:catalytic activity, P:biosynthetic process, P:cellular process	EC:1.14.11, EC:1.14.11.20	Acting on paired donors, with incorporation or reduction of molecular oxygen. The oxygen incorporated need not be derived from O(2), Deacetoxyvindoline 4-hydroxylase	IPR001810 (SMART), IPR001810 (PFAM), IPR032675 (G3DSA:3.80.10.GENE3D), G3DSA:1.20.1280.50 (GENE3D), PTHR24006:SF631 (PANTHER), PTHR24006 (PANTHER), IPR017900 (PROSITE_PATTERNS), IPR001810 (PROSITE_PROFILES), IPR001810 (SUPERFAMILY)	F:GO:0005515	F:protein binding	AT2G01620.1	35.5	4.9e-48	189.9	1-to-1		AT2G01620.1	RNI-like superfamily protein		"MEE11"		maternal effect embryo arrest 11	maternal effect embryo arrest 11 (MEE11)%3B BEST Arabidopsis thaliana protein match is: Ribonuclease inhibitor (TAIR:AT3G26000.1)%3B Has 234 Blast hits to 230 proteins in 61 species: Archae - 0%3B Bacteria - 0%3B Metazoa - 139%3B Fungi - 2%3B Plants - 81%3B Viruses - 0%3B Other Eukaryotes - 12 (source: NCBI BLink).	VIT_01s0011g05490	91.6
VvCabSauv08_H0000F_021.ver1.0.g001620	0	1.55443	1.52639	0.56985	0.6273	0	0.536631	1.0044	1.4895	1.00081	0	0.836362	0.997344	1.34765	1.60001	0.72926	1.02662	0.941744	0.979014	0.660987	0	0.443333	0	0	-0.414549	-1.16723	dynein light chain type 1 family	F:GO:0003677, C:GO:0005634, F:GO:0003723, C:GO:0005856, P:GO:0016043, F:GO:0003682, P:GO:0009058, F:GO:0016740, P:GO:0006259	F:DNA binding, C:nucleus, F:RNA binding, C:cytoskeleton, P:cellular component organization, F:chromatin binding, P:biosynthetic process, F:transferase activity, P:DNA metabolic process	EC:2.7.7.49	RNA-directed DNA polymerase	IPR001372 (SMART), IPR001372 (PFAM), G3DSA:3.30.740.10 (GENE3D), IPR001372 (PANTHER), PTHR11886:SF62 (PANTHER), SSF54648 (SUPERFAMILY)	C:GO:0030286, P:GO:0007017	C:dynein complex, P:microtubule-based process	AT1G23220.1	77.2	1.1e-48	190.7	1-to-1		AT1G23220.1	Dynein light chain type 1 family protein					Dynein light chain type 1 family protein%3B FUNCTIONS IN: microtubule motor activity%3B INVOLVED IN: microtubule-based process%3B LOCATED IN: microtubule associated complex%3B EXPRESSED IN: 23 plant structures%3B EXPRESSED DURING: 13 growth stages%3B CONTAINS InterPro DOMAIN/s: Dynein light chain%2C type 1/2 (InterPro:IPR001372)%3B BEST Arabidopsis thaliana protein match is: Dynein light chain ty…	VIT_01s0011g05480	100
VvCabSauv08_H0000F_021.ver1.0.g001630	4.06232	4.24055	4.12731	3.65587	3.33448	4.29656	3.89585	4.16366	4.49068	4.68845	3.97459	3.75443	3.90718	4.5583	4.11612	3.41108	3.67402	4.11659	4.2888	4.43369	4.12514	3.0432	3.85449	2.67151	-0.00423319	-1.00413	cell number regulator 2-like	P:GO:0007275, P:GO:0030154, C:GO:0005773, C:GO:0005886, P:GO:0006950, P:GO:0000003	P:multicellular organism development, P:cell differentiation, C:vacuole, C:plasma membrane, P:response to stress, P:reproduction	0	0	IPR006461 (PFAM), IPR006461 (TIGRFAM), mobidb-lite (MOBIDB_LITE), PTHR15907:SF82 (PANTHER), IPR006461 (PANTHER), CYTOPLASMIC_DOMAIN (PHOBIUS), NON_CYTOPLASMIC_DOMAIN (PHOBIUS), TRANSMEMBRANE (PHOBIUS), TMhelix (TMHMM)	no GO terms	no GO terms	AT1G14870.1	71.8	2.8e-47	186.4	1-to-many	AT1G14870.2	AT1G14870.1	PLANT CADMIUM RESISTANCE 2	PCR2 encodes a membrane protein involved in zinc transport and detoxification.	"PCR2"	AtPCR2	PLANT CADMIUM RESISTANCE 2	PLANT CADMIUM RESISTANCE 2 (PCR2)%3B FUNCTIONS IN: molecular_function unknown%3B INVOLVED IN: response to oxidative stress%3B LOCATED IN: plasma membrane%3B EXPRESSED IN: callus%3B CONTAINS InterPro DOMAIN/s: Protein of unknown function Cys-rich (InterPro:IPR006461)%3B BEST Arabidopsis thaliana protein match is: PLAC8 family protein (TAIR:AT5G35525.1)%3B Has 803 Blast hits to 802 proteins in 112 …	VIT_01s0011g05470	100
VvCabSauv08_H0000F_021.ver1.0.g001640	0.50673	0	0	0.409844	0.322352	0.315301	0.297203	0.584216	0.548782	0.306664	1.06331	0	0.348241	0	0	0	0	0.50189	0	0	0	0	0	0.538941	0.287749	0.0635666	hypothetical protein L484_014660	0	0	0	0	IPR029480 (PFAM), mobidb-lite (MOBIDB_LITE), PTHR10775:SF118 (PANTHER), PTHR10775 (PANTHER)	no GO terms	no GO terms
VvCabSauv08_H0000F_021.ver1.0.g001650	0.222048	0.591684	0	0	0	0	0	0	0	0	0	0	0	0	0	0	0	0	0	0	0	0	0	0	-0.271244	0	cell number regulator 2-like	P:GO:0007275, P:GO:0006464, P:GO:0030154, F:GO:0016740, C:GO:0005773, C:GO:0005886, P:GO:0006950, P:GO:0000003	P:multicellular organism development, P:cellular protein modification process, P:cell differentiation, F:transferase activity, C:vacuole, C:plasma membrane, P:response to stress, P:reproduction	0	0	IPR006461 (TIGRFAM), IPR006461 (PFAM), mobidb-lite (MOBIDB_LITE), PTHR15907:SF70 (PANTHER), IPR006461 (PANTHER), CYTOPLASMIC_DOMAIN (PHOBIUS), NON_CYTOPLASMIC_DOMAIN (PHOBIUS), TRANSMEMBRANE (PHOBIUS), TMhelix (TMHMM)	no GO terms	no GO terms	AT1G14870.1	59	2.3e-51	199.9	1-to-1		AT1G14870.1	PLANT CADMIUM RESISTANCE 2	PCR2 encodes a membrane protein involved in zinc transport and detoxification.	"PCR2"	AtPCR2	PLANT CADMIUM RESISTANCE 2	PLANT CADMIUM RESISTANCE 2 (PCR2)%3B FUNCTIONS IN: molecular_function unknown%3B INVOLVED IN: response to oxidative stress%3B LOCATED IN: plasma membrane%3B EXPRESSED IN: callus%3B CONTAINS InterPro DOMAIN/s: Protein of unknown function Cys-rich (InterPro:IPR006461)%3B BEST Arabidopsis thaliana protein match is: PLAC8 family protein (TAIR:AT5G35525.1)%3B Has 803 Blast hits to 802 proteins in 112 …	VIT_01s0011g05450	98.8
VvCabSauv08_H0000F_021.ver1.0.g001660	0	0	0.264174	0.349946	0.452409	0.525756	1.09088	1.08608	1.47086	2.0442	1.30476	0	0	0.684282	0.594159	0.346729	0	0	0.570824	0.54292	0.710991	0.282756	0.515546	0.206024	1.02826	-0.0913713	cell number regulator 2-like	P:GO:0008150, C:GO:0005739, F:GO:0003674	P:biological_process, C:mitochondrion, F:molecular_function	0	0	IPR006461 (PFAM), IPR006461 (TIGRFAM), PTHR15907:SF60 (PANTHER), IPR006461 (PANTHER), TRANSMEMBRANE (PHOBIUS), NON_CYTOPLASMIC_DOMAIN (PHOBIUS), CYTOPLASMIC_DOMAIN (PHOBIUS)	no GO terms	no GO terms	AT1G14870.1	53.2	1.8e-36	152.5	1-to-1		AT1G14870.1	PLANT CADMIUM RESISTANCE 2	PCR2 encodes a membrane protein involved in zinc transport and detoxification.	"PCR2"	AtPCR2	PLANT CADMIUM RESISTANCE 2	PLANT CADMIUM RESISTANCE 2 (PCR2)%3B FUNCTIONS IN: molecular_function unknown%3B INVOLVED IN: response to oxidative stress%3B LOCATED IN: plasma membrane%3B EXPRESSED IN: callus%3B CONTAINS InterPro DOMAIN/s: Protein of unknown function Cys-rich (InterPro:IPR006461)%3B BEST Arabidopsis thaliana protein match is: PLAC8 family protein (TAIR:AT5G35525.1)%3B Has 803 Blast hits to 802 proteins in 112 …	VIT_01s0011g05420	90.7
VvCabSauv08_H0000F_021.ver1.0.g001670	0	0	0	0	0.688331	0	1.6531	0.600437	1.25416	1.8208	0	1.69856	0	0	0	0.798365	0	0	0.440898	0	0	0.530955	0	0	1.17312	0.176985	mobidb-lite (MOBIDB_LITE)	0	0	0	0	mobidb-lite (MOBIDB_LITE)	no GO terms	no GO terms	AT1G14870.1	41.9	9.1e-08	54.3	1-to-many	AT1G14870.2	AT1G14870.1	PLANT CADMIUM RESISTANCE 2	PCR2 encodes a membrane protein involved in zinc transport and detoxification.	"PCR2"	AtPCR2	PLANT CADMIUM RESISTANCE 2	PLANT CADMIUM RESISTANCE 2 (PCR2)%3B FUNCTIONS IN: molecular_function unknown%3B INVOLVED IN: response to oxidative stress%3B LOCATED IN: plasma membrane%3B EXPRESSED IN: callus%3B CONTAINS InterPro DOMAIN/s: Protein of unknown function Cys-rich (InterPro:IPR006461)%3B BEST Arabidopsis thaliana protein match is: PLAC8 family protein (TAIR:AT5G35525.1)%3B Has 803 Blast hits to 802 proteins in 112 …	VIT_01s0011g05440	100
VvCabSauv08_H0000F_021.ver1.0.g001680	0	0.322708	0	0	0	0	0	0	0	0.485239	0	0	0	0	0	0	0	0	0	0	0	0	0	0	0.0541771	0	plant invertase pectin methylesterase inhibitor	C:GO:0016020, F:GO:0030234	C:membrane, F:enzyme regulator activity	0	0	IPR006501 (SMART), G3DSA:1.20.140.40 (GENE3D), IPR006501 (TIGRFAM), IPR006501 (PFAM), PTHR31080:SF48 (PANTHER), PTHR31080 (PANTHER), SIGNAL_PEPTIDE_C_REGION (PHOBIUS), SIGNAL_PEPTIDE_N_REGION (PHOBIUS), SIGNAL_PEPTIDE (PHOBIUS), NON_CYTOPLASMIC_DOMAIN (PHOBIUS), SIGNAL_PEPTIDE_H_REGION (PHOBIUS), cd15798 (CDD), SignalP-TM (SIGNALP_GRAM_POSITIVE), SignalP-noTM (SIGNALP_EUK), SignalP-noTM (SIGNALP_…	F:GO:0004857	F:enzyme inhibitor activity	AT1G14890.1	57.7	1.2e-49	194.5	1-to-1		AT1G14890.1	Plant invertase/pectin methylesterase inhibitor superfamily protein					Plant invertase/pectin methylesterase inhibitor superfamily protein%3B FUNCTIONS IN: enzyme inhibitor activity%2C pectinesterase inhibitor activity%2C pectinesterase activity%3B INVOLVED IN: biological_process unknown%3B EXPRESSED IN: 22 plant structures%3B EXPRESSED DURING: 13 growth stages%3B CONTAINS InterPro DOMAIN/s: Pectinesterase inhibitor (InterPro:IPR006501)%3B BEST Arabidopsis thaliana …	VIT_01s0011g05410	93.8
VvCabSauv08_H0000F_021.ver1.0.g001690	3.37364	3.11942	3.63728	3.27384	3.43894	3.42903	2.93158	2.91897	3.56841	3.8179	3.07895	3.89078	2.93792	3.42787	3.10918	3.28636	3.20049	3.18306	3.105	2.96598	3.05966	3.59767	3.60623	3.46431	0.219095	0.397748	actin-related 2 3 complex subunit 2A	C:GO:0005856, F:GO:0005515, C:GO:0005737, C:GO:0016020, F:GO:0005198, P:GO:0016043	C:cytoskeleton, F:protein binding, C:cytoplasm, C:membrane, F:structural molecule activity, P:cellular component organization	0	0	IPR034666 (G3DSA:3.30.1460.GENE3D), IPR007188 (PFAM), IPR034666 (G3DSA:3.30.1460.GENE3D), mobidb-lite (MOBIDB_LITE), IPR007188 (PANTHER), IPR034666 (SUPERFAMILY), IPR034666 (SUPERFAMILY)	P:GO:0030833, P:GO:0030041, C:GO:0015629, P:GO:0034314, C:GO:0005885	P:regulation of actin filament polymerization, P:actin filament polymerization, C:actin cytoskeleton, P:Arp2/3 complex-mediated actin nucleation, C:Arp2/3 protein complex	AT1G30825.1	64.9	9.4e-106	381.3	1-to-1		AT1G30825.1	Arp2/3 complex%2C 34 kD subunit p34-Arc	Involved in trichome maturation. mutant displays enlarged trichomes	"DIS2"	ARPC2A,ACTIN-RELATED PROTEIN C2A	DISTORTED TRICHOMES 2	DISTORTED TRICHOMES 2 (DIS2)%3B CONTAINS InterPro DOMAIN/s: Arp2/3 complex%2C 34kDa subunit p34-Arc (InterPro:IPR007188)%3B BEST Arabidopsis thaliana protein match is: actin-related protein C2B (TAIR:AT2G33385.2)%3B Has 407 Blast hits to 407 proteins in 172 species: Archae - 0%3B Bacteria - 0%3B Metazoa - 148%3B Fungi - 133%3B Plants - 82%3B Viruses - 0%3B Other Eukaryotes - 44 (source: NCBI BLin…	VIT_01s0011g05400	85.8
VvCabSauv08_H0000F_021.ver1.0.g001700	0	0	0	0	0	0	0	0	0	0	0	0	0	0	0	0	0	0	0	0	0	0	0	0	0	0	plant invertase pectin methylesterase inhibitor	F:GO:0005488, F:GO:0030234, C:GO:0005622	F:binding, F:enzyme regulator activity, C:intracellular	0	0	IPR006501 (SMART), G3DSA:1.20.140.40 (GENE3D), IPR006501 (TIGRFAM), IPR006501 (PFAM), PTHR31080 (PANTHER), PTHR31080:SF48 (PANTHER), NON_CYTOPLASMIC_DOMAIN (PHOBIUS), SIGNAL_PEPTIDE_H_REGION (PHOBIUS), SIGNAL_PEPTIDE (PHOBIUS), SIGNAL_PEPTIDE_N_REGION (PHOBIUS), SIGNAL_PEPTIDE_C_REGION (PHOBIUS), cd15798 (CDD), SignalP-TM (SIGNALP_GRAM_POSITIVE), SignalP-noTM (SIGNALP_GRAM_NEGATIVE), SignalP-noTM…	F:GO:0004857	F:enzyme inhibitor activity	AT1G14890.1	55.4	1.4e-45	181	1-to-1		AT1G14890.1	Plant invertase/pectin methylesterase inhibitor superfamily protein					Plant invertase/pectin methylesterase inhibitor superfamily protein%3B FUNCTIONS IN: enzyme inhibitor activity%2C pectinesterase inhibitor activity%2C pectinesterase activity%3B INVOLVED IN: biological_process unknown%3B EXPRESSED IN: 22 plant structures%3B EXPRESSED DURING: 13 growth stages%3B CONTAINS InterPro DOMAIN/s: Pectinesterase inhibitor (InterPro:IPR006501)%3B BEST Arabidopsis thaliana …	VIT_01s0011g05390	98.6
VvCabSauv08_H0000F_021.ver1.0.g001710	0	0.12681	0	0.0838574	0	0	0	0.221078	0.129511	0.259394	0.395488	0.718223	0	0.186386	0.112661	0	0.091934	0	0.369891	0.32914	0	1.19823	0.856107	1.04714	0.415432	0.934144	pectinesterase pectinesterase inhibitor 6	P:GO:0009607, P:GO:0005975, P:GO:0009605, P:GO:0009056, C:GO:0005618, C:GO:0016020, P:GO:0016043, C:GO:0005576, F:GO:0030234, P:GO:0006950, F:GO:0016787	P:response to biotic stimulus, P:carbohydrate metabolic process, P:response to external stimulus, P:catabolic process, C:cell wall, C:membrane, P:cellular component organization, C:extracellular region, F:enzyme regulator activity, P:response to stress, F:hydrolase activity	EC:3.1.1.11, EC:3.1.1.1	Pectinesterase, Carboxylesterase	IPR006501 (SMART), IPR012334 (G3DSA:2.160.20.GENE3D), IPR006501 (PFAM), G3DSA:1.20.140.40 (GENE3D), IPR006501 (TIGRFAM), IPR000070 (PFAM), PTHR31707 (PANTHER), PTHR31707:SF96 (PANTHER), IPR018040 (PROSITE_PATTERNS), IPR033131 (PROSITE_PATTERNS), NON_CYTOPLASMIC_DOMAIN (PHOBIUS), SIGNAL_PEPTIDE_H_REGION (PHOBIUS), SIGNAL_PEPTIDE_C_REGION (PHOBIUS), SIGNAL_PEPTIDE_N_REGION (PHOBIUS), SIGNAL_PEPTIDE…	F:GO:0004857, C:GO:0005618, P:GO:0042545, F:GO:0030599	F:enzyme inhibitor activity, C:cell wall, P:cell wall modification, F:pectinesterase activity	AT1G23200.1	55.1	1.8e-150	530.8	1-to-1		AT1G23200.1	Plant invertase/pectin methylesterase inhibitor superfamily	Encodes a pectin methyl esterase involved in embryo development.		HMS,HIGHLY METHYL ESTERIFIED SEEDS		Plant invertase/pectin methylesterase inhibitor superfamily%3B FUNCTIONS IN: enzyme inhibitor activity%2C pectinesterase activity%3B INVOLVED IN: cell wall modification%3B LOCATED IN: endomembrane system%2C cell wall%2C plant-type cell wall%3B EXPRESSED IN: 8 plant structures%3B EXPRESSED DURING: 4 anthesis%2C petal differentiation and expansion stage%3B CONTAINS InterPro DOMAIN/s: Pectinesterase…	VIT_01s0011g05380	100
VvCabSauv08_H0000F_021.ver1.0.g001720	6.73799	6.83559	6.68145	6.67165	6.73364	6.73222	6.86433	6.73082	6.52659	6.59384	6.80981	6.92287	6.73516	6.97937	6.85372	6.68232	6.79048	6.93478	6.79339	6.64601	6.93846	6.81477	6.65568	6.92133	0.0238321	-0.058823	Phosphoglucomutase phosphomannomutase family	P:GO:0006091, P:GO:0009056, P:GO:0009058, C:GO:0005576, F:GO:0005488, P:GO:0006139, C:GO:0005886, C:GO:0009536, P:GO:0006950, C:GO:0005634, P:GO:0005975, P:GO:0009628, P:GO:0009605, C:GO:0005829, F:GO:0016740	P:generation of precursor metabolites and energy, P:catabolic process, P:biosynthetic process, C:extracellular region, F:binding, P:nucleobase-containing compound metabolic process, C:plasma membrane, C:plastid, P:response to stress, C:nucleus, P:carbohydrate metabolic process, P:response to abiotic stimulus, P:response to external stimulus, C:cytosol, F:transferase activity	EC:5.4.2.2, EC:2.4.1.91, EC:2.4.1.159	Phosphoglucomutase (alpha-D-glucose-1,6-bisphosphate-dependent), Flavonol 3-O-glucosyltransferase, Flavonol-3-O-glucoside L-rhamnosyltransferase	IPR005841 (PRINTS), IPR005846 (PFAM), G3DSA:3.40.120.10 (GENE3D), G3DSA:3.40.120.10 (GENE3D), IPR005843 (G3DSA:3.30.310.GENE3D), IPR005845 (PFAM), G3DSA:3.40.120.10 (GENE3D), IPR005844 (PFAM), IPR005843 (PFAM), PTHR22573:SF62 (PANTHER), PTHR22573 (PANTHER), IPR016066 (PROSITE_PATTERNS), cd03085 (CDD), IPR016055 (SUPERFAMILY), IPR016055 (SUPERFAMILY), IPR016055 (SUPERFAMILY), IPR005843 (SUPERFAMIL…	F:GO:0000287, P:GO:0005975, F:GO:0016868, P:GO:0071704	F:magnesium ion binding, P:carbohydrate metabolic process, F:intramolecular transferase activity, phosphotransferases, P:organic substance metabolic process	AT1G70730.1	87	7.5e-299	1023.8	1-to-many	AT1G70730.3	AT1G70730.1	Phosphoglucomutase/phosphomannomutase family protein	Encodes a cytosolic phosphoglucomutase (PGM). Two Arabidopsis PGM proteins (AT1G70730/PGM2 and AT1G23190/PGM3) have high sequence similarities and redundant functions. Mature plants possessing a single cPGM allele had a major reduction in cPGM activity. Whereas pgm2 and pgm3 single mutants are undistinguishable from the wild type%2C loss of both PGM2 and PGM3 severely impairs male and female game…	"PGM2"		phosphoglucomutase 2	Phosphoglucomutase/phosphomannomutase family protein%3B FUNCTIONS IN: intramolecular transferase activity%2C phosphotransferases%2C magnesium ion binding%2C phosphoglucomutase activity%3B INVOLVED IN: response to cadmium ion%2C carbohydrate metabolic process%3B LOCATED IN: cytosol%2C nucleus%2C plasma membrane%3B EXPRESSED IN: 27 plant structures%3B EXPRESSED DURING: 16 growth stages%3B CONTAINS …	VIT_01s0011g05370	100
VvCabSauv08_H0000F_021.ver1.0.g001730	2.58006	3.30525	2.70953	3.17386	3.07599	3.44338	3.26078	3.40501	3.08239	3.27439	3.80559	3.36715	2.85008	3.18267	3.58751	3.32256	3.29762	3.94099	3.78178	3.794	3.30015	3.9835	3.69098	4.03501	0.617431	0.696406	HMG-Y-related A	F:GO:0003677, P:GO:0016043, P:GO:0009058, C:GO:0005730, P:GO:0006139	F:DNA binding, P:cellular component organization, P:biosynthetic process, C:nucleolus, P:nucleobase-containing compound metabolic process	0	0	IPR000116 (PRINTS), IPR017956 (PRINTS), IPR017956 (SMART), IPR005818 (SMART), IPR005818 (PFAM), IPR011991 (G3DSA:1.10.10.GENE3D), mobidb-lite (MOBIDB_LITE), PTHR11467 (PANTHER), IPR031059 (PTHR11467:PANTHER), IPR005818 (PROSITE_PROFILES), IPR011991 (SUPERFAMILY)	C:GO:0005634, F:GO:0003677, P:GO:0006355, C:GO:0000786, C:GO:0000785, P:GO:0006334	C:nucleus, F:DNA binding, P:regulation of transcription, DNA-templated, C:nucleosome, C:chromatin, P:nucleosome assembly	AT1G14900.1	63.6	5e-23	105.9	1-to-1		AT1G14900.1	high mobility group A	Encodes a protein belonging to the subgroup of HMGA (high mobility group A) proteins that interact with A/T-rich stretches of DNA.	"HMGA"		high mobility group A	high mobility group A (HMGA)%3B FUNCTIONS IN: DNA binding%3B INVOLVED IN: regulation of transcription%2C DNA-dependent%2C nucleosome assembly%3B LOCATED IN: cytosol%2C nuclear chromatin%2C nucleus%3B EXPRESSED IN: 19 plant structures%3B EXPRESSED DURING: 10 growth stages%3B CONTAINS InterPro DOMAIN/s: Winged helix-turn-helix transcription repressor DNA-binding (InterPro:IPR011991)%2C A.T hook-lik…	VIT_01s0011g05360	100
VvCabSauv08_H0000F_021.ver1.0.g001740	3.2601	2.87973	2.68594	3.37379	3.27601	2.52681	2.7916	3.0856	2.83068	3.12176	3.31683	3.19758	2.78774	2.37259	2.81526	3.18049	2.9357	2.79773	3.29796	3.42409	3.29106	3.51729	3.32268	3.57873	0.270134	0.81437	kinase family	P:GO:0006464, P:GO:0009875, P:GO:0009058, P:GO:0006259, F:GO:0004871, C:GO:0005622, C:GO:0005886, P:GO:0006950, F:GO:0000166, P:GO:0009607, F:GO:0003723, P:GO:0009605, F:GO:0016301	P:cellular protein modification process, P:pollen-pistil interaction, P:biosynthetic process, P:DNA metabolic process, F:signal transducer activity, C:intracellular, C:plasma membrane, P:response to stress, F:nucleotide binding, P:response to biotic stimulus, F:RNA binding, P:response to external stimulus, F:kinase activity	EC:2.7.11.25, EC:2.7.11, EC:2.7.7.49	Mitogen-activated protein kinase kinase kinase, Transferring phosphorus-containing groups, RNA-directed DNA polymerase	IPR000719 (SMART), G3DSA:1.10.510.10 (GENE3D), IPR001245 (PFAM), PIRSF000654 (PIRSF), G3DSA:3.30.200.20 (GENE3D), mobidb-lite (MOBIDB_LITE), PTHR27002 (PANTHER), PTHR27002:SF195 (PANTHER), IPR008271 (PROSITE_PATTERNS), IPR000719 (PROSITE_PROFILES), cd14066 (CDD), IPR011009 (SUPERFAMILY)	F:GO:0005524, F:GO:0004672, P:GO:0006468	F:ATP binding, F:protein kinase activity, P:protein phosphorylation	AT1G70740.1	72.3	4.6e-138	489.2	1-to-1		AT1G70740.1	Protein kinase superfamily protein					Protein kinase superfamily protein%3B FUNCTIONS IN: protein serine/threonine kinase activity%2C protein kinase activity%2C kinase activity%2C ATP binding%3B INVOLVED IN: protein amino acid phosphorylation%3B LOCATED IN: cellular_component unknown%3B EXPRESSED IN: 22 plant structures%3B EXPRESSED DURING: 13 growth stages%3B CONTAINS InterPro DOMAIN/s: Protein kinase%2C catalytic domain (InterPro:I…	VIT_01s0011g05350	100
VvCabSauv08_H0000F_021.ver1.0.g001750	2.67782	2.28963	2.59576	2.66699	2.28722	2.67628	2.74893	2.55367	2.44032	2.9756	3.0051	2.9547	2.76637	3.12972	2.60947	2.30422	2.81431	3.04162	2.47984	2.40375	2.98669	3.28184	2.59769	2.92066	0.457397	0.0982107	myosin-binding 2-like	P:GO:0005975, C:GO:0016020, F:GO:0005488, P:GO:0009987, F:GO:0016787	P:carbohydrate metabolic process, C:membrane, F:binding, P:cellular process, F:hydrolase activity	EC:3.2.1.21, EC:3.2.1.39	Beta-glucosidase, Glucan endo-1,3-beta-D-glucosidase	Coil (COILS), Coil (COILS), Coil (COILS), Coil (COILS), IPR007656 (PFAM), mobidb-lite (MOBIDB_LITE), mobidb-lite (MOBIDB_LITE), PTHR31448:SF15 (PANTHER), PTHR31448 (PANTHER), CYTOPLASMIC_DOMAIN (PHOBIUS), CYTOPLASMIC_DOMAIN (PHOBIUS), TRANSMEMBRANE (PHOBIUS), TRANSMEMBRANE (PHOBIUS), NON_CYTOPLASMIC_DOMAIN (PHOBIUS), IPR007656 (PROSITE_PROFILES), TMhelix (TMHMM), TMhelix (TMHMM)	no GO terms	no GO terms	AT1G70750.1	34.5	6.7e-78	290.8	1-to-1		AT1G70750.1	myosin-binding protein (Protein of unknown function%2C DUF593)			MyoB2,myosin binding protein 2		Protein of unknown function%2C DUF593%3B FUNCTIONS IN: molecular_function unknown%3B INVOLVED IN: biological_process unknown%3B LOCATED IN: endomembrane system%3B EXPRESSED IN: 11 plant structures%3B EXPRESSED DURING: 4 anthesis%2C LP.10 ten leaves visible%2C petal differentiation and expansion stage%3B CONTAINS InterPro DOMAIN/s: Protein of unknown function DUF593 (InterPro:IPR007656)%3B BEST Ar…	VIT_01s0011g05340	99.8
VvCabSauv08_H0000F_021.ver1.0.g001760	5.19025	5.39951	4.41333	5.30709	5.55208	5.02496	5.22403	5.59025	5.22326	5.3982	5.17065	5.74582	4.97602	5.04811	5.11512	5.33272	5.11193	5.26896	5.49982	5.72456	5.58322	5.74048	5.86205	5.7111	0.437196	0.724791	clathrin assembly At2g01600	P:GO:0009607, F:GO:0005515, P:GO:0008219, P:GO:0009605, F:GO:0003824, P:GO:0016043, C:GO:0005794, F:GO:0008289, C:GO:0005886, F:GO:0005215, P:GO:0006950	P:response to biotic stimulus, F:protein binding, P:cell death, P:response to external stimulus, F:catalytic activity, P:cellular component organization, C:Golgi apparatus, F:lipid binding, C:plasma membrane, F:transporter activity, P:response to stress	EC:1.3.1.74	2-alkenal reductase (NAD(P)(+))	IPR013809 (SMART), IPR014712 (G3DSA:1.20.58.GENE3D), IPR008942 (G3DSA:1.25.40.GENE3D), IPR011417 (PFAM), mobidb-lite (MOBIDB_LITE), PTHR22951:SF51 (PANTHER), PTHR22951 (PANTHER), IPR013809 (PROSITE_PROFILES), cd03564 (CDD), IPR008942 (SUPERFAMILY), SSF89009 (SUPERFAMILY)	P:GO:0048268, F:GO:0030276, C:GO:0030136, F:GO:0005543, F:GO:0005545	P:clathrin coat assembly, F:clathrin binding, C:clathrin-coated vesicle, F:phospholipid binding, F:1-phosphatidylinositol binding	AT1G14910.1	73	7.9e-168	588.2	1-to-1		AT1G14910.1	ENTH/ANTH/VHS superfamily protein					ENTH/ANTH/VHS superfamily protein%3B FUNCTIONS IN: phospholipid binding%2C clathrin binding%2C binding%2C phosphatidylinositol binding%3B INVOLVED IN: N-terminal protein myristoylation%2C clathrin coat assembly%3B LOCATED IN: clathrin coat%2C mitochondrion%3B EXPRESSED IN: 23 plant structures%3B EXPRESSED DURING: 14 growth stages%3B CONTAINS InterPro DOMAIN/s: Epsin-like%2C N-terminal (InterPro:I…	VIT_01s0011g05330	100
VvCabSauv08_H0000F_021.ver1.0.g001770	0.446274	0.241412	0.442282	0.191579	0.150051	0.387163	0.147533	0.416091	0.397661	0.338431	0.443063	0	0.355595	0.266124	0.559368	0.223148	0.720949	0	0.190188	0.193035	0.438083	0	0.239433	0	-0.116158	-0.313885	Pathogenesis-related thaumatin superfamily	P:GO:0009056, C:GO:0016020, P:GO:0006629, F:GO:0005488, P:GO:0009987, F:GO:0016787	P:catabolic process, C:membrane, P:lipid metabolic process, F:binding, P:cellular process, F:hydrolase activity	EC:3.1.4.4	Phospholipase D	IPR001938 (SMART), G3DSA:2.60.110.10 (GENE3D), IPR001938 (PFAM), IPR001938 (PIRSF), mobidb-lite (MOBIDB_LITE), PTHR31048:SF76 (PANTHER), IPR001938 (PANTHER), IPR001938 (PROSITE_PROFILES), SSF49870 (SUPERFAMILY)	no GO terms	no GO terms	AT4G38660.1	64.6	3.7e-33	140.2	1-to-many	AT4G38660.2	AT4G38660.1	Pathogenesis-related thaumatin superfamily protein					Pathogenesis-related thaumatin superfamily protein%3B CONTAINS InterPro DOMAIN/s: Thaumatin%2C pathogenesis-related (InterPro:IPR001938)%3B BEST Arabidopsis thaliana protein match is: THAUMATIN-LIKE PROTEIN 1 (TAIR:AT4G24180.1)%3B Has 30201 Blast hits to 17322 proteins in 780 species: Archae - 12%3B Bacteria - 1396%3B Metazoa - 17338%3B Fungi - 3422%3B Plants - 5037%3B Viruses - 0%3B Other Eukary…	VIT_01s0011g05310	92
VvCabSauv08_H0000F_021.ver1.0.g001780	3.42392	3.09854	3.40729	3.6404	3.51044	3.42563	3.82347	3.61007	3.42548	3.41751	3.64506	3.90286	3.10578	2.92618	3.13922	2.79673	2.94565	3.25175	3.34396	2.9674	3.30614	3.19119	3.29121	3.28754	0.345226	0.199588	armadillo beta-catenin-like repeat	C:GO:0005634, F:GO:0005515, C:GO:0009536	C:nucleus, F:protein binding, C:plastid	0	0	IPR000225 (SMART), IPR011989 (G3DSA:1.25.10.GENE3D), IPR000225 (PFAM), PTHR23315 (PANTHER), PTHR23315:SF186 (PANTHER), IPR021133 (PROSITE_PROFILES), IPR000225 (PROSITE_PROFILES), cd00020 (CDD), cd00020 (CDD), cd00020 (CDD), cd00020 (CDD), IPR016024 (SUPERFAMILY), IPR016024 (SUPERFAMILY)	F:GO:0005515, F:GO:0005488	F:protein binding, F:binding	AT1G23180.1	62.4	6e-260	895.2	1-to-1		AT1G23180.1	ARM repeat superfamily protein					ARM repeat superfamily protein%3B FUNCTIONS IN: binding%3B INVOLVED IN: biological_process unknown%3B LOCATED IN: chloroplast%3B EXPRESSED IN: 22 plant structures%3B EXPRESSED DURING: 13 growth stages%3B CONTAINS InterPro DOMAIN/s: Armadillo-like helical (InterPro:IPR011989)%2C Armadillo (InterPro:IPR000225)%2C Armadillo-type fold (InterPro:IPR016024)%3B BEST Arabidopsis thaliana protein match is…	VIT_01s0011g05300	97.6
VvCabSauv08_H0000F_021.ver1.0.g001790	1.21484	1.32756	1.42915	1.72703	1.69015	1.73273	1.39318	2.20676	1.48686	1.07518	1.88734	1.19183	1.12136	1.22605	1.17112	1.46005	2.07717	1.37502	1.78111	0.644168	1.27563	0	1.07392	1.44584	0.0609346	-0.332925	NAD(P)H-quinone oxidoreductase subunit chloroplastic	F:GO:0003824, C:GO:0016020, P:GO:0008152, P:GO:0016043, C:GO:0009536, C:GO:0009579	F:catalytic activity, C:membrane, P:metabolic process, P:cellular component organization, C:plastid, C:thylakoid	0	0	IPR019654 (PFAM), PTHR36727:SF3 (PANTHER), PTHR36727 (PANTHER), NON_CYTOPLASMIC_DOMAIN (PHOBIUS), TRANSMEMBRANE (PHOBIUS), CYTOPLASMIC_DOMAIN (PHOBIUS), CYTOPLASMIC_DOMAIN (PHOBIUS), TRANSMEMBRANE (PHOBIUS), TMhelix (TMHMM), TMhelix (TMHMM)	P:GO:0055114, F:GO:0016655	P:oxidation-reduction process, F:oxidoreductase activity, acting on NAD(P)H, quinone or similar compound as acceptor	AT1G70760.1	52.1	1.7e-50	197.2	1-to-1		AT1G70760.1	inorganic carbon transport protein-like protein	a subunit of the chloroplast NAD(P)H dehydrogenase complex%2C involved in PSI cyclic electron transport. Located on the thylakoid membrane. Mutant has impaired NAD(P)H dehydrogenase activity.	"NdhL"	CRR23,CHLORORESPIRATORY REDUCTION 23	NADH dehydrogenase-like complex L	CHLORORESPIRATORY REDUCTION 23 (CRR23)%3B FUNCTIONS IN: oxidoreductase activity%2C acting on NADH or NADPH%2C quinone or similar compound as acceptor%3B INVOLVED IN: photosynthetic electron transport in photosystem I%3B LOCATED IN: NAD(P)H dehydrogenase complex (plastoquinone)%2C thylakoid membrane%3B EXPRESSED IN: 21 plant structures%3B EXPRESSED DURING: 13 growth stages%3B CONTAINS InterPro DOM…	VIT_01s0011g05290	100
VvCabSauv08_H0000F_021.ver1.0.g001800	4.64355	4.59343	4.74389	4.60454	4.75911	4.62548	4.58856	4.70969	5.17336	4.97153	4.94816	4.78689	4.27004	4.95924	4.6927	4.6608	4.44691	4.519	4.66476	4.5186	4.54635	4.32575	4.73976	3.93321	0.2419	-0.307753	hypothetical protein POPTR_0008s13110g	C:GO:0005634, F:GO:0003723, P:GO:0009056, P:GO:0006629, C:GO:0005783, C:GO:0005794, C:GO:0005773, C:GO:0005886, P:GO:0009987, F:GO:0016787	C:nucleus, F:RNA binding, P:catabolic process, P:lipid metabolic process, C:endoplasmic reticulum, C:Golgi apparatus, C:vacuole, C:plasma membrane, P:cellular process, F:hydrolase activity	EC:3.1.1.23, EC:3.1.1.1	Acylglycerol lipase, Carboxylesterase	Coil (COILS), IPR019308 (PFAM), IPR019308 (PANTHER), PTHR13448:SF3 (PANTHER), TRANSMEMBRANE (PHOBIUS), NON_CYTOPLASMIC_DOMAIN (PHOBIUS), CYTOPLASMIC_DOMAIN (PHOBIUS)	no GO terms	no GO terms	AT1G23170.2	65	4.4e-147	519.2	1-to-1		AT1G23170.2	transmembrane protein (Protein of unknown function DUF2359%2C transmembrane)					Protein of unknown function DUF2359%2C transmembrane%3B FUNCTIONS IN: molecular_function unknown%3B INVOLVED IN: biological_process unknown%3B CONTAINS InterPro DOMAIN/s: Protein of unknown function DUF2359%2C transmembrane (InterPro:IPR019308)%3B BEST Arabidopsis thaliana protein match is: Protein of unknown function DUF2359%2C transmembrane (TAIR:AT1G70770.2).	VIT_01s0011g05280	100
VvCabSauv08_H0000F_021.ver1.0.g001810	3.72927	3.82254	3.93016	3.15674	3.38575	3.64477	3.2742	3.25257	3.37222	3.08262	3.2901	3.59558	3.10182	3.39556	2.81003	3.46159	3.15615	3.07606	2.88547	2.66447	3.15314	3.29056	3.1928	1.8172	-0.504553	-0.335613	p21-carboxy-terminal region-binding	C:GO:0005730	C:nucleolus	0	0	IPR025602 (PFAM), IPR025602 (PANTHER), SignalP-TM (SIGNALP_GRAM_POSITIVE)	no GO terms	no GO terms	AT2G44510.1	49.7	5.9e-78	289.3	1-to-1		AT2G44510.1	CDK inhibitor P21 binding protein					CDK inhibitor P21 binding protein%3B FUNCTIONS IN: molecular_function unknown%3B INVOLVED IN: biological_process unknown%3B LOCATED IN: nucleolus%3B EXPRESSED IN: 22 plant structures%3B EXPRESSED DURING: 12 growth stages%3B BEST Arabidopsis thaliana protein match is: CDK inhibitor P21 binding protein (TAIR:AT5G03830.1)%3B Has 392 Blast hits to 392 proteins in 191 species: Archae - 0%3B Bacteria -…	VIT_01s0011g05270	91.8
VvCabSauv08_H0000F_021.ver1.0.g001820	1.53426	2.27157	2.3734	1.84511	2.38437	1.77138	1.59045	0.953774	1.59051	2.21193	1.65344	2.69865	1.68975	2.62301	2.15139	1.72698	0.665879	2.00943	2.23537	0.84584	2.47144	2.61476	1.18618	3.05055	0.128261	0.129115	DELLA GAI	P:GO:0019538, P:GO:0009056, P:GO:0007165, P:GO:0007267, P:GO:0009058, P:GO:0006139, P:GO:0006810, P:GO:0007049, P:GO:0006950, P:GO:0040007, C:GO:0005634, F:GO:0003677, F:GO:0003700, P:GO:0009628, P:GO:0009908, P:GO:0009719, P:GO:0030154	P:protein metabolic process, P:catabolic process, P:signal transduction, P:cell-cell signaling, P:biosynthetic process, P:nucleobase-containing compound metabolic process, P:transport, P:cell cycle, P:response to stress, P:growth, C:nucleus, F:DNA binding, F:transcription factor activity, sequence-specific DNA binding, P:response to abiotic stimulus, P:flower development, P:response to endogenous…	0	0	Coil (COILS), SM01129 (SMART), IPR021914 (PFAM), IPR005202 (PFAM), mobidb-lite (MOBIDB_LITE), mobidb-lite (MOBIDB_LITE), PTHR31636 (PANTHER), IPR030006 (PTHR31636:PANTHER), IPR005202 (PROSITE_PROFILES)	C:GO:0005634, F:GO:0000989	C:nucleus, F:transcription factor activity, transcription factor binding	AT1G14920.1	67	8.7e-202	701.4	1-to-1		AT1G14920.1	GRAS family transcription factor family protein	Similar to a putative transcription factor and transcriptional coactivators. Repressor of GA responses and involved in gibberellic acid mediated signaling. Member of the DELLA proteins that restrain the cell proliferation and expansion that drives plant growth. The protein undergoes degradation in response to GA via the 26S proteasome. GAI may be involved in reducing ROS accumulation in response …	"GAI"	RGA2,RESTORATION ON GROWTH ON AMMONIA 2	GIBBERELLIC ACID INSENSITIVE	GIBBERELLIC ACID INSENSITIVE (GAI)%3B CONTAINS InterPro DOMAIN/s: Transcriptional factor DELLA%2C N-terminal (InterPro:IPR021914)%2C Transcription factor GRAS (InterPro:IPR005202)%3B BEST Arabidopsis thaliana protein match is: GRAS family transcription factor family protein (TAIR:AT2G01570.1)%3B Has 2718 Blast hits to 2657 proteins in 311 species: Archae - 0%3B Bacteria - 4%3B Metazoa - 0%3B Fung…	VIT_01s0011g05260	100
VvCabSauv08_H0000F_021.ver1.0.g001830	0	0	0	2.64039	0	0	0	0	0	0	0	0	0	0	0	0	0	0	0	0	0	0	0	0	0	0	mobidb-lite (MOBIDB_LITE), mobidb-lite (MOBIDB_LITE)	0	0	0	0	mobidb-lite (MOBIDB_LITE), mobidb-lite (MOBIDB_LITE)	no GO terms	no GO terms	AT2G01570.1	82.3	1.6e-21	99.4	1-to-1		AT2G01570.1	GRAS family transcription factor family protein	Member of the VHIID/DELLA regulatory family. Contains homopolymeric serine and threonine residues%2C a putative nuclear localization signal%2C leucine heptad repeats%2C and an LXXLL motif. Putative transcriptional regulator repressing the gibberellin response and integration of phytohormone signalling. DELLAs repress cell proliferation and expansion that drives plant growth. The protein undergoes…	"RGA1"	RGA,REPRESSOR OF GA	REPRESSOR OF GA1-3 1	REPRESSOR OF GA1-3 1 (RGA1)%3B CONTAINS InterPro DOMAIN/s: Transcriptional factor DELLA%2C N-terminal (InterPro:IPR021914)%2C Transcription factor GRAS (InterPro:IPR005202)%3B BEST Arabidopsis thaliana protein match is: GRAS family transcription factor family protein (TAIR:AT1G14920.1)%3B Has 2724 Blast hits to 2666 proteins in 317 species: Archae - 0%3B Bacteria - 6%3B Metazoa - 0%3B Fungi - 4%3…	VIT_01s0011g05260	100
VvCabSauv08_H0000F_021.ver1.0.g001840	7.97474	7.89154	7.64224	7.17998	7.21407	7.08922	6.91101	7.01194	7.53723	8.1731	7.46523	7.50499	7.34323	7.94749	7.72182	7.72103	7.69033	7.87834	7.5591	7.61211	7.85941	8.29813	7.79982	8.10075	-0.121732	0.395386	hypothetical protein PRUPE_ppa013143mg	C:GO:0016020	C:membrane	0	0	PTHR33270:SF9 (PANTHER), PTHR33270 (PANTHER)	no GO terms	no GO terms	AT1G70780.1	65.7	6.7e-44	174.9	1-to-1		AT1G70780.1	hypothetical protein					unknown protein%3B FUNCTIONS IN: molecular_function unknown%3B INVOLVED IN: biological_process unknown%3B LOCATED IN: mitochondrion%3B EXPRESSED IN: sperm cell%2C male gametophyte%2C pollen tube%3B EXPRESSED DURING: L mature pollen stage%2C M germinated pollen stage%3B BEST Arabidopsis thaliana protein match is: unknown protein (TAIR:AT1G23150.1)%3B Has 143 Blast hits to 143 proteins in 17 specie…	VIT_01s0011g05250	100
VvCabSauv08_H0000F_021.ver1.0.g001850	5.64628	6.00403	5.55453	6.05463	5.93358	5.96235	5.71312	5.80825	5.58399	5.32223	5.62118	5.92122	5.50542	5.97022	6.1689	5.81184	6.1815	6.1487	5.8887	6.04179	6.03873	6.26133	5.82396	6.04587	-0.113404	0.162208	C2 domain-containing family	P:GO:0007275, F:GO:0008289, F:GO:0004872, C:GO:0005576, F:GO:0004871, C:GO:0005773, C:GO:0005886, P:GO:0006950, C:GO:0005634, P:GO:0009607, P:GO:0005975, P:GO:0009606, P:GO:0009628, P:GO:0009719, C:GO:0005829, F:GO:0030234, F:GO:0016787	P:multicellular organism development, F:lipid binding, F:receptor activity, C:extracellular region, F:signal transducer activity, C:vacuole, C:plasma membrane, P:response to stress, C:nucleus, P:response to biotic stimulus, P:carbohydrate metabolic process, P:tropism, P:response to abiotic stimulus, P:response to endogenous stimulus, C:cytosol, F:enzyme regulator activity, F:hydrolase activity	EC:3.1.1.11, EC:3.1.1.1	Pectinesterase, Carboxylesterase	IPR000008 (SMART), IPR000008 (G3DSA:2.60.40.GENE3D), IPR000008 (PFAM), PTHR23180:SF348 (PANTHER), PTHR23180 (PANTHER), IPR000008 (PROSITE_PROFILES), IPR000008 (SUPERFAMILY)	no GO terms	no GO terms	AT1G70810.1	69.1	2.4e-64	243	1-to-1		AT1G70810.1	Calcium-dependent lipid-binding (CaLB domain) family protein			CAR7,C2-domain ABA-related7		Calcium-dependent lipid-binding (CaLB domain) family protein%3B CONTAINS InterPro DOMAIN/s: C2 membrane targeting protein (InterPro:IPR018029)%2C C2 calcium/lipid-binding domain%2C CaLB (InterPro:IPR008973)%2C C2 calcium-dependent membrane targeting (InterPro:IPR000008)%3B BEST Arabidopsis thaliana protein match is: Calcium-dependent lipid-binding (CaLB domain) family protein (TAIR:AT1G70800.1)%3…	VIT_01s0011g05230	100
VvCabSauv08_H0000F_021.ver1.0.g001860	0	0	0	0	0	0	0	0	0	0	0	0	0	0	0	0	0	0	0	0	0	0	0	0	0	0	S-adenosyl-L-methionine-dependent methyltransferases superfamily	P:GO:0009791, P:GO:0009653, P:GO:0009058, C:GO:0005576, P:GO:0009856, P:GO:0005975, P:GO:0009605, C:GO:0005618, P:GO:0006629, P:GO:0016043, P:GO:0030154, C:GO:0005829, F:GO:0016740, F:GO:0030234, P:GO:0016049, F:GO:0016787	P:post-embryonic development, P:anatomical structure morphogenesis, P:biosynthetic process, C:extracellular region, P:pollination, P:carbohydrate metabolic process, P:response to external stimulus, C:cell wall, P:lipid metabolic process, P:cellular component organization, P:cell differentiation, C:cytosol, F:transferase activity, F:enzyme regulator activity, P:cell growth, F:hydrolase activity	EC:3.1.1.11, EC:3.1.1.1, EC:2.1.1.103	Pectinesterase, Carboxylesterase, Phosphoethanolamine N-methyltransferase	Coil (COILS), G3DSA:3.40.50.150 (GENE3D), G3DSA:3.40.50.150 (GENE3D), PF13649 (PFAM), PF13489 (PFAM), PTHR10108:SF946 (PANTHER), PTHR10108 (PANTHER), IPR025771 (PROSITE_PROFILES), cd02440 (CDD), cd02440 (CDD), IPR029063 (SUPERFAMILY), IPR029063 (SUPERFAMILY)	P:GO:0006656, F:GO:0000234	P:phosphatidylcholine biosynthetic process, F:phosphoethanolamine N-methyltransferase activity	AT1G48600.1	71.2	9.6e-204	707.6	1-to-many	AT1G48600.2	AT1G48600.1	S-adenosyl-L-methionine-dependent methyltransferases superfamily protein	Encodes a phosphoethanolamine N-methyltransferase that catalyses the last two methylation steps of the three sequential methylations of phosphoethanolamine (PEA) that are required for the synthesis of phosphocholine (PCho) in plants.	"PMEAMT"	AtPMEAMT	phosphoethanolamine N-methyltransferase	phosphoethanolamine N-methyltransferase (PMEAMT)%3B FUNCTIONS IN: phosphomethylethanolamine N-methyltransferase activity%2C phosphoethanolamine N-methyltransferase activity%3B INVOLVED IN: phosphatidylcholine biosynthetic process%3B EXPRESSED IN: sperm cell%2C cotyledon%2C male gametophyte%2C guard cell%2C pollen tube%3B EXPRESSED DURING: L mature pollen stage%2C M germinated pollen stage%3B CONT…	VIT_01s0011g05220	94.9
VvCabSauv08_H0000F_021.ver1.0.g001870	0	0	0	0	0	0	0	0	0	0	0	0	0	0	0	0	0	0	0	0	0	0	0	0	0	0	phosphoglucomutase phosphomannomutase family	P:GO:0005975, P:GO:0006091, F:GO:0003824, P:GO:0009056, P:GO:0009058, F:GO:0005488, P:GO:0006139, C:GO:0009536	P:carbohydrate metabolic process, P:generation of precursor metabolites and energy, F:catalytic activity, P:catabolic process, P:biosynthetic process, F:binding, P:nucleobase-containing compound metabolic process, C:plastid	EC:5.4.2.2, EC:5.4.2.8	Phosphoglucomutase (alpha-D-glucose-1,6-bisphosphate-dependent), Phosphomannomutase	IPR005841 (PRINTS), IPR005846 (PFAM), G3DSA:3.40.120.10 (GENE3D), G3DSA:3.40.120.10 (GENE3D), G3DSA:3.40.120.10 (GENE3D), IPR005844 (PFAM), IPR005845 (PFAM), mobidb-lite (MOBIDB_LITE), PTHR42946 (PANTHER), PTHR42946:SF3 (PANTHER), cd03089 (CDD), IPR016055 (SUPERFAMILY), IPR016055 (SUPERFAMILY), IPR016055 (SUPERFAMILY)	P:GO:0005975, F:GO:0016868	P:carbohydrate metabolic process, F:intramolecular transferase activity, phosphotransferases	AT1G70820.1	73.7	2.7e-265	912.5	1-to-1		AT1G70820.1	phosphoglucomutase%2C putative / glucose phosphomutase					phosphoglucomutase%2C putative / glucose phosphomutase%2C putative%3B FUNCTIONS IN: intramolecular transferase activity%2C phosphotransferases%3B INVOLVED IN: carbohydrate metabolic process%3B LOCATED IN: chloroplast%3B EXPRESSED IN: 20 plant structures%3B EXPRESSED DURING: 13 growth stages%3B CONTAINS InterPro DOMAIN/s: Alpha-D-phosphohexomutase%2C alpha/beta/alpha domain III (InterPro:IPR005846…	VIT_01s0011g05210	99.2
VvCabSauv08_H0000F_021.ver1.0.g001880	0	0	0	0	0	0	0	0	0	0	0	0	0	0	0	0	0	0	0	0	0	0	0	0	0	0	S-adenosyl-L-methionine-dependent methyltransferases superfamily	P:GO:0009791, P:GO:0009653, P:GO:0009058, C:GO:0005576, P:GO:0009856, P:GO:0005975, P:GO:0009605, C:GO:0005618, P:GO:0006629, P:GO:0016043, P:GO:0030154, C:GO:0005829, F:GO:0016740, F:GO:0030234, P:GO:0016049, F:GO:0016787	P:post-embryonic development, P:anatomical structure morphogenesis, P:biosynthetic process, C:extracellular region, P:pollination, P:carbohydrate metabolic process, P:response to external stimulus, C:cell wall, P:lipid metabolic process, P:cellular component organization, P:cell differentiation, C:cytosol, F:transferase activity, F:enzyme regulator activity, P:cell growth, F:hydrolase activity	EC:3.1.1.11, EC:3.1.1.1, EC:2.1.1.103	Pectinesterase, Carboxylesterase, Phosphoethanolamine N-methyltransferase	Coil (COILS), G3DSA:3.40.50.150 (GENE3D), IPR013216 (PFAM), G3DSA:3.40.50.150 (GENE3D), PF13489 (PFAM), PTHR10108:SF946 (PANTHER), PTHR10108 (PANTHER), IPR025771 (PROSITE_PROFILES), cd02440 (CDD), cd02440 (CDD), IPR029063 (SUPERFAMILY), IPR029063 (SUPERFAMILY)	P:GO:0008152, F:GO:0008168, P:GO:0006656, F:GO:0000234	P:metabolic process, F:methyltransferase activity, P:phosphatidylcholine biosynthetic process, F:phosphoethanolamine N-methyltransferase activity	AT1G48600.2	78.2	1.5e-234	810.1	1-to-1		AT1G48600.2	S-adenosyl-L-methionine-dependent methyltransferases superfamily protein	Encodes a phosphoethanolamine N-methyltransferase that catalyses the last two methylation steps of the three sequential methylations of phosphoethanolamine (PEA) that are required for the synthesis of phosphocholine (PCho) in plants.	"PMEAMT"	AtPMEAMT	phosphoethanolamine N-methyltransferase	phosphoethanolamine N-methyltransferase (PMEAMT)%3B FUNCTIONS IN: phosphomethylethanolamine N-methyltransferase activity%2C phosphoethanolamine N-methyltransferase activity%3B INVOLVED IN: phosphatidylcholine biosynthetic process%3B EXPRESSED IN: sperm cell%2C cotyledon%2C male gametophyte%2C guard cell%2C pollen tube%3B EXPRESSED DURING: L mature pollen stage%2C M germinated pollen stage%3B CONT…	VIT_01s0011g05200	98.2
VvCabSauv08_H0000F_021.ver1.0.g001890	3.61677	4.32508	3.48871	2.73044	3.68493	3.19883	2.14378	2.21108	2.55285	1.87377	1.71438	2.24216	3.18141	3.69814	2.25588	2.37471	3.0198	1.92503	2.30326	1.80341	2.27573	1.44889	1.74098	1.09263	-1.86675	-1.61764	MLP 28	P:GO:0009607, P:GO:0006950	P:response to biotic stimulus, P:response to stress	0	0	IPR000916 (SMART), IPR023393 (G3DSA:3.30.530.GENE3D), IPR000916 (PFAM), IPR023393 (G3DSA:3.30.530.GENE3D), PTHR31907:SF8 (PANTHER), PTHR31907 (PANTHER), cd07816 (CDD), cd07816 (CDD), SSF55961 (SUPERFAMILY), SSF55961 (SUPERFAMILY), SSF55961 (SUPERFAMILY), SSF55961 (SUPERFAMILY)	P:GO:0009607, P:GO:0006952	P:response to biotic stimulus, P:defense response	AT1G70830.1	34.3	6.9e-72	269.6	1-to-1		AT1G70830.1	MLP-like protein 28		"MLP28"		MLP-like protein 28	MLP-like protein 28 (MLP28)%3B FUNCTIONS IN: molecular_function unknown%3B INVOLVED IN: response to biotic stimulus%2C defense response%3B LOCATED IN: cellular_component unknown%3B EXPRESSED IN: 22 plant structures%3B EXPRESSED DURING: 14 growth stages%3B CONTAINS InterPro DOMAIN/s: Bet v I allergen (InterPro:IPR000916)%3B BEST Arabidopsis thaliana protein match is: MLP-like protein 34 (TAIR:AT1G…	VIT_01s0011g05190	92.1
VvCabSauv08_H0000F_021.ver1.0.g001900	0	0	0	0	0	0	0	0	0	0	0	0	0	0	0	0	0	0	0	0	0	0	0	0	0	0	polyketide cyclase dehydrase and lipid transporter	P:GO:0009607, C:GO:0005730, P:GO:0006950	P:response to biotic stimulus, C:nucleolus, P:response to stress	0	0	IPR000916 (PFAM), IPR023393 (G3DSA:3.30.530.GENE3D), PTHR31907:SF7 (PANTHER), PTHR31907 (PANTHER), SSF55961 (SUPERFAMILY)	P:GO:0009607, P:GO:0006952	P:response to biotic stimulus, P:defense response	AT1G70880.1	42.9	8.3e-07	50.8	1-to-1		AT1G70880.1	Polyketide cyclase/dehydrase and lipid transport superfamily protein					Polyketide cyclase/dehydrase and lipid transport superfamily protein%3B FUNCTIONS IN: molecular_function unknown%3B INVOLVED IN: response to biotic stimulus%2C defense response%3B LOCATED IN: cellular_component unknown%3B EXPRESSED IN: root%3B CONTAINS InterPro DOMAIN/s: Bet v I allergen (InterPro:IPR000916)%3B BEST Arabidopsis thaliana protein match is: MLP-like protein 28 (TAIR:AT1G70830.5)%3B …	VIT_01s0011g05130	58.9
VvCabSauv08_H0000F_021.ver1.0.g001910	1.23815	0	1.29424	0	0	0	0	0	0	0	0	1.71876	1.15375	1.74931	1.70988	1.64477	0	0.987502	0	1.28446	0	0.772714	0	0.949986	-0.271209	-0.963414	major latex homologue	P:GO:0009607, P:GO:0006950	P:response to biotic stimulus, P:response to stress	0	0	IPR000916 (SMART), IPR000916 (PFAM), IPR023393 (G3DSA:3.30.530.GENE3D), PTHR31907 (PANTHER), SSF55961 (SUPERFAMILY)	P:GO:0009607, P:GO:0006952	P:response to biotic stimulus, P:defense response	AT1G70840.1	46.3	3.9e-13	71.6	1-to-1		AT1G70840.1	MLP-like protein 31		"MLP31"		MLP-like protein 31	MLP-like protein 31 (MLP31)%3B FUNCTIONS IN: molecular_function unknown%3B INVOLVED IN: response to biotic stimulus%2C defense response%3B LOCATED IN: cellular_component unknown%3B CONTAINS InterPro DOMAIN/s: Bet v I allergen (InterPro:IPR000916)%3B BEST Arabidopsis thaliana protein match is: MLP-like protein 28 (TAIR:AT1G70830.3)%3B Has 485 Blast hits to 453 proteins in 51 species: Archae - 0%3B…	VIT_01s0011g05140	100
VvCabSauv08_H0000F_021.ver1.0.g001920	0.416121	0	0	0	0	0	0	0	0	0	0	0	0	1.64993	0	0	0	0	0	0	0	0	0	0.459758	-0.138707	-0.396725	MLP 31	P:GO:0009607, P:GO:0006950	P:response to biotic stimulus, P:response to stress	0	0	IPR000916 (SMART), IPR000916 (PFAM), IPR023393 (G3DSA:3.30.530.GENE3D), PTHR31907:SF7 (PANTHER), PTHR31907 (PANTHER), cd07816 (CDD), SSF55961 (SUPERFAMILY)	P:GO:0009607, P:GO:0006952	P:response to biotic stimulus, P:defense response	AT1G70890.1	42.7	6.8e-34	141.7	1-to-1		AT1G70890.1	MLP-like protein 43		"MLP43"		MLP-like protein 43	MLP-like protein 43 (MLP43)%3B FUNCTIONS IN: molecular_function unknown%3B INVOLVED IN: response to biotic stimulus%2C defense response%3B LOCATED IN: chloroplast%3B EXPRESSED IN: 17 plant structures%3B EXPRESSED DURING: 10 growth stages%3B CONTAINS InterPro DOMAIN/s: Bet v I allergen (InterPro:IPR000916)%3B BEST Arabidopsis thaliana protein match is: MLP-like protein 28 (TAIR:AT1G70830.5)%3B Has…	VIT_01s0011g05130	97.4
VvCabSauv08_H0000F_021.ver1.0.g001930	5.78201	5.17285	6.08547	5.13859	5.5814	6.02597	5.88326	5.43697	5.76598	5.09484	5.33958	5.74621	5.55788	6.06869	6.27565	6.27617	5.48198	6.03918	5.37478	5.75362	6.5053	5.7018	5.45776	5.67136	-0.286568	-0.357098	major latex family	P:GO:0009607, C:GO:0005730, P:GO:0006950	P:response to biotic stimulus, C:nucleolus, P:response to stress	0	0	IPR000916 (SMART), IPR023393 (G3DSA:3.30.530.GENE3D), IPR000916 (PFAM), PTHR31338 (PANTHER), cd07816 (CDD), SSF55961 (SUPERFAMILY)	P:GO:0009607, P:GO:0006952	P:response to biotic stimulus, P:defense response	AT1G70890.1	42	8.7e-25	111.3	1-to-1		AT1G70890.1	MLP-like protein 43		"MLP43"		MLP-like protein 43	MLP-like protein 43 (MLP43)%3B FUNCTIONS IN: molecular_function unknown%3B INVOLVED IN: response to biotic stimulus%2C defense response%3B LOCATED IN: chloroplast%3B EXPRESSED IN: 17 plant structures%3B EXPRESSED DURING: 10 growth stages%3B CONTAINS InterPro DOMAIN/s: Bet v I allergen (InterPro:IPR000916)%3B BEST Arabidopsis thaliana protein match is: MLP-like protein 28 (TAIR:AT1G70830.5)%3B Has…	VIT_01s0011g05110	81.5
VvCabSauv08_H0000F_021.ver1.0.g001940	0.318508	0	0	0	0	0	0	0	0	0	0	0	0	0	0	0.180099	0	0.201783	0	0	0	0	0	0	-0.106169	0	MLP 34	C:GO:0005634, P:GO:0009607, P:GO:0007165, P:GO:0009719, P:GO:0009058, P:GO:0006139, P:GO:0006950	C:nucleus, P:response to biotic stimulus, P:signal transduction, P:response to endogenous stimulus, P:biosynthetic process, P:nucleobase-containing compound metabolic process, P:response to stress	0	0	IPR000916 (SMART), IPR000916 (PFAM), IPR023393 (G3DSA:3.30.530.GENE3D), PTHR31907:SF7 (PANTHER), PTHR31907 (PANTHER), cd07816 (CDD), cd07816 (CDD), SSF55961 (SUPERFAMILY), SSF55961 (SUPERFAMILY)	P:GO:0009607, P:GO:0006952	P:response to biotic stimulus, P:defense response	AT1G70850.1	37.5	2.3e-57	220.7	1-to-many	AT1G70850.3	AT1G70850.1	MLP-like protein 34		"MLP34"		MLP-like protein 34	MLP-like protein 34 (MLP34)%3B FUNCTIONS IN: molecular_function unknown%3B INVOLVED IN: response to biotic stimulus%2C defense response%3B LOCATED IN: cellular_component unknown%3B EXPRESSED IN: 6 plant structures%3B EXPRESSED DURING: 4 anthesis%2C petal differentiation and expansion stage%3B CONTAINS InterPro DOMAIN/s: Bet v I allergen (InterPro:IPR000916)%3B BEST Arabidopsis thaliana protein ma…	VIT_01s0011g05100	100
VvCabSauv08_H0000F_021.ver1.0.g001950	0	0	0	0	0	0	0	0	0	0	0	0	0	0	0	0	0.868496	0	0	0	0	0	0	1.20005	0	0.400016	uncharacterized protein LOC109794082	P:GO:0007275, F:GO:0008289, C:GO:0005783, P:GO:0009058, P:GO:0006259, P:GO:0006810, F:GO:0003677, C:GO:0005634, C:GO:0005768, C:GO:0005856, F:GO:0005515, C:GO:0016020, P:GO:0016043, P:GO:0030154	P:multicellular organism development, F:lipid binding, C:endoplasmic reticulum, P:biosynthetic process, P:DNA metabolic process, P:transport, F:DNA binding, C:nucleus, C:endosome, C:cytoskeleton, F:protein binding, C:membrane, P:cellular component organization, P:cell differentiation	0	0	IPR001878 (SMART), PF14223 (PFAM), IPR001878 (PFAM), IPR001878 (G3DSA:4.10.60.GENE3D), mobidb-lite (MOBIDB_LITE), PTHR35317 (PANTHER), PTHR35317:SF3 (PANTHER), IPR001878 (PROSITE_PROFILES), IPR001878 (SUPERFAMILY)	F:GO:0003676, F:GO:0008270	F:nucleic acid binding, F:zinc ion binding	AT5G53670.1	29.3	1.5e-18	91.7	1-to-1		AT5G53670.1	transmembrane protein					unknown protein%3B FUNCTIONS IN: molecular_function unknown%3B INVOLVED IN: biological_process unknown%3B LOCATED IN: endomembrane system%3B EXPRESSED IN: sperm cell%3B Has 1807 Blast hits to 1807 proteins in 277 species: Archae - 0%3B Bacteria - 0%3B Metazoa - 736%3B Fungi - 347%3B Plants - 385%3B Viruses - 0%3B Other Eukaryotes - 339 (source: NCBI BLink).	VIT_14s0068g02180	33.6
VvCabSauv08_H0000F_021.ver1.0.g001960	0	0	0	0.322723	0	0.295248	0	0	0	0	0	0	0.792929	0.713931	0.898076	0.433782	0.691012	1.36802	0	0	0.502303	0.501388	0.418467	0	0	-0.495027	MLP 31	C:GO:0005634, P:GO:0009607, C:GO:0005783, C:GO:0005886, P:GO:0006950	C:nucleus, P:response to biotic stimulus, C:endoplasmic reticulum, C:plasma membrane, P:response to stress	0	0	IPR000916 (SMART), IPR023393 (G3DSA:3.30.530.GENE3D), IPR000916 (PFAM), PTHR31338 (PANTHER), cd07816 (CDD), SSF55961 (SUPERFAMILY)	P:GO:0009607, P:GO:0006952	P:response to biotic stimulus, P:defense response	AT1G70890.1	41.2	6.3e-23	105.1	1-to-1		AT1G70890.1	MLP-like protein 43		"MLP43"		MLP-like protein 43	MLP-like protein 43 (MLP43)%3B FUNCTIONS IN: molecular_function unknown%3B INVOLVED IN: response to biotic stimulus%2C defense response%3B LOCATED IN: chloroplast%3B EXPRESSED IN: 17 plant structures%3B EXPRESSED DURING: 10 growth stages%3B CONTAINS InterPro DOMAIN/s: Bet v I allergen (InterPro:IPR000916)%3B BEST Arabidopsis thaliana protein match is: MLP-like protein 28 (TAIR:AT1G70830.5)%3B Has…	VIT_01s0011g05120	66.2
VvCabSauv08_H0000F_021.ver1.0.g001970	2.39781	2.59281	3.05293	2.52866	2.63548	2.33971	2.34025	2.40975	2.30389	2.2363	2.42273	2.51419	3.00235	2.69597	3.19492	2.59377	2.77345	2.6789	2.45143	2.23327	2.59268	2.32739	2.25336	2.23658	-0.290111	-0.691968	integral membrane DUF6 containing	P:GO:0009607, P:GO:0005975, P:GO:0006091, P:GO:0009056, F:GO:0003824, P:GO:0009058, F:GO:0004872, F:GO:0004871, P:GO:0006139, C:GO:0005886, C:GO:0009536, P:GO:0006950	P:response to biotic stimulus, P:carbohydrate metabolic process, P:generation of precursor metabolites and energy, P:catabolic process, F:catalytic activity, P:biosynthetic process, F:receptor activity, F:signal transducer activity, P:nucleobase-containing compound metabolic process, C:plasma membrane, C:plastid, P:response to stress	EC:5.4.2.2, EC:5.4.2.8	Phosphoglucomutase (alpha-D-glucose-1,6-bisphosphate-dependent), Phosphomannomutase	IPR000916 (SMART), IPR000620 (PFAM), IPR000916 (PFAM), IPR023393 (G3DSA:3.30.530.GENE3D), IPR023393 (G3DSA:3.30.530.GENE3D), mobidb-lite (MOBIDB_LITE), mobidb-lite (MOBIDB_LITE), PTHR42920 (PANTHER), PTHR42920:SF4 (PANTHER), TRANSMEMBRANE (PHOBIUS), TRANSMEMBRANE (PHOBIUS), NON_CYTOPLASMIC_DOMAIN (PHOBIUS), TRANSMEMBRANE (PHOBIUS), TRANSMEMBRANE (PHOBIUS), TRANSMEMBRANE (PHOBIUS), NON_CYTOPLASMIC…	P:GO:0009607, C:GO:0016020, C:GO:0016021, P:GO:0006952	P:response to biotic stimulus, C:membrane, C:integral component of membrane, P:defense response	AT1G70830.1	31.8	2.1e-37	155.6	1-to-1		AT1G70830.1	MLP-like protein 28		"MLP28"		MLP-like protein 28	MLP-like protein 28 (MLP28)%3B FUNCTIONS IN: molecular_function unknown%3B INVOLVED IN: response to biotic stimulus%2C defense response%3B LOCATED IN: cellular_component unknown%3B EXPRESSED IN: 22 plant structures%3B EXPRESSED DURING: 14 growth stages%3B CONTAINS InterPro DOMAIN/s: Bet v I allergen (InterPro:IPR000916)%3B BEST Arabidopsis thaliana protein match is: MLP-like protein 34 (TAIR:AT1G…	VIT_01s0011g05050	98.5
VvCabSauv08_H0000F_021.ver1.0.g001980	0	0.209074	0.303947	0.419799	0.33585	0	0.344655	0.282784	0.306209	0.234619	0.313528	0.630718	0.229859	0	0	0.334057	0.167516	0.251926	0.278658	0	0.175599	0.163456	0.267361	0.192534	0.221948	0.131164	Tetratricopeptide repeat (TPR)-like superfamily	F:GO:0003723, F:GO:0005515, F:GO:0004518, P:GO:0009058, C:GO:0009536	F:RNA binding, F:protein binding, F:nuclease activity, P:biosynthetic process, C:plastid	EC:3.5.4.9, EC:1.5.1.5	Methenyltetrahydrofolate cyclohydrolase, Methylenetetrahydrofolate dehydrogenase (NADP(+))	IPR032867 (PFAM), IPR011990 (G3DSA:1.25.40.GENE3D), IPR011990 (G3DSA:1.25.40.GENE3D), IPR002885 (PFAM), G3DSA:3.30.2320.10 (GENE3D), IPR002885 (TIGRFAM), IPR011990 (G3DSA:1.25.40.GENE3D), IPR002885 (PFAM), PTHR24015:SF1501 (PANTHER), PTHR24015 (PANTHER), SIGNAL_PEPTIDE_N_REGION (PHOBIUS), SIGNAL_PEPTIDE_H_REGION (PHOBIUS), SIGNAL_PEPTIDE_C_REGION (PHOBIUS), SIGNAL_PEPTIDE (PHOBIUS), NON_CYTOPLASM…	F:GO:0008270, F:GO:0005515	F:zinc ion binding, F:protein binding	AT2G01510.1	62.3	7.1e-215	745	1-to-many	AT2G01510.2	AT2G01510.1	Tetratricopeptide repeat (TPR)-like superfamily protein					Tetratricopeptide repeat (TPR)-like superfamily protein%3B CONTAINS InterPro DOMAIN/s: Pentatricopeptide repeat (InterPro:IPR002885)%3B BEST Arabidopsis thaliana protein match is: Tetratricopeptide repeat (TPR)-like superfamily protein (TAIR:AT4G21065.1)%3B Has 35573 Blast hits to 13630 proteins in 255 species: Archae - 0%3B Bacteria - 7%3B Metazoa - 76%3B Fungi - 94%3B Plants - 34882%3B Viruses …	VIT_01s0011g05040	94.8
VvCabSauv08_H0000F_021.ver1.0.g001990	2.05841	2.49113	2.62119	2.80183	3.10942	2.51775	2.97466	3.27523	3.05084	2.21129	2.45623	3.42922	2.57441	3.31462	2.41129	2.96916	2.05683	3.24338	3.44795	3.48723	2.58201	2.43161	1.18823	0	0.308673	-1.56016	fold	P:GO:0009607, C:GO:0016020, P:GO:0006950	P:response to biotic stimulus, C:membrane, P:response to stress	0	0	PTHR35100 (PANTHER), PTHR35100:SF3 (PANTHER), TRANSMEMBRANE (PHOBIUS), TRANSMEMBRANE (PHOBIUS), NON_CYTOPLASMIC_DOMAIN (PHOBIUS), NON_CYTOPLASMIC_DOMAIN (PHOBIUS), CYTOPLASMIC_DOMAIN (PHOBIUS), TRANSMEMBRANE (PHOBIUS), CYTOPLASMIC_DOMAIN (PHOBIUS)	no GO terms	no GO terms	AT1G23110.1	73.1	4.6e-104	375.6	1-to-many	AT1G23110.2,AT1G23110.3,AT1G23110.4,AT1G23110.5,AT1G23110.6,AT1G23110.7	AT1G23110.1	fold protein					unknown protein%3B FUNCTIONS IN: molecular_function unknown%3B LOCATED IN: chloroplast%3B BEST Arabidopsis thaliana protein match is: unknown protein (TAIR:AT1G70900.1)%3B Has 59 Blast hits to 59 proteins in 15 species: Archae - 0%3B Bacteria - 0%3B Metazoa - 0%3B Fungi - 0%3B Plants - 59%3B Viruses - 0%3B Other Eukaryotes - 0 (source: NCBI BLink).	VIT_01s0011g05030	100
VvCabSauv08_H0000F_021.ver1.0.g002000	0.181941	0.182877	0.26245	0	0.196461	0.10393	0	0	0.273274	0.288236	0.347229	0.206869	0	0	0	0	0.144488	0	0	0.425616	0	0.133285	0.299738	0	0.0716889	0.144341	wuschel-related homeobox	F:GO:0003677, C:GO:0005634, P:GO:0007275, C:GO:0005829	F:DNA binding, C:nucleus, P:multicellular organism development, C:cytosol	0	0	Coil (COILS), IPR001356 (SMART), IPR001356 (PFAM), G3DSA:1.10.10.60 (GENE3D), mobidb-lite (MOBIDB_LITE), PTHR24326:SF343 (PANTHER), PTHR24326 (PANTHER), IPR001356 (PROSITE_PROFILES), cd00086 (CDD), IPR009057 (SUPERFAMILY)	F:GO:0003677	F:DNA binding	AT3G18010.1	41.4	4e-29	126.7	1-to-1		AT3G18010.1	WUSCHEL related homeobox 1	Encodes a WUSCHEL-related homeobox gene family member with 65 amino acids in its homeodomain. Proteins in this family contain a sequence of eight residues (TLPLFPMH) downstream of the homeodomain called the WUS box. Its mRNA is expressed in the initiating vascular primordium of the cotyledons during heart and torpedo stages.	"WOX1"		WUSCHEL related homeobox 1	WUSCHEL related homeobox 1 (WOX1)%3B CONTAINS InterPro DOMAIN/s: Homeobox (InterPro:IPR001356)%2C Homeodomain-like (InterPro:IPR009057)%3B BEST Arabidopsis thaliana protein match is: WUSCHEL related homeobox 2 (TAIR:AT5G59340.1)%3B Has 587 Blast hits to 587 proteins in 44 species: Archae - 0%3B Bacteria - 0%3B Metazoa - 0%3B Fungi - 0%3B Plants - 587%3B Viruses - 0%3B Other Eukaryotes - 0 (source…	VIT_01s0011g05020	100
VvCabSauv08_H0000F_021.ver1.0.g002010	3.73199	3.46017	3.25222	4.08224	3.60659	3.58375	3.96505	4.08584	3.34011	3.25602	3.49537	4.04159	3.17059	3.31436	3.67798	3.86435	3.41993	3.46247	3.79582	3.54754	3.45751	2.99157	3.45289	3.58224	0.116198	-0.0454049	phytanoyl- dioxygenase domain	P:GO:0009607, F:GO:0003824, C:GO:0005886, P:GO:0006950	P:response to biotic stimulus, F:catalytic activity, C:plasma membrane, P:response to stress	EC:1.14.11, EC:1.14.11.18	Acting on paired donors, with incorporation or reduction of molecular oxygen. The oxygen incorporated need not be derived from O(2), Phytanoyl-CoA dioxygenase	G3DSA:2.60.120.620 (GENE3D), IPR008775 (PFAM), PTHR20883:SF20 (PANTHER), PTHR20883 (PANTHER), SSF51197 (SUPERFAMILY)	no GO terms	no GO terms	AT2G01490.1	74.7	3.6e-129	459.1	1-to-many	AT2G01490.2	AT2G01490.1	phytanoyl-CoA dioxygenase (PhyH) family protein	Encodes a phytanoyl-CoA 2-hydroxylase (PAHX).	"PAHX"		phytanoyl-CoA 2-hydroxylase	phytanoyl-CoA dioxygenase (PhyH) family protein%3B FUNCTIONS IN: phytanoyl-CoA dioxygenase activity%3B INVOLVED IN: N-terminal protein myristoylation%3B LOCATED IN: plasma membrane%3B EXPRESSED IN: 25 plant structures%3B EXPRESSED DURING: 15 growth stages%3B CONTAINS InterPro DOMAIN/s: Phytanoyl-CoA dioxygenase (InterPro:IPR008775)%3B Has 2926 Blast hits to 2921 proteins in 334 species: Archae - …	VIT_01s0011g05010	99.3
VvCabSauv08_H0000F_021.ver1.0.g002020	3.05006	2.95235	3.30394	3.13766	2.45174	2.63634	2.74381	2.76329	2.47396	3.69684	2.99816	3.45944	2.56524	3.649	2.62032	2.34912	3.34114	3.36705	3.43412	3.47062	2.55228	3.27111	3.01467	3.1598	0.282698	0.20367	O-fucosyltransferase family	F:GO:0003677, C:GO:0016020, C:GO:0005794, P:GO:0006259, F:GO:0016740	F:DNA binding, C:membrane, C:Golgi apparatus, P:DNA metabolic process, F:transferase activity	0	0	IPR019378 (PFAM), IPR024709 (PIRSF), mobidb-lite (MOBIDB_LITE), PTHR31288 (PANTHER), PTHR31288:SF12 (PANTHER), NON_CYTOPLASMIC_DOMAIN (PHOBIUS), CYTOPLASMIC_DOMAIN (PHOBIUS), TRANSMEMBRANE (PHOBIUS), cd11299 (CDD), TMhelix (TMHMM)	no GO terms	no GO terms	AT2G01480.1	80.1	2.9e-271	932.2	1-to-1		AT2G01480.1	O-fucosyltransferase family protein					O-fucosyltransferase family protein%3B LOCATED IN: chloroplast%3B EXPRESSED IN: 23 plant structures%3B EXPRESSED DURING: 15 growth stages%3B CONTAINS InterPro DOMAIN/s: GDP-fucose protein O-fucosyltransferase (InterPro:IPR019378)%3B BEST Arabidopsis thaliana protein match is: O-fucosyltransferase family protein (TAIR:AT1G14970.1)%3B Has 836 Blast hits to 825 proteins in 29 species: Archae - 0%3B …	VIT_01s0011g05000	99.5
VvCabSauv08_H0000F_021.ver1.0.g002030	1.14937	2.83331	2.28916	3.07351	2.28726	2.53512	1.55654	2.59789	2.05146	1.00175	1.65571	3.19539	2.85855	2.86689	3.08929	3.0784	2.62022	2.13856	3.01441	3.89341	3.01246	3.96573	3.33478	2.84119	-0.139664	0.44232	10 kDa mitochondrial-like	F:GO:0000166, P:GO:0009607, P:GO:0009628, F:GO:0005515, C:GO:0005739, P:GO:0009987, P:GO:0006950	F:nucleotide binding, P:response to biotic stimulus, P:response to abiotic stimulus, F:protein binding, C:mitochondrion, P:cellular process, P:response to stress	0	0	IPR020818 (PRINTS), IPR020818 (SMART), IPR020818 (PFAM), IPR020818 (G3DSA:2.30.33.GENE3D), IPR020818 (PANTHER), PTHR10772:SF22 (PANTHER), IPR020818 (CDD), IPR011032 (SUPERFAMILY)	C:GO:0005737, P:GO:0006457	C:cytoplasm, P:protein folding	AT1G14980.1	74.2	1e-38	157.1	1-to-1		AT1G14980.1	chaperonin 10	Encodes mitochondrial-localized chaperonin 10 that complements the E.coli groES mutant. Its mRNA is upregulated in response to heat shock treatment and is expressed uniformly in various organs.	"CPN10"		chaperonin 10	chaperonin 10 (CPN10)%3B FUNCTIONS IN: copper ion binding%2C chaperone binding%3B INVOLVED IN: protein folding%2C response to heat%3B LOCATED IN: mitochondrion%3B EXPRESSED IN: 23 plant structures%3B EXPRESSED DURING: 13 growth stages%3B CONTAINS InterPro DOMAIN/s: Chaperonin Cpn10 (InterPro:IPR020818)%2C GroES-like (InterPro:IPR011032)%2C Chaperonin Cpn10%2C conserved site (InterPro:IPR018369)%2…	VIT_01s0011g04990	100
VvCabSauv08_H0000F_021.ver1.0.g002040	0	0	0	0	0	0	0	0	0	0	0	0	0	0	0	0	0	0	0	0	0	0	0	0	0	0	probable sulfate transporter	P:GO:0009607, P:GO:0019538, C:GO:0005886, C:GO:0009536, F:GO:0005215, P:GO:0006950, F:GO:0016787	P:response to biotic stimulus, P:protein metabolic process, C:plasma membrane, C:plastid, F:transporter activity, P:response to stress, F:hydrolase activity	EC:3.4.22	Acting on peptide bonds (peptidases)	IPR002645 (G3DSA:3.30.750.GENE3D), IPR002645 (PFAM), IPR001902 (TIGRFAM), IPR011547 (PFAM), IPR030313 (PTHR11814:PANTHER), IPR001902 (PANTHER), IPR018045 (PROSITE_PATTERNS), CYTOPLASMIC_DOMAIN (PHOBIUS), TRANSMEMBRANE (PHOBIUS), TRANSMEMBRANE (PHOBIUS), CYTOPLASMIC_DOMAIN (PHOBIUS), NON_CYTOPLASMIC_DOMAIN (PHOBIUS), NON_CYTOPLASMIC_DOMAIN (PHOBIUS), CYTOPLASMIC_DOMAIN (PHOBIUS), TRANSMEMBRANE (PH…	P:GO:0008272, F:GO:0008271, P:GO:0055085, C:GO:0016020, C:GO:0016021, F:GO:0015116	P:sulfate transport, F:secondary active sulfate transmembrane transporter activity, P:transmembrane transport, C:membrane, C:integral component of membrane, F:sulfate transmembrane transporter activity	AT1G23090.1	78.1	1.1e-279	960.3	1-to-1		AT1G23090.1	sulfate transporter 91	Encodes AST91 mRNA for sulfate transporter.	"AST91"	SULTR3%3B3	sulfate transporter 91	sulfate transporter 91 (AST91)%3B FUNCTIONS IN: sulfate transmembrane transporter activity%3B INVOLVED IN: sulfate transport%2C transport%2C transmembrane transport%3B LOCATED IN: integral to membrane%2C membrane%3B EXPRESSED IN: 22 plant structures%3B EXPRESSED DURING: 13 growth stages%3B CONTAINS InterPro DOMAIN/s: Sulphate transporter (InterPro:IPR011547)%2C Sulphate transporter/antisigma-fact…	VIT_01s0011g04980	99.5
VvCabSauv08_H0000F_021.ver1.0.g002050	4.06898	4.16507	4.0446	4.11315	4.04402	4.1998	4.29621	4.19338	4.02372	4.07208	4.11766	4.11095	3.55427	3.66711	3.48568	3.6449	3.69943	3.80697	3.83401	3.78017	3.63647	4.14534	4.05997	3.98	0.00734576	0.49275	SEC12 2	P:GO:0009607, F:GO:0005515, P:GO:0016043, C:GO:0005783, C:GO:0005773, P:GO:0006810, F:GO:0030234, C:GO:0005886, P:GO:0006950	P:response to biotic stimulus, F:protein binding, P:cellular component organization, C:endoplasmic reticulum, C:vacuole, P:transport, F:enzyme regulator activity, C:plasma membrane, P:response to stress	EC:1.3.1.74	2-alkenal reductase (NAD(P)(+))	IPR001680 (SMART), IPR015943 (G3DSA:2.130.10.GENE3D), IPR001680 (PFAM), mobidb-lite (MOBIDB_LITE), PTHR23284 (PANTHER), NON_CYTOPLASMIC_DOMAIN (PHOBIUS), TRANSMEMBRANE (PHOBIUS), CYTOPLASMIC_DOMAIN (PHOBIUS), IPR017986 (PROSITE_PROFILES), IPR001680 (PROSITE_PROFILES), IPR011047 (SUPERFAMILY), TMhelix (TMHMM)	F:GO:0005515	F:protein binding	AT5G50550.1	47.1	1.1e-94	345.1	1-to-many	AT5G50650.1	AT5G50550.1	Transducin/WD40 repeat-like superfamily protein					Transducin/WD40 repeat-like superfamily protein%3B CONTAINS InterPro DOMAIN/s: WD40 repeat-like-containing domain (InterPro:IPR011046)%2C WD40 repeat 2 (InterPro:IPR019782)%2C WD40-repeat-containing domain (InterPro:IPR017986)%2C WD40 repeat (InterPro:IPR001680)%2C WD40/YVTN repeat-like-containing domain (InterPro:IPR015943)%2C WD40 repeat%2C subgroup (InterPro:IPR019781)%3B BEST Arabidopsis thal…	VIT_01s0011g04970	98.5
VvCabSauv08_H0000F_021.ver1.0.g002060	2.97345	1.52752	2.67626	2.14911	2.15276	3.29747	2.97873	2.77228	3.47143	2.68768	2.84332	4.45485	1.1656	1.94424	1.00646	2.39893	2.87991	1.92984	3.70243	1.56502	1.16186	2.99391	2.84249	3.5816	0.936208	1.76723	P-loop containing nucleoside triphosphate hydrolases superfamily	F:GO:0000166, P:GO:0009607, C:GO:0016020, C:GO:0005739, C:GO:0005829, P:GO:0009058, F:GO:0016301, P:GO:0006139, P:GO:0006950, F:GO:0016787	F:nucleotide binding, P:response to biotic stimulus, C:membrane, C:mitochondrion, C:cytosol, P:biosynthetic process, F:kinase activity, P:nucleobase-containing compound metabolic process, P:response to stress, F:hydrolase activity	EC:2.7.1.48	Uridine kinase	IPR000764 (PRINTS), IPR003593 (SMART), G3DSA:3.40.50.300 (GENE3D), IPR006083 (PFAM), G3DSA:3.40.50.300 (GENE3D), PTHR10285 (PANTHER), PTHR10285:SF89 (PANTHER), CYTOPLASMIC_DOMAIN (PHOBIUS), TRANSMEMBRANE (PHOBIUS), NON_CYTOPLASMIC_DOMAIN (PHOBIUS), PD009560 (PRODOM), cd02028 (CDD), cd02028 (CDD), IPR033469 (SUPERFAMILY), IPR027417 (SUPERFAMILY), IPR027417 (SUPERFAMILY), TMhelix (TMHMM)	F:GO:0005524, P:GO:0008152, F:GO:0016301	F:ATP binding, P:metabolic process, F:kinase activity	AT2G01460.3	84	0	1545.4	1-to-1		AT2G01460.3	P-loop containing nucleoside triphosphate hydrolases superfamily protein						VIT_01s0011g04960	97.4
VvCabSauv08_H0000F_021.ver1.0.g002070	0.518058	0	1.03254	0.626797	1.38874	1.18743	0.746437	1.31384	1.00062	0	1.01629	0	0.838008	1.33493	0	0	0.660754	1.27228	1.3146	1.73249	1.43638	0.467241	0.600512	2.16489	-0.178104	0.353235	linker histone H1 and h5 family	C:GO:0005634, F:GO:0003677, P:GO:0009607, P:GO:0016043, P:GO:0006950	C:nucleus, F:DNA binding, P:response to biotic stimulus, P:cellular component organization, P:response to stress	0	0	IPR017956 (PRINTS), IPR005818 (SMART), IPR011991 (G3DSA:1.10.10.GENE3D), IPR005818 (PFAM), mobidb-lite (MOBIDB_LITE), mobidb-lite (MOBIDB_LITE), mobidb-lite (MOBIDB_LITE), PTHR11467 (PANTHER), PTHR11467:SF82 (PANTHER), IPR005818 (PROSITE_PROFILES), cd00073 (CDD), IPR011991 (SUPERFAMILY)	F:GO:0003677, C:GO:0005634, C:GO:0000786, P:GO:0006334	F:DNA binding, C:nucleus, C:nucleosome, P:nucleosome assembly	AT5G08780.1	41.2	1.3e-13	75.9	1-to-1		AT5G08780.1	winged-helix DNA-binding transcription factor family protein					winged-helix DNA-binding transcription factor family protein%3B FUNCTIONS IN: DNA binding%3B INVOLVED IN: nucleosome assembly%3B LOCATED IN: nucleus%2C nucleosome%3B CONTAINS InterPro DOMAIN/s: Winged helix-turn-helix transcription repressor DNA-binding (InterPro:IPR011991)%2C Histone H1/H5 (InterPro:IPR005818)%3B BEST Arabidopsis thaliana protein match is: winged-helix DNA-binding transcription …	VIT_01s0011g04940	99.8
VvCabSauv08_H0000F_021.ver1.0.g002080	3.48008	3.40098	3.42222	3.49532	3.43017	3.78903	3.75403	3.49622	3.39667	3.27864	3.58952	4.01891	3.91967	3.96098	4.02784	4.20423	3.87876	4.36197	4.5184	4.19477	4.24634	4.70017	4.54569	4.34547	0.194593	0.560946	mitogen-activated kinase 9-like	F:GO:0000166, C:GO:0005634, F:GO:0005515, P:GO:0009719, P:GO:0006464, F:GO:0004872, C:GO:0005773, F:GO:0004871, F:GO:0016301, C:GO:0005886, P:GO:0006950	F:nucleotide binding, C:nucleus, F:protein binding, P:response to endogenous stimulus, P:cellular protein modification process, F:receptor activity, C:vacuole, F:signal transducer activity, F:kinase activity, C:plasma membrane, P:response to stress	EC:2.7.11, EC:2.7.11.24	Transferring phosphorus-containing groups, Mitogen-activated protein kinase	Coil (COILS), IPR000719 (SMART), IPR000719 (PFAM), G3DSA:3.30.200.20 (GENE3D), G3DSA:1.10.510.10 (GENE3D), mobidb-lite (MOBIDB_LITE), PTHR24055 (PANTHER), PTHR24055:SF293 (PANTHER), IPR017441 (PROSITE_PATTERNS), IPR003527 (PROSITE_PATTERNS), IPR000719 (PROSITE_PROFILES), cd07859 (CDD), IPR011009 (SUPERFAMILY)	F:GO:0005524, F:GO:0004707, F:GO:0004672, P:GO:0006468	F:ATP binding, F:MAP kinase activity, F:protein kinase activity, P:protein phosphorylation	AT3G18040.4	72.4	6.4e-216	748.4	1-to-1		AT3G18040.4	MAP kinase 9		"MPK9"		MAP kinase 9		VIT_01s0011g04920	97.4
VvCabSauv08_H0000F_021.ver1.0.g002090	0	0	0	0	0	0	0	0	0	0	0	0	0	0	0	0	0	0	0	0	0	0	0	0	0	0	serine carboxypeptidase-like 50	P:GO:0019538, F:GO:0016787	P:protein metabolic process, F:hydrolase activity	EC:3.4.21, EC:3.4.16	Acting on peptide bonds (peptidases), Acting on peptide bonds (peptidases)	IPR029058 (G3DSA:3.40.50.GENE3D), IPR001563 (PFAM), PTHR11802:SF141 (PANTHER), IPR001563 (PANTHER), IPR029058 (SUPERFAMILY)	P:GO:0006508, F:GO:0004185	P:proteolysis, F:serine-type carboxypeptidase activity	AT1G15000.1	59.5	4.9e-08	55.8	1-to-1		AT1G15000.1	serine carboxypeptidase-like 50		"scpl50"		serine carboxypeptidase-like 50	serine carboxypeptidase-like 50 (scpl50)%3B FUNCTIONS IN: serine-type carboxypeptidase activity%3B INVOLVED IN: proteolysis%3B LOCATED IN: vacuole%3B EXPRESSED IN: 22 plant structures%3B EXPRESSED DURING: 13 growth stages%3B CONTAINS InterPro DOMAIN/s: Peptidase S10%2C serine carboxypeptidase (InterPro:IPR001563)%2C Peptidase S10%2C serine carboxypeptidase%2C active site (InterPro:IPR018202)%3B B…	VIT_01s0011g04910	39.2
VvCabSauv08_H0000F_021.ver1.0.g002100	2.46106	2.5219	2.75404	2.46019	2.30679	2.03921	2.20415	1.83836	2.18301	2.11493	2.36757	1.96755	2.41222	2.74357	2.80982	2.29703	2.74518	2.38319	2.4459	2.17921	2.68532	2.09774	2.41215	2.24776	-0.428988	-0.402651	serine carboxypeptidase-like 50	P:GO:0009607, P:GO:0019538, P:GO:0009056, C:GO:0005773, P:GO:0006950, P:GO:0009987, F:GO:0016787	P:response to biotic stimulus, P:protein metabolic process, P:catabolic process, C:vacuole, P:response to stress, P:cellular process, F:hydrolase activity	EC:3.4.21, EC:3.4.16	Acting on peptide bonds (peptidases), Acting on peptide bonds (peptidases)	Coil (COILS), IPR001563 (PRINTS), IPR029058 (G3DSA:3.40.50.GENE3D), IPR001563 (PFAM), IPR001563 (PANTHER), PTHR11802:SF141 (PANTHER), IPR033124 (PROSITE_PATTERNS), IPR018202 (PROSITE_PATTERNS), NON_CYTOPLASMIC_DOMAIN (PHOBIUS), SIGNAL_PEPTIDE_N_REGION (PHOBIUS), SIGNAL_PEPTIDE_C_REGION (PHOBIUS), SIGNAL_PEPTIDE (PHOBIUS), SIGNAL_PEPTIDE_H_REGION (PHOBIUS), SignalP-noTM (SIGNALP_EUK), IPR029058 (S…	P:GO:0006508, F:GO:0004185	P:proteolysis, F:serine-type carboxypeptidase activity	AT1G15000.1	56.5	3.5e-142	503.1	1-to-1		AT1G15000.1	serine carboxypeptidase-like 50		"scpl50"		serine carboxypeptidase-like 50	serine carboxypeptidase-like 50 (scpl50)%3B FUNCTIONS IN: serine-type carboxypeptidase activity%3B INVOLVED IN: proteolysis%3B LOCATED IN: vacuole%3B EXPRESSED IN: 22 plant structures%3B EXPRESSED DURING: 13 growth stages%3B CONTAINS InterPro DOMAIN/s: Peptidase S10%2C serine carboxypeptidase (InterPro:IPR001563)%2C Peptidase S10%2C serine carboxypeptidase%2C active site (InterPro:IPR018202)%3B B…	VIT_01s0011g04910	98.7
VvCabSauv08_H0000F_021.ver1.0.g002110	1.08569	1.0436	1.40211	0.991904	1.00597	1.33132	0.971646	1.02364	0.869464	0.939343	1.01175	0.898612	0.687912	0.4011	0.873674	0.583399	0.709771	0.760663	0.718275	0.554888	0.404836	0.854515	0.877959	1.27396	-0.227233	0.347917	serine carboxypeptidase-like 50	P:GO:0009607, P:GO:0019538, P:GO:0009056, C:GO:0005773, P:GO:0006950, P:GO:0009987, F:GO:0016787	P:response to biotic stimulus, P:protein metabolic process, P:catabolic process, C:vacuole, P:response to stress, P:cellular process, F:hydrolase activity	EC:3.4.21, EC:3.4.16	Acting on peptide bonds (peptidases), Acting on peptide bonds (peptidases)	Coil (COILS), IPR001563 (PRINTS), IPR001563 (PFAM), IPR029058 (G3DSA:3.40.50.GENE3D), IPR001563 (PANTHER), PTHR11802:SF141 (PANTHER), IPR033124 (PROSITE_PATTERNS), IPR018202 (PROSITE_PATTERNS), NON_CYTOPLASMIC_DOMAIN (PHOBIUS), SIGNAL_PEPTIDE_H_REGION (PHOBIUS), SIGNAL_PEPTIDE_C_REGION (PHOBIUS), SIGNAL_PEPTIDE_N_REGION (PHOBIUS), SIGNAL_PEPTIDE (PHOBIUS), SignalP-noTM (SIGNALP_GRAM_NEGATIVE), Si…	P:GO:0006508, F:GO:0004185	P:proteolysis, F:serine-type carboxypeptidase activity	AT1G15000.1	56.1	6.3e-141	498.8	1-to-1		AT1G15000.1	serine carboxypeptidase-like 50		"scpl50"		serine carboxypeptidase-like 50	serine carboxypeptidase-like 50 (scpl50)%3B FUNCTIONS IN: serine-type carboxypeptidase activity%3B INVOLVED IN: proteolysis%3B LOCATED IN: vacuole%3B EXPRESSED IN: 22 plant structures%3B EXPRESSED DURING: 13 growth stages%3B CONTAINS InterPro DOMAIN/s: Peptidase S10%2C serine carboxypeptidase (InterPro:IPR001563)%2C Peptidase S10%2C serine carboxypeptidase%2C active site (InterPro:IPR018202)%3B B…	VIT_01s0011g04900	99.5
VvCabSauv08_H0000F_021.ver1.0.g002120	5.74307	5.75068	5.54062	5.011	5.60942	5.86856	5.57469	5.4236	5.5168	4.94223	5.26827	4.89278	5.50254	5.48879	5.70291	5.56541	5.31044	5.34586	5.19594	5.28562	5.41197	5.31299	5.12191	4.63927	-0.643696	-0.540024	hypothetical protein PRUPE_ppa013429mg	C:GO:0016020	C:membrane	0	0	PTHR36712 (PANTHER), PTHR36712:SF2 (PANTHER), NON_CYTOPLASMIC_DOMAIN (PHOBIUS), TRANSMEMBRANE (PHOBIUS), CYTOPLASMIC_DOMAIN (PHOBIUS), TMhelix (TMHMM)	no GO terms	no GO terms	AT1G14990.1	74.6	2.4e-53	206.1	1-to-1		AT1G14990.1	transmembrane protein					unknown protein%3B FUNCTIONS IN: molecular_function unknown%3B INVOLVED IN: biological_process unknown%3B LOCATED IN: endomembrane system%3B EXPRESSED IN: 22 plant structures%3B EXPRESSED DURING: 13 growth stages%3B Has 34 Blast hits to 34 proteins in 12 species: Archae - 0%3B Bacteria - 0%3B Metazoa - 0%3B Fungi - 0%3B Plants - 34%3B Viruses - 0%3B Other Eukaryotes - 0 (source: NCBI BLink).	VIT_01s0011g04890	99.2
VvCabSauv08_H0000F_021.ver1.0.g002130	2.49089	2.56453	2.57867	2.6152	2.80579	2.7392	3.00543	2.73655	2.53122	2.63473	2.82616	2.87695	2.51503	2.8443	2.79772	2.51598	2.75497	2.90991	3.1378	2.9104	2.87838	3.2038	3.06495	2.82102	0.234583	0.310909	ATP-dependent DNA helicase homolog chloroplastic	P:GO:0006464, C:GO:0005783, C:GO:0005794, P:GO:0009058, P:GO:0006259, P:GO:0006950, C:GO:0009536, F:GO:0000166, F:GO:0003677, C:GO:0005739, C:GO:0016020, P:GO:0016043, F:GO:0016740, F:GO:0016787	P:cellular protein modification process, C:endoplasmic reticulum, C:Golgi apparatus, P:biosynthetic process, P:DNA metabolic process, P:response to stress, C:plastid, F:nucleotide binding, F:DNA binding, C:mitochondrion, C:membrane, P:cellular component organization, F:transferase activity, F:hydrolase activity	EC:3.6.1.3, EC:2.3.1.225, EC:3.6.1.15	Adenosinetriphosphatase, Protein S-acyltransferase, Nucleoside-triphosphate phosphatase	IPR001650 (SMART), IPR014001 (SMART), G3DSA:3.40.50.300 (GENE3D), IPR001650 (PFAM), G3DSA:3.40.50.300 (GENE3D), IPR011545 (PFAM), PTHR24031:SF520 (PANTHER), PTHR24031 (PANTHER), IPR014001 (PROSITE_PROFILES), IPR001650 (PROSITE_PROFILES), cd00079 (CDD), cd00046 (CDD), IPR027417 (SUPERFAMILY), IPR027417 (SUPERFAMILY), IPR012340 (SUPERFAMILY)	F:GO:0003676, F:GO:0005524	F:nucleic acid binding, F:ATP binding	AT2G01440.1	62.5	0	1073.5	1-to-1		AT2G01440.1	DEAD/DEAH box RNA helicase family protein			RECG,Arabidopsis homolog of bacterial RecG		DEAD/DEAH box RNA helicase family protein %3B FUNCTIONS IN: ATP-dependent DNA helicase activity%2C helicase activity%2C nucleic acid binding%2C ATP-dependent helicase activity%2C ATP binding%3B INVOLVED IN: DNA repair%2C DNA recombination%3B EXPRESSED IN: 12 plant structures%3B EXPRESSED DURING: 6 growth stages%3B CONTAINS InterPro DOMAIN/s: DNA/RNA helicase%2C DEAD/DEAH box type%2C N-terminal (I…	VIT_01s0011g04880	97
VvCabSauv08_H0000F_021.ver1.0.g002140	0.61773	1.68175	1.06225	1.83031	2.35781	1.54425	2.92536	2.41242	2.36075	2.30384	3.22007	2.79338	2.1432	2.71392	1.90537	2.96002	2.79079	3.01014	2.75504	3.11551	1.96134	3.51605	2.9961	3.35442	1.65185	1.03469	homeobox-leucine zipper HOX3-like	C:GO:0005634, F:GO:0003677, F:GO:0003700, P:GO:0009058, P:GO:0006139	C:nucleus, F:DNA binding, F:transcription factor activity, sequence-specific DNA binding, P:biosynthetic process, P:nucleobase-containing compound metabolic process	0	0	Coil (COILS), IPR001356 (SMART), IPR003106 (SMART), IPR003106 (PFAM), G3DSA:1.10.10.60 (GENE3D), IPR001356 (PFAM), mobidb-lite (MOBIDB_LITE), mobidb-lite (MOBIDB_LITE), PTHR24326:SF453 (PANTHER), PTHR24326 (PANTHER), IPR017970 (PROSITE_PATTERNS), IPR001356 (PROSITE_PROFILES), cd00086 (CDD), IPR009057 (SUPERFAMILY)	F:GO:0003677, F:GO:0003700, P:GO:0006355, F:GO:0043565	F:DNA binding, F:transcription factor activity, sequence-specific DNA binding, P:regulation of transcription, DNA-templated, F:sequence-specific DNA binding	AT2G01430.1	61.8	2.6e-53	206.8	1-to-1		AT2G01430.1	homeobox-leucine zipper protein 17		"HB17"	ATHB-17,ARABIDOPSIS THALIANA HOMEOBOX-LEUCINE ZIPPER PROTEIN 17,ATHB17,homeobox-leucine zipper protein 17	homeobox-leucine zipper protein 17	homeobox-leucine zipper protein 17 (HB17)%3B FUNCTIONS IN: sequence-specific DNA binding transcription factor activity%3B INVOLVED IN: regulation of transcription%2C DNA-dependent%2C regulation of transcription%3B LOCATED IN: nucleus%3B CONTAINS InterPro DOMAIN/s: Homeobox%2C conserved site (InterPro:IPR017970)%2C Homeobox (InterPro:IPR001356)%2C Homeodomain-like (InterPro:IPR009057)%2C Leucine z…	VIT_01s0011g04870	100
VvCabSauv08_H0000F_021.ver1.0.g002150	2.73779	1.44712	2.13869	2.0976	2.27072	2.80192	3.1148	2.86889	2.44112	3.35427	2.79217	3.39325	1.52042	1.8315	1.00665	1.25613	1.8147	2.04709	1.93028	1.83453	1.33566	1.96241	1.90545	1.9383	1.07203	0.482531	PIN1-like family	P:GO:0009790, P:GO:0007165, P:GO:0009653, C:GO:0005783, P:GO:0009058, C:GO:0005773, P:GO:0006139, F:GO:0005215, C:GO:0005886, F:GO:0003677, C:GO:0005634, F:GO:0003700, P:GO:0009628, P:GO:0009606, P:GO:0009908, C:GO:0005618, P:GO:0009719, P:GO:0016043, P:GO:0030154, P:GO:0016049	P:embryo development, P:signal transduction, P:anatomical structure morphogenesis, C:endoplasmic reticulum, P:biosynthetic process, C:vacuole, P:nucleobase-containing compound metabolic process, F:transporter activity, C:plasma membrane, F:DNA binding, C:nucleus, F:transcription factor activity, sequence-specific DNA binding, P:response to abiotic stimulus, P:tropism, P:flower development, C:cell…	0	0	G3DSA:1.10.565.10 (GENE3D), IPR004776 (PFAM), mobidb-lite (MOBIDB_LITE), mobidb-lite (MOBIDB_LITE), PTHR31752 (PANTHER), PTHR31752:SF29 (PANTHER), NON_CYTOPLASMIC_DOMAIN (PHOBIUS), TRANSMEMBRANE (PHOBIUS), TRANSMEMBRANE (PHOBIUS), NON_CYTOPLASMIC_DOMAIN (PHOBIUS), CYTOPLASMIC_DOMAIN (PHOBIUS), NON_CYTOPLASMIC_DOMAIN (PHOBIUS), CYTOPLASMIC_DOMAIN (PHOBIUS), TRANSMEMBRANE (PHOBIUS), CYTOPLASMIC_DOM…	P:GO:0055085, C:GO:0016021	P:transmembrane transport, C:integral component of membrane	AT1G70940.1	65.4	1.8e-120	431	1-to-1		AT1G70940.1	Auxin efflux carrier family protein	A regulator of auxin efflux and involved in differential growth. PIN3 is expressed in gravity-sensing tissues%2C with PIN3 protein accumulating predominantly at the lateral cell surface. PIN3 localizes to the plasma membrane and to vesicles. In roots%2C PIN3 is expressed without pronounced polarity in tiers two and three of the columella cells%2C at the basal side of vascular cells%2C and to the …	"PIN3"	ATPIN3,ARABIDOPSIS PIN-FORMED 3	PIN-FORMED 3	PIN-FORMED 3 (PIN3)%3B FUNCTIONS IN: auxin:hydrogen symporter activity%2C transporter activity%3B INVOLVED IN: in 8 processes%3B LOCATED IN: lateral plasma membrane%2C plasma membrane%2C vesicle membrane%2C cell surface%3B EXPRESSED IN: 26 plant structures%3B EXPRESSED DURING: 13 growth stages%3B CONTAINS InterPro DOMAIN/s: Auxin efflux carrier%2C subgroup (InterPro:IPR014024)%2C Auxin efflux car…	VIT_01s0011g04860	99
VvCabSauv08_H0000F_021.ver1.0.g002160	2.56185	2.67759	2.61374	2.61895	2.56018	2.77436	2.60968	2.67272	2.60222	2.63501	2.62855	2.7693	2.65812	2.85	2.53419	2.91894	2.11918	2.64287	2.58879	2.23678	1.54058	1.80665	1.5073	2.18034	0.0598878	-0.84934	WVD2-like 7 isoform X1	F:GO:0003824, C:GO:0005886	F:catalytic activity, C:plasma membrane	EC:1.13.11	Acting on single donors with incorporation of molecular oxygen (oxygenases). The oxygen incorporated need not be derived from O(2)	Coil (COILS), IPR027329 (PFAM), mobidb-lite (MOBIDB_LITE), mobidb-lite (MOBIDB_LITE), PTHR31358 (PANTHER), PTHR31358:SF24 (PANTHER)	no GO terms	no GO terms	AT1G70950.1	37.3	3.7e-49	194.1	1-to-1		AT1G70950.1	TPX2 (targeting protein for Xklp2) protein family					TPX2 (targeting protein for Xklp2) protein family%3B CONTAINS InterPro DOMAIN/s: Xklp2 targeting protein (InterPro:IPR009675)%3B BEST Arabidopsis thaliana protein match is: unknown protein (TAIR:AT1G23060.1)%3B Has 1245 Blast hits to 1139 proteins in 232 species: Archae - 0%3B Bacteria - 257%3B Metazoa - 305%3B Fungi - 75%3B Plants - 372%3B Viruses - 3%3B Other Eukaryotes - 233 (source: NCBI BLin…	VIT_01s0011g04850	98.7
VvCabSauv08_H0000F_021.ver1.0.g002170	1.95553	1.64269	0	2.82668	1.61101	1.83465	1.90714	2.57709	1.16756	1.3385	2.01309	1.46939	2.31647	2.71575	3.17407	2.68879	1.72603	1.85072	2.46533	2.97171	2.81203	2.68002	2.75745	2.88076	0.407589	0.037312	hydroxyproline-rich glyco	C:GO:0016020	C:membrane	0	0	PTHR37702 (PANTHER), SIGNAL_PEPTIDE_N_REGION (PHOBIUS), NON_CYTOPLASMIC_DOMAIN (PHOBIUS), SIGNAL_PEPTIDE (PHOBIUS), SIGNAL_PEPTIDE_C_REGION (PHOBIUS), SIGNAL_PEPTIDE_H_REGION (PHOBIUS), SignalP-noTM (SIGNALP_EUK)	no GO terms	no GO terms														VIT_01s0011g04840	100
VvCabSauv08_H0000F_021.ver1.0.g002180	3.15195	3.9381	2.9714	3.16598	3.68758	3.16029	3.71388	3.17877	3.33377	3.55285	3.75088	3.82878	4.2738	4.19918	4.70156	4.53738	4.68687	4.81892	4.13168	4.63983	5.09732	5.05574	4.71546	4.37467	0.357019	0.323774	CYTOPLASMIC_DOMAIN (PHOBIUS), NON_CYTOPLASMIC_DOMAIN (PHOBIUS), TRANSMEMBRANE (PHOBIUS), TMhelix (TMHMM)	0	0	0	0	CYTOPLASMIC_DOMAIN (PHOBIUS), NON_CYTOPLASMIC_DOMAIN (PHOBIUS), TRANSMEMBRANE (PHOBIUS), TMhelix (TMHMM)	no GO terms	no GO terms
VvCabSauv08_H0000F_021.ver1.0.g002190	6.35178	6.76575	6.43708	6.50538	6.32317	6.42759	6.21488	5.9199	6.47985	6.61329	6.41891	5.99357	6.98438	7.224	7.24205	7.50605	7.57512	7.23382	7.27159	7.66635	7.01307	7.51316	7.65073	7.71723	-0.176277	0.476894	hydroxyproline-rich glyco family	F:GO:0000166, C:GO:0005634, C:GO:0005737, C:GO:0016020, P:GO:0009987, P:GO:0006950	F:nucleotide binding, C:nucleus, C:cytoplasm, C:membrane, P:cellular process, P:response to stress	0	0	mobidb-lite (MOBIDB_LITE), PTHR35094 (PANTHER), PTHR35094:SF3 (PANTHER), NON_CYTOPLASMIC_DOMAIN (PHOBIUS), SIGNAL_PEPTIDE_C_REGION (PHOBIUS), SIGNAL_PEPTIDE_H_REGION (PHOBIUS), SIGNAL_PEPTIDE (PHOBIUS), SIGNAL_PEPTIDE_N_REGION (PHOBIUS), SignalP-TM (SIGNALP_GRAM_POSITIVE), SignalP-noTM (SIGNALP_EUK), TMhelix (TMHMM), TMhelix (TMHMM)	no GO terms	no GO terms	AT1G23040.1	51.1	4.6e-05	45.8	1-to-many	AT1G23040.2,AT1G23040.3	AT1G23040.1	hydroxyproline-rich glycoprotein family protein					hydroxyproline-rich glycoprotein family protein%3B BEST Arabidopsis thaliana protein match is: proline-rich family protein (TAIR:AT1G70990.1)%3B Has 25412 Blast hits to 10574 proteins in 716 species: Archae - 40%3B Bacteria - 2873%3B Metazoa - 9053%3B Fungi - 1818%3B Plants - 6806%3B Viruses - 1343%3B Other Eukaryotes - 3479 (source: NCBI BLink).	VIT_01s0011g04830	100
VvCabSauv08_H0000F_021.ver1.0.g002200	4.15213	4.81046	4.12244	4.33061	4.55108	2.38027	3.04256	4.70165	3.4036	2.9307	3.70208	3.2289	3.63206	3.21328	5.21892	4.91997	4.42993	4.92706	4.40692	5.2112	5.01877	3.96796	3.91194	4.0234	-1.07445	-0.0536511	dnaJ homolog subfamily B member 6-like	C:GO:0005634, C:GO:0005737, C:GO:0016020, F:GO:0005215	C:nucleus, C:cytoplasm, C:membrane, F:transporter activity	0	0	IPR001623 (PRINTS), IPR001623 (SMART), IPR001623 (PFAM), IPR001623 (G3DSA:1.10.287.GENE3D), PTHR24078:SF334 (PANTHER), PTHR24078 (PANTHER), IPR018253 (PROSITE_PATTERNS), IPR001623 (PROSITE_PROFILES), IPR001623 (CDD), IPR001623 (SUPERFAMILY)	no GO terms	no GO terms	AT1G56300.2	63	1.8e-35	147.1	1-to-1		AT1G56300.2	Chaperone DnaJ-domain superfamily protein						VIT_01s0011g04820	100
VvCabSauv08_H0000F_021.ver1.0.g002210	3.77499	4.50466	3.47452	4.11695	3.99762	4.18292	3.97842	4.39712	3.80233	4.00337	4.4796	3.6292	4.05639	3.88121	4.15651	3.78466	4.23886	4.32179	4.13976	4.49693	4.31977	4.32046	4.15023	4.66447	0.119331	0.34702	SMP-30 gluconolaconase LRE-like region	F:GO:0003824, P:GO:0008152, C:GO:0005783, C:GO:0005794, C:GO:0005773, P:GO:0006810, C:GO:0005886	F:catalytic activity, P:metabolic process, C:endoplasmic reticulum, C:Golgi apparatus, C:vacuole, P:transport, C:plasma membrane	EC:1.3.1.74	2-alkenal reductase (NAD(P)(+))	IPR011042 (G3DSA:2.120.10.GENE3D), IPR011042 (G3DSA:2.120.10.GENE3D), PTHR31460:SF6 (PANTHER), PTHR31460 (PANTHER), SIGNAL_PEPTIDE_H_REGION (PHOBIUS), CYTOPLASMIC_DOMAIN (PHOBIUS), SIGNAL_PEPTIDE_N_REGION (PHOBIUS), NON_CYTOPLASMIC_DOMAIN (PHOBIUS), SIGNAL_PEPTIDE (PHOBIUS), SIGNAL_PEPTIDE_C_REGION (PHOBIUS), TRANSMEMBRANE (PHOBIUS), PS51257 (PROSITE_PROFILES), SignalP-TM (SIGNALP_GRAM_POSITIVE),…	no GO terms	no GO terms	AT2G01410.1	60.3	1.2e-121	434.5	1-to-1		AT2G01410.1	NHL domain-containing protein					NHL domain-containing protein%3B FUNCTIONS IN: molecular_function unknown%3B INVOLVED IN: biological_process unknown%3B LOCATED IN: plasma membrane%3B EXPRESSED IN: 26 plant structures%3B EXPRESSED DURING: 15 growth stages%3B CONTAINS InterPro DOMAIN/s: Six-bladed beta-propeller%2C TolB-like (InterPro:IPR011042)%3B BEST Arabidopsis thaliana protein match is: Calcium-dependent phosphotriesterase s…	VIT_01s0011g04810	99.2
VvCabSauv08_H0000F_021.ver1.0.g002220	0	0	0.379046	0.471662	0.409722	0.741918	1.70755	1.28976	2.76259	3.23416	2.23932	2.21563	0	0.571006	0.647269	0	0	0	0.858679	0.328054	0.705954	0.369703	0	0	2.43669	-0.282857	hypothetical protein CICLE_v10017342mg	0	0	0	0	mobidb-lite (MOBIDB_LITE), TRANSMEMBRANE (PHOBIUS), CYTOPLASMIC_DOMAIN (PHOBIUS), NON_CYTOPLASMIC_DOMAIN (PHOBIUS), TMhelix (TMHMM)	no GO terms	no GO terms	AT2G01379.1	36.8	1.9e-08	56.6	1-to-1		AT2G01379.1	transmembrane protein
VvCabSauv08_H0000F_021.ver1.0.g002230	4.74163	4.85989	4.79279	4.85975	4.93436	4.90876	5.19278	5.26121	4.87955	4.56367	5.08323	5.04423	4.40295	4.55945	4.67288	4.8657	4.76631	4.42687	4.6201	4.69274	4.55582	4.93653	5.01685	4.67354	0.0989371	0.330549	quinolinate phoshoribosyltransferase	F:GO:0000166, P:GO:0009056, P:GO:0009058, F:GO:0016301, P:GO:0006139, C:GO:0009536, F:GO:0016787	F:nucleotide binding, P:catabolic process, P:biosynthetic process, F:kinase activity, P:nucleobase-containing compound metabolic process, C:plastid, F:hydrolase activity	EC:2.7.1.48, EC:2.4.2.19, EC:3.6.1.15	Uridine kinase, Nicotinate-nucleotide diphosphorylase (carboxylating), Nucleoside-triphosphate phosphatase	Coil (COILS), IPR022412 (G3DSA:3.90.1170.GENE3D), IPR013785 (G3DSA:3.20.20.GENE3D), IPR004393 (TIGRFAM), IPR027277 (PIRSF), IPR022412 (PFAM), IPR002638 (PFAM), IPR027277 (PANTHER), IPR004393 (CDD), IPR002638 (SUPERFAMILY), SSF54675 (SUPERFAMILY)	F:GO:0004514, F:GO:0003824, P:GO:0019363, P:GO:0009435, F:GO:0016763	F:nicotinate-nucleotide diphosphorylase (carboxylating) activity, F:catalytic activity, P:pyridine nucleotide biosynthetic process, P:NAD biosynthetic process, F:transferase activity, transferring pentosyl groups	AT2G01350.1	83.1	7.3e-122	434.9	1-to-many	AT2G01350.4	AT2G01350.1	quinolinate phoshoribosyltransferase	At2g01350 encodes quinolinate phosphoribosyl transferase involved in NAD biosynthesis as shown by heterologous expression in E. coli.	"QPT"		quinolinate phoshoribosyltransferase	quinolinate phoshoribosyltransferase (QPT)%3B FUNCTIONS IN: nicotinate-nucleotide diphosphorylase (carboxylating) activity%3B INVOLVED IN: NAD biosynthetic process%3B LOCATED IN: chloroplast%3B EXPRESSED IN: 23 plant structures%3B EXPRESSED DURING: 13 growth stages%3B CONTAINS InterPro DOMAIN/s: Aldolase-type TIM barrel (InterPro:IPR013785)%2C Nicotinate-nucleotide pyrophosphorylase (InterPro:IPR…	VIT_01s0011g04800	100
VvCabSauv08_H0000F_021.ver1.0.g002240	2.30961	1.32161	2.87279	0.605638	2.37352	2.81224	2.23765	2.46401	2.67105	2.42486	3.16168	2.65514	1.75645	2.47399	2.23155	1.57068	1.63358	0	2.84015	1.72591	1.92089	2.81157	2.51476	2.13964	0.579223	0.334661	1-phosphatidylinositol-3-phosphate 5-kinase FAB1C	P:GO:0019538, P:GO:0006091, P:GO:0009056, F:GO:0008289, P:GO:0009058, P:GO:0006139, P:GO:0006810, C:GO:0009536, F:GO:0000166, P:GO:0005975, C:GO:0005768, F:GO:0005515, C:GO:0005739, C:GO:0016020, P:GO:0006629, C:GO:0005829, F:GO:0016301	P:protein metabolic process, P:generation of precursor metabolites and energy, P:catabolic process, F:lipid binding, P:biosynthetic process, P:nucleobase-containing compound metabolic process, P:transport, C:plastid, F:nucleotide binding, P:carbohydrate metabolic process, C:endosome, F:protein binding, C:mitochondrion, C:membrane, P:lipid metabolic process, C:cytosol, F:kinase activity	EC:2.7.1.150, EC:2.3.1.168, EC:2.3.1.12	1-phosphatidylinositol-3-phosphate 5-kinase, Dihydrolipoyllysine-residue (2-methylpropanoyl)transferase, Dihydrolipoyllysine-residue acetyltransferase	IPR002498 (SMART), IPR027409 (G3DSA:3.50.7.GENE3D), IPR027483 (G3DSA:3.30.810.GENE3D), IPR013083 (G3DSA:3.30.40.GENE3D), IPR002498 (PFAM), IPR027484 (G3DSA:3.30.800.GENE3D), G3DSA:3.30.260.10 (GENE3D), IPR002423 (PFAM), mobidb-lite (MOBIDB_LITE), mobidb-lite (MOBIDB_LITE), PTHR11353 (PANTHER), PTHR11353:SF111 (PANTHER), IPR017455 (PROSITE_PROFILES), IPR002498 (PROSITE_PROFILES), cd00065 (CDD), cd…	F:GO:0005524, F:GO:0016307, P:GO:0046488	F:ATP binding, F:phosphatidylinositol phosphate kinase activity, P:phosphatidylinositol metabolic process	AT1G71010.1	53.6	0	1526.1	1-to-1		AT1G71010.1	FORMS APLOID AND BINUCLEATE CELLS 1C	Encodes a protein that is predicted to act as a phosphatidylinositol-3P 5-kinase%2C but%2C because it lacks a FYVE domain%2C it is unlikely to be efficiently targeted to membranes containing the proposed phosphatidylinositol-3P substrate. Therefore%2C its molecular function remains unknown.	"FAB1C"		FORMS APLOID AND BINUCLEATE CELLS 1C	FORMS APLOID AND BINUCLEATE CELLS 1C (FAB1C)%3B FUNCTIONS IN: 1-phosphatidylinositol-4-phosphate 5-kinase activity%2C phosphatidylinositol phosphate kinase activity%2C ATP binding%3B INVOLVED IN: phosphatidylinositol metabolic process%2C cellular protein metabolic process%3B LOCATED IN: cellular_component unknown%3B EXPRESSED IN: 22 plant structures%3B EXPRESSED DURING: 13 growth stages%3B CONTAI…	VIT_01s0011g04790	99.3
VvCabSauv08_H0000F_021.ver1.0.g002250	0	0	0	0	0	0	0	0	0	0	0	0	0	0	0	0	0	0	0	0	0	0	0	0	0	0	BHLH domain class transcription factor	0	0	0	0	Coil (COILS), mobidb-lite (MOBIDB_LITE)	no GO terms	no GO terms
VvCabSauv08_H0000F_021.ver1.0.g002260	0	0.138651	0	0	0	0	2.59438	1.11208	2.98852	2.83935	2.09455	2.07972	0.299729	0.202158	0.619021	0.825085	0.792835	0.434943	0.325289	0.912887	0.486046	0	0	0.469768	2.29165	-0.217047	plastid movement impaired	F:GO:0003677, C:GO:0005634, P:GO:0009607, P:GO:0009605, P:GO:0016043, C:GO:0005886	F:DNA binding, C:nucleus, P:response to biotic stimulus, P:response to external stimulus, P:cellular component organization, C:plasma membrane	0	0	Coil (COILS), IPR025322 (PFAM), PTHR33148:SF20 (PANTHER), PTHR33148 (PANTHER)	no GO terms	no GO terms	AT2G01340.1	50	1.7e-47	187.6	1-to-1		AT2G01340.1	plastid movement impaired protein	Encodes a protein whose expression is responsive to nematode infection.	"At17.1"			At17.1%3B FUNCTIONS IN: molecular_function unknown%3B INVOLVED IN: N-terminal protein myristoylation%2C response to nematode%3B LOCATED IN: plasma membrane%3B BEST Arabidopsis thaliana protein match is: plastid movement impaired 2 (TAIR:AT1G66480.1)%3B Has 110 Blast hits to 110 proteins in 13 species: Archae - 0%3B Bacteria - 0%3B Metazoa - 0%3B Fungi - 0%3B Plants - 107%3B Viruses - 0%3B Other E…	VIT_01s0011g04780	100
VvCabSauv08_H0000F_021.ver1.0.g002270	2.33999	2.51857	2.51973	2.01265	2.31436	1.9543	2.03617	1.46643	2.18618	1.79708	2.60589	2.44576	2.65106	3.19751	1.61251	2.30334	2.76764	2.28752	2.79372	2.4689	2.12787	2.08872	1.78081	2.06869	-0.176523	-0.507621	U-box domain-containing 11-like	P:GO:0009791, P:GO:0006464, P:GO:0009058, F:GO:0004871, F:GO:0005102, P:GO:0006139, P:GO:0006950, P:GO:0000003, C:GO:0005634, P:GO:0009607, P:GO:0009628, P:GO:0009605, P:GO:0008219, P:GO:0009719, C:GO:0005829, F:GO:0016301	P:post-embryonic development, P:cellular protein modification process, P:biosynthetic process, F:signal transducer activity, F:receptor binding, P:nucleobase-containing compound metabolic process, P:response to stress, P:reproduction, C:nucleus, P:response to biotic stimulus, P:response to abiotic stimulus, P:response to external stimulus, P:cell death, P:response to endogenous stimulus, C:cytoso…	0	0	Coil (COILS), Coil (COILS), IPR003613 (SMART), IPR000225 (SMART), IPR000225 (PFAM), IPR003613 (PFAM), IPR013083 (G3DSA:3.30.40.GENE3D), G3DSA:1.25.40.150 (GENE3D), IPR011989 (G3DSA:1.25.10.GENE3D), mobidb-lite (MOBIDB_LITE), PTHR23315:SF147 (PANTHER), PTHR23315 (PANTHER), IPR000225 (PROSITE_PROFILES), IPR000225 (PROSITE_PROFILES), IPR003613 (PROSITE_PROFILES), IPR000225 (PROSITE_PROFILES), cd0002…	F:GO:0004842, F:GO:0005515, F:GO:0005488, P:GO:0016567	F:ubiquitin-protein transferase activity, F:protein binding, F:binding, P:protein ubiquitination	AT1G23030.1	62.9	2.8e-121	434.1	1-to-1		AT1G23030.1	ARM repeat superfamily protein					ARM repeat superfamily protein%3B FUNCTIONS IN: ubiquitin-protein ligase activity%2C binding%3B INVOLVED IN: response to chitin%3B LOCATED IN: ubiquitin ligase complex%3B EXPRESSED IN: 23 plant structures%3B EXPRESSED DURING: 15 growth stages%3B CONTAINS InterPro DOMAIN/s: U box domain (InterPro:IPR003613)%2C Armadillo-like helical (InterPro:IPR011989)%2C Armadillo (InterPro:IPR000225)%2C Armadil…	VIT_01s0011g04770	99.7
VvCabSauv08_H0000F_021.ver1.0.g002280	4.48695	4.56417	5.02477	5.19152	5.06023	4.86173	5.48635	5.26632	5.39139	4.55937	5.0622	5.07778	2.73773	3.37561	4.69022	4.64116	4.04111	3.99248	3.98941	3.728	3.42841	4.02717	4.21497	4.08422	0.207815	0.507605	myb-related 308-like	P:GO:0019538, P:GO:0009056, P:GO:0009791, P:GO:0009653, P:GO:0009058, C:GO:0005578, C:GO:0005654, F:GO:0003700, P:GO:0009628, P:GO:0009605, F:GO:0001948, P:GO:0019748, P:GO:0007165, P:GO:0006139, P:GO:0006950, P:GO:0000003, C:GO:0005764, F:GO:0003677, P:GO:0005975, F:GO:0005515, C:GO:0016020, P:GO:0009719, P:GO:0030154, P:GO:0016043, P:GO:0016049, F:GO:0016787	P:protein metabolic process, P:catabolic process, P:post-embryonic development, P:anatomical structure morphogenesis, P:biosynthetic process, C:proteinaceous extracellular matrix, C:nucleoplasm, F:transcription factor activity, sequence-specific DNA binding, P:response to abiotic stimulus, P:response to external stimulus, F:glycoprotein binding, P:secondary metabolic process, P:signal transductio…	EC:3.2.1.31	Beta-glucuronidase	IPR001005 (SMART), G3DSA:1.10.10.60 (GENE3D), IPR001005 (PFAM), G3DSA:1.10.10.60 (GENE3D), mobidb-lite (MOBIDB_LITE), mobidb-lite (MOBIDB_LITE), PTHR10641 (PANTHER), PTHR10641:SF777 (PANTHER), IPR017930 (PROSITE_PROFILES), cd00167 (CDD), cd00167 (CDD), IPR009057 (SUPERFAMILY)	F:GO:0003677	F:DNA binding	AT4G38620.1	52.4	6.7e-62	235.3	1-to-1		AT4G38620.1	myb domain protein 4	Encodes a R2R3 MYB protein which is involved in the response to UV-B. It functions as a repressor of target gene expression. One of its target genes encodes cinnamate 4-hydroxylase%3B mutants accumulate sinapate esters in their leaves. MYB4 binds to its own promoter and represses its own expression. Nuclear localization of MYB4 depends on the action of the beta importin SAD2.	"MYB4"	ATMYB4,myb domain protein 4	myb domain protein 4	myb domain protein 4 (MYB4)%3B CONTAINS InterPro DOMAIN/s: SANT%2C DNA-binding (InterPro:IPR001005)%2C Homeodomain-like (InterPro:IPR009057)%2C Myb%2C DNA-binding (InterPro:IPR014778)%2C HTH transcriptional regulator%2C Myb-type%2C DNA-binding (InterPro:IPR017930)%2C Homeodomain-related (InterPro:IPR012287)%2C Myb transcription factor (InterPro:IPR015495)%3B BEST Arabidopsis thaliana protein matc…	VIT_01s0011g04760	100
VvCabSauv08_H0000F_021.ver1.0.g002290	1.25633	1.18707	1.08503	1.42373	1.12493	1.34859	1.11597	1.45549	1.08177	0.430654	1.40337	1.21931	0.941166	1.10771	0.778829	1.01841	0.838017	1.51407	1.3585	0.988093	0.899433	0.92605	1.14651	0.919593	-0.158366	0.054816	multicopper oxidase LPR1-like	F:GO:0003676, F:GO:0000166, P:GO:0006259, P:GO:0006950, C:GO:0005622, F:GO:0016787	F:nucleic acid binding, F:nucleotide binding, P:DNA metabolic process, P:response to stress, C:intracellular, F:hydrolase activity	EC:3.6.1.3, EC:3.6.1.15	Adenosinetriphosphatase, Nucleoside-triphosphate phosphatase	IPR021763 (PFAM), IPR008972 (G3DSA:2.60.40.GENE3D), IPR008972 (G3DSA:2.60.40.GENE3D), IPR011706 (PFAM), IPR001117 (PFAM), IPR008972 (G3DSA:2.60.40.GENE3D), PTHR11709:SF160 (PANTHER), PTHR11709 (PANTHER), NON_CYTOPLASMIC_DOMAIN (PHOBIUS), SIGNAL_PEPTIDE_C_REGION (PHOBIUS), SIGNAL_PEPTIDE (PHOBIUS), SIGNAL_PEPTIDE_H_REGION (PHOBIUS), SIGNAL_PEPTIDE_N_REGION (PHOBIUS), cd13844 (CDD), cd13868 (CDD), …	F:GO:0005507, F:GO:0016491, P:GO:0055114	F:copper ion binding, F:oxidoreductase activity, P:oxidation-reduction process	AT1G23010.1	73	1.9e-242	837.8	1-to-1		AT1G23010.1	Cupredoxin superfamily protein	Encodes a protein with multicopper oxidase activity. Located in ER. Function together with LPR2 (AT1G71040) and a P5-type ATPase (At5g23630/PDR2) in a common pathway that adjusts root meristem activity to Pi (inorganic phosphate) availability.	"LPR1"		Low Phosphate Root1	Low Phosphate Root1 (LPR1)%3B CONTAINS InterPro DOMAIN/s: Multicopper oxidase%2C type 3 (InterPro:IPR011707)%2C Multicopper oxidase%2C type 2 (InterPro:IPR011706)%2C Cupredoxin (InterPro:IPR008972)%2C Multicopper oxidase%2C type 1 (InterPro:IPR001117)%3B BEST Arabidopsis thaliana protein match is: Cupredoxin superfamily protein (TAIR:AT1G71040.1)%3B Has 3143 Blast hits to 2693 proteins in 814 spe…	VIT_01s0011g04720	99.3
VvCabSauv08_H0000F_021.ver1.0.g002300	0	1.53409	2.84218	2.943	2.49417	2.99994	3.21414	3.17568	2.61246	2.06239	0	2.20673	2.47412	2.22431	2.64636	2.05462	2.35531	2.21452	1.40218	1.89083	0	1.88299	2.00175	2.61	-0.0357156	-0.28335	TRANSMEMBRANE (PHOBIUS), CYTOPLASMIC_DOMAIN (PHOBIUS), NON_CYTOPLASMIC_DOMAIN (PHOBIUS)	0	0	0	0	TRANSMEMBRANE (PHOBIUS), CYTOPLASMIC_DOMAIN (PHOBIUS), NON_CYTOPLASMIC_DOMAIN (PHOBIUS)	no GO terms	no GO terms	AT1G23010.1	78	2.8e-44	175.6	1-to-1		AT1G23010.1	Cupredoxin superfamily protein	Encodes a protein with multicopper oxidase activity. Located in ER. Function together with LPR2 (AT1G71040) and a P5-type ATPase (At5g23630/PDR2) in a common pathway that adjusts root meristem activity to Pi (inorganic phosphate) availability.	"LPR1"		Low Phosphate Root1	Low Phosphate Root1 (LPR1)%3B CONTAINS InterPro DOMAIN/s: Multicopper oxidase%2C type 3 (InterPro:IPR011707)%2C Multicopper oxidase%2C type 2 (InterPro:IPR011706)%2C Cupredoxin (InterPro:IPR008972)%2C Multicopper oxidase%2C type 1 (InterPro:IPR001117)%3B BEST Arabidopsis thaliana protein match is: Cupredoxin superfamily protein (TAIR:AT1G71040.1)%3B Has 3143 Blast hits to 2693 proteins in 814 spe…	VIT_01s0011g04720	99
VvCabSauv08_H0000F_021.ver1.0.g002310	0	0	0	0	0	0	0	0	0	0	0	0	0	0	0	0	0	0	0	0	0	0.157785	0	0.169063	0	0.108949	Heavy metal transport detoxification superfamily	F:GO:0003677, C:GO:0005634, P:GO:0019725, F:GO:0003700, C:GO:0005737, F:GO:0030528, P:GO:0009058, P:GO:0006139, F:GO:0016301, P:GO:0006810	F:DNA binding, C:nucleus, P:cellular homeostasis, F:transcription factor activity, sequence-specific DNA binding, C:cytoplasm, F:obsolete transcription regulator activity, P:biosynthetic process, P:nucleobase-containing compound metabolic process, F:kinase activity, P:transport	0	0	Coil (COILS), IPR006121 (PFAM), G3DSA:3.30.70.100 (GENE3D), mobidb-lite (MOBIDB_LITE), mobidb-lite (MOBIDB_LITE), PTHR22814 (PANTHER), PTHR22814:SF190 (PANTHER), IPR006121 (PROSITE_PROFILES), IPR006121 (CDD), IPR006121 (SUPERFAMILY)	F:GO:0046872, P:GO:0030001	F:metal ion binding, P:metal ion transport	AT1G23000.1	71.6	1.3e-34	145.6	1-to-many	AT1G23000.2	AT1G23000.1	Heavy metal transport/detoxification superfamily protein					Heavy metal transport/detoxification superfamily protein %3B FUNCTIONS IN: metal ion binding%3B INVOLVED IN: metal ion transport%3B LOCATED IN: cellular_component unknown%3B EXPRESSED IN: 12 plant structures%3B EXPRESSED DURING: 6 growth stages%3B CONTAINS InterPro DOMAIN/s: Heavy metal transport/detoxification protein (InterPro:IPR006121)%3B BEST Arabidopsis thaliana protein match is: Heavy meta…	VIT_01s0011g04710	98.9
VvCabSauv08_H0000F_021.ver1.0.g002320	2.80524	3.43055	2.31771	2.89125	2.73892	2.52422	2.61161	2.98242	3.5956	3.13625	1.72946	3.6116	2.16317	1.68734	1.45528	1.50998	2.36482	1.10594	2.35732	1.24973	1.21067	1.9175	2.35564	2.24009	-0.025395	0.402482	heavy-metal-associated domain-containing family	P:GO:0019725, P:GO:0009628, C:GO:0005737, P:GO:0009058, F:GO:0005488, P:GO:0006259, F:GO:0016740, P:GO:0006810, C:GO:0005886, P:GO:0006950	P:cellular homeostasis, P:response to abiotic stimulus, C:cytoplasm, P:biosynthetic process, F:binding, P:DNA metabolic process, F:transferase activity, P:transport, C:plasma membrane, P:response to stress	EC:2.7.7.49	RNA-directed DNA polymerase	IPR006121 (PFAM), G3DSA:3.30.70.100 (GENE3D), PTHR22814 (PANTHER), PTHR22814:SF159 (PANTHER), IPR006121 (PROSITE_PROFILES), IPR006121 (CDD), IPR006121 (SUPERFAMILY)	F:GO:0046872, P:GO:0030001	F:metal ion binding, P:metal ion transport	AT5G17450.1	63.8	8.3e-53	204.5	1-to-1		AT5G17450.1	Heavy metal transport/detoxification superfamily protein		"HIPP21"		heavy metal associated isoprenylated plant protein 21	Heavy metal transport/detoxification superfamily protein %3B FUNCTIONS IN: metal ion binding%3B INVOLVED IN: metal ion transport%3B EXPRESSED IN: 14 plant structures%3B EXPRESSED DURING: 7 growth stages%3B CONTAINS InterPro DOMAIN/s: Heavy metal transport/detoxification protein (InterPro:IPR006121)%3B BEST Arabidopsis thaliana protein match is: Heavy metal transport/detoxification superfamily pro…	VIT_01s0011g04700	99.3
VvCabSauv08_H0000F_021.ver1.0.g002330	0.814148	1.56228	1.6869	2.02233	1.72943	0	0	1.62599	0.354678	1.37582	1.29172	0	1.01894	1.20989	2.51433	0	1.64915	2.0166	1.24083	0.990421	1.27781	1.34175	1.5065	0	-0.465264	-0.631637	fasciclin-like arabinogalactan	P:GO:0005975, C:GO:0005618, F:GO:0016740, C:GO:0005576, P:GO:0009987, F:GO:0016787	P:carbohydrate metabolic process, C:cell wall, F:transferase activity, C:extracellular region, P:cellular process, F:hydrolase activity	EC:2.4.1.207	Xyloglucan:xyloglucosyl transferase	IPR000782 (SMART), IPR000782 (G3DSA:2.30.180.GENE3D), IPR000782 (PFAM), mobidb-lite (MOBIDB_LITE), PTHR33985:SF9 (PANTHER), PTHR33985 (PANTHER), SIGNAL_PEPTIDE (PHOBIUS), SIGNAL_PEPTIDE_N_REGION (PHOBIUS), NON_CYTOPLASMIC_DOMAIN (PHOBIUS), SIGNAL_PEPTIDE_H_REGION (PHOBIUS), SIGNAL_PEPTIDE_C_REGION (PHOBIUS), SignalP-noTM (SIGNALP_EUK), SignalP-noTM (SIGNALP_GRAM_NEGATIVE), SignalP-TM (SIGNALP_GRA…	no GO terms	no GO terms	AT5G40940.1	36.3	2.8e-43	174.1	1-to-1		AT5G40940.1	putative fasciclin-like arabinogalactan protein 20		"FLA20"		putative fasciclin-like arabinogalactan protein 20	putative fasciclin-like arabinogalactan protein 20 (FLA20)%3B CONTAINS InterPro DOMAIN/s: FAS1 domain (InterPro:IPR000782)%3B Has 1807 Blast hits to 1807 proteins in 277 species: Archae - 0%3B Bacteria - 0%3B Metazoa - 736%3B Fungi - 347%3B Plants - 385%3B Viruses - 0%3B Other Eukaryotes - 339 (source: NCBI BLink).	VIT_11s0037g00980	38.8
VvCabSauv08_H0000F_021.ver1.0.g002340	0.824425	1.26726	0	0	1.28091	1.04841	2.12292	0	1.35584	1.4506	0.357085	0.327568	1.15143	0	1.49635	1.72609	1.76989	1.09355	2.35446	0.955059	0.59578	1.88507	2.12898	0.789783	0.0145218	0.718689	pentatricopeptide repeat-containing mitochondrial-like isoform X2	F:GO:0003723, F:GO:0004518, C:GO:0005739	F:RNA binding, F:nuclease activity, C:mitochondrion	0	0	G3DSA:3.30.2320.10 (GENE3D), IPR002885 (PFAM), IPR002885 (TIGRFAM), IPR002885 (PFAM), IPR002885 (PFAM), PTHR24015 (PANTHER), PTHR24015:SF1124 (PANTHER), IPR002885 (PROSITE_PROFILES)	no GO terms	no GO terms	AT1G71060.1	59.5	4.8e-50	197.2	1-to-1		AT1G71060.1	Tetratricopeptide repeat (TPR)-like superfamily protein					Tetratricopeptide repeat (TPR)-like superfamily protein%3B INVOLVED IN: biological_process unknown%3B EXPRESSED IN: 16 plant structures%3B EXPRESSED DURING: 8 growth stages%3B CONTAINS InterPro DOMAIN/s: Pentatricopeptide repeat (InterPro:IPR002885)%3B BEST Arabidopsis thaliana protein match is: Tetratricopeptide repeat (TPR)-like superfamily protein (TAIR:AT1G77360.1)%3B Has 34236 Blast hits to …	VIT_01s0011g04690	100
VvCabSauv08_H0000F_021.ver1.0.g002350	3.44566	3.81098	4.02348	3.32201	2.87931	3.68061	3.47368	2.99858	3.8473	4.85108	4.08337	4.14797	2.83685	3.44274	3.40956	2.91186	3.07617	3.44762	3.61212	3.21043	3.49566	4.27066	3.49082	4.49509	0.600765	0.855804	glycosyltransferase family 14 family	P:GO:0019538, C:GO:0016020, C:GO:0005794, P:GO:0009058, F:GO:0005488, F:GO:0016740, P:GO:0016049	P:protein metabolic process, C:membrane, C:Golgi apparatus, P:biosynthetic process, F:binding, F:transferase activity, P:cell growth	EC:2.4.2.26, EC:2.4.1.17, EC:1.14.13, EC:1.14.13.68	Protein xylosyltransferase, Glucuronosyltransferase, Acting on paired donors, with incorporation or reduction of molecular oxygen. The oxygen incorporated need not be derived from O(2), 4-hydroxyphenylacetaldehyde oxime monooxygenase	IPR003406 (PFAM), PTHR19297 (PANTHER), PTHR19297:SF134 (PANTHER), NON_CYTOPLASMIC_DOMAIN (PHOBIUS), SIGNAL_PEPTIDE_C_REGION (PHOBIUS), SIGNAL_PEPTIDE (PHOBIUS), SIGNAL_PEPTIDE_H_REGION (PHOBIUS), SIGNAL_PEPTIDE_N_REGION (PHOBIUS), TMhelix (TMHMM)	F:GO:0008375, C:GO:0016020	F:acetylglucosaminyltransferase activity, C:membrane	AT1G71070.1	71.1	3.1e-174	609.4	1-to-1		AT1G71070.1	Core-2/I-branching beta-1%2C6-N-acetylglucosaminyltransferase family protein					Core-2/I-branching beta-1%2C6-N-acetylglucosaminyltransferase family protein%3B FUNCTIONS IN: transferase activity%2C transferring glycosyl groups%2C acetylglucosaminyltransferase activity%3B INVOLVED IN: carbohydrate biosynthetic process%3B LOCATED IN: endomembrane system%2C membrane%3B EXPRESSED IN: 22 plant structures%3B EXPRESSED DURING: 13 growth stages%3B CONTAINS InterPro DOMAIN/s: Glycosy…	VIT_01s0011g04680	99.8
VvCabSauv08_H0000F_021.ver1.0.g002360	4.22676	3.99835	4.49867	4.62671	4.58637	4.39027	4.53308	4.54157	4.54682	4.44287	4.66865	4.73733	3.25711	3.9978	3.28114	3.10418	3.52968	3.43652	3.43977	3.69827	3.52717	3.76872	3.74339	3.78084	0.375026	0.252298	ABC-2 type transporter family	F:GO:0000166, C:GO:0005886, F:GO:0005215, F:GO:0016787	F:nucleotide binding, C:plasma membrane, F:transporter activity, F:hydrolase activity	EC:3.6.1.3, EC:3.6.1.15	Adenosinetriphosphatase, Nucleoside-triphosphate phosphatase	IPR003593 (SMART), G3DSA:3.40.50.300 (GENE3D), IPR013525 (PFAM), IPR003439 (PFAM), mobidb-lite (MOBIDB_LITE), mobidb-lite (MOBIDB_LITE), PTHR19241 (PANTHER), PTHR19241:SF425 (PANTHER), IPR017871 (PROSITE_PATTERNS), TRANSMEMBRANE (PHOBIUS), TRANSMEMBRANE (PHOBIUS), TRANSMEMBRANE (PHOBIUS), CYTOPLASMIC_DOMAIN (PHOBIUS), TRANSMEMBRANE (PHOBIUS), CYTOPLASMIC_DOMAIN (PHOBIUS), TRANSMEMBRANE (PHOBIUS),…	F:GO:0016887, F:GO:0005524, C:GO:0016020	F:ATPase activity, F:ATP binding, C:membrane	AT2G01320.1	81.3	0	1070.8	1-to-many	AT2G01320.2,AT2G01320.3,AT2G01320.4	AT2G01320.1	ABC-2 type transporter family protein		"ABCG7"		ATP-binding cassette G7	ABC-2 type transporter family protein%3B FUNCTIONS IN: ATPase activity%2C coupled to transmembrane movement of substances%3B LOCATED IN: chloroplast%3B EXPRESSED IN: 22 plant structures%3B EXPRESSED DURING: 14 growth stages%3B CONTAINS InterPro DOMAIN/s: ATPase%2C AAA+ type%2C core (InterPro:IPR003593)%2C ABC transporter-like (InterPro:IPR003439)%2C ABC transporter%2C conserved site (InterPro:IPR…	VIT_01s0011g04670	99.3
VvCabSauv08_H0000F_021.ver1.0.g002370	0	0.185183	0.337106	0.225085	0.780542	0.378242	0.189733	0.571385	0.750818	2.43506	0	0.562064	0.40915	0.892024	0.591476	0.526588	1.02777	0.324252	1.6796	1.55821	1.27414	1.47287	2.21367	0.868207	0.824945	0.887364	mediator of RNA polymerase II transcription subunit	F:GO:0005515, C:GO:0016020, P:GO:0006950	F:protein binding, C:membrane, P:response to stress	0	0	PTHR33782:SF8 (PANTHER), PTHR33782 (PANTHER), NON_CYTOPLASMIC_DOMAIN (PHOBIUS), CYTOPLASMIC_DOMAIN (PHOBIUS), TRANSMEMBRANE (PHOBIUS), TMhelix (TMHMM)	no GO terms	no GO terms	AT1G15010.1	47.1	1.4e-21	101.3	1-to-1		AT1G15010.1	mediator of RNA polymerase II transcription subunit					unknown protein%3B BEST Arabidopsis thaliana protein match is: unknown protein (TAIR:AT2G01300.1)%3B Has 71 Blast hits to 71 proteins in 13 species: Archae - 0%3B Bacteria - 2%3B Metazoa - 0%3B Fungi - 0%3B Plants - 69%3B Viruses - 0%3B Other Eukaryotes - 0 (source: NCBI BLink).	VIT_01s0011g04660	99.3
VvCabSauv08_H0000F_021.ver1.0.g002380	5.39081	3.77021	4.24323	5.15017	4.46998	4.85655	4.96684	5.094	5.04347	6.62465	5.44955	5.52663	3.74765	4.08653	4.2636	4.91726	4.48496	4.14656	5.33507	4.97287	4.12088	4.23008	4.52033	3.68467	1.39886	0.112434	mediator of RNA polymerase II transcription subunit	P:GO:0009607, P:GO:0009605, C:GO:0016020, F:GO:0005215, P:GO:0006950	P:response to biotic stimulus, P:response to external stimulus, C:membrane, F:transporter activity, P:response to stress	0	0	PTHR33782:SF9 (PANTHER), PTHR33782 (PANTHER), TRANSMEMBRANE (PHOBIUS), CYTOPLASMIC_DOMAIN (PHOBIUS), NON_CYTOPLASMIC_DOMAIN (PHOBIUS), TMhelix (TMHMM)	no GO terms	no GO terms	AT1G15010.1	50.8	1.7e-29	127.1	1-to-1		AT1G15010.1	mediator of RNA polymerase II transcription subunit					unknown protein%3B BEST Arabidopsis thaliana protein match is: unknown protein (TAIR:AT2G01300.1)%3B Has 71 Blast hits to 71 proteins in 13 species: Archae - 0%3B Bacteria - 2%3B Metazoa - 0%3B Fungi - 0%3B Plants - 69%3B Viruses - 0%3B Other Eukaryotes - 0 (source: NCBI BLink).	VIT_01s0011g04650	100
VvCabSauv08_H0000F_022.ver1.0.g002390	3.11669	2.80763	3.13133	2.96024	2.98593	2.48647	2.53137	2.81886	2.66134	1.66714	2.51423	1.86106	3.3929	3.79813	3.10779	3.21092	3.39861	3.19222	2.71158	2.67079	2.97661	2.37078	2.15453	2.37388	-1.00441	-1.13321	peptidyl-prolyl cis-trans isomerase	P:GO:0009790, P:GO:0009628, C:GO:0005768, F:GO:0005515, P:GO:0009056, F:GO:0003824, P:GO:0009908, C:GO:0016020, P:GO:0006464, C:GO:0005794	P:embryo development, P:response to abiotic stimulus, C:endosome, F:protein binding, P:catabolic process, F:catalytic activity, P:flower development, C:membrane, P:cellular protein modification process, C:Golgi apparatus	EC:5.2.1.8	Peptidylprolyl isomerase	IPR002130 (PRINTS), IPR002130 (PFAM), IPR029000 (G3DSA:2.40.100.GENE3D), IPR024936 (PANTHER), PTHR11071:SF344 (PANTHER), SIGNAL_PEPTIDE_H_REGION (PHOBIUS), NON_CYTOPLASMIC_DOMAIN (PHOBIUS), SIGNAL_PEPTIDE_C_REGION (PHOBIUS), SIGNAL_PEPTIDE (PHOBIUS), SIGNAL_PEPTIDE_N_REGION (PHOBIUS), IPR002130 (PROSITE_PROFILES), cd00317 (CDD), SignalP-noTM (SIGNALP_EUK), SignalP-TM (SIGNALP_GRAM_POSITIVE), IPR0…	F:GO:0003755, P:GO:0000413, P:GO:0006457	F:peptidyl-prolyl cis-trans isomerase activity, P:protein peptidyl-prolyl isomerization, P:protein folding	AT1G26940.1	78	5.6e-84	308.5	1-to-1		AT1G26940.1	Cyclophilin-like peptidyl-prolyl cis-trans isomerase family protein					Cyclophilin-like peptidyl-prolyl cis-trans isomerase family protein%3B FUNCTIONS IN: peptidyl-prolyl cis-trans isomerase activity%3B INVOLVED IN: protein folding%3B LOCATED IN: endomembrane system%3B EXPRESSED IN: 23 plant structures%3B EXPRESSED DURING: 13 growth stages%3B CONTAINS InterPro DOMAIN/s: Cyclophilin-like (InterPro:IPR015891)%2C Peptidyl-prolyl cis-trans isomerase%2C cyclophilin-type…	VIT_01s0026g02070	97
VvCabSauv08_H0000F_024.ver1.0.g002400	0.863203	0	0.422107	0.25236	0	0	0	0	0	0	0	0	0	0	0.730204	0	0	0.283771	0	0	0	0.170276	0	0.343354	-0.428437	-0.0721912	probable NAP1	0	0	0	0	IPR019137 (PFAM), PTHR12093:SF13 (PANTHER), IPR019137 (PANTHER)	no GO terms	no GO terms	AT2G35110.1	68.5	1.6e-100	364	1-to-many	AT2G35110.2	AT2G35110.1	transcription activator	Component of the WAVE protein complex which act as activators of ARP2/3 complex involved in actin nucleation. Required for trichome morphogenesis. Mutant displays distorted trichomes%2C a phenotype that can be phenocopied by treatment of WT plants with actin-interacting drugs. Its ER localization is independent of upstream SPK1 activation signaling and the physical association with the WAVE/SCAR …	"GRL"	NAP1,NCK-ASSOCIATED PROTEIN 1,NAPP	GNARLED	GNARLED (GRL)%3B CONTAINS InterPro DOMAIN/s: Nck-associated protein 1 (InterPro:IPR019137)%3B Has 2387 Blast hits to 741 proteins in 151 species: Archae - 0%3B Bacteria - 54%3B Metazoa - 569%3B Fungi - 142%3B Plants - 67%3B Viruses - 0%3B Other Eukaryotes - 1555 (source: NCBI BLink).	VIT_01s0011g01630	86.6
VvCabSauv08_H0000F_024.ver1.0.g002410	4.23146	3.91573	3.36557	3.308	2.70006	3.18721	2.58258	3.07591	3.68575	2.50299	3.17171	3.41454	3.39602	3.63234	3.54309	2.86996	3.44289	2.80553	2.93117	2.56216	2.96598	3.26165	3.07558	3.02679	-0.807839	-0.40248	probable NAP1	0	0	0	0	IPR019137 (PFAM), IPR019137 (PANTHER), PTHR12093:SF13 (PANTHER), NON_CYTOPLASMIC_DOMAIN (PHOBIUS), TRANSMEMBRANE (PHOBIUS), CYTOPLASMIC_DOMAIN (PHOBIUS), TMhelix (TMHMM)	no GO terms	no GO terms	AT2G35110.1	66.7	7.6e-29	125.6	1-to-many	AT2G35110.2	AT2G35110.1	transcription activator	Component of the WAVE protein complex which act as activators of ARP2/3 complex involved in actin nucleation. Required for trichome morphogenesis. Mutant displays distorted trichomes%2C a phenotype that can be phenocopied by treatment of WT plants with actin-interacting drugs. Its ER localization is independent of upstream SPK1 activation signaling and the physical association with the WAVE/SCAR …	"GRL"	NAP1,NCK-ASSOCIATED PROTEIN 1,NAPP	GNARLED	GNARLED (GRL)%3B CONTAINS InterPro DOMAIN/s: Nck-associated protein 1 (InterPro:IPR019137)%3B Has 2387 Blast hits to 741 proteins in 151 species: Archae - 0%3B Bacteria - 54%3B Metazoa - 569%3B Fungi - 142%3B Plants - 67%3B Viruses - 0%3B Other Eukaryotes - 1555 (source: NCBI BLink).	VIT_01s0011g01630	80.4
VvCabSauv08_H0000F_025.ver1.0.g002420	3.39372	3.27884	3.39857	3.45133	3.63915	3.24676	2.36038	3.01151	3.07912	3.223	3.42174	3.13502	2.78062	3.35771	3.41293	2.64621	3.25243	3.26033	3.34662	3.44233	3.46739	4.13455	3.59942	3.73654	-0.0971217	0.639754	KTI12 homolog	F:GO:0000166, C:GO:0005634, F:GO:0005515, P:GO:0007275, F:GO:0004518, C:GO:0005739, P:GO:0009653, P:GO:0009058, C:GO:0009536, P:GO:0040007	F:nucleotide binding, C:nucleus, F:protein binding, P:multicellular organism development, F:nuclease activity, C:mitochondrion, P:anatomical structure morphogenesis, P:biosynthetic process, C:plastid, P:growth	0	0	G3DSA:3.40.50.300 (GENE3D), IPR013641 (PFAM), PTHR12435 (PANTHER), PTHR12435:SF4 (PANTHER), IPR027417 (SUPERFAMILY)	no GO terms	no GO terms	AT1G13870.1	74	4e-126	449.1	1-to-1		AT1G13870.1	KTI12-like%2C chromatin associated protein	Encodes a homolog of the yeast TOT4/KTI12 protein. Yeast TOT4/KTI12 associates with Elongator%2C a multisubunit complex that binds the RNA polymerase II transcription elongation complex. Ds insertion mutant has enlarged shoot apical region%2C 4 to 6 long slender leaves followed by spike-like structures%2C short roots. Mutants also have no ncm5U (5-carbamoylmethyluridine).	"DRL1"	AtKTI12	DEFORMED ROOTS AND LEAVES 1	DEFORMED ROOTS AND LEAVES 1 (DRL1)%3B CONTAINS InterPro DOMAIN/s: Chromatin associated protein KTI12 (InterPro:IPR013641)%3B Has 345 Blast hits to 340 proteins in 174 species: Archae - 7%3B Bacteria - 2%3B Metazoa - 117%3B Fungi - 134%3B Plants - 50%3B Viruses - 0%3B Other Eukaryotes - 35 (source: NCBI BLink).	VIT_01s0011g00770	99.3
VvCabSauv08_H0000F_025.ver1.0.g002430	0.622622	0.338754	0.205538	0.0987025	0.317525	0.49321	0.879963	0.649159	0.672268	0.684387	0.482075	0.88852	0.131811	0.943643	0	0.272224	0	0.217713	0.912628	0.787116	0.149175	1.46226	1.3604	1.10002	0.296023	0.949076	hydroxyisourate hydrolase family	P:GO:0019748, P:GO:0009056, P:GO:0009058, C:GO:0005576, P:GO:0006139, C:GO:0009536, P:GO:0006950, F:GO:0003677, C:GO:0005634, P:GO:0005975, F:GO:0003700, P:GO:0009628, F:GO:0005515, C:GO:0005618, P:GO:0009719, P:GO:0006629, F:GO:0016787	P:secondary metabolic process, P:catabolic process, P:biosynthetic process, C:extracellular region, P:nucleobase-containing compound metabolic process, C:plastid, P:response to stress, F:DNA binding, C:nucleus, P:carbohydrate metabolic process, F:transcription factor activity, sequence-specific DNA binding, P:response to abiotic stimulus, F:protein binding, C:cell wall, P:response to endogenous s…	EC:3.2.1.21, EC:3.2.1.23, EC:3.2.1.39, EC:3.2.1.38	Beta-glucosidase, Beta-galactosidase, Glucan endo-1,3-beta-D-glucosidase, Beta-D-fucosidase	IPR001360 (PRINTS), IPR001360 (PFAM), G3DSA:3.20.20.80 (GENE3D), PTHR10353:SF106 (PANTHER), IPR001360 (PANTHER), IPR033132 (PROSITE_PATTERNS), IPR033132 (PROSITE_PATTERNS), SIGNAL_PEPTIDE (PHOBIUS), SIGNAL_PEPTIDE_C_REGION (PHOBIUS), CYTOPLASMIC_DOMAIN (PHOBIUS), NON_CYTOPLASMIC_DOMAIN (PHOBIUS), TRANSMEMBRANE (PHOBIUS), SIGNAL_PEPTIDE_H_REGION (PHOBIUS), SIGNAL_PEPTIDE_N_REGION (PHOBIUS), Signal…	P:GO:0005975, F:GO:0004553	P:carbohydrate metabolic process, F:hydrolase activity, hydrolyzing O-glycosyl compounds	AT1G26560.1	75.1	3.6e-229	793.1	1-to-1		AT1G26560.1	beta glucosidase 40		"BGLU40"		beta glucosidase 40	beta glucosidase 40 (BGLU40)%3B FUNCTIONS IN: cation binding%2C hydrolase activity%2C hydrolyzing O-glycosyl compounds%2C catalytic activity%3B INVOLVED IN: carbohydrate metabolic process%3B LOCATED IN: apoplast%2C chloroplast%3B EXPRESSED IN: 23 plant structures%3B EXPRESSED DURING: 13 growth stages%3B CONTAINS InterPro DOMAIN/s: Glycoside hydrolase%2C family 1 (InterPro:IPR001360)%2C Glycoside …	VIT_01s0011g00750	96.4
VvCabSauv08_H0000F_025.ver1.0.g002440	0	0.18035	0.173282	0.209598	0.304941	0.31459	0.18451	0.279981	0	0.252984	0.178063	0.210924	0.504958	0.522388	0.259457	0.703128	0.331926	0.400597	0	0.190711	0.437312	0.268176	0.363296	0.230651	0.0961126	-0.14156	probable mitochondrial-processing peptidase subunit mitochondrial	P:GO:0019538, P:GO:0006091, C:GO:0005739, C:GO:0005576, F:GO:0004872, F:GO:0005488, F:GO:0004871, P:GO:0006139, C:GO:0005886, F:GO:0016787	P:protein metabolic process, P:generation of precursor metabolites and energy, C:mitochondrion, C:extracellular region, F:receptor activity, F:binding, F:signal transducer activity, P:nucleobase-containing compound metabolic process, C:plasma membrane, F:hydrolase activity	EC:3.4.24	Acting on peptide bonds (peptidases)	G3DSA:3.30.830.10 (GENE3D), G3DSA:3.30.830.10 (GENE3D), IPR007863 (PFAM), IPR011765 (PFAM), mobidb-lite (MOBIDB_LITE), PTHR11851:SF158 (PANTHER), PTHR11851 (PANTHER), IPR001431 (PROSITE_PATTERNS), IPR011249 (SUPERFAMILY), IPR011249 (SUPERFAMILY)	F:GO:0003824, F:GO:0046872, P:GO:0006508, F:GO:0004222	F:catalytic activity, F:metal ion binding, P:proteolysis, F:metalloendopeptidase activity	AT3G02090.1	71.3	1.7e-202	703.7	1-to-1		AT3G02090.1	Insulinase (Peptidase family M16) protein		"MPPBETA"			MPPBETA%3B FUNCTIONS IN: metalloendopeptidase activity%2C zinc ion binding%3B INVOLVED IN: proteolysis%3B LOCATED IN: in 11 components%3B EXPRESSED IN: 27 plant structures%3B EXPRESSED DURING: 17 growth stages%3B CONTAINS InterPro DOMAIN/s: Peptidase M16%2C zinc-binding site (InterPro:IPR001431)%2C Peptidase M16%2C C-terminal (InterPro:IPR007863)%2C Peptidase M16%2C N-terminal (InterPro:IPR011765…	VIT_01s0011g00740	98.6
VvCabSauv08_H0000F_025.ver1.0.g002450	0.684175	0.628002	0	0	0.926532	0.772691	0	0.797538	0	0	0.407451	0	0.169285	1.16258	0	0	0	0.757498	0.563606	0.390954	0	0	0	0	-0.301575	-0.443956	alpha-1,4 glucan phosphorylase L chloroplastic amyloplastic	P:GO:0005975, P:GO:0006091, P:GO:0009628, F:GO:0005515, P:GO:0009056, C:GO:0016020, C:GO:0005829, F:GO:0016740, C:GO:0009536, P:GO:0006950	P:carbohydrate metabolic process, P:generation of precursor metabolites and energy, P:response to abiotic stimulus, F:protein binding, P:catabolic process, C:membrane, C:cytosol, F:transferase activity, C:plastid, P:response to stress	EC:2.4.1.1	Glycogen phosphorylase	IPR000811 (PFAM), G3DSA:3.40.50.2000 (GENE3D), IPR000811 (PIRSF), IPR011833 (TIGRFAM), G3DSA:3.40.50.2000 (GENE3D), mobidb-lite (MOBIDB_LITE), PTHR11468:SF16 (PANTHER), IPR000811 (PANTHER), IPR035090 (PROSITE_PATTERNS), IPR011833 (CDD), SSF53756 (SUPERFAMILY)	F:GO:0008184, F:GO:0004645, P:GO:0005975, F:GO:0030170	F:glycogen phosphorylase activity, F:phosphorylase activity, P:carbohydrate metabolic process, F:pyridoxal phosphate binding	AT3G29320.1	73.1	0	1421	1-to-1		AT3G29320.1	Glycosyl transferase%2C family 35	Encodes a plastidic alpha-glucan phosphorylase. In vitro%2C the enzyme has a preference for maltooligosaccharides%2C such as maltoheptaose.	"PHS1"		alpha-glucan phosphorylase 1	Glycosyl transferase%2C family 35%3B FUNCTIONS IN: phosphorylase activity%2C transferase activity%2C transferring glycosyl groups%3B INVOLVED IN: response to water deprivation%2C response to temperature stimulus%3B LOCATED IN: chloroplast stroma%2C chloroplast%2C plastid%3B EXPRESSED IN: 23 plant structures%3B EXPRESSED DURING: 13 growth stages%3B CONTAINS InterPro DOMAIN/s: Glycogen/starch/alpha…	VIT_01s0011g00730	97.7
VvCabSauv08_H0000F_025.ver1.0.g002460	4.05982	3.92563	4.40215	3.73799	4.0465	4.0869	4.0508	4.40492	3.46628	3.33297	4.57119	4.78036	4.44155	4.37127	3.96011	3.06869	2.44794	4.33764	3.51252	3.23476	3.05154	3.65314	3.15123	3.0949	0.0989741	-0.957889	probable WRKY transcription factor 57	C:GO:0005634, F:GO:0003677, F:GO:0003700, P:GO:0009628, C:GO:0005618, C:GO:0016020, P:GO:0009058, P:GO:0006139, P:GO:0006950	C:nucleus, F:DNA binding, F:transcription factor activity, sequence-specific DNA binding, P:response to abiotic stimulus, C:cell wall, C:membrane, P:biosynthetic process, P:nucleobase-containing compound metabolic process, P:response to stress	0	0	IPR003657 (SMART), IPR003657 (G3DSA:2.20.25.GENE3D), IPR003657 (PFAM), mobidb-lite (MOBIDB_LITE), mobidb-lite (MOBIDB_LITE), PTHR31221 (PANTHER), PTHR31221:SF61 (PANTHER), IPR003657 (PROSITE_PROFILES), IPR003657 (SUPERFAMILY)	F:GO:0003700, P:GO:0006355, F:GO:0043565	F:transcription factor activity, sequence-specific DNA binding, P:regulation of transcription, DNA-templated, F:sequence-specific DNA binding	AT1G69310.1	51	1.1e-51	201.8	1-to-many	AT1G69310.2,AT1G69310.4	AT1G69310.1	WRKY DNA-binding protein 57	Encodes WRKY57%2C a member of the WRKY Transcription Factor. Activation of WRKY57 confers drought tolerance.	"WRKY57"	ATWRKY57	WRKY DNA-binding protein 57	WRKY DNA-binding protein 57 (WRKY57)%3B CONTAINS InterPro DOMAIN/s: DNA-binding WRKY (InterPro:IPR003657)%3B BEST Arabidopsis thaliana protein match is: WRKY DNA-binding protein 48 (TAIR:AT5G49520.1)%3B Has 3531 Blast hits to 3086 proteins in 203 species: Archae - 2%3B Bacteria - 2%3B Metazoa - 6%3B Fungi - 13%3B Plants - 3487%3B Viruses - 0%3B Other Eukaryotes - 21 (source: NCBI BLink).	VIT_01s0011g00720	100
VvCabSauv08_H0000F_025.ver1.0.g002470	0.458931	0.450548	0	0.59954	0.523004	0.595144	0.383711	0	0.64499	0	0.492684	0.497071	0.848283	0.728548	0	0	0.892755	0.611493	0	0.260766	0	0.238392	0.108638	0.365403	0.0267586	-0.288133	Zinc finger ZAT4	F:GO:0003676, C:GO:0005634, P:GO:0009607, P:GO:0009628, P:GO:0009605, C:GO:0005886, C:GO:0009536, P:GO:0006950	F:nucleic acid binding, C:nucleus, P:response to biotic stimulus, P:response to abiotic stimulus, P:response to external stimulus, C:plasma membrane, C:plastid, P:response to stress	0	0	IPR013087 (SMART), G3DSA:3.30.160.60 (GENE3D), G3DSA:3.30.160.60 (GENE3D), G3DSA:2.20.28.30 (GENE3D), PF13912 (PFAM), mobidb-lite (MOBIDB_LITE), PTHR26374:SF260 (PANTHER), PTHR26374 (PANTHER), IPR013087 (PROSITE_PATTERNS), IPR013087 (PROSITE_PATTERNS), IPR013087 (PROSITE_PATTERNS), IPR013087 (PROSITE_PROFILES), IPR013087 (PROSITE_PROFILES), IPR013087 (PROSITE_PROFILES), IPR013087 (SUPERFAMILY)	F:GO:0003676	F:nucleic acid binding	AT1G26610.1	30.6	9e-35	146.4	1-to-1		AT1G26610.1	C2H2-like zinc finger protein					C2H2-like zinc finger protein%3B FUNCTIONS IN: sequence-specific DNA binding transcription factor activity%2C zinc ion binding%2C nucleic acid binding%3B INVOLVED IN: regulation of transcription%3B LOCATED IN: intracellular%3B EXPRESSED IN: 23 plant structures%3B EXPRESSED DURING: 14 growth stages%3B CONTAINS InterPro DOMAIN/s: Zinc finger%2C C2H2-like (InterPro:IPR015880)%2C Zinc finger%2C C2H2-…	VIT_01s0011g00710	100
VvCabSauv08_H0000F_025.ver1.0.g002480	0.213434	0.402322	0.710107	0.754941	0.434345	0.630822	0.222504	0	0	0.436891	0.217392	0.660349	0.522303	0.649717	0	0	0	0	0.309643	0	0	0.223408	0.368848	0.446465	-0.00374379	-0.0444331	hypothetical protein PHAVU_009G246100g	0	0	0	0	mobidb-lite (MOBIDB_LITE), mobidb-lite (MOBIDB_LITE)	no GO terms	no GO terms
VvCabSauv08_H0000F_025.ver1.0.g002490	3.3357	3.67517	3.348	3.51279	3.86268	2.92141	3.67694	3.57969	3.34022	3.18789	3.15209	2.34706	2.93377	3.52137	2.75024	3.1912	3.10606	3.16108	3.22346	3.23289	3.5106	3.86643	3.53377	3.3553	-0.557276	0.516704	ELM2 domain	P:GO:0006091, F:GO:0005515, P:GO:0016043, P:GO:0009058, F:GO:0030234, P:GO:0006139, C:GO:0009536	P:generation of precursor metabolites and energy, F:protein binding, P:cellular component organization, P:biosynthetic process, F:enzyme regulator activity, P:nucleobase-containing compound metabolic process, C:plastid	0	0	G3DSA:1.10.10.60 (GENE3D), mobidb-lite (MOBIDB_LITE), mobidb-lite (MOBIDB_LITE), PTHR22970:SF35 (PANTHER), PTHR22970 (PANTHER), cd00167 (CDD)	no GO terms	no GO terms	AT1G26580.1	40.5	1.3e-74	278.9	1-to-many	AT1G26580.2	AT1G26580.1	ELM2 domain protein					FUNCTIONS IN: molecular_function unknown%3B INVOLVED IN: biological_process unknown%3B LOCATED IN: cellular_component unknown%3B EXPRESSED IN: 24 plant structures%3B EXPRESSED DURING: 15 growth stages%3B BEST Arabidopsis thaliana protein match is: ELM2 domain-containing protein (TAIR:AT2G03470.1)%3B Has 161 Blast hits to 161 proteins in 17 species: Archae - 0%3B Bacteria - 0%3B Metazoa - 1%3B Fun…	VIT_01s0011g00700	100
VvCabSauv08_H0000F_025.ver1.0.g002500	7.12845	6.84982	6.76576	6.89813	6.70237	6.38877	6.26996	6.35179	6.6876	6.63626	6.38856	6.42367	6.94953	6.89371	6.56103	6.90755	6.89306	6.40283	7.23106	6.81697	6.5086	6.12568	6.38445	6.18601	-0.431845	-0.569377	UDP-glucose 6-dehydrogenase	F:GO:0000166, C:GO:0005634, P:GO:0005975, C:GO:0005618, C:GO:0016020, P:GO:0016043, C:GO:0005829, P:GO:0009058, C:GO:0005576, P:GO:0006139, F:GO:0016787	F:nucleotide binding, C:nucleus, P:carbohydrate metabolic process, C:cell wall, C:membrane, P:cellular component organization, C:cytosol, P:biosynthetic process, C:extracellular region, P:nucleobase-containing compound metabolic process, F:hydrolase activity	EC:1.1.1.22	UDP-glucose 6-dehydrogenase	IPR014027 (SMART), IPR014027 (PFAM), G3DSA:3.40.50.720 (GENE3D), IPR017476 (TIGRFAM), G3DSA:3.40.50.720 (GENE3D), IPR001732 (PFAM), G3DSA:1.20.5.100 (GENE3D), IPR017476 (PIRSF), IPR014026 (PFAM), IPR028356 (PIRSF), PTHR11374 (PANTHER), PTHR11374:SF31 (PANTHER), IPR016040 (SUPERFAMILY), IPR014027 (SUPERFAMILY), IPR008927 (SUPERFAMILY)	F:GO:0016616, F:GO:0051287, F:GO:0003979, P:GO:0055114	F:oxidoreductase activity, acting on the CH-OH group of donors, NAD or NADP as acceptor, F:NAD binding, F:UDP-glucose 6-dehydrogenase activity, P:oxidation-reduction process	AT5G15490.1	90	3.7e-259	891.7	1-to-1		AT5G15490.1	UDP-glucose 6-dehydrogenase family protein	Encodes one of four UDP-glucose dehydrogenase UGD) genes. Mutation of this gene in combination with UGD2 leads to swollen plant cell walls and severe developmental defects associated with changes in pectic polysaccharides.	"UGD3"		UDP-glucose dehydrogenase 3	UDP-glucose 6-dehydrogenase family protein%3B FUNCTIONS IN: in 7 functions%3B INVOLVED IN: oxidation reduction%2C metabolic process%3B LOCATED IN: cytosol%2C cell wall%2C nucleus%3B EXPRESSED IN: 24 plant structures%3B EXPRESSED DURING: 13 growth stages%3B CONTAINS InterPro DOMAIN/s: UDP-glucose/GDP-mannose dehydrogenase%2C N-terminal (InterPro:IPR001732)%2C 6-phosphogluconate dehydrogenase%2C C-…	VIT_01s0011g00690	100
VvCabSauv08_H0000F_025.ver1.0.g002510	5.83387	5.97234	5.93539	5.7362	5.93817	5.87214	5.53963	5.68409	5.74573	5.69215	5.84767	5.87723	5.44618	5.60761	5.68467	5.56376	5.52094	5.65645	5.4269	5.5611	5.46708	5.86582	5.85751	5.86951	-0.108183	0.284797	40S ribosomal S19-like	P:GO:0005975, F:GO:0003723, C:GO:0005618, C:GO:0016020, F:GO:0005198, P:GO:0016043, C:GO:0005829, C:GO:0005730, C:GO:0005840, C:GO:0005773, P:GO:0006412, F:GO:0016787	P:carbohydrate metabolic process, F:RNA binding, C:cell wall, C:membrane, F:structural molecule activity, P:cellular component organization, C:cytosol, C:nucleolus, C:ribosome, C:vacuole, P:translation, F:hydrolase activity	EC:3.2.1.21	Beta-glucosidase	IPR001266 (SMART), IPR001266 (PFAM), IPR001266 (PANTHER), PTHR11710:SF5 (PANTHER), IPR018277 (PROSITE_PATTERNS), IPR001266 (PRODOM), IPR011991 (SUPERFAMILY)	F:GO:0003735, C:GO:0005840, C:GO:0005622, P:GO:0006412	F:structural constituent of ribosome, C:ribosome, C:intracellular, P:translation	AT3G02080.1	85.3	8.8e-56	214.2	1-to-1		AT3G02080.1	Ribosomal protein S19e family protein					Ribosomal protein S19e family protein%3B FUNCTIONS IN: structural constituent of ribosome%3B INVOLVED IN: translation%3B LOCATED IN: cytosolic small ribosomal subunit%2C cytosolic ribosome%2C ribosome%2C cell wall%3B EXPRESSED IN: 24 plant structures%3B EXPRESSED DURING: 13 growth stages%3B CONTAINS InterPro DOMAIN/s: Ribosomal protein S19e%2C conserved site (InterPro:IPR018277)%2C Ribosomal prot…	VIT_01s0011g00680	100
VvCabSauv08_H0000F_025.ver1.0.g002520	0	0	0.168823	0	0.35081	0	0	0	0	0	0	0	0	0	0.793178	0.809838	0	0	0	0	0	0	0	0	-0.0562743	-0.264393	soluble N-ethylmaleimide-sensitive factor adaptor 33	P:GO:0009607, P:GO:0009628, P:GO:0009605, P:GO:0009719, P:GO:0007049, C:GO:0005886, C:GO:0009536	P:response to biotic stimulus, P:response to abiotic stimulus, P:response to external stimulus, P:response to endogenous stimulus, P:cell cycle, C:plasma membrane, C:plastid	0	0	Coil (COILS), Coil (COILS), IPR000727 (SMART), G3DSA:1.20.5.110 (GENE3D), G3DSA:1.20.5.110 (GENE3D), mobidb-lite (MOBIDB_LITE), mobidb-lite (MOBIDB_LITE), PTHR19305 (PANTHER), PTHR19305:SF19 (PANTHER), IPR000727 (PROSITE_PROFILES), cd15861 (CDD), cd15841 (CDD), SSF58038 (SUPERFAMILY), SSF58038 (SUPERFAMILY)	no GO terms	no GO terms	AT5G61210.1	55	2.7e-63	240.7	1-to-many	AT5G61210.2	AT5G61210.1	soluble N-ethylmaleimide-sensitive factor adaptor protein 33	membrane localized t-SNARE SNAP25 homologue%2C probably involved in cytokinesis and cell plate formation	"SNAP33"	ATSNAP33,ATSNAP33B,SNP33	soluble N-ethylmaleimide-sensitive factor adaptor protein 33	soluble N-ethylmaleimide-sensitive factor adaptor protein 33 (SNAP33)%3B FUNCTIONS IN: protein binding%2C SNAP receptor activity%3B INVOLVED IN: vesicle-mediated transport%2C response to other organism%2C cellular membrane fusion%2C response to mechanical stimulus%2C cytokinesis by cell plate formation%3B LOCATED IN: integral to membrane of membrane fraction%2C plasma membrane%2C chloroplast%2C c…	VIT_01s0011g00670	100
VvCabSauv08_H0000F_025.ver1.0.g002530	0	0	0.222619	0.310411	0.524435	0	0	0	0	0	0.231735	0	0.274518	0	0.820394	0.252009	0.122316	0.404438	0	0.0692622	0.686446	0	0	0	0.00303852	-0.364971	Tetratricopeptide repeat (TPR)-like superfamily	F:GO:0003723, F:GO:0005515, P:GO:0007275, F:GO:0004518, F:GO:0005198, P:GO:0006464, C:GO:0009536	F:RNA binding, F:protein binding, P:multicellular organism development, F:nuclease activity, F:structural molecule activity, P:cellular protein modification process, C:plastid	0	0	IPR002885 (TIGRFAM), G3DSA:3.30.2320.10 (GENE3D), IPR032867 (PFAM), IPR011990 (G3DSA:1.25.40.GENE3D), IPR002885 (PFAM), IPR002885 (PFAM), IPR011990 (G3DSA:1.25.40.GENE3D), PTHR24015 (PANTHER), PTHR24015:SF1010 (PANTHER), IPR002885 (PROSITE_PROFILES), IPR002885 (PROSITE_PROFILES), IPR002885 (PROSITE_PROFILES), IPR002885 (PROSITE_PROFILES), IPR002885 (PROSITE_PROFILES), IPR002885 (PROSITE_PROFILES)…	F:GO:0008270, F:GO:0005515	F:zinc ion binding, F:protein binding	AT1G08070.1	68.5	1.3e-183	640.6	1-to-many	AT1G08070.2	AT1G08070.1	Tetratricopeptide repeat (TPR)-like superfamily protein	Encodes a chloroplast RNA editing factor.	"OTP82"	EMB3102,EMBRYO DEFECTIVE 3102	ORGANELLE TRANSCRIPT PROCESSING 82	ORGANELLE TRANSCRIPT PROCESSING 82 (OTP82)%3B CONTAINS InterPro DOMAIN/s: Pentatricopeptide repeat (InterPro:IPR002885)%3B BEST Arabidopsis thaliana protein match is: Tetratricopeptide repeat (TPR)-like superfamily protein (TAIR:AT2G29760.1)%3B Has 45065 Blast hits to 15003 proteins in 296 species: Archae - 0%3B Bacteria - 12%3B Metazoa - 221%3B Fungi - 219%3B Plants - 43815%3B Viruses - 0%3B Oth…	VIT_01s0011g00660	100
VvCabSauv08_H0000F_025.ver1.0.g002540	5.20833	5.30631	5.40712	5.44083	5.29969	5.32535	5.42933	5.51679	5.35067	5.35331	5.33117	5.29197	5.23453	5.33403	5.29477	5.42502	5.32495	5.49182	5.53899	5.52347	5.47785	5.29802	5.51314	5.24696	0.0182272	0.0649316	probable inactive purple acid phosphatase 2	P:GO:0005975, C:GO:0005768, C:GO:0005739, C:GO:0016020, P:GO:0016043, C:GO:0005794, F:GO:0005488, P:GO:0006810, C:GO:0009536, F:GO:0016787	P:carbohydrate metabolic process, C:endosome, C:mitochondrion, C:membrane, P:cellular component organization, C:Golgi apparatus, F:binding, P:transport, C:plastid, F:hydrolase activity	EC:3.1.3.41, EC:3.1.3.2	4-nitrophenylphosphatase, Acid phosphatase	IPR004843 (PFAM), IPR015914 (PFAM), IPR029052 (G3DSA:3.60.21.GENE3D), IPR025733 (PFAM), G3DSA:2.60.40.380 (GENE3D), PTHR22953 (PANTHER), PTHR22953:SF79 (PANTHER), CYTOPLASMIC_DOMAIN (PHOBIUS), SIGNAL_PEPTIDE_C_REGION (PHOBIUS), SIGNAL_PEPTIDE_N_REGION (PHOBIUS), TRANSMEMBRANE (PHOBIUS), SIGNAL_PEPTIDE_H_REGION (PHOBIUS), SIGNAL_PEPTIDE (PHOBIUS), NON_CYTOPLASMIC_DOMAIN (PHOBIUS), cd00839 (CDD), S…	F:GO:0046872, F:GO:0003993, F:GO:0016787	F:metal ion binding, F:acid phosphatase activity, F:hydrolase activity	AT1G13900.1	64.4	2.1e-265	912.9	1-to-1		AT1G13900.1	Purple acid phosphatases superfamily protein	Encodes a dual-localized acid phosphatase (mitochondria and chloroplast) that modulates carbon metabolism.	"PAP2"		purple acid phosphatase 2	Purple acid phosphatases superfamily protein%3B FUNCTIONS IN: hydrolase activity%2C protein serine/threonine phosphatase activity%2C metal ion binding%2C acid phosphatase activity%3B INVOLVED IN: biological_process unknown%3B LOCATED IN: chloroplast%3B EXPRESSED IN: 25 plant structures%3B EXPRESSED DURING: 15 growth stages%3B CONTAINS InterPro DOMAIN/s: Purple acid phosphatase%2C N-terminal (Inte…	VIT_01s0011g00650	100
VvCabSauv08_H0000F_025.ver1.0.g002550	2.25579	0.94859	0.930571	1.57132	0.968992	2.57805	1.54374	2.68191	2.50649	2.53537	2.83222	3.99652	1.54284	1.83549	1.99819	1.82792	1.1758	0	1.68315	1.58619	0	1.66957	1.23228	0	1.74305	-0.824892	CLAVATA3 ESR-RELATED 14	0	0	0	0	mobidb-lite (MOBIDB_LITE), PTHR34359 (PANTHER), PTHR34359:SF6 (PANTHER)	no GO terms	no GO terms	AT1G26600.1	95.5	3e-07	51.6	1-to-many	AT1G26600.2	AT1G26600.1	CLAVATA3/ESR-RELATED 9	Member of a large family of putative ligands homologous to the Clavata3 gene. Consists of a single exon. Can partially replace CLV3 function in vivo.	"CLE9"		CLAVATA3/ESR-RELATED 9	CLAVATA3/ESR-RELATED 9 (CLE9)%3B BEST Arabidopsis thaliana protein match is: CLAVATA3/ESR-RELATED 10 (TAIR:AT1G69320.1)%3B Has 71 Blast hits to 71 proteins in 14 species: Archae - 0%3B Bacteria - 0%3B Metazoa - 0%3B Fungi - 0%3B Plants - 71%3B Viruses - 0%3B Other Eukaryotes - 0 (source: NCBI BLink).
VvCabSauv08_H0000F_025.ver1.0.g002560	0	0	0.298116	0.795312	0.480245	0.809332	1.31729	0.782312	0	0.272336	0	0	0.996269	0.955632	1.53476	0.260192	1.35773	0.381561	0.487124	0.852299	0	1.0638	0.727946	0.220233	-0.00859338	-0.491563	pentatricopeptide repeat-containing family	F:GO:0003723, F:GO:0005515, F:GO:0004518, C:GO:0005622	F:RNA binding, F:protein binding, F:nuclease activity, C:intracellular	0	0	IPR002885 (TIGRFAM), IPR002885 (PFAM), IPR011990 (G3DSA:1.25.40.GENE3D), IPR002885 (PFAM), IPR011990 (G3DSA:1.25.40.GENE3D), G3DSA:3.30.2320.10 (GENE3D), PTHR24015:SF1261 (PANTHER), PTHR24015 (PANTHER), IPR002885 (PROSITE_PROFILES), IPR002885 (PROSITE_PROFILES), IPR002885 (PROSITE_PROFILES), IPR002885 (PROSITE_PROFILES), IPR002885 (PROSITE_PROFILES), IPR002885 (PROSITE_PROFILES), IPR002885 (PROSI…	F:GO:0005515	F:protein binding	AT1G08070.1	31.5	1.9e-88	324.7	1-to-1		AT1G08070.1	Tetratricopeptide repeat (TPR)-like superfamily protein	Encodes a chloroplast RNA editing factor.	"OTP82"	EMB3102,EMBRYO DEFECTIVE 3102	ORGANELLE TRANSCRIPT PROCESSING 82	ORGANELLE TRANSCRIPT PROCESSING 82 (OTP82)%3B CONTAINS InterPro DOMAIN/s: Pentatricopeptide repeat (InterPro:IPR002885)%3B BEST Arabidopsis thaliana protein match is: Tetratricopeptide repeat (TPR)-like superfamily protein (TAIR:AT2G29760.1)%3B Has 45065 Blast hits to 15003 proteins in 296 species: Archae - 0%3B Bacteria - 12%3B Metazoa - 221%3B Fungi - 219%3B Plants - 43815%3B Viruses - 0%3B Oth…	VIT_01s0011g00630	99.3
VvCabSauv08_H0000F_025.ver1.0.g002570	3.977	4.0881	3.98921	3.72416	3.8274	3.59122	3.54348	3.92687	3.88284	3.90884	3.75935	4.03932	3.6802	3.78169	3.27124	3.16291	3.33473	2.77537	2.95486	2.60129	3.28373	3.39748	3.01052	3.26662	-0.115599	-0.352838	14-3-3 GF14 iota	P:GO:0019538, P:GO:0009991, P:GO:0009056, P:GO:0009791, C:GO:0005794, P:GO:0009653, C:GO:0005773, C:GO:0009536, F:GO:0000166, P:GO:0009628, C:GO:0005829, P:GO:0007165, C:GO:0005886, P:GO:0006950, P:GO:0000003, C:GO:0005634, F:GO:0005515, C:GO:0005618, C:GO:0005739, P:GO:0009719, P:GO:0006629, P:GO:0016043, P:GO:0030154, P:GO:0016049, F:GO:0016787	P:protein metabolic process, P:response to extracellular stimulus, P:catabolic process, P:post-embryonic development, C:Golgi apparatus, P:anatomical structure morphogenesis, C:vacuole, C:plastid, F:nucleotide binding, P:response to abiotic stimulus, C:cytosol, P:signal transduction, C:plasma membrane, P:response to stress, P:reproduction, C:nucleus, F:protein binding, C:cell wall, C:mitochondrio…	EC:3.4.24, EC:3.1.1.1, EC:3.1.1.4	Acting on peptide bonds (peptidases), Carboxylesterase, Phospholipase A(2)	Coil (COILS), Coil (COILS), IPR000308 (PRINTS), IPR023410 (SMART), IPR023410 (PFAM), IPR000308 (PIRSF), IPR023410 (G3DSA:1.20.190.GENE3D), mobidb-lite (MOBIDB_LITE), PTHR18860:SF57 (PANTHER), IPR000308 (PANTHER), IPR023409 (PROSITE_PATTERNS), IPR023409 (PROSITE_PATTERNS), IPR023410 (SUPERFAMILY)	F:GO:0019904	F:protein domain specific binding	AT1G26480.1	87.6	1.1e-119	427.6	1-to-1		AT1G26480.1	general regulatory factor 12	14-3-3 protein GF14iota (grf12)	"GRF12"	GF14 IOTA	general regulatory factor 12	general regulatory factor 12 (GRF12)%3B FUNCTIONS IN: protein phosphorylated amino acid binding%3B LOCATED IN: cellular_component unknown%3B EXPRESSED IN: 6 plant structures%3B EXPRESSED DURING: L mature pollen stage%2C M germinated pollen stage%2C 4 anthesis%2C petal differentiation and expansion stage%3B CONTAINS InterPro DOMAIN/s: 14-3-3 protein (InterPro:IPR000308)%3B BEST Arabidopsis thalian…	VIT_01s0011g00620	98.1
VvCabSauv08_H0000F_025.ver1.0.g002580	4.77283	5.06412	4.64844	4.89541	4.70352	4.53769	4.88793	4.89098	4.51666	4.31593	4.76068	4.84927	4.06838	3.90901	4.06172	4.59293	4.06068	4.5338	4.33448	4.12899	4.16033	4.30782	4.69171	4.1092	-0.186506	0.356537	chromatin modification-related Eaf7	P:GO:0005975, F:GO:0005515, P:GO:0016043, P:GO:0006464, P:GO:0009058, F:GO:0016740, P:GO:0006139, C:GO:0009536, C:GO:0005654	P:carbohydrate metabolic process, F:protein binding, P:cellular component organization, P:cellular protein modification process, P:biosynthetic process, F:transferase activity, P:nucleobase-containing compound metabolic process, C:plastid, C:nucleoplasm	EC:2.4.1.1	Glycogen phosphorylase	mobidb-lite (MOBIDB_LITE), PTHR13581 (PANTHER), IPR012423 (PTHR13581:PANTHER), NON_CYTOPLASMIC_DOMAIN (PHOBIUS), CYTOPLASMIC_DOMAIN (PHOBIUS), TRANSMEMBRANE (PHOBIUS), TMhelix (TMHMM)	C:GO:0005634, C:GO:0043189, P:GO:0006355	C:nucleus, C:H4/H2A histone acetyltransferase complex, P:regulation of transcription, DNA-templated	AT1G26470.1	75.4	6.1e-21	98.2	1-to-1		AT1G26470.1	chromatin modification-like protein			SNS1,SnRK2-substrate 1		FUNCTIONS IN: molecular_function unknown%3B INVOLVED IN: regulation of transcription%3B LOCATED IN: nucleus%2C H4/H2A histone acetyltransferase complex%3B EXPRESSED IN: 23 plant structures%3B EXPRESSED DURING: 15 growth stages%3B CONTAINS InterPro DOMAIN/s: CT20 (InterPro:IPR012423)%3B Has 60 Blast hits to 60 proteins in 27 species: Archae - 0%3B Bacteria - 0%3B Metazoa - 26%3B Fungi - 2%3B Plant…	VIT_01s0011g00610	97
VvCabSauv08_H0000F_025.ver1.0.g002590	1.50179	1.68927	1.22767	1.47711	1.77044	1.5198	1.58097	1.87281	0.974934	0.423614	0.505744	0.841849	1.26801	1.34946	1.40612	0.906548	1.78579	1.24171	1.16297	1.73577	1.29039	0.780524	0.588375	0.803435	-0.882509	-0.617086	chloroplast import receptor p36 family	C:GO:0005634, F:GO:0003677, F:GO:0003700, C:GO:0016020, P:GO:0009058, P:GO:0006139, F:GO:0005215	C:nucleus, F:DNA binding, F:transcription factor activity, sequence-specific DNA binding, C:membrane, P:biosynthetic process, P:nucleobase-containing compound metabolic process, F:transporter activity	0	0	IPR004853 (PFAM), IPR004696 (TIGRFAM), PTHR11132 (PANTHER), PTHR11132:SF193 (PANTHER), TRANSMEMBRANE (PHOBIUS), TRANSMEMBRANE (PHOBIUS), NON_CYTOPLASMIC_DOMAIN (PHOBIUS), CYTOPLASMIC_DOMAIN (PHOBIUS), NON_CYTOPLASMIC_DOMAIN (PHOBIUS), TRANSMEMBRANE (PHOBIUS), NON_CYTOPLASMIC_DOMAIN (PHOBIUS), CYTOPLASMIC_DOMAIN (PHOBIUS), NON_CYTOPLASMIC_DOMAIN (PHOBIUS), CYTOPLASMIC_DOMAIN (PHOBIUS), CYTOPLASMIC…	C:GO:0016021, P:GO:0006810, F:GO:0005215	C:integral component of membrane, P:transport, F:transporter activity	AT5G46110.1	73.3	2.8e-129	461.1	1-to-many	AT5G46110.4	AT5G46110.1	Glucose-6-phosphate/phosphate translocator-like protein	Encodes a chloroplast triose phosphate / 3-phosphoglycerate translocator that transports triose phosphates derived from the Calvin cycle in the stroma to the cytosol for use in sucrose synthesis and other biosynthetic processes. A tpt mutant has altered acclimation responses.	"APE2"	TPT,triose-phosphate %26			VIT_01s0011g00590	91
VvCabSauv08_H0000F_025.ver1.0.g002600	3.40747	3.29617	3.52918	3.52992	3.87511	3.81589	3.66727	3.54488	3.85944	3.72746	3.40839	3.85703	3.18401	3.19227	3.50456	3.90288	3.67039	3.57649	3.65178	3.65058	3.75259	4.19096	4.12861	3.50108	0.253354	0.646606	pentatricopeptide repeat-containing mitochondrial	C:GO:0005634, F:GO:0003677, F:GO:0003723, F:GO:0005515, C:GO:0005739, F:GO:0004518	C:nucleus, F:DNA binding, F:RNA binding, F:protein binding, C:mitochondrion, F:nuclease activity	0	0	IPR002885 (TIGRFAM), IPR002885 (PFAM), G3DSA:3.30.2320.10 (GENE3D), IPR002885 (PFAM), IPR011990 (G3DSA:1.25.40.GENE3D), mobidb-lite (MOBIDB_LITE), PTHR24015:SF1337 (PANTHER), PTHR24015 (PANTHER), IPR002885 (PROSITE_PROFILES), SignalP-TM (SIGNALP_GRAM_POSITIVE)	F:GO:0005515	F:protein binding	AT1G26460.1	69	7.4e-228	788.1	1-to-1		AT1G26460.1	Tetratricopeptide repeat (TPR)-like superfamily protein					Tetratricopeptide repeat (TPR)-like superfamily protein%3B CONTAINS InterPro DOMAIN/s: Pentatricopeptide repeat (InterPro:IPR002885)%3B BEST Arabidopsis thaliana protein match is: Pentatricopeptide repeat (PPR) superfamily protein (TAIR:AT3G53700.1)%3B Has 8798 Blast hits to 4372 proteins in 169 species: Archae - 0%3B Bacteria - 0%3B Metazoa - 5%3B Fungi - 106%3B Plants - 8403%3B Viruses - 0%3B O…	VIT_01s0011g00580	100
VvCabSauv08_H0000F_025.ver1.0.g002610	7.4933	7.914	7.60031	7.44089	7.63776	7.34515	7.33922	7.45013	7.35634	7.37864	7.68444	7.60753	7.03103	7.52822	7.25257	7.49014	7.52244	7.34382	7.57171	7.42908	7.51327	7.69557	7.59211	7.47198	-0.112335	0.315947	glycosyl hydrolase family	P:GO:0005975, C:GO:0005618, P:GO:0016043, F:GO:0030246, C:GO:0005886, F:GO:0016787	P:carbohydrate metabolic process, C:cell wall, P:cellular component organization, F:carbohydrate binding, C:plasma membrane, F:hydrolase activity	0	0	IPR012946 (SMART), IPR012946 (PFAM), mobidb-lite (MOBIDB_LITE), PTHR32227:SF136 (PANTHER), PTHR32227 (PANTHER), SIGNAL_PEPTIDE_H_REGION (PHOBIUS), SIGNAL_PEPTIDE (PHOBIUS), TRANSMEMBRANE (PHOBIUS), SIGNAL_PEPTIDE_C_REGION (PHOBIUS), NON_CYTOPLASMIC_DOMAIN (PHOBIUS), SIGNAL_PEPTIDE_N_REGION (PHOBIUS), CYTOPLASMIC_DOMAIN (PHOBIUS), SignalP-noTM (SIGNALP_EUK), SignalP-TM (SIGNALP_GRAM_POSITIVE), Sig…	no GO terms	no GO terms	AT5G08000.1	64.6	1.1e-30	131.3	1-to-1		AT5G08000.1	glucan endo-1%2C3-beta-glucosidase-like protein 3	Encodes a member of the X8-GPI family of proteins. It localizes to the plasmodesmata and binds callose.	"E13L3"	PDCB2,PLASMODESMATA CALLOSE-BINDING PROTEIN 2	glucan endo-1%2C3-beta-glucosidase-like protein 3	glucan endo-1%2C3-beta-glucosidase-like protein 3 (E13L3)%3B FUNCTIONS IN: callose binding%2C polysaccharide binding%3B INVOLVED IN: biological_process unknown%3B LOCATED IN: plasmodesma%2C anchored to plasma membrane%2C anchored to membrane%3B EXPRESSED IN: 23 plant structures%3B EXPRESSED DURING: 13 growth stages%3B CONTAINS InterPro DOMAIN/s: X8 (InterPro:IPR012946)%3B BEST Arabidopsis thalian…	VIT_01s0011g00570	96.4
VvCabSauv08_H0000F_025.ver1.0.g002620	0	1.5345	2.26934	0.550009	2.52004	1.7953	1.83687	2.6309	2.41176	1.04145	1.04333	0.664329	1.24874	2.34342	0.920594	0	1.1565	0	0	1.84844	0.966506	1.11558	0	2.0468	-0.351577	-0.450125	alpha beta fold hydrolase	P:GO:0009607, P:GO:0009628, F:GO:0005515, P:GO:0009605, P:GO:0016043, P:GO:0006810, P:GO:0007049, C:GO:0005886, C:GO:0009536, F:GO:0016787	P:response to biotic stimulus, P:response to abiotic stimulus, F:protein binding, P:response to external stimulus, P:cellular component organization, P:transport, P:cell cycle, C:plasma membrane, C:plastid, F:hydrolase activity	0	0	IPR000639 (PRINTS), IPR000073 (PRINTS), IPR022742 (PFAM), IPR029058 (G3DSA:3.40.50.GENE3D), PTHR43689 (PANTHER), PTHR43689:SF6 (PANTHER), SIGNAL_PEPTIDE (PHOBIUS), SIGNAL_PEPTIDE_H_REGION (PHOBIUS), SIGNAL_PEPTIDE_C_REGION (PHOBIUS), NON_CYTOPLASMIC_DOMAIN (PHOBIUS), SIGNAL_PEPTIDE_N_REGION (PHOBIUS), IPR029058 (SUPERFAMILY)	F:GO:0003824	F:catalytic activity	AT1G13820.1	71.7	1.8e-135	480.3	1-to-1		AT1G13820.1	alpha/beta-Hydrolases superfamily protein					alpha/beta-Hydrolases superfamily protein%3B FUNCTIONS IN: hydrolase activity%2C catalytic activity%3B CONTAINS InterPro DOMAIN/s: Epoxide hydrolase-like (InterPro:IPR000639)%2C Alpha/beta hydrolase fold-1 (InterPro:IPR000073)%3B BEST Arabidopsis thaliana protein match is: alpha/beta-Hydrolases superfamily protein (TAIR:AT5G39220.1)%3B Has 7432 Blast hits to 7419 proteins in 1219 species: Archae …	VIT_01s0011g00550	98.8
VvCabSauv08_H0000F_025.ver1.0.g002630	4.99118	4.85151	4.71344	4.46797	4.72229	4.94373	5.33136	4.83274	4.75752	4.75121	4.81868	5.46478	5.06547	5.18904	4.92267	5.02302	5.00737	4.92552	4.94515	5.12723	4.92767	5.19031	5.41579	5.31477	0.159508	0.2479	erlin-2-B isoform X1	P:GO:0019538, P:GO:0009056, P:GO:0007165, C:GO:0005783, C:GO:0005794, F:GO:0008289, P:GO:0009058, C:GO:0005730, C:GO:0005773, P:GO:0006139, P:GO:0006950, F:GO:0005515, C:GO:0016020	P:protein metabolic process, P:catabolic process, P:signal transduction, C:endoplasmic reticulum, C:Golgi apparatus, F:lipid binding, P:biosynthetic process, C:nucleolus, C:vacuole, P:nucleobase-containing compound metabolic process, P:response to stress, F:protein binding, C:membrane	0	0	IPR001107 (SMART), IPR001107 (PFAM), mobidb-lite (MOBIDB_LITE), IPR033294 (PANTHER), PTHR15351:SF5 (PANTHER), TRANSMEMBRANE (PHOBIUS), NON_CYTOPLASMIC_DOMAIN (PHOBIUS), CYTOPLASMIC_DOMAIN (PHOBIUS), TMhelix (TMHMM)	F:GO:0031625, C:GO:0005783, P:GO:0030433	F:ubiquitin protein ligase binding, C:endoplasmic reticulum, P:ER-associated ubiquitin-dependent protein catabolic process	AT2G03510.1	66.1	8.2e-109	391.7	1-to-1		AT2G03510.1	SPFH/Band 7/PHB domain-containing membrane-associated protein family					SPFH/Band 7/PHB domain-containing membrane-associated protein family%3B FUNCTIONS IN: molecular_function unknown%3B INVOLVED IN: biological_process unknown%3B LOCATED IN: endoplasmic reticulum%2C nucleolus%2C plasma membrane%3B EXPRESSED IN: 25 plant structures%3B EXPRESSED DURING: 13 growth stages%3B CONTAINS InterPro DOMAIN/s: Band 7 protein (InterPro:IPR001107)%3B Has 1337 Blast hits to 1335 p…	VIT_01s0011g00540	86.5
VvCabSauv08_H0000F_025.ver1.0.g002640	4.44719	4.95523	3.10466	0.405671	4.59619	4.71092	4.70659	5.05573	5.23322	6.13432	5.32657	5.50952	3.50145	3.5616	3.33594	3.33761	3.40165	3.31788	3.50354	3.47851	3.4911	3.21284	3.52173	3.37524	1.48778	-0.0963923	probable ureide permease A3 isoform X2	P:GO:0006091, C:GO:0016020, F:GO:0005488, C:GO:0005576, P:GO:0006139, F:GO:0005215, C:GO:0009536, F:GO:0016787	P:generation of precursor metabolites and energy, C:membrane, F:binding, C:extracellular region, P:nucleobase-containing compound metabolic process, F:transporter activity, C:plastid, F:hydrolase activity	EC:1.9.3.1, EC:3.1.3.41, EC:3.1.3.2	Cytochrome-c oxidase, 4-nitrophenylphosphatase, Acid phosphatase	IPR009834 (PFAM), IPR030189 (PANTHER), PTHR31081:SF6 (PANTHER), TRANSMEMBRANE (PHOBIUS), TRANSMEMBRANE (PHOBIUS), TRANSMEMBRANE (PHOBIUS), TRANSMEMBRANE (PHOBIUS), TRANSMEMBRANE (PHOBIUS), NON_CYTOPLASMIC_DOMAIN (PHOBIUS), NON_CYTOPLASMIC_DOMAIN (PHOBIUS), CYTOPLASMIC_DOMAIN (PHOBIUS), TRANSMEMBRANE (PHOBIUS), NON_CYTOPLASMIC_DOMAIN (PHOBIUS), TRANSMEMBRANE (PHOBIUS), CYTOPLASMIC_DOMAIN (PHOBIUS)…	P:GO:0071705, C:GO:0016021	P:nitrogen compound transport, C:integral component of membrane	AT2G03530.1	76.5	4.4e-173	605.5	1-to-many	AT2G03530.2	AT2G03530.1	ureide permease 2	Mediate high-affinity uracil and 5-FU (a toxic uracil analogue) transport when expressed in yeast and Xenopus oocytes.Involved in allantoin transport.	"UPS2"	ATUPS2,ARABIDOPSIS THALIANA UREIDE PERMEASE 2	ureide permease 2	ureide permease 2 (UPS2)%3B FUNCTIONS IN: uracil:cation symporter activity%3B LOCATED IN: plasma membrane%3B EXPRESSED IN: 25 plant structures%3B EXPRESSED DURING: 10 growth stages%3B BEST Arabidopsis thaliana protein match is: ureide permease 1 (TAIR:AT2G03590.1)%3B Has 297 Blast hits to 263 proteins in 72 species: Archae - 0%3B Bacteria - 145%3B Metazoa - 0%3B Fungi - 0%3B Plants - 118%3B Virus…	VIT_01s0011g00530	99.5
VvCabSauv08_H0000F_025.ver1.0.g002650	0	0.974528	0.636274	0	0	0.457279	1.28573	0.759765	0	0	0	0	0.804149	0	0	1.01688	0	0	0.912088	0	0.998396	0.692466	0	0	-0.536934	-0.0372279	pentatricopeptide repeat-containing At1g26500	F:GO:0003723, F:GO:0005515, F:GO:0004518, C:GO:0005794	F:RNA binding, F:protein binding, F:nuclease activity, C:Golgi apparatus	0	0	G3DSA:3.30.2320.10 (GENE3D), IPR002885 (PFAM), IPR002885 (PFAM), IPR002885 (TIGRFAM), PTHR24015:SF978 (PANTHER), PTHR24015 (PANTHER), SIGNAL_PEPTIDE (PHOBIUS), SIGNAL_PEPTIDE_C_REGION (PHOBIUS), NON_CYTOPLASMIC_DOMAIN (PHOBIUS), SIGNAL_PEPTIDE_H_REGION (PHOBIUS), SIGNAL_PEPTIDE_N_REGION (PHOBIUS), IPR002885 (PROSITE_PROFILES), IPR002885 (PROSITE_PROFILES), IPR002885 (PROSITE_PROFILES), IPR002885 …	no GO terms	no GO terms	AT1G26500.1	61.5	2.2e-172	603.6	1-to-1		AT1G26500.1	Pentatricopeptide repeat (PPR) superfamily protein					Pentatricopeptide repeat (PPR) superfamily protein%3B CONTAINS InterPro DOMAIN/s: Pentatricopeptide repeat (InterPro:IPR002885)%3B BEST Arabidopsis thaliana protein match is: Pentatricopeptide repeat (PPR) superfamily protein (TAIR:AT3G62470.1)%3B Has 19147 Blast hits to 7603 proteins in 190 species: Archae - 0%3B Bacteria - 0%3B Metazoa - 20%3B Fungi - 126%3B Plants - 18834%3B Viruses - 0%3B Oth…	VIT_01s0011g00520	98.5
VvCabSauv08_H0000F_025.ver1.0.g002660	2.04885	1.92637	2.03897	2.01857	2.14441	2.17394	2.64668	2.1521	1.8423	2.38676	2.42157	1.21281	1.36625	2.26459	2.07745	2.10248	2.08734	1.58579	1.70911	2.23104	2.18545	2.88998	2.52648	2.61246	0.00231666	0.773546	hypothetical protein PRUPE_ppa011996mg	0	0	0	0	PTHR35693 (PANTHER)	no GO terms	no GO terms	AT1G26750.1	40.5	1.1e-31	134.4	1-to-1		AT1G26750.1	hypothetical protein					unknown protein%3B Has 44 Blast hits to 44 proteins in 16 species: Archae - 0%3B Bacteria - 0%3B Metazoa - 0%3B Fungi - 0%3B Plants - 44%3B Viruses - 0%3B Other Eukaryotes - 0 (source: NCBI BLink).	VIT_01s0011g00510	76.1
VvCabSauv08_H0000F_025.ver1.0.g002670	2.0897	2.21213	2.03562	2.65014	2.13804	1.88739	2.42186	2.19953	2.21368	1.81727	2.16615	1.84102	1.66803	1.51709	1.31678	1.5874	1.42178	1.53388	1.18094	1.22585	1.61407	1.41845	0.7718	1.73295	-0.171	-0.192896	root UVB sensitive 3	F:GO:0005515, C:GO:0016020	F:protein binding, C:membrane	0	0	IPR006968 (PFAM), IPR006968 (PANTHER), PTHR12770:SF27 (PANTHER), TRANSMEMBRANE (PHOBIUS), CYTOPLASMIC_DOMAIN (PHOBIUS), TRANSMEMBRANE (PHOBIUS), NON_CYTOPLASMIC_DOMAIN (PHOBIUS), NON_CYTOPLASMIC_DOMAIN (PHOBIUS), TRANSMEMBRANE (PHOBIUS), CYTOPLASMIC_DOMAIN (PHOBIUS), TMhelix (TMHMM), TMhelix (TMHMM), TMhelix (TMHMM)	no GO terms	no GO terms	AT1G13770.1	72.4	5.5e-177	618.6	1-to-1		AT1G13770.1	root UVB sensitive protein (Protein of unknown function%2C DUF647)		"RUS3"		ROOT UV-B SENSITIVE 3	ROOT UV-B SENSITIVE 3 (RUS3)%3B CONTAINS InterPro DOMAIN/s: Protein of unknown function DUF647 (InterPro:IPR006968)%3B BEST Arabidopsis thaliana protein match is: Protein of unknown function%2C DUF647 (TAIR:AT3G45890.1)%3B Has 450 Blast hits to 446 proteins in 132 species: Archae - 0%3B Bacteria - 0%3B Metazoa - 113%3B Fungi - 75%3B Plants - 194%3B Viruses - 0%3B Other Eukaryotes - 68 (source: NC…	VIT_01s0011g00500	99.8
VvCabSauv08_H0000F_025.ver1.0.g002680	1.82047	1.68129	1.77872	1.89242	1.79535	1.87362	1.70377	1.97988	1.38856	1.89995	2.06857	2.28493	1.81335	2.00504	1.53704	1.35491	1.8234	1.85437	1.67314	1.59164	1.86047	2.46773	2.33764	2.42477	0.324324	0.624904	pentatricopeptide repeat-containing At1g69290-like	F:GO:0003723, F:GO:0005515, C:GO:0005739, C:GO:0016020, F:GO:0004518, F:GO:0030246, F:GO:0005215	F:RNA binding, F:protein binding, C:mitochondrion, C:membrane, F:nuclease activity, F:carbohydrate binding, F:transporter activity	0	0	IPR011990 (G3DSA:1.25.40.GENE3D), IPR002885 (PFAM), IPR002885 (PFAM), IPR002885 (PFAM), IPR002885 (TIGRFAM), G3DSA:3.30.2320.10 (GENE3D), IPR025287 (PFAM), mobidb-lite (MOBIDB_LITE), PTHR24015 (PANTHER), PTHR24015:SF1280 (PANTHER), TRANSMEMBRANE (PHOBIUS), CYTOPLASMIC_DOMAIN (PHOBIUS), NON_CYTOPLASMIC_DOMAIN (PHOBIUS), IPR002885 (PROSITE_PROFILES), IPR002885 (PROSITE_PROFILES), IPR002885 (PROSITE…	F:GO:0005515, F:GO:0030247	F:protein binding, F:polysaccharide binding	AT1G69290.1	62.3	2.5e-212	736.9	1-to-1		AT1G69290.1	Pentatricopeptide repeat (PPR) superfamily protein					Pentatricopeptide repeat (PPR) superfamily protein%3B CONTAINS InterPro DOMAIN/s: Pentatricopeptide repeat (InterPro:IPR002885)%3B BEST Arabidopsis thaliana protein match is: Tetratricopeptide repeat (TPR)-like superfamily protein (TAIR:AT1G68980.1)%3B Has 11641 Blast hits to 5218 proteins in 154 species: Archae - 0%3B Bacteria - 0%3B Metazoa - 18%3B Fungi - 47%3B Plants - 11427%3B Viruses - 0%3B…	VIT_01s0011g00490	97.6
VvCabSauv08_H0000F_025.ver1.0.g002690	3.66456	3.23023	3.57094	3.59778	3.43959	3.64678	3.99633	3.90665	3.76747	4.09987	3.98591	4.1551	2.95472	3.16745	3.1006	2.95161	2.93262	3.07787	3.30898	3.26482	3.05804	3.45498	3.37446	3.03748	0.591711	0.214717	probable inactive purple acid phosphatase 1	P:GO:0008152, C:GO:0005618, C:GO:0005739, C:GO:0005576, F:GO:0004872, F:GO:0005488, F:GO:0004871, C:GO:0005886, F:GO:0016787	P:metabolic process, C:cell wall, C:mitochondrion, C:extracellular region, F:receptor activity, F:binding, F:signal transducer activity, C:plasma membrane, F:hydrolase activity	EC:3.1.3.41, EC:3.1.3.2	4-nitrophenylphosphatase, Acid phosphatase	IPR025733 (PFAM), IPR015914 (PFAM), IPR004843 (PFAM), G3DSA:2.60.40.380 (GENE3D), IPR029052 (G3DSA:3.60.21.GENE3D), PTHR22953:SF56 (PANTHER), PTHR22953 (PANTHER), TRANSMEMBRANE (PHOBIUS), CYTOPLASMIC_DOMAIN (PHOBIUS), TRANSMEMBRANE (PHOBIUS), NON_CYTOPLASMIC_DOMAIN (PHOBIUS), CYTOPLASMIC_DOMAIN (PHOBIUS), cd00839 (CDD), IPR008963 (SUPERFAMILY), IPR029052 (SUPERFAMILY)	F:GO:0046872, F:GO:0003993, F:GO:0016787	F:metal ion binding, F:acid phosphatase activity, F:hydrolase activity	AT1G13750.1	75.4	1.9e-290	996.1	1-to-1		AT1G13750.1	Purple acid phosphatases superfamily protein	Encodes a purple acid phosphatase whose expression is responsive to both phosphate (Pi) and phosphite (Phi) in roots.		ATPAP1,ARABIDOPSIS THALIANA PURPLE ACID PHOSPHATASE 1,PAP1,PURPLE ACID PHOSPHATASE 1		Purple acid phosphatases superfamily protein%3B FUNCTIONS IN: hydrolase activity%2C protein serine/threonine phosphatase activity%2C metal ion binding%2C acid phosphatase activity%3B INVOLVED IN: biological_process unknown%3B LOCATED IN: endomembrane system%3B EXPRESSED IN: 21 plant structures%3B EXPRESSED DURING: 13 growth stages%3B CONTAINS InterPro DOMAIN/s: Purple acid phosphatase%2C N-termin…	VIT_01s0011g00470	100
VvCabSauv08_H0000F_025.ver1.0.g002700	0.619836	0.556493	0	0.944394	0.226333	0.547635	0.757429	0.744772	0.529117	0	0.592978	0	0.577511	0.433561	0.353556	0.085982	0.537057	0.186651	0.468047	0.357507	0.209664	0.27699	0.388067	0.380476	-0.194451	-0.106365	hypothetical protein CICLE_v10019089mg	0	0	0	0	Coil (COILS), Coil (COILS), Coil (COILS), G3DSA:1.20.5.170 (GENE3D), mobidb-lite (MOBIDB_LITE), mobidb-lite (MOBIDB_LITE), PTHR33476:SF11 (PANTHER), PTHR33476 (PANTHER), SIGNAL_PEPTIDE_C_REGION (PHOBIUS), CYTOPLASMIC_DOMAIN (PHOBIUS), SIGNAL_PEPTIDE_N_REGION (PHOBIUS), SIGNAL_PEPTIDE_H_REGION (PHOBIUS), TRANSMEMBRANE (PHOBIUS), SIGNAL_PEPTIDE (PHOBIUS), NON_CYTOPLASMIC_DOMAIN (PHOBIUS)	no GO terms	no GO terms	AT5G61040.1	32	6.8e-62	236.9	1-to-1		AT5G61040.1	hypothetical protein					unknown protein%3B BEST Arabidopsis thaliana protein match is: unknown protein (TAIR:AT5G08010.1)%3B Has 1807 Blast hits to 1807 proteins in 277 species: Archae - 0%3B Bacteria - 0%3B Metazoa - 736%3B Fungi - 347%3B Plants - 385%3B Viruses - 0%3B Other Eukaryotes - 339 (source: NCBI BLink).	VIT_01s0011g00460	99.8
VvCabSauv08_H0000F_025.ver1.0.g002710	4.28281	4.60767	4.50598	4.20321	4.52924	4.6143	4.65753	4.34715	4.43259	4.51228	4.53204	4.77265	3.82988	4.31564	4.05751	3.59169	3.97181	4.18367	4.18155	3.70203	4.17143	4.23675	4.0394	4.00584	0.140172	0.0263207	magnesium transporter -like family	F:GO:0003824, C:GO:0016020, P:GO:0008152, C:GO:0005773, F:GO:0005215	F:catalytic activity, C:membrane, P:metabolic process, C:vacuole, F:transporter activity	EC:1.3.1.74	2-alkenal reductase (NAD(P)(+))	Coil (COILS), IPR002523 (PFAM), G3DSA:1.20.5.320 (GENE3D), G3DSA:1.20.58.340 (GENE3D), PTHR13890:SF15 (PANTHER), PTHR13890 (PANTHER), TRANSMEMBRANE (PHOBIUS), NON_CYTOPLASMIC_DOMAIN (PHOBIUS), CYTOPLASMIC_DOMAIN (PHOBIUS), TRANSMEMBRANE (PHOBIUS), CYTOPLASMIC_DOMAIN (PHOBIUS), cd12823 (CDD), SSF144083 (SUPERFAMILY), TMhelix (TMHMM), TMhelix (TMHMM)	P:GO:0055085, C:GO:0016020, F:GO:0046873, P:GO:0030001	P:transmembrane transport, C:membrane, F:metal ion transmembrane transporter activity, P:metal ion transport	AT2G03620.1	67.5	5.3e-145	512.3	1-to-many	AT2G03620.2	AT2G03620.1	magnesium transporter 3	Transmembrane magnesium transporter. One of nine family members.	"MGT3"	AtMGT3,AtMRS2-5,MRS2-5	magnesium transporter 3	magnesium transporter 3 (MGT3)%3B BEST Arabidopsis thaliana protein match is: magnesium transporter 2 (TAIR:AT1G16010.3)%3B Has 780 Blast hits to 741 proteins in 158 species: Archae - 0%3B Bacteria - 6%3B Metazoa - 65%3B Fungi - 215%3B Plants - 401%3B Viruses - 0%3B Other Eukaryotes - 93 (source: NCBI BLink).	VIT_01s0011g00450	100
VvCabSauv08_H0000F_025.ver1.0.g002720	0.772629	0	0	0	0	0.948794	0	0	0	0	0.291091	0	0	0.659852	0.867538	0	1.07079	0	0	0	0	0.814244	0.443854	0	-0.160513	-0.0897639	hyphally regulated cell wall 3-like	F:GO:0016787	F:hydrolase activity	0	0	mobidb-lite (MOBIDB_LITE), mobidb-lite (MOBIDB_LITE), PTHR33673:SF7 (PANTHER), PTHR33673 (PANTHER)	no GO terms	no GO terms	AT2G03630.1	65.5	1e-11	69.3	1-to-many	AT2G03630.2	AT2G03630.1	suppressor SRP40-like protein					unknown protein%3B BEST Arabidopsis thaliana protein match is: unknown protein (TAIR:AT1G74220.1)%3B Has 126 Blast hits to 126 proteins in 28 species: Archae - 0%3B Bacteria - 6%3B Metazoa - 7%3B Fungi - 5%3B Plants - 87%3B Viruses - 0%3B Other Eukaryotes - 21 (source: NCBI BLink).	VIT_01s0011g00440	87.1
VvCabSauv08_H0000F_025.ver1.0.g002730	2.12506	2.13378	1.66269	2.44233	2.53512	2.08253	2.54734	2.9533	2.32482	2.57674	2.50548	2.63796	2.25646	2.2622	2.10355	1.76789	2.46053	1.60017	2.60309	2.63178	2.23422	2.49594	2.33706	1.95204	0.599554	0.0542779	LRR receptor-like serine threonine- kinase RPK2	F:GO:0000166, C:GO:0005856, F:GO:0005515, P:GO:0007165, C:GO:0016020, P:GO:0006464, P:GO:0016043, F:GO:0008135, C:GO:0005840, F:GO:0016301, F:GO:0030234	F:nucleotide binding, C:cytoskeleton, F:protein binding, P:signal transduction, C:membrane, P:cellular protein modification process, P:cellular component organization, F:translation factor activity, RNA binding, C:ribosome, F:kinase activity, F:enzyme regulator activity	EC:2.7.11, EC:1.3.1.74	Transferring phosphorus-containing groups, 2-alkenal reductase (NAD(P)(+))	PR00019 (PRINTS), IPR003591 (SMART), IPR000719 (SMART), IPR032675 (G3DSA:3.80.10.GENE3D), IPR013210 (PFAM), IPR032675 (G3DSA:3.80.10.GENE3D), IPR001611 (PFAM), G3DSA:3.30.200.20 (GENE3D), IPR000719 (PFAM), IPR032675 (G3DSA:3.80.10.GENE3D), IPR032675 (G3DSA:3.80.10.GENE3D), IPR001611 (PFAM), G3DSA:1.10.510.10 (GENE3D), mobidb-lite (MOBIDB_LITE), PTHR27000 (PANTHER), PTHR27000:SF404 (PANTHER), IPR0…	F:GO:0005524, F:GO:0005515, F:GO:0004672, P:GO:0006468	F:ATP binding, F:protein binding, F:protein kinase activity, P:protein phosphorylation	AT3G02130.1	64.3	1.3e-203	708.4	1-to-many	AT3G02130.2	AT3G02130.1	receptor-like protein kinase 2	Encodes a receptor-like kinase RPK2 (also known as TOADSTOOL 2/TOAD2). Functions as a regulator of meristem maintenance. Mutants are insensitive to synthetic CLV3 peptide. Mutations in the RPK2 also result in stem cell expansion and increased number of floral organs%2C as seen in the other clv mutants. Forms homo-oligomers.	"RPK2"	CLI1,clv3 peptide insensitive 1,TOAD2,TOADSTOOL 2	receptor-like protein kinase 2	receptor-like protein kinase 2 (RPK2)%3B FUNCTIONS IN: protein serine/threonine kinase activity%2C kinase activity%2C ATP binding%3B INVOLVED IN: lignin metabolic process%2C protein amino acid phosphorylation%2C transmembrane receptor protein tyrosine kinase signaling pathway%2C pollen maturation%2C anther dehiscence%3B LOCATED IN: plasma membrane%3B EXPRESSED IN: 28 plant structures%3B EXPRESSED…	VIT_01s0011g00420	75.8
VvCabSauv08_H0000F_025.ver1.0.g002740	2.16705	1.81025	2.39329	1.16819	2.53666	3.17172	2.723	3.41879	1.60965	2.53729	2.46817	1.63529	2.59288	1.55445	0	0	1.76704	0	1.53068	1.43081	0	3.00715	1.63306	1.95034	0.0900517	0.814403	ninja-family AFP1-like	F:GO:0003676, P:GO:0007165, C:GO:0016020	F:nucleic acid binding, P:signal transduction, C:membrane	0	0	Coil (COILS), IPR012463 (PFAM), IPR032308 (PFAM), IPR032310 (PFAM), mobidb-lite (MOBIDB_LITE), mobidb-lite (MOBIDB_LITE), mobidb-lite (MOBIDB_LITE), PTHR31413:SF11 (PANTHER), IPR031307 (PANTHER)	P:GO:0007165	P:signal transduction	AT1G13740.1	39.9	2e-55	214.5	1-to-1		AT1G13740.1	ABI five binding protein 2	Encodes a member of a small plant-specific gene family whose members interact with ABI5 and appear to be involved in mediating stress responses. AFP2 mutants affect a number of ABA mediated processes such as germination and response to osmotic and sugar stress. AFP2 nuclear localization is stress dependent.	"AFP2"		ABI five binding protein 2	ABI five binding protein 2 (AFP2)%3B CONTAINS InterPro DOMAIN/s: Protein of unknown function DUF1675 (InterPro:IPR012463)%3B BEST Arabidopsis thaliana protein match is: ABI five binding protein (TAIR:AT1G69260.1)%3B Has 207 Blast hits to 201 proteins in 26 species: Archae - 0%3B Bacteria - 0%3B Metazoa - 5%3B Fungi - 6%3B Plants - 185%3B Viruses - 3%3B Other Eukaryotes - 8 (source: NCBI BLink).	VIT_01s0011g00410	100
VvCabSauv08_H0000F_025.ver1.0.g002750	2.23923	1.88298	2.02768	2.06111	1.82575	1.31839	1.96017	1.08907	1.49424	1.79661	1.79911	1.83339	1.24822	2.25311	1.40208	0.671909	1.25626	2.05338	2.18004	0.91388	1.86771	1.54259	1.73603	2.188	-0.240256	0.187739	ras GTPase-activating -binding 1	F:GO:0003723, C:GO:0005829, P:GO:0006810	F:RNA binding, C:cytosol, P:transport	0	0	IPR000504 (SMART), G3DSA:3.30.70.330 (GENE3D), IPR000504 (PFAM), G3DSA:3.10.450.50 (GENE3D), IPR002075 (PFAM), mobidb-lite (MOBIDB_LITE), mobidb-lite (MOBIDB_LITE), mobidb-lite (MOBIDB_LITE), PTHR10693:SF31 (PANTHER), PTHR10693 (PANTHER), IPR000504 (PROSITE_PROFILES), IPR018222 (PROSITE_PROFILES), IPR018222 (CDD), cd00590 (CDD), IPR032710 (SUPERFAMILY), IPR000504 (SUPERFAMILY)	F:GO:0003676, P:GO:0006810, C:GO:0005622	F:nucleic acid binding, P:transport, C:intracellular	AT5G60980.1	43.5	7.6e-71	266.2	1-to-many	AT5G60980.4	AT5G60980.1	Nuclear transport factor 2 (NTF2) family protein with RNA binding (RRM-RBD-RNP motifs) domain-containing protein					Nuclear transport factor 2 (NTF2) family protein with RNA binding (RRM-RBD-RNP motifs) domain%3B FUNCTIONS IN: RNA binding%2C nucleotide binding%2C nucleic acid binding%3B INVOLVED IN: transport%2C nucleocytoplasmic transport%3B LOCATED IN: intracellular%3B EXPRESSED IN: 23 plant structures%3B EXPRESSED DURING: 13 growth stages%3B CONTAINS InterPro DOMAIN/s: Nuclear transport factor 2 (InterPro:I…	VIT_01s0011g00400	99.8
VvCabSauv08_H0000F_025.ver1.0.g002760	1.17845	2.10592	2.30256	2.21269	2.46275	2.79459	2.20837	2.17833	2.36206	2.56319	2.52041	2.46515	1.23656	2.15749	1.222	1.70505	1.61112	2.60653	1.60972	2.00208	1.87199	2.19607	1.39257	2.28691	0.653936	0.419838	asparagine synthetase domain-containing 1	F:GO:0003824, C:GO:0005739, P:GO:0009058, P:GO:0009987	F:catalytic activity, C:mitochondrion, P:biosynthetic process, P:cellular process	EC:6.3.5.4	Asparagine synthase (glutamine-hydrolyzing)	IPR001962 (PFAM), IPR017932 (PFAM), IPR014729 (G3DSA:3.40.50.GENE3D), IPR029055 (G3DSA:3.60.20.GENE3D), PTHR11772:SF21 (PANTHER), PTHR11772 (PANTHER), IPR001962 (CDD), IPR029055 (SUPERFAMILY), SSF52402 (SUPERFAMILY)	P:GO:0006529, F:GO:0004066	P:asparagine biosynthetic process, F:asparagine synthase (glutamine-hydrolyzing) activity	AT2G03667.1	56.7	5.5e-184	642.1	1-to-1		AT2G03667.1	Asparagine synthase family protein					Asparagine synthase family protein%3B FUNCTIONS IN: asparagine synthase (glutamine-hydrolyzing) activity%3B INVOLVED IN: asparagine biosynthetic process%3B LOCATED IN: cellular_component unknown%3B CONTAINS InterPro DOMAIN/s: Rossmann-like alpha/beta/alpha sandwich fold (InterPro:IPR014729)%2C Asparagine synthase (InterPro:IPR001962)%2C Glutamine amidotransferase%2C type II (InterPro:IPR017932)%3…	VIT_01s0011g00390	80.3
VvCabSauv08_H0000F_025.ver1.0.g002770	2.25776	1.39013	0.522676	2.3987	2.31721	0.936931	2.78537	2.5491	2.71787	3.35101	3.0505	2.39712	0.726084	1.02865	0.47207	0.622549	1.88622	1.48585	2.12192	1.72535	1.54338	1.41472	0	1.48952	1.54269	0.225811	methylesterase chloroplastic	P:GO:0009605, P:GO:0007267, P:GO:0009058, F:GO:0004872, F:GO:0005488, F:GO:0004871, C:GO:0005886, C:GO:0009536, P:GO:0000003, F:GO:0016787	P:response to external stimulus, P:cell-cell signaling, P:biosynthetic process, F:receptor activity, F:binding, F:signal transducer activity, C:plasma membrane, C:plastid, P:reproduction, F:hydrolase activity	EC:3.1.1.78, EC:3.1.1.1	Polyneuridine-aldehyde esterase, Carboxylesterase	IPR000073 (PFAM), IPR029058 (G3DSA:3.40.50.GENE3D), mobidb-lite (MOBIDB_LITE), mobidb-lite (MOBIDB_LITE), PTHR10992 (PANTHER), PTHR10992:SF948 (PANTHER), IPR029058 (SUPERFAMILY)	no GO terms	no GO terms	AT3G29770.1	68.4	2.7e-119	426.8	1-to-1		AT3G29770.1	methyl esterase 11	Encodes a protein predicted to act as a carboxylesterase. It has similarity to the SABP2 methyl salicylate esterase from tobacco. This protein does not act on methyl IAA%2C methyl JA%2C MeSA%2C MeGA4%2C or MEGA9 in vitro.	"MES11"	ATMES11,ARABIDOPSIS THALIANA METHYL ESTERASE 11	methyl esterase 11	methyl esterase 11 (MES11)%3B FUNCTIONS IN: hydrolase activity%3B INVOLVED IN: N-terminal protein myristoylation%3B LOCATED IN: chloroplast%3B EXPRESSED IN: 21 plant structures%3B EXPRESSED DURING: 12 growth stages%3B CONTAINS InterPro DOMAIN/s: Alpha/beta hydrolase fold-1 (InterPro:IPR000073)%3B BEST Arabidopsis thaliana protein match is: methyl esterase 13 (TAIR:AT1G26360.1)%3B Has 2947 Blast h…	VIT_01s0011g00380	99.5
VvCabSauv08_H0000F_025.ver1.0.g002780	6.10544	6.26139	5.79389	5.20773	5.66567	6.00563	5.69748	5.09878	5.31565	4.97131	5.62892	4.44275	5.66491	5.69503	5.29136	5.58837	5.8353	5.20388	4.82889	4.99137	5.36284	4.75927	4.29031	4.98903	-1.03925	-0.8709	SPIRAL1-like 1	F:GO:0000166, P:GO:0009628, C:GO:0005856, C:GO:0005737, P:GO:0016043, P:GO:0009653, P:GO:0006810, P:GO:0016049, P:GO:0006950	F:nucleotide binding, P:response to abiotic stimulus, C:cytoskeleton, C:cytoplasm, P:cellular component organization, P:anatomical structure morphogenesis, P:transport, P:cell growth, P:response to stress	0	0	mobidb-lite (MOBIDB_LITE), PTHR33403 (PANTHER), PTHR33403:SF6 (PANTHER)	no GO terms	no GO terms	AT1G26355.1	72.7	2e-29	126.7	1-to-1		AT1G26355.1	SPIRAL1-like1	SPIRAL1-LIKE1 belongs to a six-member gene family in Arabidopsis%3B all members share a high sequence similarity in amino- and carboxy-terminal regions. GUS expression was detected only in pollen%3B however%2C no endogenous transcript was found.	"SP1L1"		SPIRAL1-like1	SPIRAL1-like1 (SP1L1)%3B BEST Arabidopsis thaliana protein match is: SPIRAL1-like2 (TAIR:AT1G69230.2)%3B Has 30201 Blast hits to 17322 proteins in 780 species: Archae - 12%3B Bacteria - 1396%3B Metazoa - 17338%3B Fungi - 3422%3B Plants - 5037%3B Viruses - 0%3B Other Eukaryotes - 2996 (source: NCBI BLink).	VIT_01s0011g00370	100
VvCabSauv08_H0000F_025.ver1.0.g002790	0	0	0	0	0	0.0744698	0	0	0.0691825	0	0	0	0	0	0	0	0	0	0	0	0.0676236	0.0620637	0	0.0661126	0	0.0427254	cytochrome P450 78A5-like	P:GO:0019748, F:GO:0005515, F:GO:0003824, P:GO:0009908, C:GO:0005783, P:GO:0009653, P:GO:0009058, F:GO:0004872, F:GO:0004871, C:GO:0005886, P:GO:0040007	P:secondary metabolic process, F:protein binding, F:catalytic activity, P:flower development, C:endoplasmic reticulum, P:anatomical structure morphogenesis, P:biosynthetic process, F:receptor activity, F:signal transducer activity, C:plasma membrane, P:growth	EC:1.14.13, EC:1.14.13.21, EC:1.14.13.88	Acting on paired donors, with incorporation or reduction of molecular oxygen. The oxygen incorporated need not be derived from O(2), Flavonoid 3'-monooxygenase, Flavonoid 3',5'-hydroxylase	IPR001128 (PRINTS), IPR002401 (PRINTS), G3DSA:1.10.630.10 (GENE3D), IPR001128 (PFAM), PTHR24298:SF207 (PANTHER), PTHR24298 (PANTHER), IPR017972 (PROSITE_PATTERNS), CYTOPLASMIC_DOMAIN (PHOBIUS), NON_CYTOPLASMIC_DOMAIN (PHOBIUS), TRANSMEMBRANE (PHOBIUS), IPR001128 (SUPERFAMILY), TMhelix (TMHMM)	F:GO:0005506, F:GO:0016705, P:GO:0055114, F:GO:0020037	F:iron ion binding, F:oxidoreductase activity, acting on paired donors, with incorporation or reduction of molecular oxygen, P:oxidation-reduction process, F:heme binding	AT1G13710.1	66.7	1.1e-192	671	1-to-1		AT1G13710.1	cytochrome P450%2C family 78%2C subfamily A%2C polypeptide 5	Encodes the cytochrome P450 CYP78A5 monooxygenase. Contributes to the generation of a growth-stimulating signal distinct from the classical phytohormones that prevents proliferation arrest%2C promoting organ growth.	"CYP78A5"	KLU,KLUH	cytochrome P450%2C family 78%2C subfamily A%2C polypeptide 5	cytochrome P450%2C family 78%2C subfamily A%2C polypeptide 5 (CYP78A5)%3B FUNCTIONS IN: electron carrier activity%2C monooxygenase activity%2C iron ion binding%2C oxygen binding%2C heme binding%3B INVOLVED IN: in 7 processes%3B LOCATED IN: endoplasmic reticulum%3B EXPRESSED IN: 10 plant structures%3B EXPRESSED DURING: F mature embryo stage%2C petal differentiation and expansion stage%2C E expande…	VIT_01s0011g00350	99.8
VvCabSauv08_H0000F_025.ver1.0.g002800	0	0	0	0	0	0	0	0	0	0	0	0	0.0990339	0	0	0	0	0	0	0	0	0	0	0	0	-0.0330113	Pectin lyase-like superfamily	F:GO:0003677, C:GO:0005634, P:GO:0005975, F:GO:0003700, C:GO:0016020, P:GO:0016043, P:GO:0009058, C:GO:0005576, P:GO:0006139, F:GO:0016787	F:DNA binding, C:nucleus, P:carbohydrate metabolic process, F:transcription factor activity, sequence-specific DNA binding, C:membrane, P:cellular component organization, P:biosynthetic process, C:extracellular region, P:nucleobase-containing compound metabolic process, F:hydrolase activity	EC:3.2.1.15	Polygalacturonase	IPR006626 (SMART), IPR000743 (PFAM), IPR012334 (G3DSA:2.160.20.GENE3D), PTHR31375 (PANTHER), PTHR31375:SF82 (PANTHER), IPR000743 (PROSITE_PATTERNS), SIGNAL_PEPTIDE_H_REGION (PHOBIUS), NON_CYTOPLASMIC_DOMAIN (PHOBIUS), SIGNAL_PEPTIDE (PHOBIUS), SIGNAL_PEPTIDE_N_REGION (PHOBIUS), SIGNAL_PEPTIDE_C_REGION (PHOBIUS), SignalP-noTM (SIGNALP_EUK), IPR011050 (SUPERFAMILY)	P:GO:0005975, F:GO:0004650	P:carbohydrate metabolic process, F:polygalacturonase activity	AT1G78400.1	48.8	2.5e-104	377.1	1-to-1		AT1G78400.1	Pectin lyase-like superfamily protein					Pectin lyase-like superfamily protein%3B FUNCTIONS IN: polygalacturonase activity%3B INVOLVED IN: carbohydrate metabolic process%3B LOCATED IN: endomembrane system%3B CONTAINS InterPro DOMAIN/s: Pectin lyase fold/virulence factor (InterPro:IPR011050)%2C Glycoside hydrolase%2C family 28 (InterPro:IPR000743)%2C Pectin lyase fold (InterPro:IPR012334)%3B BEST Arabidopsis thaliana protein match is: gl…	VIT_01s0011g00340	99.7
VvCabSauv08_H0000F_025.ver1.0.g002810	3.19655	3.22552	3.15782	3.52929	3.36791	3.00356	3.51555	3.59677	3.08864	3.4031	3.36459	3.43374	2.57145	2.8757	2.71845	3.05313	2.90946	2.93057	3.05772	3.12593	3.07406	3.1761	3.12662	2.88164	0.207181	0.339587	kinase superfamily	P:GO:0006464, C:GO:0005794, F:GO:0004872, F:GO:0004871, P:GO:0006810, C:GO:0005886, F:GO:0003676, F:GO:0000166, C:GO:0005634, C:GO:0005768, C:GO:0005739, P:GO:0016043, F:GO:0016301, P:GO:0016049	P:cellular protein modification process, C:Golgi apparatus, F:receptor activity, F:signal transducer activity, P:transport, C:plasma membrane, F:nucleic acid binding, F:nucleotide binding, C:nucleus, C:endosome, C:mitochondrion, P:cellular component organization, F:kinase activity, P:cell growth	EC:2.7.11	Transferring phosphorus-containing groups	IPR000719 (SMART), G3DSA:3.30.200.20 (GENE3D), IPR000719 (PFAM), G3DSA:1.10.510.10 (GENE3D), mobidb-lite (MOBIDB_LITE), mobidb-lite (MOBIDB_LITE), mobidb-lite (MOBIDB_LITE), mobidb-lite (MOBIDB_LITE), mobidb-lite (MOBIDB_LITE), PTHR24361 (PANTHER), PTHR24361:SF599 (PANTHER), IPR017441 (PROSITE_PATTERNS), IPR000719 (PROSITE_PROFILES), cd06613 (CDD), IPR011009 (SUPERFAMILY)	F:GO:0005524, F:GO:0004672, P:GO:0006468	F:ATP binding, F:protein kinase activity, P:protein phosphorylation	AT1G69220.1	64.8	6.8e-253	871.7	1-to-1		AT1G69220.1	Protein kinase superfamily protein	Encodes a putative serine/threonine kinase (SIK1).	"SIK1"			SIK1%3B FUNCTIONS IN: protein serine/threonine kinase activity%2C protein kinase activity%2C kinase activity%2C ATP binding%3B INVOLVED IN: protein amino acid phosphorylation%3B LOCATED IN: mitochondrion%2C chromosome%2C centromeric region%2C chromosome%2C nucleus%3B EXPRESSED IN: 24 plant structures%3B EXPRESSED DURING: 15 growth stages%3B CONTAINS InterPro DOMAIN/s: Protein kinase%2C ATP bindin…	VIT_01s0011g00300	100
VvCabSauv08_H0000F_025.ver1.0.g002820	1.56989	1.46422	2.08419	1.83228	1.48356	1.65413	1.87598	1.70241	1.70929	2.01492	2.23561	1.31847	1.42055	1.72014	1.50813	1.01716	1.7185	1.69868	1.78476	1.54612	1.44171	2.48562	2.48927	2.56715	0.150234	0.964404	hypothetical protein PRUPE_ppa019854mg	0	0	0	0	IPR026960 (PFAM), PTHR34457:SF4 (PANTHER), PTHR34457 (PANTHER)	no GO terms	no GO terms	AT4G29090.1	24.4	1.5e-30	132.1	1-to-1		AT4G29090.1	Ribonuclease H-like superfamily protein					Ribonuclease H-like superfamily protein%3B FUNCTIONS IN: RNA binding%2C RNA-directed DNA polymerase activity%2C nucleic acid binding%3B INVOLVED IN: RNA-dependent DNA replication%3B LOCATED IN: endomembrane system%3B CONTAINS InterPro DOMAIN/s: Polynucleotidyl transferase%2C ribonuclease H fold (InterPro:IPR012337)%2C RNA-directed DNA polymerase (reverse transcriptase)%2C related (InterPro:IPR015…	VIT_04s0008g04320	92.3
VvCabSauv08_H0000F_025.ver1.0.g002830	0	0	2.10635	0	1.72001	0	0	0	2.63107	2.48638	0	0	2.23388	1.51477	0	1.52478	1.21758	0	0	2.06954	0	0	0	0	0.126676	-1.24955	DUF150 family	F:GO:0000166, P:GO:0019725, F:GO:0005515, P:GO:0016043, P:GO:0030154, P:GO:0009653, P:GO:0009856, F:GO:0005215, C:GO:0005886, P:GO:0016049	F:nucleotide binding, P:cellular homeostasis, F:protein binding, P:cellular component organization, P:cell differentiation, P:anatomical structure morphogenesis, P:pollination, F:transporter activity, C:plasma membrane, P:cell growth	0	0	IPR008801 (PFAM), PTHR34544:SF4 (PANTHER), PTHR34544 (PANTHER), TRANSMEMBRANE (PHOBIUS), CYTOPLASMIC_DOMAIN (PHOBIUS), NON_CYTOPLASMIC_DOMAIN (PHOBIUS)	no GO terms	no GO terms	AT1G69210.1	63.6	2.1e-40	164.1	1-to-1		AT1G69210.1	Uncharacterized protein family UPF0090					Uncharacterised protein family UPF0090%3B CONTAINS InterPro DOMAIN/s: Uncharacterised protein family UPF0090 (InterPro:IPR003728)%3B BEST Arabidopsis thaliana protein match is: Uncharacterised protein family UPF0090 (TAIR:AT1G77122.1)%3B Has 169 Blast hits to 169 proteins in 64 species: Archae - 0%3B Bacteria - 102%3B Metazoa - 0%3B Fungi - 0%3B Plants - 61%3B Viruses - 0%3B Other Eukaryotes - 6 …	VIT_01s0011g00290	96.1
VvCabSauv08_H0000F_025.ver1.0.g002840	0	0	0	0	0.335554	0.911269	0.389501	0.644894	0.708292	0	0	0	0	0	0.80206	0	0	0	0	0	0.979641	0.284775	0	0	0	-0.172428	hypothetical protein PRUPE_ppb017370mg	0	0	0	0	no IPS match	no IPS match	no IPS match														VIT_01s0011g00280	99
[truncated: 58,479 more rows]
[truncated: 11 more columns]
