# Supplementary material for: A sense of place: transcriptomics identifies environmental signatures in Cabernet Sauvignon berry skins in the late stages of ripening
Source: BMC Plant Biol. 2020 Jan 28;20:41. doi: 10.1186/s12870-020-2251-7 (PMC6986057; doi:10.1186/s12870-020-2251-7)
Supplement: Supplementary file 2 — Additional file 2. Differentially expresses genes (DEGs) determined by DESeq2 for berry skin samples at 22°Brix from BOD and RNO. [file 12870_2020_2251_MOESM2_ESM.xlsx]

## Sheet: AdditionalFile2
Additional file 2. Differentially expressed genes identified by DESeq2 for berry skins at 22°Brix. Columns B is derived from the Additional file 1. DESeq2 statistics columns are in C - H. log2TPM values were added from Additional file 1.
Gene.locus.ID	Description	baseMean	log2FoldChange	lfcSE	stat	pvalue	padj	BOD19_5R1	BOD19_5R2	BOD19_5R3	BOD20_5R1	BOD20_5R2	BOD20_5R3	BOD21_5R1	BOD21_5R2	BOD21_5R3	BOD22_5R1	BOD22_5R2	BOD22_5R3	RNO20R1	RNO20R2	RNO20R3	RNO22R1	RNO22R2	RNO22R3	RNO24R1	RNO24R2	RNO24R3	RNO26R1	RNO26R2	RNO26R3	BOD.difference	RNO.difference
VvCabSauv08_H0000F_002.ver1.0.g000100	Tetraacyldisaccharide 4 -kinase	40.4162	1.25703	0.465331	2.70136	0.00690555	0.0423302	2.79972	2.39419	2.25878	3.01239	2.76449	2.51788	2.3647	3.31161	3.22989	2.76591	3.25773	3.34695	2.28953	0.898891	2.37448	1.63529	2.2153	1.48939	1.95327	2.02987	2.16606	2.28477	2.16669	1.2536	0.639296	0.0473886
VvCabSauv08_H0000F_002.ver1.0.g000130	plastid movement impaired	5.80541	5.72599	1.9328	2.96253	0.00305122	0.022066	0.683467	0	0.526959	0.931598	0.616451	0.582775	0.195537	1.68595	2.09936	2.4825	1.77113	1.74203	0	0	0	0	0	0	0	0	0	0	0.646332	0	1.59507	0.215444
VvCabSauv08_H0000F_009.ver1.0.g000210	ATP-citrate lyase A-1	1211.12	2.09479	0.227649	9.20185	3.51833e-20	1.01936e-17	7.23405	6.75931	6.66251	7.55306	6.81443	6.65103	7.21209	7.26166	7.50261	7.36129	7.39827	7.32429	4.54701	5.34726	4.93003	5.02281	4.95272	5.12528	5.74589	5.58455	4.82785	5.81878	5.5618	5.39537	0.475996	0.650552
VvCabSauv08_H0000F_017.ver1.0.g000370	SPIRAL1-like 1	150.984	-0.9689	0.311797	-3.10747	0.00188694	0.015067	6.15088	6.66001	6.14959	6.65396	6.18597	5.84599	5.0844	5.61185	5.71954	5.01326	4.98316	5.90156	6.29356	6.39055	6.61817	5.91805	6.33354	6.35084	5.68495	5.7081	6.4258	5.11605	5.56764	4.25863	-1.02084	-1.45332
VvCabSauv08_H0000F_018.ver1.0.g000440	very-long-chain 3-oxoacyl- reductase 1-like	16.9519	2.13654	0.612903	3.48594	0.000490414	0.00507564	1.94043	1.91546	2.51572	2.14482	2.25842	0.999616	1.86975	2.28375	1.79718	1.6859	1.49284	2.12128	0.666633	1.10463	0.682705	0.182612	1.06714	0.540412	0.717618	0.56129	0.749168	0.7785	0.621131	0.412801	-0.357198	-0.213844
VvCabSauv08_H0000F_018.ver1.0.g000480	NADH dehydrogenase [ubiquinone] 1 beta subcomplex subunit 7	308.29	-0.367565	0.136206	-2.6986	0.00696316	0.0426054	6.7352	6.67772	6.76249	6.65599	6.66708	6.56062	6.64528	6.458	6.70869	6.43145	6.63594	6.52769	6.54749	6.63947	6.58512	6.68926	6.87978	6.62204	6.27413	6.6796	6.43359	6.64274	6.82954	6.47712	-0.193445	0.0591088
VvCabSauv08_H0000F_018.ver1.0.g000520	NRT1 PTR FAMILY -like	472.289	0.674559	0.166722	4.046	5.21001e-05	0.000781502	4.79827	4.71585	4.78777	5.16909	4.68725	4.85155	4.84331	5.34239	5.28521	5.26119	5.36508	5.5361	4.20496	4.26581	4.30698	4.54391	4.06001	4.21781	4.94143	4.91083	4.41033	5.09345	4.82612	4.72582	0.62016	0.622546
VvCabSauv08_H0000F_018.ver1.0.g000580	probable potassium transporter 17	82.9394	0.995922	0.297067	3.35252	0.000800806	0.00754804	2.7736	2.8788	2.67592	2.69569	3.04459	3.0341	3.05353	2.87135	2.72862	2.13746	2.65357	2.64641	1.65206	2.77083	2.0967	1.68863	2.02044	1.97473	1.93574	1.56541	2.10803	0.938782	1.44313	0.624605	-0.296961	-1.17102
VvCabSauv08_H0000F_021.ver1.0.g000720	NAD(P)H-dependent oxidoreductase 1	51.284	0.85473	0.319338	2.67656	0.00743812	0.044754	1.14009	1.38977	1.19186	1.67116	1.3528	1.64103	1.42242	1.8016	1.05545	1.90391	2.08451	1.90041	0.534678	0.792052	0.341748	0.747413	0.798788	1.0048	1.08394	1.09139	0.839186	1.80472	1.57046	1.5561	0.722372	1.0876
VvCabSauv08_H0000F_021.ver1.0.g000730	NAD(P)H-dependent oxidoreductase 1	1199.54	1.0872	0.158211	6.8718	6.33952e-12	5.52517e-10	6.86068	6.96781	6.85015	7.35262	7.13752	7.0688	7.09745	7.40767	7.41423	7.44719	7.72179	7.67988	4.91541	5.42423	5.69248	6.05671	5.70661	6.20196	6.45727	6.78589	6.13066	7.75764	7.5066	7.58395	0.723404	2.27202
VvCabSauv08_H0000F_021.ver1.0.g000790	SHOOT GRAVITROPISM 5-like	76.5204	-2.25194	0.663676	-3.39314	0.000690971	0.006742	1.54957	1.63344	1.5709	1.55747	2.1782	0.830059	1.78206	1.37087	1.72726	0	0.847016	2.15023	3.38404	3.14262	3.40932	3.46123	3.29597	2.97656	3.24601	3.12903	2.87066	2.25082	2.85051	3.30129	-0.585554	-0.51112
VvCabSauv08_H0000F_021.ver1.0.g000890	Annexin D5	288.279	0.734727	0.114482	6.41786	1.38204e-10	9.14534e-09	4.63222	4.651	4.78137	4.98712	4.94558	5.05773	5.14956	5.55268	5.2772	5.39701	5.54727	5.65481	4.1205	4.41034	4.29243	4.22308	4.3461	4.59485	4.62926	4.47514	4.3139	4.60968	4.7511	4.47388	0.844832	0.337131
VvCabSauv08_H0000F_021.ver1.0.g000920	hydroxyproline-rich glyco family	522.546	-0.885569	0.172786	-5.12524	2.97161e-07	8.64858e-06	5.09275	5.07716	4.7545	4.65653	4.63756	4.29994	4.57449	4.18908	4.63747	4.96622	4.60983	4.72434	4.75487	4.80125	4.79292	5.31714	4.90436	5.06865	5.26844	4.94461	4.94042	4.86188	4.90394	4.84402	-0.208009	0.0869324
VvCabSauv08_H0000F_021.ver1.0.g000940	probable xyloglucan endotransglucosylase hydrolase 28	1483.48	-0.4991	0.116029	-4.30152	1.69629e-05	0.000304812	7.23869	7.36563	7.22889	7.16305	7.32231	7.27282	7.05787	7.16744	7.10056	7.41202	7.34641	7.17367	7.37392	7.14977	7.29864	7.34369	7.35661	7.39677	7.54944	7.33382	7.44388	7.34124	7.23889	7.33094	0.0329603	0.0295834
VvCabSauv08_H0000F_021.ver1.0.g000970	OBERON 3	339.947	-0.60482	0.199948	-3.02489	0.00248721	0.0188138	3.3202	3.3571	3.42261	3.81806	3.33373	3.56771	3.63257	3.58965	3.45744	4.02924	3.4803	3.48805	3.45825	3.60786	3.84446	3.95534	3.89012	3.84801	4.02387	4.22035	3.58638	4.07444	4.04082	4.12361	0.299225	0.442767
VvCabSauv08_H0000F_021.ver1.0.g001010	receptor kinase TMK1-like	374.721	-1.13596	0.298841	-3.80122	0.000143988	0.00182958	3.74034	3.75278	3.13135	3.93193	3.61101	2.87668	3.37875	3.31522	3.09425	3.33814	3.61939	2.42011	3.5991	4.29641	4.18336	4.08193	4.18665	3.99019	4.53747	4.24507	3.9844	3.82679	3.90559	3.67037	-0.415609	-0.225373
VvCabSauv08_H0000F_021.ver1.0.g001040	THO complex subunit 2	55.865	1.01045	0.361185	2.7976	0.0051484	0.0336256	1.8041	1.79559	1.83234	1.94232	2.01443	1.59517	2.41915	2.64725	2.01165	2.44895	1.83728	2.53243	1.06355	1.59281	0.870046	0.999266	1.56174	1.75293	2.27249	2.02258	2.29984	2.4359	1.70044	1.55993	0.462214	0.723288
VvCabSauv08_H0000F_021.ver1.0.g001160	vacuolar iron transporter 1	26.0561	2.09039	0.453752	4.60689	4.08729e-06	8.72244e-05	2.44995	2.57531	2.19893	3.79796	3.54963	3.35308	3.66905	4.48293	3.56378	3.83335	4.35404	3.86981	1.40099	1.95165	1.41214	1.69481	2.01995	2.13182	2.97234	3.03202	1.81042	2.66498	2.48066	3.3972	1.61101	1.25936
VvCabSauv08_H0000F_021.ver1.0.g001380	nuclear pore complex Nup155	394.728	0.566743	0.112305	5.04647	4.50047e-07	1.25251e-05	3.15851	2.90179	3.10244	3.26135	3.39675	3.40539	3.53654	3.48292	3.54242	3.37606	3.59027	3.64544	2.65957	3.1666	2.97781	2.8621	2.61486	2.93949	3.06571	3.11039	2.97071	3.54743	3.33919	3.38054	0.483012	0.487727
VvCabSauv08_H0000F_021.ver1.0.g001400	ankyrin repeat-containing At2g01680	261.062	-0.733909	0.203852	-3.6002	0.000317969	0.00354082	3.95861	4.20985	3.80557	4.28706	4.28655	3.79394	3.53052	3.89846	3.73642	3.56373	3.81002	3.64499	3.82539	3.95024	4.65042	4.34498	3.93163	4.2536	4.09586	4.37794	4.21504	4.33337	4.2421	3.96552	-0.318426	0.0383109
VvCabSauv08_H0000F_021.ver1.0.g001450	1-aminocyclopropane-1-carboxylate oxidase-1	68.0989	1.13869	0.292667	3.89075	9.99365e-05	0.00134832	2.80147	2.99189	2.58637	2.79365	3.07075	3.07726	2.94052	3.10039	3.08806	3.10385	3.33645	3.27169	2.11766	2.58681	2.21491	2.06697	2.27491	1.08416	2.44882	2.55943	1.78874	2.70752	2.6688	2.25783	0.444088	0.23826
VvCabSauv08_H0000F_021.ver1.0.g001470	ubiquitin-conjugating enzyme E2 variant 1A-like	326.521	-0.287925	0.109437	-2.63097	0.0085141	0.0496191	5.75782	5.7316	5.99327	6.12972	6.13525	5.95595	6.23875	6.13597	6.16965	6.11174	6.31695	6.32701	5.94253	6.20432	6.00526	6.32957	6.10942	6.24699	6.29927	6.51915	6.27127	6.69946	6.64769	6.43896	0.424333	0.544663
VvCabSauv08_H0000F_021.ver1.0.g001490	plasmodesmata-located 6	44.7747	-1.75521	0.497752	-3.52628	0.000421447	0.00447465	2.48731	1.72221	1.0429	2.48676	1.76582	2.01931	1.26399	1.68229	1.95557	2.19974	2.24545	2.00104	2.96588	2.15096	2.87034	2.49001	2.77333	3.23376	3.46432	3.60457	2.51722	2.83759	3.64061	3.25216	0.397935	0.581063
VvCabSauv08_H0000F_021.ver1.0.g001500	B-cell receptor-associated	346.174	-1.20203	0.246177	-4.88279	1.04594e-06	2.65698e-05	6.71178	6.89013	7.08516	6.8275	6.48941	6.24889	5.92018	6.23224	6.55984	6.70552	6.4333	5.71011	7.02952	7.0105	6.9684	7.276	7.33507	7.00318	6.55223	6.89084	6.83589	7.15438	7.01338	7.25899	-0.612711	0.139444
VvCabSauv08_H0000F_021.ver1.0.g001540	TIFY 6B-like	1252.21	1.07728	0.174285	6.18113	6.36429e-10	3.66802e-08	6.73428	6.68068	6.88521	6.69031	7.07651	7.0938	7.0764	7.14131	7.32003	7.30153	7.36799	7.54165	5.78578	6.61357	6.15382	5.65245	6.19384	5.73245	5.86029	6.20265	5.71763	6.44655	6.26871	5.9762	0.636999	0.0460979
VvCabSauv08_H0000F_021.ver1.0.g001720	Phosphoglucomutase phosphomannomutase family	1978.11	-0.331737	0.0985959	-3.36462	0.000766502	0.00728664	6.73799	6.83559	6.68145	6.67165	6.73364	6.73222	6.86433	6.73082	6.52659	6.59384	6.80981	6.92287	6.73516	6.97937	6.85372	6.68232	6.79048	6.93478	6.79339	6.64601	6.93846	6.81477	6.65568	6.92133	0.0238321	-0.058823
VvCabSauv08_H0000F_021.ver1.0.g001780	armadillo beta-catenin-like repeat	251.102	0.457525	0.171395	2.66942	0.00759816	0.0455097	3.42392	3.09854	3.40729	3.6404	3.51044	3.42563	3.82347	3.61007	3.42548	3.41751	3.64506	3.90286	3.10578	2.92618	3.13922	2.79673	2.94565	3.25175	3.34396	2.9674	3.30614	3.19119	3.29121	3.28754	0.345226	0.199588
VvCabSauv08_H0000F_021.ver1.0.g001840	hypothetical protein PRUPE_ppa013143mg	808.294	-0.820092	0.212506	-3.85914	0.000113786	0.00150282	7.97474	7.89154	7.64224	7.17998	7.21407	7.08922	6.91101	7.01194	7.53723	8.1731	7.46523	7.50499	7.34323	7.94749	7.72182	7.72103	7.69033	7.87834	7.5591	7.61211	7.85941	8.29813	7.79982	8.10075	-0.121732	0.395386
VvCabSauv08_H0000F_021.ver1.0.g001850	C2 domain-containing family	342.961	-0.59732	0.152903	-3.90652	9.36331e-05	0.00127866	5.64628	6.00403	5.55453	6.05463	5.93358	5.96235	5.71312	5.80825	5.58399	5.32223	5.62118	5.92122	5.50542	5.97022	6.1689	5.81184	6.1815	6.1487	5.8887	6.04179	6.03873	6.26133	5.82396	6.04587	-0.113404	0.162208
VvCabSauv08_H0000F_021.ver1.0.g001970	integral membrane DUF6 containing	109.837	-0.642672	0.214479	-2.99644	0.00273154	0.0202575	2.39781	2.59281	3.05293	2.52866	2.63548	2.33971	2.34025	2.40975	2.30389	2.2363	2.42273	2.51419	3.00235	2.69597	3.19492	2.59377	2.77345	2.6789	2.45143	2.23327	2.59268	2.32739	2.25336	2.23658	-0.290111	-0.691968
VvCabSauv08_H0000F_021.ver1.0.g002080	mitogen-activated kinase 9-like	279.191	-0.883089	0.169991	-5.1949	2.04825e-07	6.26753e-06	3.48008	3.40098	3.42222	3.49532	3.43017	3.78903	3.75403	3.49622	3.39667	3.27864	3.58952	4.01891	3.91967	3.96098	4.02784	4.20423	3.87876	4.36197	4.5184	4.19477	4.24634	4.70017	4.54569	4.34547	0.194593	0.560946
VvCabSauv08_H0000F_021.ver1.0.g002100	serine carboxypeptidase-like 50	59.6502	-0.764398	0.257103	-2.97311	0.00294795	0.0215028	2.46106	2.5219	2.75404	2.46019	2.30679	2.03921	2.20415	1.83836	2.18301	2.11493	2.36757	1.96755	2.41222	2.74357	2.80982	2.29703	2.74518	2.38319	2.4459	2.17921	2.68532	2.09774	2.41215	2.24776	-0.428988	-0.402651
VvCabSauv08_H0000F_021.ver1.0.g002150	PIN1-like family	63.7028	1.14441	0.423946	2.69943	0.00694587	0.0425565	2.73779	1.44712	2.13869	2.0976	2.27072	2.80192	3.1148	2.86889	2.44112	3.35427	2.79217	3.39325	1.52042	1.8315	1.00665	1.25613	1.8147	2.04709	1.93028	1.83453	1.33566	1.96241	1.90545	1.9383	1.07203	0.482531
VvCabSauv08_H0000F_021.ver1.0.g002180	CYTOPLASMIC_DOMAIN (PHOBIUS), NON_CYTOPLASMIC_DOMAIN (PHOBIUS), TRANSMEMBRANE (PHOBIUS), TMhelix (TMHMM)	25.8321	-1.56937	0.37191	-4.21977	2.44549e-05	0.000419004	3.15195	3.9381	2.9714	3.16598	3.68758	3.16029	3.71388	3.17877	3.33377	3.55285	3.75088	3.82878	4.2738	4.19918	4.70156	4.53738	4.68687	4.81892	4.13168	4.63983	5.09732	5.05574	4.71546	4.37467	0.357019	0.323774
VvCabSauv08_H0000F_021.ver1.0.g002190	hydroxyproline-rich glyco family	500.901	-1.46995	0.213293	-6.89172	5.51233e-12	4.84362e-10	6.35178	6.76575	6.43708	6.50538	6.32317	6.42759	6.21488	5.9199	6.47985	6.61329	6.41891	5.99357	6.98438	7.224	7.24205	7.50605	7.57512	7.23382	7.27159	7.66635	7.01307	7.51316	7.65073	7.71723	-0.176277	0.476894
VvCabSauv08_H0000F_021.ver1.0.g002220	hypothetical protein CICLE_v10017342mg	3.04677	4.86037	1.49923	3.24191	0.00118732	0.0103761	0	0	0.379046	0.471662	0.409722	0.741918	1.70755	1.28976	2.76259	3.23416	2.23932	2.21563	0	0.571006	0.647269	0	0	0	0.858679	0.328054	0.705954	0.369703	0	0	2.43669	-0.282857
VvCabSauv08_H0000F_021.ver1.0.g002260	plastid movement impaired	9.95708	2.58449	0.916991	2.81845	0.00482562	0.0319786	0	0.138651	0	0	0	0	2.59438	1.11208	2.98852	2.83935	2.09455	2.07972	0.299729	0.202158	0.619021	0.825085	0.792835	0.434943	0.325289	0.912887	0.486046	0	0	0.469768	2.29165	-0.217047
VvCabSauv08_H0000F_021.ver1.0.g002280	myb-related 308-like	154.943	0.927229	0.330849	2.80258	0.00506961	0.0332393	4.48695	4.56417	5.02477	5.19152	5.06023	4.86173	5.48635	5.26632	5.39139	4.55937	5.0622	5.07778	2.73773	3.37561	4.69022	4.64116	4.04111	3.99248	3.98941	3.728	3.42841	4.02717	4.21497	4.08422	0.207815	0.507605
VvCabSauv08_H0000F_021.ver1.0.g002360	ABC-2 type transporter family	381.688	1.01702	0.165594	6.14164	8.16763e-10	4.56819e-08	4.22676	3.99835	4.49867	4.62671	4.58637	4.39027	4.53308	4.54157	4.54682	4.44287	4.66865	4.73733	3.25711	3.9978	3.28114	3.10418	3.52968	3.43652	3.43977	3.69827	3.52717	3.76872	3.74339	3.78084	0.375026	0.252298
VvCabSauv08_H0000F_022.ver1.0.g002390	peptidyl-prolyl cis-trans isomerase	41.5684	-0.933177	0.276757	-3.37183	0.000746698	0.00715335	3.11669	2.80763	3.13133	2.96024	2.98593	2.48647	2.53137	2.81886	2.66134	1.66714	2.51423	1.86106	3.3929	3.79813	3.10779	3.21092	3.39861	3.19222	2.71158	2.67079	2.97661	2.37078	2.15453	2.37388	-1.00441	-1.13321
VvCabSauv08_H0000F_025.ver1.0.g002500	UDP-glucose 6-dehydrogenase	1503.27	-0.550798	0.205045	-2.68623	0.00722624	0.043818	7.12845	6.84982	6.76576	6.89813	6.70237	6.38877	6.26996	6.35179	6.6876	6.63626	6.38856	6.42367	6.94953	6.89371	6.56103	6.90755	6.89306	6.40283	7.23106	6.81697	6.5086	6.12568	6.38445	6.18601	-0.431845	-0.569377
VvCabSauv08_H0000F_025.ver1.0.g002610	glycosyl hydrolase family	871.53	-0.317079	0.102259	-3.10075	0.00193032	0.0153055	7.4933	7.914	7.60031	7.44089	7.63776	7.34515	7.33922	7.45013	7.35634	7.37864	7.68444	7.60753	7.03103	7.52822	7.25257	7.49014	7.52244	7.34382	7.57171	7.42908	7.51327	7.69557	7.59211	7.47198	-0.112335	0.315947
VvCabSauv08_H0000F_025.ver1.0.g002690	probable inactive purple acid phosphatase 1	199.961	0.757606	0.150341	5.03925	4.67353e-07	1.2957e-05	3.66456	3.23023	3.57094	3.59778	3.43959	3.64678	3.99633	3.90665	3.76747	4.09987	3.98591	4.1551	2.95472	3.16745	3.1006	2.95161	2.93262	3.07787	3.30898	3.26482	3.05804	3.45498	3.37446	3.03748	0.591711	0.214717
VvCabSauv08_H0000F_027.ver1.0.g002970	calvin cycle CP12- chloroplastic-like	271.131	0.883938	0.195902	4.51215	6.41738e-06	0.00013021	5.75677	6.1013	5.85291	6.06473	6.2157	5.74605	5.93125	6.17269	6.11126	5.39187	5.95104	6.14459	5.06179	5.88952	5.67585	5.00726	5.19276	4.65268	4.63084	5.03822	4.97034	4.17972	4.14724	4.06385	-0.0744924	-1.41212
VvCabSauv08_H0000F_028.ver1.0.g002990	LOB domain-containing 41-like	78.6466	-1.37658	0.418401	-3.29009	0.00100155	0.00902742	2.39518	2.89902	2.00214	3.10494	2.33436	1.60765	2.97632	2.58197	2.75185	2.60333	3.58249	3.56974	2.70479	3.20457	2.99979	3.72672	3.29644	4.25209	4.71857	4.26887	3.78057	5.03901	4.00418	4.81484	0.81974	1.64962
VvCabSauv08_H0000F_028.ver1.0.g003270	serine threonine- phosphatase 2A 65 kDa regulatory subunit A beta isoform	264.411	0.571267	0.17741	3.22003	0.00128175	0.0110394	4.19489	4.32161	4.21138	4.41951	3.91864	3.94282	4.23987	4.39256	4.34527	3.98289	4.28703	3.85244	3.57104	3.82309	3.85822	3.66959	3.27655	3.73887	3.72951	3.83457	4.15989	3.78948	3.49475	3.71153	-0.20184	-0.0855297
VvCabSauv08_H0000F_028.ver1.0.g003360	ATP-dependent Clp protease adapter chloroplastic	143.132	-0.761444	0.165166	-4.61017	4.02332e-06	8.59163e-05	4.49321	4.41489	4.20008	5.04366	5.28099	5.24091	4.61067	4.67595	4.73734	4.48805	5.02417	5.27169	5.08354	5.00593	5.06463	5.08818	5.29256	5.16958	5.66764	5.46709	5.51252	5.42092	5.20669	5.01652	0.558574	0.163346
VvCabSauv08_H0000F_028.ver1.0.g003430	Zn-dependent hydrolase of the beta-lactamase fold	109.861	0.618605	0.227047	2.72456	0.00643865	0.0401038	3.40032	3.43511	3.44455	3.95927	3.72815	3.42334	3.65983	4.40674	3.71681	3.80775	4.0385	3.84475	2.66258	3.51486	3.3981	3.29617	3.12487	3.07369	3.52222	3.42873	3.11786	3.69371	3.21669	3.42075	0.470342	0.251871
VvCabSauv08_H0000F_028.ver1.0.g003540	serine threonine- kinase chloroplastic	132.664	0.972806	0.315874	3.07972	0.00207192	0.0162203	2.9908	3.27974	3.44034	3.04309	3.11654	3.53164	3.42545	3.90267	2.42142	3.21676	3.27671	3.81444	2.44088	2.89337	2.66868	2.37834	2.50685	1.99661	2.59051	2.40969	2.74267	2.27422	2.43015	2.45612	0.199014	-0.280811
VvCabSauv08_H0000F_028.ver1.0.g003580	hypothetical protein PRUPE_ppa021750mg, partial	18.9727	2.9583	1.04447	2.83235	0.00462079	0.0308885	0.352917	0.867942	0.676148	0	0.832633	1.01283	0.756042	0.909146	0.748727	0.772049	1.03472	0.936467	0.525704	0.750463	0	0	0.151759	0.188258	1.02696	0.666185	0.646007	0.830527	1.0887	0.538121	0.282075	0.393728
VvCabSauv08_H0000F_028.ver1.0.g003730	Hydroxyproline-rich glyco family	42.5736	2.49035	0.895281	2.78164	0.00540848	0.034899	1.11637	1.00374	1.36165	0.493785	1.76107	1.86675	0.848458	1.51002	0.897364	1.66276	1.18874	0.883811	1.15827	1.40413	1.55887	0.34704	0	0.315875	1.21478	1.18528	1.46916	1.4491	1.28015	0	0.0845193	-0.46401
VvCabSauv08_H0000F_028.ver1.0.g004040	kinase superfamily	87.552	-1.62565	0.549377	-2.95908	0.00308557	0.0222617	1.63191	1.2312	2.70595	2.11351	2.14574	1.07179	1.82658	1.14414	1.64024	3.12826	2.69899	2.83723	1.36974	2.34869	1.28292	2.28642	2.92891	2.57583	2.40471	2.70874	3.37735	2.75158	2.14349	3.40019	1.03181	1.09797
VvCabSauv08_H0000F_028.ver1.0.g004280	Glutamine synthetase nodule isozyme	539.248	1.73913	0.13522	12.8615	7.41595e-38	1.32498e-34	6.16398	6.24656	6.25822	6.51865	6.58882	6.50471	6.65776	6.56973	6.7249	6.44402	6.84515	6.81036	4.30523	5.05697	4.42555	4.66599	4.78612	4.68325	4.98291	4.80568	4.50273	4.91578	4.94438	4.43463	0.476925	0.169013
VvCabSauv08_H0000F_028.ver1.0.g004300	RNA recognition motif	698.562	0.417629	0.134058	3.11528	0.00183768	0.0147345	4.84407	4.80912	4.96941	4.74428	4.98197	4.95825	4.88187	5.28839	4.96611	4.82487	5.07551	5.12075	4.45653	4.84851	4.51161	4.15818	4.46011	4.61461	4.58717	4.48004	4.61179	5.24717	4.85989	5.3151	0.132841	0.535171
VvCabSauv08_H0000F_028.ver1.0.g004340	photosystem II stability assembly factor chloroplastic	157.705	0.872403	0.154869	5.63317	1.76923e-08	7.17509e-07	3.58543	3.99477	3.99352	4.017	4.16222	4.01867	4.12066	4.3043	4.15383	4.09404	4.1671	4.13375	3.251	3.69551	3.44221	2.93072	3.09349	3.46091	3.4774	3.31415	3.45569	3.44076	3.41758	3.00467	0.273719	-0.175242
VvCabSauv08_H0000F_028.ver1.0.g004390	ATP-dependent Clp protease proteolytic subunit mitochondrial	98.9486	-0.546763	0.206021	-2.65391	0.0079564	0.0470883	3.94317	3.67155	3.6371	3.75064	3.42088	3.46684	3.58899	4.07031	3.70853	3.8693	4.05795	3.67527	3.78589	3.48174	4.06523	4.27876	4.07289	3.84645	3.96382	3.91264	3.81657	4.38162	4.25203	4.12917	0.116898	0.476655
VvCabSauv08_H0000F_028.ver1.0.g004460	glycine cleavage system H mitochondrial-like	5.0287	5.72398	2.04839	2.79439	0.00519983	0.0338652	2.01933	1.08903	1.71695	0	0.730256	0	1.60506	2.86943	0.837244	0	0.672951	1.31251	0	2.26235	0	0	0	0	0.899172	0.707004	0	0.481773	0	0.81841	-0.946613	-0.320723
VvCabSauv08_H0000F_028.ver1.0.g004730	PHLOEM PROTEIN 2-LIKE A9-like	34.7728	-1.8831	0.394183	-4.77723	1.77727e-06	4.20581e-05	1.82199	3.00837	2.18112	2.04122	2.43829	3.10298	1.54307	2.15162	2.29234	2.33076	1.89297	2.66138	2.79062	3.28473	3.15573	3.27231	3.49055	3.44142	3.58275	3.57326	3.40096	3.75336	3.52907	3.33437	-0.0421234	0.461906
VvCabSauv08_H0000F_028.ver1.0.g004780	vesicle-associated membrane 726	322.983	-0.642463	0.202173	-3.17779	0.00148401	0.0124221	5.33095	5.34082	5.18592	5.70324	5.47054	5.11965	5.21901	5.06551	5.04	4.82909	5.29995	5.75249	5.29228	5.29522	5.61291	5.75606	5.40223	5.30251	5.36752	5.69131	5.89489	5.73933	5.83603	5.76857	0.00794781	0.381173
VvCabSauv08_H0000F_028.ver1.0.g004930	Coatomer subunit delta	856.215	-0.313986	0.0956764	-3.28175	0.00103165	0.00923404	5.65263	5.73957	5.73216	5.83135	5.73806	5.55634	5.68949	5.4901	5.755	5.71435	5.66458	5.90852	5.39726	5.67697	5.67701	5.73934	5.76283	5.67048	5.75689	5.64398	5.80426	5.95849	5.84436	5.96832	0.054366	0.339976
VvCabSauv08_H0000F_028.ver1.0.g004960	polyadenylate-binding 1-B-binding	431.079	-0.519882	0.128325	-4.05128	5.0939e-05	0.000765872	5.59724	5.78074	5.79564	5.56235	5.43944	5.50986	5.52456	5.41075	5.28138	5.44095	5.58554	5.40133	5.23335	5.79377	5.66661	5.81657	5.67653	5.53019	5.71976	5.60068	5.58385	5.83664	5.9173	6.11486	-0.248605	0.391695
VvCabSauv08_H0000F_028.ver1.0.g004990	potassium transporter 10-like	1044.98	-0.307883	0.0819547	-3.75674	0.000172141	0.00213008	5.84066	5.97854	5.81339	5.7153	5.73298	5.63444	5.5637	5.64426	5.62487	5.59999	5.81407	5.84357	5.54277	6.00679	5.6139	5.49755	5.79626	5.72125	5.67573	5.64838	5.77551	6.12753	5.92584	5.89708	-0.124983	0.262328
VvCabSauv08_H0000F_028.ver1.0.g005060	UDP-N-acetylglucosamine diphosphorylase 1-like	706.197	-0.56637	0.121499	-4.66152	3.13877e-06	6.89501e-05	5.07313	5.18304	5.07803	5.36961	5.23718	5.23788	5.21307	5.17839	5.3413	5.38675	5.23622	5.40751	4.94677	5.13768	5.41602	5.74348	5.26086	5.65853	5.90198	5.85863	5.72576	6.3576	6.28115	6.07426	0.232095	1.07085
VvCabSauv08_H0000F_028.ver1.0.g005280	Haloacid dehalogenase-like hydrolase domain-containing 3	346.373	-1.65679	0.410985	-4.03126	5.54783e-05	0.000824103	4.79302	3.8942	3.95296	5.43017	4.65303	4.32607	4.69997	4.72518	4.9907	4.2715	4.53146	4.39025	5.90034	4.88832	6.01961	6.93912	5.65089	5.49976	6.79214	6.34958	5.66835	5.19873	5.52801	4.83383	0.184344	-0.415899
VvCabSauv08_H0000F_028.ver1.0.g005300	cationic amino acid transporter 5	170.375	1.1549	0.201432	5.73346	9.84004e-09	4.31727e-07	4.34787	4.0567	4.37813	4.31883	4.02765	3.9656	3.75723	3.96647	3.73763	3.29246	3.48778	3.24789	2.45143	3.43461	3.20998	2.66865	2.33147	2.73887	2.58978	2.41473	2.28151	2.6376	2.2344	2.32064	-0.91819	-0.634463
VvCabSauv08_H0000F_028.ver1.0.g005350	molybdenum cofactor sulfurase family	416.798	0.56125	0.153001	3.66828	0.000244191	0.00284021	5.52533	5.50912	5.54911	5.92163	5.83738	5.64909	5.6833	5.97758	5.82786	5.99967	5.83575	5.91848	4.67173	5.40224	4.57806	4.97005	5.20253	4.94909	5.18376	5.157	5.43263	5.17618	4.91107	4.81121	0.390109	0.0821427
VvCabSauv08_H0000F_029.ver1.0.g005440	zinc finger 6-like	204.229	-1.18237	0.27341	-4.32453	1.5286e-05	0.000278842	3.65176	3.62593	4.38303	3.74171	3.55881	4.09161	3.48125	4.37548	3.8148	5.45609	4.90755	4.88521	4.59221	4.88708	4.33737	4.81209	4.61839	5.02096	4.78734	4.87685	4.8406	6.23995	5.91238	6.17074	1.19604	1.50214
VvCabSauv08_H0000F_029.ver1.0.g005540	xanthine uracil permease family	585.324	-2.38975	0.213883	-11.1732	5.51635e-29	3.69595e-26	3.49073	4.04342	3.6674	4.04707	3.70304	3.72495	3.90907	3.49118	3.4582	3.74919	3.5381	3.60702	5.1925	5.0628	5.41013	5.85693	5.14142	5.96767	6.07194	6.16304	6.10564	6.48102	6.14224	5.9542	-0.102412	0.970677
VvCabSauv08_H0000F_029.ver1.0.g005550	DUF4228 domain	36.4913	-1.94575	0.492267	-3.95264	7.72944e-05	0.00109265	1.72014	2.58057	3.03514	3.05921	2.56619	2.37153	2.43228	1.77317	1.43731	0.849556	1.90624	0.86845	3.22797	3.57578	3.78679	2.78401	3.81113	3.21591	2.81016	3.1948	3.39872	3.21651	2.79368	2.38586	-1.2372	-0.731497
VvCabSauv08_H0000F_029.ver1.0.g005640	DEAD-box ATP-dependent RNA helicase 22	5.58776	4.94383	1.8384	2.68921	0.00716222	0.0435667	0	0	0.285258	0.886219	1.33281	0.584977	0.688362	1.35214	0.201655	0.462194	0	0.437127	0.757051	0	1.19782	0	0	0	0.280017	0.820327	0	1.25006	0.381679	0.65178	0.204687	0.109548
VvCabSauv08_H0000F_029.ver1.0.g005750	WAT1-related At3g28050-like	22.0647	1.34581	0.416877	3.22832	0.00124521	0.0107766	1.8269	2.43868	1.75017	2.46081	3.08807	2.54516	2.5087	2.79448	2.62107	1.83258	2.34466	1.92923	1.363	2.13237	1.98546	1.5276	1.46131	1.35752	1.80127	1.60142	1.32873	1.07398	0.773022	0	0.0302423	-1.21127
VvCabSauv08_H0000F_029.ver1.0.g005880	potassium transporter 6-like	558.052	-0.582626	0.212852	-2.73723	0.00619591	0.0389257	4.91313	4.48786	4.70341	4.70026	4.08503	4.3924	4.45458	4.26819	4.34023	4.86226	4.29605	4.40781	4.41513	4.26812	4.89305	4.71213	4.41885	4.89852	4.95864	4.69327	4.8877	4.79133	4.769	4.60789	-0.179426	0.197306
VvCabSauv08_H0000F_029.ver1.0.g005920	uncharacterized protein LOC109808896	6.24721	5.32269	1.66987	3.18748	0.00143518	0.0121045	0.261693	0.291074	1.4341	1.00939	1.39825	1.83331	1.35301	1.04083	1.18971	0.747108	1.23268	0.715032	1.01803	1.39947	0	0	0	0	0.690727	0	0	0	0.392408	0	0.235983	-0.675032
VvCabSauv08_H0000F_029.ver1.0.g006010	equilibrative nucleotide transporter 1-like	260.685	-0.718231	0.184302	-3.89703	9.73801e-05	0.00132365	4.36752	4.71747	4.31712	3.92341	4.54738	4.51502	4.33925	4.35194	4.35579	4.28908	4.36666	4.37039	4.09371	4.41939	4.71148	4.83071	4.56292	5.00788	4.39286	4.69943	4.63473	4.64664	4.77942	4.52884	-0.125328	0.243439
VvCabSauv08_H0000F_038.ver1.0.g006200	vesicle transport v-SNARE 13-like	296.318	-0.513886	0.156174	-3.29048	0.00100018	0.00901763	4.6575	5.18918	5.02872	5.53473	5.35617	5.13162	5.138	5.47496	5.3422	5.22581	5.35755	5.67783	4.85335	5.26118	5.54215	5.72376	5.374	5.64905	5.46813	5.4698	5.38946	5.64602	5.34233	5.29916	0.46193	0.210275
VvCabSauv08_H0000F_038.ver1.0.g006450	NAC transcription factor 29-like	218.059	2.87885	0.771337	3.73229	0.000189747	0.00231059	5.09189	5.14014	5.08343	5.17951	4.88684	5.32748	4.91463	4.83046	5.26434	6.57155	5.52475	5.63388	3.56185	4.08016	1.38262	0	1.95107	3.20353	3.58532	3.1199	1.42236	4.31343	3.54189	4.29024	0.804905	1.04031
VvCabSauv08_H0000F_038.ver1.0.g006490	cAMP-regulated phospho	723.563	0.465551	0.0781741	5.95532	2.59569e-09	1.32294e-07	7.4329	7.45882	7.46842	7.56602	7.66492	7.63345	7.55053	7.61282	7.40298	7.07615	7.3735	7.32371	6.80698	7.09206	7.0938	6.64748	6.84865	6.9625	6.81625	6.86729	6.86235	6.90115	6.69761	6.51073	-0.195595	-0.29445
VvCabSauv08_H0000F_038.ver1.0.g006560	expansin 4 family	2841.54	1.50552	0.29254	5.14636	2.65595e-07	7.82698e-06	9.26236	9.76405	9.93735	9.17891	9.3833	9.61064	9.47452	9.09281	9.24246	7.97838	8.95667	8.74952	8.42258	9.05821	8.02942	6.95627	8.03584	7.43351	6.88303	6.50157	7.46177	6.53176	6.17204	6.01293	-1.09306	-2.2645
VvCabSauv08_H0000F_046.ver1.0.g006910	DUF1713 domain	86.8285	-0.500555	0.189863	-2.6364	0.0083792	0.04904	4.35727	4.6479	4.27834	4.54234	4.28807	4.18146	4.12678	4.1445	4.40169	3.99015	4.51216	4.4346	4.53387	4.44551	4.39616	4.39729	4.53096	4.51331	4.64408	4.5314	4.53758	5.21402	4.94126	4.92073	-0.115531	0.566828
VvCabSauv08_H0000F_046.ver1.0.g006920	transducin WD40 repeat	27.7796	-3.7456	0.615641	-6.08407	1.17168e-09	6.40836e-08	1.06083	0.47307	0.573034	0.63464	0.510382	0.184709	0	0.665587	0.477441	0	0.163846	0	1.59928	2.76535	2.08726	2.26594	2.17917	2.27304	2.00363	2.48577	2.24051	2.87327	2.49018	1.94243	-0.647695	0.284657
VvCabSauv08_H0000F_046.ver1.0.g006950	uncharacterized protein LOC109830471	75.2999	-0.950907	0.343586	-2.7676	0.00564711	0.0361127	5.05764	5.82585	4.80687	4.67819	5.67015	4.77888	5.10439	4.74225	5.30316	5.06289	5.50937	5.72655	5.34168	5.29074	5.79125	5.85414	6.05829	5.26304	5.71375	5.07931	5.65142	5.23738	5.76272	5.6488	0.202816	0.0750765
VvCabSauv08_H0000F_052.ver1.0.g007190	inactive poly [ADP-ribose] polymerase SRO5	1115.67	-0.508941	0.165752	-3.0705	0.00213702	0.0166166	6.27382	6.24182	6.39665	6.50788	6.56178	6.32696	6.43898	6.31899	6.80921	7.03325	6.49476	6.65694	6.34751	6.35551	6.7198	6.85504	6.69127	6.87878	7.07645	7.09157	6.93571	7.35728	7.24959	7.35918	0.424218	0.847746
VvCabSauv08_H0000F_052.ver1.0.g007240	probable nucleoredoxin 1	235.719	-1.89129	0.402029	-4.70437	2.54656e-06	5.77058e-05	2.85524	3.43051	1.99752	2.5221	3.07211	2.51354	1.73332	2.36985	1.85915	1.11784	2.37813	2.59787	3.30747	3.43959	4.06845	3.34724	3.13915	3.65225	3.42462	3.46008	3.60478	3.81018	3.43128	3.27565	-0.729813	-0.0994625
VvCabSauv08_H0000F_052.ver1.0.g007250	probable nucleoredoxin 1	77.6105	3.60393	0.453301	7.95042	1.85885e-15	2.94486e-13	1.9353	2.55172	1.63085	2.33633	2.422	2.62949	3.02557	3.11928	3.14947	3.10472	3.0707	2.93422	1.15419	2.16477	1.26919	0.658012	0.357372	0.725177	2.11751	1.91127	1.18983	2.71242	3.0346	2.30371	0.997254	1.15419
VvCabSauv08_H0000F_052.ver1.0.g007270	DC1 domain-containing	253.15	-0.751271	0.273622	-2.74566	0.00603895	0.0381183	3.112	3.30531	3.23471	3.28371	4.0935	3.83022	3.81265	3.2354	3.80337	3.10792	3.04109	3.40353	4.79087	5.15043	4.07026	4.26206	4.16976	3.91216	3.66774	3.93938	3.83967	3.29908	3.54911	2.91219	-0.033159	-1.41706
VvCabSauv08_H0000F_052.ver1.0.g007290	probable nucleoredoxin 1	258.417	1.05775	0.277025	3.81825	0.000134404	0.00172967	3.35557	3.30802	3.56301	4.27245	3.53411	3.99221	4.34286	3.95613	4.52744	4.54682	4.29169	4.34947	2.85979	3.13725	3.25325	3.24174	2.41656	3.49149	3.57684	3.93047	3.50013	4.08946	4.11038	4.53254	0.987128	1.16069
VvCabSauv08_H0000F_065.ver1.0.g007530	glycosyltransferase family 92 Os08g0121900-like	206.662	-1.02744	0.300292	-3.42146	0.000622863	0.0061844	2.99316	2.70955	3.36238	2.67243	3.37658	3.13086	2.58437	3.26077	3.04098	3.9204	3.22158	3.49046	3.10013	3.58553	3.5084	3.23927	4.15663	3.51413	3.39973	3.80726	3.37964	2.82952	3.03369	2.95695	0.52245	-0.457966
VvCabSauv08_H0000F_065.ver1.0.g007540	TORTIFOLIA1 3	156.164	-1.01873	0.273835	-3.72023	0.000199039	0.00239692	3.5533	2.97167	3.51427	3.05235	2.68798	2.39147	2.37616	2.10056	2.82624	3.57805	3.3161	3.18704	3.1883	2.88354	2.86712	3.18572	3.22455	2.99701	2.95508	3.27673	3.03952	3.7431	3.63402	3.51478	0.0139853	0.650981
VvCabSauv08_H0000F_065.ver1.0.g007570	pyruvate dehydrogenase E1 component subunit mitochondrial	681.307	0.656057	0.0924643	7.09524	1.29125e-12	1.25839e-10	5.97288	5.84825	6.13902	6.05121	5.9671	5.87444	6.05705	6.08262	6.21967	6.21659	6.34649	6.32125	5.20192	5.35331	5.23471	5.13923	5.23179	5.3607	5.49501	5.41575	5.34499	5.55294	5.42026	5.55351	0.308058	0.245589
VvCabSauv08_H0000F_065.ver1.0.g007580	glucosyl transferase family 8	419.511	-2.03486	0.274761	-7.40594	1.30222e-13	1.51189e-11	4.46083	4.69139	5.12442	4.77099	4.88438	4.17397	3.3613	4.5106	4.28198	4.52051	4.52275	4.54794	5.17636	5.9885	5.56636	5.88808	6.12709	5.45342	5.81763	6.03208	5.3837	4.98213	5.26438	5.02713	-0.228479	-0.485859
VvCabSauv08_H0000F_065.ver1.0.g007640	Zinc finger MYND domain-containing 15	14.3439	5.3674	1.84344	2.91163	0.00359552	0.0251867	3.06352	2.08823	3.6406	0	2.41884	2.76593	1.88474	2.94432	0	2.73607	2.19838	3.66851	0	1.8536	2.60123	0	0	0	2.3711	2.67257	1.52191	2.80216	2.1809	0	-0.0631295	0.176076
VvCabSauv08_H0000F_066.ver1.0.g007830	hypothetical protein POPTR_0010s16880g	72.2629	0.878887	0.289875	3.03195	0.00242976	0.0185213	4.46615	4.23312	4.0831	4.68642	4.60628	4.23707	3.96553	4.50347	4.14439	3.79118	4.20962	3.91763	2.7502	4.09013	3.75191	3.27338	2.75048	3.47146	3.27637	2.81252	3.52611	2.96089	2.86364	2.58718	-0.28798	-0.72685
VvCabSauv08_H0000F_067.ver1.0.g007850	uncharacterized LOC107909689	88.9611	1.12348	0.380315	2.95408	0.00313606	0.0225527	2.1528	2.92842	2.86546	3.8271	3.12048	3.28415	3.29871	3.23562	3.51912	2.27994	3.25362	3.37136	1.73152	2.71173	2.59834	1.99109	2.55352	1.95487	1.9795	2.51486	2.8013	2.07866	2.46255	1.84343	0.319415	-0.218983
VvCabSauv08_H0000F_067.ver1.0.g007920	tryptophan aminotransferase-related 2-like	1350.39	-1.79519	0.250405	-7.16915	7.54628e-13	7.68001e-11	6.35638	5.95221	6.72116	6.40463	6.20507	6.19734	6.46813	5.6481	5.43433	4.61266	5.7069	5.65427	7.35373	7.60915	7.58979	7.5321	7.48669	7.36527	7.30986	7.03393	7.37926	5.98576	6.26385	5.94747	-1.01864	-1.45186
VvCabSauv08_H0000F_067.ver1.0.g007940	AP-1 complex subunit mu-2	463.17	-0.421953	0.11334	-3.7229	0.000196945	0.00238021	5.27447	5.2472	5.19911	5.38816	5.33904	5.27188	5.15689	5.3815	5.27629	5.38856	5.41884	5.35496	5.09885	5.51823	5.38992	5.58925	5.32124	5.41476	5.31256	5.19121	5.38087	5.65436	5.17217	5.57922	0.14719	0.132914
VvCabSauv08_H0000F_067.ver1.0.g008020	Glutamate--glyoxylate aminotransferase 2	1033.76	0.998569	0.15823	6.31088	2.7746e-10	1.7236e-08	6.10619	6.44981	6.62753	6.47309	6.76831	6.63885	6.58068	6.49747	6.79416	6.48072	6.63181	6.71411	5.46895	6.37991	5.87527	5.17128	5.47291	5.57885	5.58607	5.33926	5.58207	5.77529	5.54553	5.42578	0.21437	-0.325844
VvCabSauv08_H0000F_067.ver1.0.g008050	armadillo beta-catenin repeat family	12.8382	-2.84222	0.955306	-2.9752	0.00292801	0.0213865	0.512448	0.818618	0.447923	0.838757	0.445871	0.267393	0.482119	0.323708	0	1.29703	0.276339	1.27882	0.971997	0.611321	0.357729	1.11581	1.21216	1.26006	1.15338	0.614089	0	0.436963	1.05288	0.683842	0.357736	0.077546
VvCabSauv08_H0000F_067.ver1.0.g008060	copper amine enzyme domain	295.243	1.06461	0.235801	4.51488	6.33517e-06	0.000128786	4.1346	4.47992	4.52903	4.10775	4.07847	3.79428	4.37465	4.52875	3.95795	3.43599	4.16178	3.73659	3.05255	4.11691	3.34235	2.99914	3.03265	3.26254	3.05296	3.52053	3.38583	3.13778	3.32299	3.28567	-0.603061	-0.255125
VvCabSauv08_H0000F_067.ver1.0.g008070	TRANSPARENT TESTA 12	17.1216	1.99598	0.550981	3.62259	0.000291671	0.0033017	0.933629	0.948268	0.56679	1.52237	1.67239	1.19127	1.10505	2.01374	1.47289	1.46417	1.68509	1.21107	0.670129	0.541977	0.982804	0.386844	0.723884	0.338456	0.398197	0.770424	0.676948	0.782692	0.923759	0.972995	0.637216	0.161512
VvCabSauv08_H0000F_067.ver1.0.g008090	60S ribosomal L27A	591.44	-0.343216	0.12278	-2.79536	0.00518417	0.0337906	6.95646	7.03828	6.79058	7.10709	6.97877	6.83583	6.87001	7.18009	6.81052	6.90239	6.90949	6.60694	6.71318	7.03615	6.97064	7.12544	6.99308	7.05377	6.88943	7.12695	6.93007	7.08779	7.06369	6.88762	-0.122164	0.106378
VvCabSauv08_H0000F_067.ver1.0.g008100	Tetratricopeptide repeat (TPR)-like superfamily	1177.28	0.504896	0.158235	3.19079	0.00141885	0.0120142	6.62972	6.16815	6.3097	6.91821	6.61789	6.53174	6.84565	7.17719	6.83461	7.07108	6.94392	6.99264	5.67276	5.81994	6.13217	6.32582	5.90784	6.38536	6.62506	6.8079	6.34214	6.81176	6.73979	6.76241	0.633356	0.896366
VvCabSauv08_H0000F_067.ver1.0.g008130	inorganic phosphate transporter 2- chloroplastic	100.565	1.32446	0.313319	4.22721	2.36605e-05	0.000408051	2.73557	3.13361	3.36192	2.90498	3.20466	3.39334	3.41812	2.86321	3.21756	3.45644	3.36885	3.20534	2.23222	2.95982	2.29227	1.31742	2.00402	2.27377	1.99751	1.63178	2.16145	2.05872	1.76466	1.97814	0.26651	-0.560932
VvCabSauv08_H0000F_067.ver1.0.g008180	Beta-1,4-mannosyl-glyco 4-beta-N-acetylglucosaminyltransferase	420.159	-0.98377	0.146298	-6.72443	1.76277e-11	1.42439e-09	4.76626	4.79197	4.93581	4.76773	4.78785	4.57689	4.53701	4.49378	4.62557	5.05764	4.74749	4.82149	4.88153	5.47695	4.8418	5.20303	5.39057	5.2162	5.51276	5.51199	5.3604	5.07043	5.22232	5.16298	0.0441897	0.0851512
VvCabSauv08_H0000F_067.ver1.0.g008220	chloroplast sensor kinase	239.178	0.376015	0.130653	2.87797	0.00400247	0.0275041	3.93139	3.55455	3.94177	3.75862	3.84746	3.87939	3.97885	4.12614	4.00868	3.98901	4.04382	4.20591	3.45024	3.607	3.44356	3.4346	3.23721	3.71864	3.71271	3.58173	3.6538	4.02926	3.8511	3.93204	0.270341	0.437199
VvCabSauv08_H0000F_074.ver1.0.g008450	probable serine threonine- kinase PIX7	457.563	-0.409876	0.0965037	-4.24725	2.16408e-05	0.000377423	4.8403	5.01039	4.93888	4.67397	4.71951	4.86533	4.70248	4.8352	4.78169	4.98725	4.93224	4.96786	4.69086	5.13044	4.91988	4.79806	4.99153	5.01496	4.79911	4.7809	4.91794	5.21778	5.13864	5.14524	0.032588	0.253495
VvCabSauv08_H0001F_016.ver1.0.g008940	hypothetical protein PRUPE_ppa021750mg, partial	69.355	1.27432	0.291711	4.36844	1.25136e-05	0.000234247	2.03044	1.92071	2.01163	1.83219	2.13574	2.07299	2.27647	2.03724	2.29247	2.5946	2.50936	2.29884	1.4112	1.64104	1.23954	0.967009	1.35907	1.1836	1.28981	1.54133	1.85843	2.47358	2.15842	2.71676	0.480008	1.019
VvCabSauv08_H0001F_016.ver1.0.g008990	sulfite exporter family	668.766	-0.972229	0.203538	-4.77665	1.78243e-06	4.2095e-05	5.84944	6.08017	5.85987	5.62341	5.96953	5.6084	5.28072	5.04644	5.12624	5.02866	4.75775	4.93698	6.18895	6.40599	5.77143	5.50238	6.33339	5.62827	6.03702	5.7024	5.62134	5.0516	5.11671	5.04658	-1.02203	-1.05049
VvCabSauv08_H0001F_016.ver1.0.g009010	60S ribosomal L24	684.819	-0.250917	0.075276	-3.3333	0.000858228	0.00797015	6.74739	6.98748	6.71959	6.98743	6.89562	6.79107	6.83324	6.89235	6.82162	6.56457	6.81221	6.89644	6.73232	7.12773	7.06593	6.85676	6.85697	6.866	7.04496	7.05468	6.95461	7.0804	7.02323	6.95299	-0.0604128	0.0435474
VvCabSauv08_H0001F_016.ver1.0.g009040	Myb SANT-like DNA-binding domain	574.361	-2.2254	0.740665	-3.0046	0.00265933	0.0198064	4.23801	2.41459	2.15236	5.11461	3.81676	1.75977	3.47713	4.51918	4.07184	2.5827	3.44834	3.47974	5.18007	4.19023	6.16501	6.55716	5.53173	5.63009	6.84679	6.56322	5.65455	4.3007	4.81537	3.56256	0.235276	-0.952227
VvCabSauv08_H0001F_019.ver1.0.g009090	splicing factor 3A subunit 2	305.088	-0.665983	0.2143	-3.10772	0.00188538	0.0150643	4.9797	4.98456	4.90314	5.84957	5.69771	5.37237	5.12746	5.42699	4.83514	5.69614	5.237	5.82516	4.18097	5.17469	5.39611	5.77204	5.38141	5.48403	5.65282	5.7417	5.59393	6.09881	5.97138	5.78956	0.630299	1.03599
VvCabSauv08_H0001F_020.ver1.0.g009130	PTHR38928 (PANTHER), TRANSMEMBRANE (PHOBIUS), CYTOPLASMIC_DOMAIN (PHOBIUS), NON_CYTOPLASMIC_DOMAIN (PHOBIUS), TMhelix (TMHMM)	47.6303	-0.939987	0.334343	-2.81144	0.00493201	0.0325495	2.75354	2.60194	2.39301	3.04438	3.01602	2.45963	2.4406	2.92268	2.83529	3.39656	2.31801	2.45363	3.3372	3.23799	3.01732	3.53135	3.16744	3.32997	3.39301	3.29785	3.52532	2.40966	2.76963	2.44664	0.139904	-0.655528
VvCabSauv08_H0001F_022.ver1.0.g009200	AT-hook motif nuclear-localized 1-like	263.151	1.26803	0.202156	6.27255	3.55175e-10	2.15925e-08	4.4075	4.04097	4.49559	4.48819	4.34172	4.92624	5.01393	4.91455	5.43034	5.51613	5.4212	5.58166	3.31087	3.87385	3.734	3.45487	3.73618	3.91438	4.03394	3.86369	3.81382	4.45711	4.58727	4.48343	1.19164	0.869696
VvCabSauv08_H0001F_022.ver1.0.g009290	enolase	1774.36	-0.429498	0.114793	-3.74149	0.000182935	0.00224378	7.27186	7.18383	7.18685	6.93028	6.76899	6.79233	6.82676	6.72696	6.92656	6.60501	6.66278	6.73021	7.26728	7.31355	7.14388	6.83838	7.14626	7.06011	6.91022	6.83034	7.1932	6.8309	6.96979	6.685	-0.54818	-0.413006
VvCabSauv08_H0001F_022.ver1.0.g009300	splicing factor U2af small subunit B-like	340.859	0.541159	0.141814	3.81597	0.000135648	0.00174134	4.99477	4.854	5.07749	5.33877	5.20829	5.18405	5.24156	5.37175	4.98228	5.06959	5.03826	5.14756	4.6499	4.56837	4.64646	4.11094	4.58645	4.61102	4.47109	4.46013	4.72008	4.24253	4.409	4.35305	0.109716	-0.286716
VvCabSauv08_H0001F_022.ver1.0.g009370	Pre-mRNA cleavage complex 2 Pcf11	268.535	-0.46191	0.147516	-3.13126	0.00174061	0.0141038	3.13473	2.90046	2.97612	3.31743	3.14392	2.90524	2.98195	2.78122	2.95331	3.08761	3.26297	3.16891	2.79322	2.83881	3.0558	3.30704	3.02731	2.94329	3.23139	3.27537	3.06137	3.59247	3.65532	3.47879	0.169392	0.679583
VvCabSauv08_H0001F_023.ver1.0.g009470	eukaryotic translation initiation factor 3 subunit E	1450.22	0.310017	0.0693626	4.46952	7.83966e-06	0.000154772	6.95352	7.05976	6.86455	6.76565	6.84999	6.88062	6.89262	7.00555	6.87516	7.01664	7.03049	7.22436	6.29856	6.45181	6.40244	6.29074	6.34689	6.49995	6.69722	6.56463	6.4618	7.12604	6.95694	6.82494	0.131218	0.585036
VvCabSauv08_H0001F_023.ver1.0.g009530	S-formylglutathione hydrolase	500.692	-0.675442	0.132719	-5.08927	3.59444e-07	1.02571e-05	5.75486	5.694	5.8378	5.85181	6.04008	5.9543	5.94956	5.67688	5.47737	5.20977	5.86034	5.84482	5.75056	6.03742	6.12429	6.10487	6.15479	6.16918	6.17326	5.9417	5.94797	5.87004	5.98005	5.65589	-0.123912	-0.135436
VvCabSauv08_H0001F_023.ver1.0.g009540	probable glycerol-3-phosphate dehydrogenase [NAD(+)] cytosolic	22.3348	2.39743	0.524163	4.57382	4.78911e-06	0.000100359	1.74446	1.45741	1.59418	1.67931	1.67773	1.46744	1.27622	1.994	2.06961	1.88027	1.93649	1.99486	0.789565	1.3051	1.30488	0	0.56365	0.827837	0.497292	0.265127	0.731029	0.745298	0.613379	0.888038	0.338523	-0.384275
VvCabSauv08_H0001F_023.ver1.0.g009620	tRNA-splicing endonuclease subunit Sen54-like	134.521	0.544314	0.166439	3.27034	0.00107416	0.00954285	4.18798	4.30579	4.1196	4.20976	4.42929	4.05978	4.29452	4.44734	4.39524	4.12136	4.5401	4.46682	3.56088	3.71243	3.86692	3.74185	3.35066	3.85244	4.14906	4.05501	4.02946	4.10607	4.01091	3.39939	0.171635	0.12538
VvCabSauv08_H0001F_023.ver1.0.g009680	glycosyltransferase family 61	746.19	-0.847512	0.157894	-5.3676	7.97923e-08	2.72701e-06	5.31039	5.39735	5.47323	5.26628	5.44587	5.40901	5.10649	5.21262	5.18251	5.78253	5.54669	5.45629	5.12696	5.69988	5.69984	5.70453	5.93281	5.61685	5.92327	6.22717	5.8758	5.64333	6.01046	5.70904	0.201512	0.278716
VvCabSauv08_H0001F_023.ver1.0.g009790	ABC transporter family	392.634	0.886013	0.179722	4.92991	8.22689e-07	2.13541e-05	2.77386	2.48304	3.08975	3.12024	3.22891	3.27242	3.28621	3.34585	3.29612	3.56318	3.57599	3.73038	2.3773	2.62588	2.17456	2.3401	2.13588	2.54574	2.84305	2.70187	2.68047	3.17899	2.59892	3.02614	0.840963	0.542102
VvCabSauv08_H0001F_023.ver1.0.g009840	Villin 2 family	599.813	-0.395688	0.14417	-2.7446	0.0060585	0.0381967	3.85225	4.16597	4.07616	4.16613	4.37583	4.20092	4.23644	4.02975	3.82324	4.35825	4.57148	4.40582	4.12629	4.51285	3.96972	3.95022	4.29252	4.29104	4.61921	4.33698	4.15898	4.9461	4.85198	4.81266	0.413721	0.667293
VvCabSauv08_H0001F_023.ver1.0.g009970	magnesium-chelatase subunit chloroplastic	326.645	0.993085	0.267032	3.71898	0.000200031	0.00240575	3.24126	3.40971	3.52433	3.77677	3.92783	3.46608	3.51923	3.96344	3.00154	2.91385	3.15897	3.4296	2.52059	3.32527	2.6865	2.00654	2.57074	2.72853	2.67188	2.36893	2.58	2.30708	1.63739	1.55717	-0.224294	-1.01024
VvCabSauv08_H0001F_023.ver1.0.g009980	transmembrane (DUF288)	109.363	-0.795462	0.263872	-3.01457	0.00257342	0.0193198	2.67847	2.78505	2.92374	2.39062	2.65758	2.78372	2.15771	1.8475	2.05959	2.42707	2.17291	2.61589	2.10834	3.14884	2.38436	2.35884	2.63974	2.39088	2.1428	2.12589	2.62788	2.14067	2.06592	2.17189	-0.390465	-0.421022
VvCabSauv08_H0001F_023.ver1.0.g010020	insulin-degrading enzyme-like peroxisomal isoform X1	436.49	0.387695	0.142972	2.71169	0.00669413	0.0412895	3.92856	3.93456	3.73703	3.96433	4.07606	4.08427	4.23303	4.43366	4.12874	3.9813	4.55285	4.63667	3.75504	3.85993	3.70824	3.83459	3.56885	3.61844	4.19755	3.80839	3.84802	4.29591	4.21841	3.89279	0.523557	0.361302
VvCabSauv08_H0001F_023.ver1.0.g010140	stress-related ozone-induced family	772.826	-0.580761	0.0989448	-5.86955	4.36983e-09	2.08507e-07	8.20802	8.37458	7.9947	8.3694	8.34461	8.1262	8.12057	8.27138	8.09079	8.06875	8.24497	8.44088	8.3061	8.45078	8.35621	8.58428	8.50838	8.39497	8.4984	8.55145	8.43293	8.61802	8.5989	8.30437	0.0591038	0.136069
VvCabSauv08_H0001F_023.ver1.0.g010150	cellulose synthase family	12.169	-2.8403	0.969749	-2.9289	0.00340165	0.0240962	0.181781	0.299376	0.262759	0	0.479321	0.355474	0.083404	0	0.190937	0.197804	0.143856	0.479525	0.679609	0.214769	0.637396	0.656624	0.0878796	0.643391	0.681186	0.512783	0.523304	0.878267	0.730759	0.851552	0.0257564	0.309601
VvCabSauv08_H0001F_023.ver1.0.g010180	zinc finger AN1 and C2H2 domain-containing stress-associated 16-like	90.7508	-0.875141	0.26859	-3.25827	0.00112092	0.0098981	3.57135	3.28262	2.89855	3.35023	2.82835	2.95795	2.76232	3.34705	2.99029	3.37663	3.00483	3.41568	3.25493	2.99972	3.47371	3.77957	3.7187	3.29894	4.03035	3.86843	3.35118	3.36063	3.46211	3.46943	0.0148752	0.187939
VvCabSauv08_H0001F_023.ver1.0.g010210	endo polygalacturonase	324.071	-1.89719	0.283555	-6.69073	2.22057e-11	1.77645e-09	3.72689	4.52445	4.21701	3.27637	4.10178	3.88613	3.66151	3.30303	3.2261	3.34808	3.31808	3.8	4.22117	4.17971	4.08859	5.14277	5.11098	4.57979	5.73706	4.81602	4.79358	5.25247	5.27295	5.45774	-0.667395	1.16456
VvCabSauv08_H0001F_023.ver1.0.g010250	elongation factor family	1253.86	1.18972	0.136259	8.73126	2.51861e-18	5.74458e-16	6.07955	5.96892	6.14982	6.52282	6.47761	6.02879	6.33305	6.61759	6.2864	6.35046	6.4607	6.51201	4.63825	5.33001	5.27481	4.84261	4.82382	5.3366	5.42331	5.33654	5.3196	5.89345	5.5287	5.57946	0.37496	0.586176
VvCabSauv08_H0001F_023.ver1.0.g010290	nuclear transcription factor Y subunit A-1-like isoform X1	125.449	0.817862	0.194834	4.19773	2.69603e-05	0.00045395	3.37499	3.42431	3.90361	4.09742	3.98302	3.9476	4.06399	3.68944	3.53161	3.85222	4.10225	4.15647	2.90536	3.1286	2.84797	2.91042	2.73624	2.85566	2.83669	2.83586	2.84565	3.53895	3.33956	3.4391	0.469342	0.478561
VvCabSauv08_H0001F_023.ver1.0.g010360	disease resistance RGA1	72.8099	-2.01328	0.356747	-5.64343	1.66692e-08	6.79444e-07	3.27256	3.68627	3.23265	3.78389	3.61562	2.94529	3.09897	3.64738	3.72934	3.2783	3.38458	3.79315	4.58033	4.22306	4.93629	5.76412	4.78622	4.77541	5.47092	4.72295	4.54645	3.64905	4.25674	4.04782	0.0881839	-0.595357
VvCabSauv08_H0001F_023.ver1.0.g010430	1-acyl-sn-glycerol-3-phosphate acyltransferase 2	346.989	-0.495484	0.14432	-3.43323	0.000596441	0.00596998	4.59922	5.17932	5.14249	4.8788	4.83851	4.91581	4.74981	4.88557	4.78327	4.87081	4.82611	5.02397	4.75978	4.93885	4.71147	4.9406	5.07017	5.14417	4.75154	4.98588	4.94922	5.0874	4.9907	4.61031	-0.0667158	0.092768
VvCabSauv08_H0001F_023.ver1.0.g010510	hypothetical protein POPTR_0016s05270g	221.303	-1.79376	0.34664	-5.17471	2.28262e-07	6.89288e-06	7.09488	7.50812	6.56593	6.99732	7.20571	6.35211	6.03872	6.57811	6.42907	6.63455	6.90323	7.2463	7.3311	7.97305	7.36614	8.17695	8.09218	7.23209	8.21133	7.97428	6.88976	6.29703	7.16084	6.36655	-0.128284	-0.948623
VvCabSauv08_H0001F_023.ver1.0.g010520	alpha,alpha-trehalose-phosphate synthase [UDP-forming] 1-like	18.5324	-2.33396	0.832897	-2.80222	0.00507524	0.0332663	3.08727	3.26096	2.59443	3.16244	2.51059	3.04216	2.65677	2.20176	0	1.89382	2.41125	2.54691	3.66209	3.38049	0	3.22505	4.4766	3.19791	3.14414	3.36668	3.5298	1.98469	3.05496	2.85525	-0.696893	0.28411
VvCabSauv08_H0001F_023.ver1.0.g010530	mobidb-lite (MOBIDB_LITE)	94.5054	-2.08626	0.746673	-2.79407	0.00520488	0.0338754	4.50063	5.68378	5.28484	5.31806	6.43774	4.85405	3.58966	2.42384	4.80565	4.60296	4.92467	5.18789	4.88483	7.14959	3.86658	5.43534	6.5758	4.06691	5.76804	5.15927	3.79541	3.56597	3.64803	3.62792	-0.251239	-1.68636
VvCabSauv08_H0001F_023.ver1.0.g010580	zinc finger A20 and AN1 domain-containing stress-associated 8-like	546.952	-0.384342	0.116427	-3.30115	0.000962885	0.0087377	6.88161	6.77946	6.76409	6.87529	6.87244	6.48497	6.59559	6.75249	6.79506	6.82581	6.80556	6.70591	6.48525	6.77537	6.7137	6.98483	6.84554	6.72962	6.75841	6.94765	6.78324	7.15878	6.95811	7.03756	-0.0292937	0.393381
VvCabSauv08_H0001F_023.ver1.0.g010640	cornichon homolog 1-like	113.999	-0.555403	0.203025	-2.73564	0.00622585	0.0390604	5.04118	5.20293	5.01444	4.32926	4.39607	4.85965	4.82656	4.92641	5.07326	5.03487	5.01979	5.21866	4.98104	5.38694	5.35737	5.47914	5.0101	5.24745	5.48692	5.13975	5.39762	5.54036	5.20264	4.61337	0.0049226	-0.122992
VvCabSauv08_H0001F_023.ver1.0.g010740	ABHD18-like isoform X3	44.2393	-1.18463	0.384517	-3.08083	0.00206423	0.0161758	2.3547	2.72454	1.80096	2.60114	2.31629	2.13985	1.51556	1.86647	2.47508	1.71918	2.14207	1.53194	2.04295	2.59536	1.76314	2.94365	2.57788	2.78484	2.08196	2.30059	2.51023	2.00095	2.50612	2.12828	-0.495666	0.0779656
VvCabSauv08_H0001F_023.ver1.0.g010780	ricin B-like lectin R40G3	791.908	-0.528286	0.130219	-4.0569	4.9728e-05	0.000750118	6.1365	6.00206	5.93552	6.1688	6.03323	6.05732	6.13796	6.34604	6.09779	6.41837	6.36105	6.38379	6.0566	6.0257	6.38184	6.70109	6.241	6.45243	6.54615	6.78684	6.63489	7.11838	7.06946	6.87171	0.363046	0.865132
VvCabSauv08_H0001F_023.ver1.0.g010990	evolutionarily carboxy-terminal region	905.007	0.623933	0.104136	5.99154	2.0786e-09	1.07645e-07	5.22708	5.06566	5.35693	5.55805	5.4724	5.41364	5.76543	5.96968	5.6128	5.84414	5.9055	5.98557	4.76178	5.06721	5.17741	4.78469	4.96429	5.07642	5.52876	5.52087	5.12738	5.99052	5.79572	5.79821	0.69518	0.859353
VvCabSauv08_H0001F_023.ver1.0.g011000	pumilio 12	233.894	-1.00306	0.186367	-5.38219	7.35863e-08	2.53648e-06	2.77067	2.4649	2.48823	2.87153	2.43161	2.44939	2.95487	2.82916	2.72514	2.78457	3.16633	2.99366	2.93675	2.87976	3.33335	3.62903	3.40996	3.50116	4.14888	3.96966	3.68642	4.48982	4.09807	3.89841	0.406921	1.11215
VvCabSauv08_H0001F_023.ver1.0.g011120	hypothetical protein POPTR_0019s05120g	3445.99	-0.465509	0.0645174	-7.21524	5.38377e-13	5.6215e-11	8.37227	8.46205	8.34546	8.36905	8.4705	8.32998	8.36648	8.29664	8.25452	8.1808	8.34992	8.31208	8.09787	8.45293	8.43606	8.39945	8.57557	8.61629	8.66488	8.62887	8.61294	8.95967	9.03186	9.01792	-0.112327	0.674195
VvCabSauv08_H0001F_023.ver1.0.g011220	40S ribosomal S28	427.664	-0.47571	0.132157	-3.59958	0.000318731	0.00354808	6.02221	6.09709	5.82995	6.10196	6.0819	5.96092	5.74411	5.76257	5.77334	5.37688	5.667	6.03038	5.8423	5.79188	5.80928	6.00292	5.90153	6.06976	5.64517	5.8466	5.95261	5.72956	5.88149	5.51934	-0.291665	-0.104357
VvCabSauv08_H0001F_023.ver1.0.g011260	TRAF-like superfamily	3.74264	4.8765	1.69005	2.88541	0.00390905	0.0269717	0.233769	1.05834	0.45995	0.624446	0.366089	0.21948	0.632243	0.729247	1.0266	0.874009	0.911134	0	0	0	0	0	0	0	0	0.405213	0	0.886045	0.359013	0.322559	0.0110269	0.522539
VvCabSauv08_H0001F_023.ver1.0.g011640	Transmembrane and coiled-coil domains 1	215.253	-0.744096	0.17567	-4.23575	2.27788e-05	0.000394914	4.7254	4.97528	4.71676	4.84379	4.77762	4.68046	4.36844	4.77637	4.90015	5.01472	4.89211	4.70985	5.0075	5.44439	5.42806	5.31499	5.30063	4.87319	5.22973	5.12929	5.1347	5.50128	5.68852	5.7039	0.0664117	0.337915
VvCabSauv08_H0001F_023.ver1.0.g011700	seven in absentia of Arabidopsis 2	131.696	-0.795157	0.210823	-3.77169	0.000162146	0.00202714	3.91464	3.63029	3.31004	3.6369	3.66653	3.42971	3.60767	3.53412	3.60272	3.59073	3.51511	3.57865	3.98262	3.81949	4.27525	4.23279	3.97467	4.07843	4.49496	4.71907	4.52424	3.96612	4.19828	3.34844	-0.056827	-0.188175
VvCabSauv08_H0001F_023.ver1.0.g011760	trichome birefringence-like	200.733	-2.53088	0.253788	-9.97245	2.01197e-23	8.74393e-21	3.11525	2.74247	2.48759	2.43108	2.5326	2.07566	1.74349	2.12374	1.77328	1.60508	2.23497	1.73974	3.78711	3.54688	3.6152	3.93603	3.85171	3.66282	3.94415	3.76306	4.26382	4.16106	3.62094	3.74751	-0.921841	0.193437
VvCabSauv08_H0001F_023.ver1.0.g011950	probable plastid-lipid-associated chloroplastic	232.583	0.940125	0.228201	4.11972	3.79338e-05	0.000598308	4.54132	4.51901	5.07119	5.37033	4.58694	5.00915	4.9117	5.1612	5.2607	5.10496	5.16047	5.28999	4.2848	4.27209	4.44916	4.12272	3.4958	4.27299	3.87091	3.74265	4.12915	4.29679	4.1983	3.83452	0.474631	-0.225479
VvCabSauv08_H0001F_023.ver1.0.g012160	outer envelope pore 16- chloroplastic mitochondrial	321.449	-0.531047	0.196469	-2.70295	0.00687273	0.0421646	6.259	6.19962	5.99879	6.29417	6.13773	5.65973	5.64598	6.12626	5.97397	6.21153	5.6333	5.91942	5.86167	5.87553	6.47251	6.29923	6.0882	6.23992	6.11635	5.92972	5.96284	6.34366	6.29386	6.03858	-0.231056	0.155462
VvCabSauv08_H0001F_023.ver1.0.g012220	Calcium-dependent lipid-binding ( domain) plant phosphoribosyltransferase family	99.6064	-1.65442	0.492678	-3.35802	0.000785027	0.00743199	2.1187	2.32767	0.779266	2.2959	2.51848	2.10366	1.25601	1.64521	1.51961	0.885492	1.48715	1.90734	3.26326	3.02789	2.11374	2.57094	2.73757	2.22575	2.38344	2.48635	2.9066	3.17043	2.81215	2.32432	-0.315216	-0.0326641
VvCabSauv08_H0001F_023.ver1.0.g012250	FT-interacting 1-like	106.786	-1.95938	0.455075	-4.30562	1.66515e-05	0.000300007	2.209	2.96069	1.40843	1.40256	2.44045	1.78561	1.21568	1.16921	1.21872	1.17881	1.59448	1.72508	2.42821	3.18087	2.73975	1.79623	2.56138	2.71438	2.34582	2.09801	3.00345	3.26642	2.79574	2.95678	-0.69325	0.223373
VvCabSauv08_H0001F_023.ver1.0.g012300	Glucan endo-1,3-beta- basic isoform	6273.92	1.16065	0.225387	5.14958	2.61076e-07	7.71002e-06	7.97076	7.51517	8.16571	8.1198	7.67589	7.94303	7.57286	7.70047	8.10204	8.16957	7.50181	7.56076	6.34487	6.98513	6.74005	6.21209	6.74493	6.24332	6.03033	6.0974	6.28229	6.06278	6.28757	6.22035	-0.13983	-0.499782
VvCabSauv08_H0001F_023.ver1.0.g012380	DNA-(apurinic or apyrimidinic site) chloroplastic isoform X1	112.897	0.640248	0.230998	2.77165	0.00557724	0.0357798	3.24775	2.65796	3.29105	3.51683	3.55396	3.10244	3.33654	3.6345	3.25054	3.68576	3.21507	3.56299	2.59258	2.89372	2.73686	2.7242	2.58095	2.61772	2.84618	2.55288	2.86876	3.2332	2.96679	2.65291	0.422351	0.209912
VvCabSauv08_H0001F_023.ver1.0.g012390	Folylpolyglutamate synthase	617.386	0.397353	0.125917	3.15566	0.00160134	0.0131914	5.21216	4.87502	5.14779	5.21312	5.35565	5.04712	5.17553	5.41781	5.07255	5.33206	5.51163	5.70092	4.3922	4.41971	4.78205	4.52188	4.56324	4.74032	4.87163	4.48511	4.82345	5.37919	5.21692	5.19274	0.436545	0.731628
VvCabSauv08_H0001F_023.ver1.0.g012550	regulatory NPR5-like	13.8093	3.08217	0.79472	3.87831	0.000105183	0.00141063	0.816298	0.780478	1.67588	0.513071	0.929465	1.28744	1.36782	1.19246	1.46766	1.67402	1.65728	1.65446	0.229034	0.369599	0	0	0.275017	0.331298	0	0.20927	0.133979	0.882415	0.905087	0.961806	0.571035	0.716891
VvCabSauv08_H0001F_023.ver1.0.g012570	cysteine-rich transmembrane domain A	45.9804	-1.4046	0.423562	-3.31616	0.000912637	0.00838823	4.87488	5.79098	4.45639	4.3851	5.10201	4.16038	4.01164	4.7389	4.22283	3.82657	4.42287	4.94587	5.16714	5.67256	6.0383	5.31393	5.00176	5.97557	5.69671	5.43979	6.3489	6.56918	6.25842	5.71801	-0.642313	0.55587
VvCabSauv08_H0001F_023.ver1.0.g012780	methyltransferase DDB_G0268948	208.855	1.06972	0.335554	3.18792	0.001433	0.0120927	5.23835	4.85288	4.9667	5.68093	4.58565	4.77726	4.80637	5.36601	5.13318	5.96853	5.21123	5.51086	3.02149	4.14998	2.94624	4.12387	3.85261	3.53893	4.10479	4.27161	3.57789	4.71347	4.43964	4.72421	0.544229	1.2532
VvCabSauv08_H0001F_023.ver1.0.g012860	Condensin complex subunit 1	169.169	1.8719	0.191892	9.755	1.75608e-22	6.72327e-20	2.25588	2.1927	2.27309	2.43437	2.08506	2.29857	2.35319	2.43319	2.68167	2.71522	2.72729	2.80852	0.957443	1.48264	1.3025	1.0167	1.12904	0.99693	1.25669	1.05345	0.978532	1.58605	1.67836	1.45151	0.509789	0.324441
VvCabSauv08_H0001F_023.ver1.0.g012940	response regulator 9	138.546	-1.17496	0.188616	-6.22937	4.6831e-10	2.74833e-08	3.73004	3.49641	3.71984	3.49605	3.59917	3.88474	4.06655	3.77809	3.94151	4.28614	4.38822	4.68276	4.30065	4.02793	4.36314	5.12736	4.71768	4.56056	4.90943	4.72321	4.72351	5.0854	5.06645	4.96284	0.803609	0.807654
VvCabSauv08_H0001F_023.ver1.0.g013000	ribosomal RNA small subunit methyltransferase nep-1	222.853	0.651503	0.120264	5.41726	6.05192e-08	2.15776e-06	4.88208	4.85296	4.93634	4.85458	4.7819	4.82417	4.96154	5.07663	5.07948	4.9865	5.01419	5.29081	3.85945	4.21904	4.3535	4.15049	3.97293	4.43344	4.505	4.54493	4.31461	4.86421	4.77863	4.74679	0.206709	0.652545
VvCabSauv08_H0001F_023.ver1.0.g013020	UDP-glucosyl transferase 72B3	58.7935	-0.995915	0.305945	-3.25521	0.00113308	0.00998623	4.33466	4.4831	3.57796	4.53233	4.47419	3.74576	3.89778	4.31098	3.95682	4.33413	3.86957	4.4596	4.77233	4.83539	5.16093	4.81392	4.94428	4.53481	4.51143	5.18778	4.63226	4.05035	4.00477	4.20827	0.0891918	-0.835083
VvCabSauv08_H0001F_023.ver1.0.g013040	ferredoxin-dependent glutamate chloroplastic	364.748	1.97115	0.209397	9.41347	4.80009e-21	1.54371e-18	2.78586	2.66519	3.24261	3.31704	3.49615	3.53195	3.76478	3.85361	3.59667	3.74456	4.02855	4.26285	1.83179	2.6845	2.17123	1.6053	1.83671	2.15452	2.27073	2.12979	2.12189	2.35189	1.97757	2.22423	1.1141	-0.0446127
VvCabSauv08_H0001F_023.ver1.0.g013170	DNA gyrase subunit B	238.047	0.444449	0.143892	3.08876	0.00200994	0.0158005	3.94864	3.69087	3.6597	3.73252	3.71294	3.64144	3.738	3.87377	3.94851	3.93917	3.91673	4.04513	3.11327	3.3092	3.52141	3.15402	3.21217	3.324	3.48765	3.16889	3.54446	4.03249	3.56013	3.74556	0.200609	0.464759
VvCabSauv08_H0001F_023.ver1.0.g013240	ABC transporter B family member 1	133.659	1.04698	0.267121	3.9195	8.87346e-05	0.00122372	2.28958	2.32249	2.50312	2.37805	2.51545	2.75338	2.68767	2.43993	2.42676	2.1496	2.55644	2.45265	1.94859	2.59456	1.92789	1.3401	1.60334	1.71974	1.59075	1.1391	1.94635	1.48891	1.27312	1.4881	0.0145014	-0.740307
VvCabSauv08_H0001F_023.ver1.0.g013300	S-adenosylmethionine synthase 2	108.521	1.79352	0.490049	3.65988	0.000252335	0.00291176	3.57484	2.43069	2.83157	4.01014	3.20708	2.45795	3.22197	3.57704	3.54836	3.72196	4.05964	4.48993	2.14283	0.79364	1.56316	1.70519	1.22468	2.24703	3.09089	3.0759	2.48666	3.86768	3.51866	3.63575	1.14481	2.17415
VvCabSauv08_H0001F_023.ver1.0.g013310	S-adenosylmethionine synthase 2	669.954	1.4112	0.261753	5.39134	6.99325e-08	2.43138e-06	5.93321	5.15371	5.53056	6.1049	5.89515	5.30472	5.97615	6.45979	6.14839	6.49718	6.74748	6.6915	4.12713	4.42916	4.54683	4.91153	4.13121	4.63183	5.63535	5.87221	4.72128	6.49532	6.46109	6.46661	1.10623	2.10664
VvCabSauv08_H0001F_023.ver1.0.g013400	four ACT domain ACT domain which	209.145	1.59075	0.3025	5.25869	1.45089e-07	4.61072e-06	4.04885	4.58458	4.9066	4.38725	4.46013	4.49923	4.44779	4.38559	4.74768	5.81185	4.94889	4.89438	2.88043	3.62541	2.78007	2.66035	2.90556	3.00141	3.23568	2.77065	2.87502	3.64042	3.3242	3.38612	0.705031	0.354941
VvCabSauv08_H0001F_023.ver1.0.g013520	aquaporin TIP1-1	990.478	-1.15181	0.241423	-4.7709	1.83401e-06	4.32417e-05	7.69899	7.84671	8.21407	7.17217	6.98304	6.96878	6.41486	6.22628	6.59065	5.764	6.05596	5.97305	7.72694	8.04071	7.40892	6.93	7.81083	7.07367	6.13465	6.25348	6.87573	5.28156	5.63252	5.02644	-1.98892	-2.41202
VvCabSauv08_H0001F_024.ver1.0.g013740	PAP OAS1 substrate-binding domain superfamily	462.937	-0.365603	0.117158	-3.1206	0.00180482	0.0145217	3.63563	3.87675	4.00454	3.94413	3.94616	3.83372	4.14533	4.09345	3.87777	4.21004	4.20157	4.17333	3.70564	3.77537	3.92363	4.04721	4.11691	4.31387	4.36167	4.36846	4.0349	4.83377	4.65254	4.6196	0.356006	0.900423
VvCabSauv08_H0001F_024.ver1.0.g013870	WEB family At2g38370-like isoform X1	2672.58	-0.510535	0.0898465	-5.6823	1.32895e-08	5.60147e-07	6.72817	6.83963	6.64692	6.99507	6.78976	6.64938	6.7175	6.71415	6.54681	6.51154	6.5563	6.75631	6.65298	6.85343	6.84318	7.09329	6.83924	6.82868	7.01396	6.83378	6.81514	6.93522	6.90904	6.634	-0.130191	0.0428907
VvCabSauv08_H0001F_024.ver1.0.g013920	2-oxoglutarate-dependent dioxygenase family	178.214	-0.471032	0.150637	-3.12694	0.00176636	0.0142691	3.59627	3.52338	3.52111	3.80743	3.59646	3.54961	3.47132	3.70784	3.20754	3.53097	3.45569	3.51952	3.44484	3.79824	3.64932	3.89737	3.49681	3.61826	3.99459	3.70855	3.79137	4.08912	3.93513	3.60017	-0.0448601	0.244007
VvCabSauv08_H0001F_024.ver1.0.g013950	Regulatory-associated of TOR 1	193.266	-0.438738	0.164719	-2.66356	0.00773177	0.0461119	5.22665	5.38068	5.23447	4.98249	5.14837	5.06364	5.04806	4.81318	5.26173	4.69024	4.93951	5.09559	4.97671	5.07284	5.46917	5.3315	5.17783	5.26014	5.20844	4.85603	5.05681	5.62125	5.15667	5.59457	-0.372154	0.284588
VvCabSauv08_H0001F_024.ver1.0.g013960	Regulatory-associated of TOR 1	460.354	-0.408185	0.133999	-3.04617	0.00231773	0.017798	3.4658	3.73899	3.82024	3.56155	3.91874	3.66554	3.72333	3.52017	3.6052	3.78432	3.89226	3.96067	3.29688	3.86793	3.60275	3.78394	3.7474	3.7995	3.91867	3.52553	3.79644	4.18275	3.91546	4.14155	0.204073	0.490734
VvCabSauv08_H0001F_024.ver1.0.g013970	target of Myb 1-like	881.472	-0.486343	0.0930327	-5.22766	1.71667e-07	5.39143e-06	5.51544	5.28106	5.28307	5.40787	5.37966	5.32269	5.46495	5.58952	5.42948	5.86206	5.6914	5.72753	5.33492	5.47164	5.51874	5.80142	5.69342	5.71	6.00072	5.86438	5.8059	6.33072	6.20687	6.24882	0.400474	0.820367
VvCabSauv08_H0001F_025.ver1.0.g014070	Glucan endo-1,3-beta- basic isoform	6703.43	1.23936	0.187947	6.59421	4.27513e-11	3.16488e-09	7.65816	7.23773	7.8229	7.81934	7.40562	7.69154	7.24154	7.41486	7.61137	7.64439	7.16956	7.24976	6.04914	6.5581	6.37172	5.73641	6.25673	5.85387	5.85048	5.62394	5.79787	5.37114	5.65384	5.60285	-0.218363	-0.783709
VvCabSauv08_H0001F_025.ver1.0.g014120	UDP-glcnac-adolichol phosphate glcnac-1-P-transferase	475.829	-0.380494	0.120408	-3.16004	0.00157746	0.0130475	5.69252	5.37568	5.45321	5.22232	5.13148	5.24241	5.39051	5.44128	5.18965	5.16667	5.40348	5.55469	5.06563	5.38186	5.41036	5.70868	5.29982	5.39062	5.54319	5.29287	5.40144	5.63515	5.60471	5.67035	-0.132189	0.350789
VvCabSauv08_H0001F_025.ver1.0.g014170	dehydration-induced ERD15	709.242	0.774272	0.226736	3.41486	0.000638155	0.00631285	6.97586	7.21658	6.86888	7.60583	7.35894	7.19442	7.45181	7.52142	7.38407	7.41836	7.54074	7.72924	6.71514	6.77719	5.86231	5.83657	6.4957	6.85987	6.86407	6.767	6.92872	7.00482	7.42309	7.35453	0.542339	0.809267
VvCabSauv08_H0001F_025.ver1.0.g014220	plant calmodulin-binding	59.4408	-0.993097	0.277916	-3.57337	0.00035242	0.00384589	1.10925	1.21004	1.10941	1.08902	0.970527	1.37172	0.784735	0.907374	0.608255	0.839462	1.01466	1.14999	1.20146	1.5419	0.965241	0.992932	1.31156	1.03922	1.01608	1.02777	0.969871	1.06813	1.01849	0.995309	-0.141531	-0.20889
VvCabSauv08_H0001F_025.ver1.0.g014290	mobidb-lite (MOBIDB_LITE)	60.3706	-1.12834	0.376146	-2.99974	0.0027021	0.0200646	3.88377	4.92415	3.53029	3.86325	4.67185	4.48616	3.72521	4.12636	2.96722	4.2893	4.15564	4.00423	4.55333	4.65732	4.66553	4.74618	3.99359	4.67143	5.20978	4.78412	5.33396	5.57296	5.25106	5.20808	0.0369922	0.718638
VvCabSauv08_H0001F_029.ver1.0.g014320	LMBR1 integral membrane family	71.7659	-1.1616	0.348059	-3.33737	0.00084574	0.00787161	3.21304	2.86998	2.53389	2.83527	3.02113	2.68272	2.51026	2.51174	2.11833	1.81009	2.49272	1.90228	3.50371	3.04584	2.32966	3.07252	3.52653	2.7959	3.25616	3.27727	3.17229	3.20376	2.95116	3.31379	-0.80394	0.196497
VvCabSauv08_H0001F_030.ver1.0.g014410	eukaryotic aspartyl protease family	12.3082	-3.12668	0.945231	-3.30785	0.000940164	0.00857993	0.547786	1.01853	0.375097	0.0790797	0.833736	0.0663496	0.20965	0.073908	0.187462	0.206699	0	0	0.772539	0.934817	0.88177	0.943179	0.97012	0.63908	0.547671	0.401011	0.255315	0.441234	0.303612	0.473366	-0.578238	-0.456971
VvCabSauv08_H0001F_030.ver1.0.g014520	mobidb-lite (MOBIDB_LITE)	362.202	-1.42469	0.185352	-7.6864	1.5133e-14	2.07096e-12	8.83995	9.11788	8.53464	8.35094	8.39898	8.62477	8.79366	8.23261	8.31025	8.00958	8.29915	8.69128	9.03439	9.48218	9.58582	9.81393	9.67479	9.43359	9.61282	9.42755	9.44946	9.44963	9.52178	9.21643	-0.497487	0.028484
VvCabSauv08_H0001F_030.ver1.0.g014620	LMBR1 integral membrane family	55.9767	-0.864852	0.29666	-2.9153	0.00355347	0.0249436	3.59935	3.6003	3.72835	3.86886	3.59554	3.49079	3.09486	2.93242	3.42003	3.35663	3.60196	3.56761	4.20641	4.23784	3.76297	3.96606	3.82662	3.29761	4.32593	3.24477	3.93258	4.06494	4.16235	3.89277	-0.133938	-0.0290502
VvCabSauv08_H0001F_030.ver1.0.g014690	high mobility group B 1	319.275	0.560942	0.114778	4.8872	1.02278e-06	2.61053e-05	5.99835	6.0272	5.82858	6.00437	5.97455	5.89865	5.82458	6.00062	5.97346	5.79591	6.00113	6.29995	5.06017	5.14991	5.41593	5.14088	5.0296	5.27668	5.19074	5.19953	5.36946	5.37548	5.16767	5.17474	0.0809564	0.0306258
VvCabSauv08_H0001F_030.ver1.0.g014810	30S ribosomal chloroplastic	120.835	-0.66505	0.193439	-3.43804	0.000585939	0.00588033	4.98202	4.95846	4.79358	5.00666	4.96698	5.0841	4.76854	4.91694	4.81253	4.6595	4.5072	4.95493	4.79231	4.96445	5.01082	5.57327	4.75854	5.31893	4.57133	5.04386	4.86068	5.03818	4.84683	5.04932	-0.204146	0.0555817
VvCabSauv08_H0001F_030.ver1.0.g014860	NRT1 PTR FAMILY -like	202.308	0.455876	0.15923	2.86301	0.00419632	0.0286101	4.64531	4.59492	4.75943	4.69087	4.56548	4.84881	4.76868	4.8972	4.82068	5.03943	4.87201	4.76171	4.17388	4.30627	3.8442	3.99878	4.17785	4.30858	4.30721	4.24784	4.11628	4.60789	4.22985	4.31685	0.224499	0.276747
VvCabSauv08_H0001F_036.ver1.0.g015030	UPF0481 At3g47200-like	109.137	-1.51752	0.462946	-3.27796	0.00104559	0.00934316	2.47955	3.18894	2.61334	2.35743	3.25779	2.59568	2.43246	2.53303	2.59525	1.48459	1.71333	2.45048	2.17488	4.13738	2.7181	3.89519	3.44862	3.52761	3.5509	3.71178	3.57489	3.28115	3.39806	1.89969	-0.877809	-0.150485
VvCabSauv08_H0001F_036.ver1.0.g015180	pyruvate kinase family	80.0757	2.01034	0.26704	7.52825	5.14262e-14	6.53703e-12	3.8309	3.4106	3.80459	3.94908	3.6632	3.8239	3.73355	4.1035	3.96577	4.32505	4.05189	4.20257	2.1254	2.70626	2.4738	1.84644	2.19435	1.94128	2.18367	2.39907	2.67139	2.35256	1.95697	1.53665	0.511142	-0.486429
VvCabSauv08_H0001F_036.ver1.0.g015260	pyruvate kinase family	38.8487	1.92953	0.33797	5.70919	1.13516e-08	4.87404e-07	3.97126	3.86431	4.32248	3.80682	3.85008	4.17874	4.1232	4.21591	4.46348	4.45451	4.27668	4.30065	2.47499	2.88599	2.00577	2.26227	2.5892	2.05066	2.6099	2.8607	1.99595	2.43876	2.2665	2.18828	0.291262	-0.157733
VvCabSauv08_H0001F_036.ver1.0.g015310	strictosidine synthase family	369.24	-0.685475	0.169223	-4.05071	5.10621e-05	0.000767005	5.03681	5.11083	4.95403	4.92689	4.89699	4.87395	4.74101	4.54646	4.48074	4.49951	4.60732	4.35204	4.40212	5.2487	5.26639	4.93039	5.1038	5.03683	5.01375	5.18316	4.65199	4.98945	4.9385	5.1654	-0.5476	0.0587138
VvCabSauv08_H0001F_036.ver1.0.g015380	ferredoxin-dependent glutamate chloroplastic	171.9	1.68201	0.162261	10.3661	3.53769e-25	1.72382e-22	3.90722	3.78312	3.99262	3.99977	4.25	4.2848	4.54622	4.65617	4.31542	4.49774	4.79221	4.78702	2.70546	3.36364	3.00851	2.58027	2.90236	2.76701	3.10871	3.04327	2.83403	2.94263	2.76024	2.63912	0.798004	-0.245205
VvCabSauv08_H0001F_036.ver1.0.g015390	ferredoxin-dependent glutamate chloroplastic	14.9396	2.8172	0.80434	3.5025	0.000460907	0.00481259	0.443055	0.578592	0.677091	0.861631	0.706561	0.609986	1.29975	1.20224	0.419861	1.04316	1.08961	1.08236	0.273574	0.491314	0.184736	0.222095	0	0.289197	0.300239	0.506678	0.401236	0.171896	0	0.628736	0.505465	-0.0496642
VvCabSauv08_H0001F_039.ver1.0.g015600	high mobility group B 1	319.241	0.560941	0.114794	4.88649	1.02649e-06	2.61585e-05	5.99835	6.0272	5.82858	6.00437	5.97455	5.89865	5.82458	6.00062	5.97346	5.79591	6.00113	6.29995	5.06017	5.14991	5.41593	5.14088	5.0296	5.27668	5.19074	5.19953	5.36946	5.37548	5.16767	5.17474	0.0809564	0.0306258
VvCabSauv08_H0001F_056.ver1.0.g015950	alpha beta fold hydrolase	460.108	-0.595337	0.130746	-4.5534	5.27855e-06	0.000109451	5.26873	5.31583	5.43803	5.38447	5.36349	5.64066	5.0404	5.26991	5.40248	4.9942	5.39849	5.19064	5.42013	5.79755	5.49169	5.3759	5.57667	5.80839	5.54502	5.4716	5.32864	5.30179	5.34544	5.0669	-0.146419	-0.331749
VvCabSauv08_H0001F_056.ver1.0.g016110	1-(5-phosphoribosyl)-5-[(5-phosphoribosylamino)methylideneamino] imidazole-4-carboxamide chloroplastic-like isoform X3	43.4373	1.00157	0.304138	3.29315	0.000990719	0.0089549	2.63985	2.46195	2.80374	2.80135	2.62803	2.74775	2.56319	2.90035	2.92126	3.19868	2.84298	2.89778	1.91537	2.22249	1.75921	1.68886	1.92714	1.82084	2.41676	2.1514	1.80635	3.16985	2.63163	2.4259	0.344632	0.776769
VvCabSauv08_H0001F_056.ver1.0.g016130	iron-sulfur assembly	10.0004	-1.82399	0.686705	-2.65615	0.00790386	0.0468636	1.50722	0.999001	0.865659	1.97172	1.33803	1.26625	0.528433	1.2171	1.28806	0.385608	0.646464	0.214063	1.72461	0.93676	2.49586	2.63945	1.21976	2.0124	2.06861	1.50484	1.6692	1.07571	1.42717	0.913153	-0.708583	-0.580398
VvCabSauv08_H0001F_056.ver1.0.g016240	signal recognition particle 54 kDa chloroplastic-like	226.431	1.23422	0.142222	8.67809	4.02456e-18	8.80474e-16	3.40292	3.67291	3.65366	4.10777	4.05789	4.17463	4.40732	4.44048	4.14713	3.98074	4.35595	4.11259	3.11766	3.42972	3.33182	3.02793	2.8752	3.04555	3.10337	3.27734	3.32177	3.33425	3.17832	2.98285	0.573264	-0.127925
VvCabSauv08_H0001F_056.ver1.0.g016260	Rho GTPase-activating gacA	47.4414	1.97062	0.740449	2.66139	0.00778188	0.0463282	2.3724	2.82569	3.31322	2.13206	2.73765	2.51244	2.41627	1.96887	2.48965	1.79588	2.34635	2.58563	1.43311	0	1.11516	0	1.38554	0.984979	0.973045	1.08771	1.26698	1.48819	1.08439	1.35193	-0.594489	0.458747
VvCabSauv08_H0001F_056.ver1.0.g016310	kinesin KIN-5C	21.2867	1.28111	0.472953	2.70875	0.00675373	0.0415773	0.562413	0.659589	0.766904	0.860362	0.653884	1.08643	0.859146	1.05399	1.0834	0.97517	1.0604	1.46884	0.133222	0.592983	0.478961	0.516409	0.443637	0.345948	0.512761	0.279689	0.137511	0.477046	0.617176	0.45756	0.505167	0.115539
VvCabSauv08_H0001F_056.ver1.0.g016400	chaperone dnaJ	318.692	0.478202	0.110035	4.34591	1.38698e-05	0.000255617	5.16917	5.37728	5.35839	5.41053	5.22701	5.31755	5.30455	5.4769	5.3822	5.50709	5.5164	5.56015	4.47622	4.68771	4.64654	4.8699	4.55602	4.6195	4.45837	4.37973	4.56536	4.60534	4.5415	4.66945	0.226272	0.00193324
VvCabSauv08_H0001F_056.ver1.0.g016460	nuclear transcription factor Y subunit gamma-like	5.27475	-5.81696	1.39403	-4.17276	3.00926e-05	0.00049528	0.346808	0	0.625436	0.880028	0.909275	0.806069	0	0	0.154791	0.444838	0	0.456389	0.359803	0.579039	0.883786	2.13066	1.30104	1.14768	1.21012	0.978204	1.23915	0.585176	1.0579	0	-0.0236726	-0.059851
VvCabSauv08_H0001F_056.ver1.0.g016640	AP2 B3-like transcriptional factor family	56.8152	2.42265	0.366951	6.60212	4.05316e-11	3.02435e-09	2.83638	2.39595	2.96894	3.15923	2.7149	2.77167	3.0871	3.45663	3.66475	3.75593	4.04442	3.8576	0.775362	1.87371	1.47474	1.27973	1.47915	1.24027	2.04528	1.50279	0.938502	2.54771	2.51093	2.08894	1.15223	1.00792
VvCabSauv08_H0001F_056.ver1.0.g016690	IAA-amino acid hydrolase 1 family	314.262	-1.07418	0.164062	-6.54742	5.85414e-11	4.20244e-09	4.72384	4.69734	4.38056	4.47978	4.38794	4.04304	3.92752	3.93519	4.15748	3.7982	3.84376	3.96317	4.68048	5.01391	5.17977	4.88725	4.55883	4.95592	4.61337	4.44034	4.97652	4.52294	4.4401	4.24277	-0.732203	-0.556117
VvCabSauv08_H0001F_056.ver1.0.g016830	probable CCR4-associated factor 1 homolog 11	495.314	-0.861828	0.174717	-4.93271	8.10973e-07	2.11181e-05	5.32577	5.42834	5.11539	5.61102	5.87061	5.48512	5.09111	5.5215	5.65692	5.3691	5.63841	5.79345	5.97454	5.85063	6.35854	6.25124	5.94645	5.92313	6.50106	6.40901	6.09812	6.38878	6.37127	6.00566	0.310484	0.194002
VvCabSauv08_H0001F_056.ver1.0.g016940	eukaryotic aspartyl protease family	150.128	-2.86493	0.450609	-6.3579	2.04529e-10	1.30769e-08	3.36918	4.22413	3.26327	3.00128	3.28872	2.39559	1.81421	1.18108	1.91178	1.06563	1.40024	1.96759	4.31745	5.04051	3.9442	3.6161	4.49007	3.19818	3.63499	2.5489	3.65639	3.55547	3.46731	3.36098	-2.14104	-0.972804
VvCabSauv08_H0001F_056.ver1.0.g017090	harpin-induced family	3321.92	-1.14504	0.134342	-8.52332	1.55048e-17	3.23789e-15	8.95937	9.1726	8.81012	9.06677	9.17394	8.74741	8.88889	8.63013	8.57236	8.05896	8.48666	8.24983	9.20092	9.60278	9.48539	9.69907	9.68649	9.41113	9.54759	9.713	9.35417	9.33392	9.42241	9.31936	-0.715548	-0.0711346
VvCabSauv08_H0001F_056.ver1.0.g017170	LMBR1 integral membrane family	290.241	-0.612518	0.160776	-3.80976	0.0001391	0.00178012	4.38082	4.4468	4.14968	4.12849	4.05368	3.85571	4.02765	3.89498	4.06949	4.06492	4.20381	4.08019	4.55473	4.90213	4.71144	4.52055	4.22699	4.28778	4.90611	4.30703	4.49849	4.12292	4.52276	4.1902	-0.209457	-0.444139
VvCabSauv08_H0001F_056.ver1.0.g017310	kinase family	50.7949	0.708068	0.255375	2.77266	0.00555997	0.0356974	2.48064	2.77951	2.42362	2.66843	2.78519	2.5596	2.4749	2.76279	2.54047	2.85573	2.79802	2.6466	2.07299	2.5097	1.8636	1.82274	1.6339	2.02984	2.12866	2.04156	1.76347	2.34518	2.10271	2.02774	0.205525	0.00978144
VvCabSauv08_H0001F_056.ver1.0.g017490	glycerol-3-phosphate 2-O-acyltransferase 6-like isoform X2	17.1785	4.21382	0.92118	4.57437	4.7766e-06	0.000100206	1.10337	1.06306	2.34543	1.17063	1.4083	1.59169	1.76842	1.76964	1.78267	1.44462	1.57108	1.82183	0.113184	0.695038	0.448753	0	0	0.469229	0.237423	0.213551	0.26793	0.11372	0	0	0.108559	-0.381085
VvCabSauv08_H0001F_056.ver1.0.g017650	probable anion transporter chloroplastic	15.3886	4.75121	1.38021	3.44238	0.000576613	0.00580221	0	0	0.442128	1.98445	1.10508	0.393571	1.65753	1.99455	2.40168	1.06882	1.7328	2.34313	0	0.784255	1.18266	0	0.209332	0.17745	0.587979	0.726672	0	0.508414	1.0149	0.262249	1.56754	-0.0604523
VvCabSauv08_H0001F_056.ver1.0.g017740	ataxin-3 homolog	95.8193	-0.816239	0.170052	-4.79993	1.58719e-06	3.80642e-05	3.62298	3.76876	3.68224	3.23714	3.43593	3.48072	3.38605	3.11074	3.28528	2.94256	3.11389	3.10697	3.66157	3.52457	3.66773	3.76885	3.72229	3.89074	3.79687	3.57576	3.41691	4.14623	4.11337	3.79238	-0.636852	0.399372
VvCabSauv08_H0001F_056.ver1.0.g017810	O-fucosyltransferase family	18.415	-1.64568	0.480312	-3.42628	0.000611918	0.00608512	1.07506	1.28231	1.07965	1.6991	0.972042	1.13994	1.17344	1.26306	1.04423	2.21201	1.72584	1.13841	0.760582	1.29439	1.33083	1.71584	2.1114	2.36949	2.13211	2.37551	1.70306	2.57293	2.36905	2.76959	0.546416	1.44192
VvCabSauv08_H0001F_056.ver1.0.g017820	O-fucosyltransferase family	149.005	-1.14415	0.290637	-3.93668	8.26163e-05	0.00115319	2.57287	2.85064	2.21814	2.56427	1.87686	1.68599	2.26675	2.28002	2.59984	3.42656	2.99681	3.09326	2.09375	2.58611	2.47749	3.28154	2.92683	3.24682	3.80359	4.00182	3.1263	4.33837	4.19056	3.99504	0.624995	1.78888
VvCabSauv08_H0001F_056.ver1.0.g018020	copper transporter family	209.396	-1.43062	0.25801	-5.5448	2.94285e-08	1.13889e-06	5.08158	5.48904	5.18378	5.24968	5.13393	5.13466	5.34674	4.21288	5.30996	4.68248	5.14235	4.60963	5.76727	6.04125	6.47456	6.19959	6.24613	6.24764	5.70017	6.12326	6.23089	5.60998	5.5464	5.29094	-0.439983	-0.611921
VvCabSauv08_H0001F_056.ver1.0.g018060	myb-related transcription partner of profilin isoform X1	1366.11	-0.641232	0.174097	-3.68319	0.00023033	0.00270541	7.04283	7.13564	7.16172	6.83668	7.03254	6.52281	6.40243	6.66568	6.32333	6.35086	6.72773	6.68539	6.88106	7.61753	6.68861	6.70528	7.07581	6.77982	7.11972	7.15636	6.73042	6.45805	6.20945	5.96237	-0.525404	-0.852443
VvCabSauv08_H0001F_056.ver1.0.g018080	universal stress PHOS32-like	370.439	1.00945	0.332127	3.03936	0.00237081	0.0181363	6.80446	6.39556	6.75217	6.62698	6.54071	6.23773	6.16571	6.57563	7.17585	7.48909	7.03631	6.90449	5.60547	5.44837	5.57256	6.17534	5.06547	4.71013	6.07089	5.99163	5.35276	5.45389	5.61889	5.41064	0.492569	-0.0476595
VvCabSauv08_H0001F_056.ver1.0.g018140	uncharacterized protein LOC109809773	121.453	-0.812425	0.226176	-3.59201	0.000328143	0.00362934	6.10912	5.97877	5.55653	6.17663	6.1313	6.05369	5.66138	5.87527	5.91192	4.69397	5.38445	5.84558	6.17384	6.35131	6.43276	6.39547	6.61429	6.06753	6.1329	6.3625	6.09366	5.04948	5.55563	4.94225	-0.573473	-1.13685
VvCabSauv08_H0001F_056.ver1.0.g018150	probable proteasome inhibitor	688.853	-0.356074	0.104686	-3.40135	0.000670534	0.00657852	6.17136	5.98753	6.14933	6.342	6.10474	6.14548	6.21435	6.31886	6.21043	6.29892	6.28478	6.09819	6.06717	6.39409	6.36287	6.50908	6.21658	6.34194	6.52972	6.53391	6.35709	6.85022	6.73335	6.60455	0.124558	0.454664
VvCabSauv08_H0001F_056.ver1.0.g018420	aldo-keto reductase family 4 member C9-like	565.588	-0.340335	0.0960267	-3.54418	0.000393842	0.00422621	5.8204	5.75408	6.00833	5.82299	6.01572	5.79453	5.7148	5.79287	5.74092	5.62832	5.89908	5.89681	5.57512	5.71105	5.74428	5.98746	5.82257	5.70578	5.85881	5.79854	5.72543	6.14201	6.07955	5.8263	-0.0528667	0.339139
VvCabSauv08_H0001F_056.ver1.0.g018430	aldo-keto reductase family 4 member C9-like	41.7528	-1.15095	0.320373	-3.59253	0.00032748	0.00362897	1.89296	2.33702	1.95985	2.11175	1.46916	1.56733	1.91199	1.91175	2.03571	1.93305	2.29492	2.2448	1.84417	2.12064	2.43587	2.52028	2.87883	2.60482	2.29524	2.3042	1.12966	2.70337	2.53286	2.72834	0.0943154	0.521299
VvCabSauv08_H0001F_056.ver1.0.g018450	eukaryotic translation initiation factor 3 subunit G	371.407	-0.591736	0.128631	-4.60027	4.21939e-06	8.96995e-05	5.16819	5.097	5.03705	4.98536	4.71858	4.69313	5.16055	4.92026	5.29199	5.3072	5.36803	5.29237	5.22958	5.36599	5.29225	5.58807	5.39047	5.45478	5.85973	5.89159	5.65866	6.1324	6.10042	5.75058	0.221788	0.698527
VvCabSauv08_H0001F_056.ver1.0.g018570	ribulose bisphosphate carboxylase oxygenase chloroplastic-like	69.2977	22.4152	5.89015	3.80554	0.000141495	0.0018036	0	0	1.99015	0	0	0	0	3.70979	0	2.98253	2.57886	0	0	4.12138	3.377	0	0	0	3.23773	0	0	0	0	0	1.19041	-2.49946
VvCabSauv08_H0001F_056.ver1.0.g018590	L-type lectin-domain containing receptor kinase	32.8012	-1.2125	0.329369	-3.68129	0.000232055	0.00272269	0.797264	0.796653	0.634408	0.740684	0.60032	0.455154	0.623634	0.538741	0.950703	0.874906	0.933195	0.690502	0.892709	0.986313	0.779321	0.962157	1.25227	1.30749	0.989922	0.941081	0.758343	0.942922	0.705582	0.687607	0.0900926	-0.107411
VvCabSauv08_H0001F_056.ver1.0.g018820	haloacid dehalogenase-like hydrolase	5461.76	-0.522635	0.179236	-2.9159	0.00354661	0.0249364	9.48829	9.58608	9.05083	9.08338	8.98001	8.61693	8.66212	8.42078	9.09019	9.26359	8.92923	9.04397	8.75409	8.70027	9.00743	9.14231	8.84379	9.11977	9.17683	9.03414	9.15039	9.47451	9.40359	9.36625	-0.296133	0.594188
VvCabSauv08_H0001F_056.ver1.0.g018830	NAD(P)-binding rossmann-fold	1465.07	1.32966	0.103174	12.8875	5.29031e-38	1.0008e-34	7.69687	7.86211	8.01152	7.94394	7.80593	7.79748	7.81691	8.01252	7.9324	7.39773	7.75848	7.90226	6.36479	7.0322	6.76984	6.33474	6.35134	6.40366	6.60174	6.38477	6.53767	6.10877	5.90013	5.67646	-0.170684	-0.827159
VvCabSauv08_H0001F_056.ver1.0.g018840	UPF0161 At3g09310	171.864	-0.819721	0.170668	-4.80302	1.56291e-06	3.7594e-05	4.99732	5.18613	4.80155	5.41927	5.40562	5.23034	5.26841	5.34728	5.26262	5.07267	5.61742	5.2043	5.45884	5.57991	5.83415	6.02354	5.51347	6.00369	6.17819	5.96449	6.28822	6.17071	5.86746	5.77103	0.303126	0.312103
VvCabSauv08_H0001F_056.ver1.0.g018870	p21-activated kinase-interacting 1-like	164.59	-0.928037	0.202788	-4.57639	4.73074e-06	9.94384e-05	3.51889	3.84627	3.3653	3.63291	3.48851	3.60705	3.25116	3.10297	3.72724	3.83136	3.8253	3.88414	3.38476	3.96043	3.90946	4.01983	3.87403	4.185	3.57026	3.84326	3.87128	4.63654	4.78058	4.2557	0.270112	0.806054
VvCabSauv08_H0001F_064.ver1.0.g018960	60S ribosomal L24	684.621	-0.250925	0.074408	-3.37229	0.000745468	0.00715009	6.74739	6.97802	6.71959	6.98743	6.89562	6.79107	6.83324	6.89235	6.82162	6.56457	6.81221	6.89644	6.73232	7.12773	7.06593	6.85676	6.85697	6.866	7.04496	7.05468	6.95461	7.0804	7.02323	6.95299	-0.0572587	0.0435474
VvCabSauv08_H0001F_068.ver1.0.g019170	MFS transporter	287.747	2.28003	0.46872	4.86439	1.14813e-06	2.88693e-05	4.34753	3.10536	3.56484	3.94157	3.55128	3.32854	4.27965	4.58139	5.26326	6.69372	5.22942	4.9871	2.37113	1.74375	2.37079	2.86741	2.17521	2.29636	2.9081	2.56465	1.92633	2.31428	2.22736	2.23242	1.96417	0.0961296
VvCabSauv08_H0001F_068.ver1.0.g019250	aquaporin TIP1-1	653.739	-1.26566	0.297225	-4.25825	2.06034e-05	0.000360896	6.55535	7.66168	7.31104	6.1812	6.83581	6.50216	5.6654	5.18324	6.02795	4.76591	4.59995	4.59854	7.18365	7.27588	7.00044	6.54013	6.99801	6.45455	6.28751	6.15397	6.68745	4.16985	4.65959	5.00628	-2.52122	-2.54142
VvCabSauv08_H0001F_068.ver1.0.g019260	zinc finger ZAT5-like	201.773	-1.90123	0.441994	-4.30149	1.69656e-05	0.000304812	3.40361	3.52857	3.76155	3.63117	2.69007	3.35225	2.93498	3.89535	3.27436	3.51986	4.10609	4.64669	3.14966	4.42357	4.68533	5.22004	5.31423	4.02824	5.67197	5.98748	4.40353	5.28512	5.43465	5.69095	0.526307	1.38405
VvCabSauv08_H0001F_068.ver1.0.g019360	glutamate-ammonia ligase	212.709	0.42076	0.152295	2.7628	0.0057308	0.0364811	3.41844	3.11861	3.55726	3.46652	3.29191	3.53954	3.30568	3.58523	3.35408	3.58483	3.47185	3.61749	2.89088	3.0569	2.86346	2.79831	2.92671	2.74348	2.9013	2.9156	2.85595	2.98113	2.90075	2.57953	0.193287	-0.116608
VvCabSauv08_H0001F_068.ver1.0.g019460	PLATZ transcription factor family	13.7978	-2.02597	0.561806	-3.60617	0.000310754	0.0034725	2.19813	2.53344	1.45644	1.76635	1.91138	1.04167	0.712595	0.910846	0.891884	1.10677	1.4368	1.32044	0.800991	1.67281	1.69642	1.86369	1.90335	1.92942	1.07478	1.29084	1.84983	1.63685	1.48115	1.90805	-0.77467	0.285272
VvCabSauv08_H0001F_068.ver1.0.g019480	purine-uracil permease NCS1-like	191.852	1.07743	0.244054	4.41473	1.01137e-05	0.00019326	4.24171	4.31278	4.46974	4.26478	4.42963	4.16227	4.01625	4.39037	4.19743	4.12462	4.53632	4.27539	3.21293	3.82529	3.62088	2.69138	3.29982	2.92351	2.50509	2.81806	3.58077	2.77029	3.00642	2.49349	-0.0293012	-0.796301
VvCabSauv08_H0001F_068.ver1.0.g019610	DEAD-box ATP-dependent RNA helicase 38-like	223.05	0.797026	0.221762	3.59406	0.00032557	0.00361371	3.63174	3.40985	4.07955	3.94213	3.96637	3.9721	4.42483	4.46274	3.95731	4.15514	4.34742	4.7773	3.19635	3.18661	3.95782	3.32766	3.15561	3.50675	3.71665	3.69179	3.81513	4.44368	4.37924	4.0629	0.719579	0.848347
VvCabSauv08_H0001F_068.ver1.0.g019800	sulfite exporter family	36.772	-1.29852	0.43989	-2.95193	0.00315796	0.0226646	2.20092	2.14871	1.75236	1.70041	1.7739	1.72813	1.12669	1.62425	0.921602	1.5499	1.4609	0.666943	1.92772	2.46767	2.01435	2.08092	2.22747	1.3493	1.91519	2.17124	1.5579	0.925567	1.25308	1.27147	-0.808082	-0.986542
VvCabSauv08_H0001F_068.ver1.0.g019840	F-box PP2-A15	414.096	-0.662912	0.201601	-3.28824	0.00100815	0.00906152	5.28447	4.75157	5.44821	5.41292	5.6064	5.80134	5.00734	5.55821	5.24104	5.61155	5.60156	5.44416	4.95674	5.66489	5.29848	5.70312	5.36279	5.96684	5.69782	6.01477	5.73322	6.18617	6.24481	6.23244	0.391009	0.914437
VvCabSauv08_H0001F_068.ver1.0.g019890	leucine-rich repeat receptor kinase PXC1 precursor	55.4137	-1.89108	0.407157	-4.6446	3.40729e-06	7.40394e-05	1.14455	1.97419	1.03753	1.14488	1.40157	1.14546	0.633886	1.14142	0.589045	0.878568	1.17985	0.988793	1.33815	2.07327	2.07209	1.43415	1.72708	2.00557	2.14452	2.38934	2.08509	2.95213	2.61008	2.67572	-0.369683	0.918138
VvCabSauv08_H0001F_068.ver1.0.g019920	probable 3-deoxy-D-manno-octulosonic acid mitochondrial	86.5918	0.733744	0.247384	2.96601	0.00301689	0.0218816	2.62907	2.74262	3.28743	3.43054	3.1526	3.3459	3.40454	3.34035	3.30707	3.19207	3.16148	3.41693	1.8492	2.67663	2.58835	2.59235	2.33255	2.56739	2.56122	2.26909	2.8916	2.96797	2.52876	2.85882	0.370449	0.413793
VvCabSauv08_H0001F_068.ver1.0.g020040	enolase	6509.63	-0.582578	0.071158	-8.18711	2.67582e-16	4.7808e-14	8.92509	8.8792	8.96638	8.76561	8.7459	8.76416	8.66982	8.59004	8.69458	8.39889	8.51414	8.6927	9.02687	9.15037	9.1562	8.95235	9.04626	8.98608	8.87129	8.76251	9.0201	8.87219	8.77746	8.62202	-0.38831	-0.353923
VvCabSauv08_H0001F_068.ver1.0.g020050	splicing factor U2af small subunit B-like	555.59	0.598608	0.117981	5.07377	3.90005e-07	1.10391e-05	5.81363	5.91766	5.97144	5.85766	6.09204	5.86862	6.18187	6.20326	5.79087	5.88653	6.01786	5.86878	5.05732	5.42909	5.43162	5.21272	5.08915	5.42593	5.1749	5.34761	5.39091	5.32383	5.21542	5.14975	0.0234802	-0.0763469
VvCabSauv08_H0001F_068.ver1.0.g020200	transmembrane (DUF247)	11.7239	1.7357	0.575518	3.0159	0.00256218	0.019253	0.869592	0.876317	1.3082	1.71424	1.49532	0.885096	1.55836	1.36414	1.35361	0.874909	1.23806	0.97412	0.361928	0.458368	0.289216	0.578814	0.441921	0.532037	0.784985	0.961285	0.322326	0.479726	0.674686	0.446699	0.0109939	0.163866
VvCabSauv08_H0001F_068.ver1.0.g020270	starch branching enzyme I	1111.74	0.67612	0.0920663	7.34384	2.07558e-13	2.33393e-11	6.408	6.28319	6.52335	6.42589	6.47937	6.53508	6.50286	6.49456	6.50298	6.64423	6.58873	6.90987	5.53949	5.81699	5.79509	5.42096	5.55846	5.80501	5.88809	5.73791	5.81942	6.4024	6.11401	6.07268	0.309431	0.479175
VvCabSauv08_H0001F_068.ver1.0.g020300	starch branching enzyme I	279.746	0.734537	0.144065	5.09865	3.42092e-07	9.81415e-06	5.27401	4.96823	5.27297	5.41238	5.35253	5.25736	5.51367	5.43586	5.21592	5.41403	5.57411	5.7937	4.40814	5.11313	4.68878	4.11191	4.4928	4.70817	4.85674	4.74091	4.89544	5.04846	4.75063	4.82152	0.422209	0.136857
VvCabSauv08_H0001F_068.ver1.0.g020350	Transcription initiation factor TFIID subunit 12	489.847	-0.419557	0.107384	-3.90706	9.34268e-05	0.0012767	4.79463	4.57255	4.47891	4.72748	4.77797	4.67005	4.76997	4.90709	4.66776	5.01702	5.0307	5.05505	4.69161	4.68751	4.9225	4.85993	5.03592	4.96085	5.05388	5.05929	4.97134	5.74728	5.4739	5.67647	0.418894	0.865343
VvCabSauv08_H0001F_068.ver1.0.g020360	probable uridine nucleosidase 1 isoform X1	235.973	0.712478	0.267598	2.66249	0.00775638	0.0462192	4.65334	5.22897	5.07281	4.50593	4.74093	4.74556	4.69093	4.83057	5.6031	5.73086	5.23579	5.39824	3.95968	4.23244	4.26551	4.47786	4.17064	3.84057	4.34623	3.6751	4.16667	3.27737	3.18262	3.05766	0.469923	-0.979997
VvCabSauv08_H0001F_068.ver1.0.g020380	GDSL-like Lipase Acylhydrolase superfamily	69.0402	-1.82975	0.37073	-4.93554	7.99291e-07	2.08646e-05	2.69207	3.53487	2.53914	2.67918	3.37103	2.07145	1.56545	1.66365	1.75595	1.74391	2.00066	1.61875	3.21863	3.80241	3.14789	2.67413	3.00057	3.04286	3.15038	3.12287	2.72906	3.02394	2.98589	2.64925	-1.13425	-0.503283
VvCabSauv08_H0001F_068.ver1.0.g020490	ubiquitin- ligase	98.0716	0.590002	0.210758	2.79942	0.00511939	0.0334701	2.10064	2.01673	2.23217	1.98731	2.28935	2.40648	2.7966	2.4988	2.38873	2.35276	2.53262	2.41955	2.00041	2.16059	2.35023	2.0296	1.9235	1.80207	2.30013	1.9529	2.12805	2.46419	2.48574	1.97849	0.318461	0.139064
VvCabSauv08_H0001F_068.ver1.0.g020500	solute carrier family 35 member F2-like	271.09	0.535712	0.153875	3.48147	0.000498672	0.0051451	5.43079	5.23134	5.27719	5.29092	5.26101	5.32832	5.47046	5.68049	5.33607	4.96936	5.33081	5.6362	4.56718	4.95258	4.47123	4.64369	4.94915	4.59889	4.58437	4.07818	4.24754	4.26618	4.02683	3.85036	-0.000984441	-0.615871
VvCabSauv08_H0001F_068.ver1.0.g020510	UAA transporter family	133.964	1.27541	0.223111	5.71649	1.08745e-08	4.71023e-07	4.65712	4.38796	4.28745	4.9859	4.65768	4.47172	4.97229	4.49205	4.40216	3.88839	4.38991	4.26511	3.12531	3.69883	3.64945	3.32059	3.29368	3.05729	3.23102	3.16854	3.4285	2.82774	2.27517	2.37741	-0.263037	-0.997759
VvCabSauv08_H0001F_068.ver1.0.g020530	zinc finger A20 and AN1 domain stress-associated	396.445	-0.975946	0.207442	-4.70466	2.54287e-06	5.7672e-05	6.49615	6.23611	6.13149	6.46668	6.33406	6.40562	5.89085	6.10642	6.17539	6.37698	6.32799	6.34344	6.34996	6.20858	6.61146	7.02384	6.88027	6.36629	6.48287	6.66007	6.43661	6.01189	6.48826	5.54695	0.061551	-0.3743
VvCabSauv08_H0001F_068.ver1.0.g021230	mRNA-decapping enzyme	201.013	-0.778026	0.140293	-5.54573	2.92726e-08	1.13422e-06	5.38367	5.28589	5.06324	5.14852	4.94281	4.86898	4.87763	5.13674	4.79037	4.90473	5.20782	5.13905	5.09142	5.38902	5.27056	5.59459	5.157	5.60241	5.5705	5.45349	5.63259	5.83072	5.63725	5.83341	-0.160399	0.516796
VvCabSauv08_H0001F_068.ver1.0.g021390	alcohol dehydroge family	10.0838	3.31646	1.04676	3.16832	0.00153324	0.0127512	1.92826	1.62311	1.19372	1.91328	1.17794	1.30548	0.945898	0.850198	1.75196	1.12957	1.65156	1.71218	0.273277	0.413075	0.177497	0.29531	0	0.17607	0.128225	0	0.523667	0.179938	0	0	-0.0839291	-0.22797
VvCabSauv08_H0001F_074.ver1.0.g021420	Histone-lysine N- H3 lysine-9 specific SUVH1	27.2516	-8.493	2.80869	-3.02383	0.00249597	0.0188517	1.84306	0	1.85876	1.8708	1.60389	1.78726	0	0	0	1.37532	0	1.51534	0	1.15071	1.75144	1.6059	1.45138	2.32024	2.33844	0	0	2.07326	0	0	-0.270386	-0.2763
VvCabSauv08_H0001F_080.ver1.0.g021480	probable serine threonine- kinase PBL11	103.661	0.834226	0.234881	3.55169	0.000382764	0.00412661	3.7832	3.55597	3.70849	3.33813	3.14813	3.80749	3.20992	3.50617	3.67048	3.78648	3.71175	3.82484	2.81009	3.46497	2.9483	2.56575	2.49085	2.5556	2.5375	2.20162	2.58588	2.025	2.06207	2.07947	0.0917997	-1.01894
VvCabSauv08_H0001F_080.ver1.0.g021690	dof zinc finger -like	337.429	-0.996662	0.178145	-5.59466	2.21055e-08	8.76589e-07	4.37316	4.98504	4.37208	4.15389	4.73689	4.57557	4.64949	4.39377	4.47551	4.31822	4.70247	4.74937	4.89181	5.43627	5.40785	5.11322	5.29619	5.31839	5.14583	5.18797	5.28873	5.61165	5.38255	5.53687	0.0132589	0.265046
VvCabSauv08_H0001F_080.ver1.0.g021740	heat shock cognate 70 kDa 2-like	811.457	-1.552	0.310984	-4.99063	6.01831e-07	1.62101e-05	5.04561	4.83352	5.13936	5.23137	5.16231	3.6593	3.9799	4.93656	4.80529	4.58005	4.84073	4.94566	5.55792	5.59477	6.47796	6.11658	5.82832	5.71531	5.4592	5.55839	5.67232	4.69731	4.62609	4.63281	-0.217351	-1.22481
VvCabSauv08_H0001F_080.ver1.0.g021750	ubiquitin-conjugating enzyme E2 7-like	795.927	-0.535808	0.147322	-3.63699	0.000275839	0.00313822	7.45954	7.64597	7.45244	7.45228	7.6844	7.68101	7.29584	7.17541	7.33699	6.96234	7.02384	7.13725	7.7844	7.71549	7.82262	7.63504	7.68849	7.34262	7.14281	7.2047	7.46069	6.55764	6.89498	6.33123	-0.478169	-1.17955
VvCabSauv08_H0001F_080.ver1.0.g021840	histone H4	230.974	0.955684	0.245096	3.89922	9.65041e-05	0.001313	5.51061	5.9869	6.34498	5.88513	6.40041	6.66881	6.59503	6.7377	6.87139	6.48474	7.12139	6.9142	5.49921	5.92175	5.1364	5.3773	5.86918	5.37176	5.70883	5.42563	5.50831	6.07736	5.96925	6.04356	0.892613	0.510939
VvCabSauv08_H0001F_080.ver1.0.g021880	Cation H(+) antiporter 20	3.62334	-4.88253	1.71986	-2.83891	0.00452684	0.0303931	0.100476	0.0916809	0	0	0.0966073	0.221755	0	0.0563449	0	0.145719	0	0	0.368239	0.700598	0.392711	0.326102	0.265738	0.518775	0	0.175436	0.236522	0	0	0	-0.0154792	-0.487182
VvCabSauv08_H0001F_080.ver1.0.g021900	short-chain dehydrogenase TIC chloroplastic-like	38.4921	1.09431	0.391395	2.79592	0.00517523	0.033746	2.54151	2.68817	2.58667	2.54998	1.67954	2.68419	2.26942	2.49868	2.35842	2.85388	2.52734	2.33782	1.93032	2.25782	1.40884	1.43873	1.55099	1.09469	1.53267	1.35661	1.30803	1.36686	1.69866	1.53298	-0.0324385	-0.332826
VvCabSauv08_H0001F_080.ver1.0.g021950	actin-depolymerizing factor family	1705.81	-0.470122	0.0849971	-5.53103	3.18349e-08	1.22173e-06	8.52549	8.60141	8.40212	8.47735	8.46366	8.32151	8.25755	8.30159	8.35918	8.39569	8.52763	8.59799	8.52482	8.53201	8.64793	8.6038	8.53994	8.45715	8.63271	8.32213	8.59913	8.7445	8.6385	8.5223	-0.00257071	0.0668453
VvCabSauv08_H0001F_084.ver1.0.g022030	syntaxin of plants	468.917	-0.829741	0.196923	-4.21353	2.51412e-05	0.000428934	5.50189	5.79742	5.66868	5.80248	5.42561	5.83247	5.13274	5.12785	5.39051	5.94946	5.21789	5.5588	5.65121	5.72012	5.65975	5.94456	5.71321	5.73466	6.16587	5.70049	5.88234	6.28462	6.38769	5.96701	-0.0806141	0.536076
VvCabSauv08_H0001F_084.ver1.0.g022130	RING U-box	1332.5	-0.932702	0.180762	-5.15984	2.47163e-07	7.37827e-06	6.56144	6.25984	6.21492	6.35669	5.91125	6.2351	6.04671	5.86339	5.9919	5.98695	6.14401	6.2779	6.47006	6.13412	6.60973	6.95276	6.34149	6.59926	7.095	6.69162	6.58746	6.69741	6.42306	6.55772	-0.209112	0.154758
VvCabSauv08_H0001F_084.ver1.0.g022190	aquaporin PIP2-1-like	2148.19	-1.7239	0.245436	-7.0238	2.15914e-12	2.0363e-10	8.58248	8.55264	7.86641	7.7686	7.62519	7.23034	6.74822	6.4158	7.06211	6.5643	6.71205	6.61535	8.42796	8.17662	8.86021	8.12541	8.13838	8.46911	7.66305	7.74235	8.49296	8.35972	8.0493	8.23318	-1.70327	-0.274193
VvCabSauv08_H0001F_084.ver1.0.g022220	senescence regulator	69.1394	-2.55845	0.51676	-4.95095	7.38523e-07	1.94999e-05	1.92033	1.35241	0.68508	3.0273	2.03824	2.25701	2.23299	2.09814	2.67027	2.18624	2.09639	1.28367	3.51498	2.54693	4.03994	4.87442	4.17277	4.11103	5.43723	5.63976	4.27523	4.60885	4.929	4.25543	0.536163	1.23048
VvCabSauv08_H0001F_084.ver1.0.g022230	acyl- -binding domain	89.6608	-0.995471	0.281387	-3.53773	0.000403584	0.00431635	4.67521	4.34733	4.338	4.88705	4.93809	4.57234	4.34261	3.91999	3.94558	3.94005	4.144	4.78432	4.32346	4.52371	4.71638	5.34227	4.38617	4.47614	4.93783	4.72728	4.89293	4.58919	5.15936	4.4996	-0.164054	0.228201
VvCabSauv08_H0001F_084.ver1.0.g022320	cyclic nucleotide-gated ion channel	61.7084	1.16827	0.334814	3.4893	0.000484293	0.00501929	2.15761	1.61477	1.41946	2.21016	2.13622	1.98486	2.32674	2.45009	1.9229	2.16227	2.26471	2.4557	1.66758	2.00877	1.55783	1.32755	1.17737	1.2853	1.65938	1.71856	1.46682	1.5734	0.636271	1.48788	0.56361	-0.512212
VvCabSauv08_H0001F_084.ver1.0.g022360	Ethylene-insensitive 2	1119.58	-0.308352	0.0937561	-3.28888	0.00100588	0.00904661	4.4919	4.70732	4.70648	4.63923	4.63995	4.69384	4.69285	4.59174	4.5651	4.74839	4.74124	4.97405	4.69078	4.99299	4.63662	4.49215	4.76705	4.78164	4.94602	4.76105	4.93398	5.33527	5.15757	5.16351	0.185995	0.445323
VvCabSauv08_H0001F_084.ver1.0.g022380	Phenylalanine ammonia-lyase	304.503	1.34478	0.464349	2.89604	0.00377901	0.0262377	4.4128	2.36421	3.41574	4.07554	3.5628	3.88351	4.37946	4.96397	5.51305	5.6741	5.06491	5.10758	2.56295	3.86451	4.12189	3.25308	3.94953	3.25201	3.53408	3.83458	2.88585	3.65162	3.82391	3.311	1.88461	0.0790618
VvCabSauv08_H0001F_084.ver1.0.g022930	Hydroxymethylglutaryl- lyase	326.806	-0.509758	0.191607	-2.66044	0.00780389	0.0463992	5.83374	5.48108	5.12585	5.25679	5.13961	4.64378	4.60823	4.88982	4.8215	4.74568	5.09976	5.15631	5.05426	5.44322	4.74092	4.97657	4.98974	5.14837	4.88141	4.7191	4.96599	4.62786	4.41104	4.64815	-0.479639	-0.517118
VvCabSauv08_H0001F_084.ver1.0.g023010	SWI SNF-related matrix-associated actin-dependent regulator of chromatin subfamily A member 3-like 1	149.147	-1.15635	0.200867	-5.75682	8.57142e-09	3.79096e-07	2.4338	2.70539	2.30977	2.64165	2.13638	2.25342	1.89576	2.37629	2.11318	2.46167	2.23802	2.31558	2.31968	2.67793	2.73984	2.93559	2.78783	2.9324	3.05314	2.93434	2.81746	2.77392	2.70404	3.04724	-0.144566	0.262584
VvCabSauv08_H0001F_084.ver1.0.g023060	stomatal closure-related actin-binding 1	406.277	-0.776655	0.202231	-3.84043	0.000122817	0.0016017	4.68433	4.83193	4.52483	4.56351	4.35762	4.32852	4.06773	4.09816	4.57654	4.96687	4.55807	4.26587	4.45453	4.63926	4.29122	4.93418	4.61311	4.79286	4.59476	4.37497	4.47998	5.37922	5.13824	5.23518	-0.0834277	0.789212
VvCabSauv08_H0001F_084.ver1.0.g023170	exocyst complex component SEC15A-like	54.5277	-1.16381	0.355251	-3.27602	0.0010528	0.00938676	1.37053	1.56343	1.46458	1.06766	1.10039	1.2815	1.34458	1.19693	1.52796	1.28096	1.49023	0.837791	1.63896	1.9511	2.09934	2.0759	1.70476	2.18989	2.12765	1.9099	1.03139	2.14478	2.3208	1.79521	-0.263188	0.190467
VvCabSauv08_H0001F_084.ver1.0.g023230	WAT1-related At5g07050-like	32.248	-3.96388	1.28766	-3.07836	0.00208143	0.0162789	0.497255	2.39776	1.21395	0	2.44242	1.15012	0	0.592745	0	0.406618	1.20315	2.28878	2.69705	3.61591	2.92287	0.664286	1.15709	2.55581	0.647736	1.86066	1.99031	1.19089	1.63472	1.71782	-0.0701383	-1.56413
VvCabSauv08_H0001F_084.ver1.0.g023260	Cysteine ase inhibitor 12	1769.05	-0.681751	0.120451	-5.65999	1.5138e-08	6.24151e-07	7.48211	7.70654	7.69843	7.78143	7.76016	7.86197	7.94819	7.71961	7.71204	7.53917	7.65134	7.79746	8.11709	8.03407	8.3723	8.39269	8.11438	8.1907	8.17072	8.06012	8.20621	8.11731	8.06168	7.67322	0.0336303	-0.223752
VvCabSauv08_H0001F_084.ver1.0.g023320	Werner Syndrome-like exonuclease	9.43349	-6.34172	1.574	-4.02904	5.60044e-05	0.000829618	0.608871	0.957181	0	0.397176	0	0.896356	0	0	0.262467	0	0	0	1.76712	1.71647	2.20207	1.69475	1.92194	2.66288	1.43622	1.48362	2.29608	1.92326	0	1.86972	-0.522017	-0.630892
VvCabSauv08_H0001F_084.ver1.0.g023330	Werner Syndrome-like exonuclease	4.12916	-4.51263	1.62974	-2.76892	0.00562417	0.0360075	0.128437	0.643984	0	0.422136	0	0.26387	0	0	0	0	0.240085	0.387468	0.932212	1.61944	1.02943	0.782721	0	0.354494	0.548722	1.11817	0.962837	0.794909	0.346698	0.557919	-0.0482892	-0.627183
VvCabSauv08_H0001F_084.ver1.0.g023370	4-alpha-glucanotransferase DPE2	380.26	1.02544	0.15034	6.8208	9.05364e-12	7.7644e-10	3.53809	3.82512	4.07175	3.9464	3.73782	4.03435	4.23697	4.41868	4.09184	4.19111	4.59667	4.31702	3.02882	3.42294	3.26705	3.03122	3.17767	3.04439	3.22966	3.00505	3.18685	3.51911	3.37972	3.45253	0.556611	0.210848
VvCabSauv08_H0001F_084.ver1.0.g023460	global transcription factor group B1	1426.1	0.421659	0.134283	3.14007	0.00168907	0.013773	4.67345	4.31311	4.62922	4.58678	4.69457	4.74243	5.09539	4.84939	4.66787	5.0177	5.08279	5.10601	4.11573	4.43388	4.21027	4.04892	4.10607	4.55513	4.58348	4.60055	4.50175	5.26826	4.92313	5.1273	0.530241	0.852935
VvCabSauv08_H0001F_084.ver1.0.g023520	calmodulin-binding 25-like	243.388	-1.00218	0.280108	-3.57785	0.000346434	0.00379602	4.86476	4.13328	4.09157	4.33154	4.66933	4.8695	4.29279	5.31866	4.27493	4.65794	4.86617	4.99801	5.15992	5.16879	5.17607	5.13557	5.64722	5.48491	5.46379	5.81878	5.38148	4.27763	4.88015	4.32964	0.477502	-0.672458
VvCabSauv08_H0001F_084.ver1.0.g023550	ZINC INDUCED FACILITATOR-LIKE 1-like	227.501	-0.687043	0.230077	-2.98614	0.00282521	0.0208296	3.7184	3.33018	3.26405	3.91245	3.63466	3.72826	3.95921	3.57281	3.55409	4.25727	3.89911	4.1487	3.47404	3.31071	3.7699	4.18973	3.52482	4.53703	4.41361	4.4859	4.32508	4.92882	4.65442	4.68754	0.664151	1.23871
VvCabSauv08_H0001F_084.ver1.0.g023580	hypothetical protein PRUPE_ppa021795mg	3.70352	-5.63034	1.4083	-3.99798	6.38852e-05	0.00092966	0.580333	0.579557	0.251368	0.407482	0.504632	0.524573	0	0	0	0.313969	0.133627	0.295437	0.859048	0.58404	0.669616	0.557438	1.19543	0.235962	0.448249	0.512269	0.683516	0.535912	0.14933	0	-0.222741	-0.475821
VvCabSauv08_H0001F_084.ver1.0.g023610	esterase AGAP003155	193.484	2.63799	0.280015	9.42089	4.47263e-21	1.46775e-18	4.94284	5.01056	4.81789	5.02444	5.06556	5.2627	5.56101	5.43185	5.8016	5.76821	5.42571	5.7841	2.89398	3.71065	2.7903	3.00506	3.03639	2.6285	3.70132	2.8263	2.2928	2.72786	2.87193	2.57383	0.735577	-0.407103
VvCabSauv08_H0001F_084.ver1.0.g023680	magnesium-protoporphyrin IX monomethyl ester [oxidative] chloroplastic	474.888	0.633118	0.206811	3.06134	0.00220346	0.0170467	3.61918	4.02681	4.0249	4.33025	4.68576	3.94692	3.82171	4.29775	3.855	3.63241	4.02899	4.14346	3.39711	4.13351	3.42221	2.84737	3.29446	3.41996	3.2628	3.29229	3.28642	3.0921	2.96149	2.73864	0.0446542	-0.720201
VvCabSauv08_H0001F_084.ver1.0.g023890	PLAC8 family	306.318	-0.461634	0.137963	-3.34606	0.00081968	0.00767421	5.25265	5.578	5.62568	5.8592	5.69621	5.72055	5.76199	5.81128	5.77347	5.66103	6.01613	6.25024	5.51534	5.89758	5.77236	6.2249	5.86437	5.865	6.23561	6.21621	5.86828	6.21466	6.10953	6.20933	0.490359	0.449416
VvCabSauv08_H0001F_084.ver1.0.g023950	WEB family chloroplastic isoform X1	320.051	-0.423075	0.12806	-3.30372	0.00095411	0.0086703	4.01848	4.28517	3.96531	4.50196	4.4444	4.38098	4.3194	4.18314	4.53665	4.23007	4.4252	4.43001	4.13825	4.23051	4.27461	4.66557	4.40499	4.52258	4.88106	4.76597	4.56131	4.96912	4.78154	4.61621	0.27211	0.5745
VvCabSauv08_H0001F_084.ver1.0.g023980	Receptor kinase FERONIA	957.718	-0.797135	0.161776	-4.92741	8.33285e-07	2.15422e-05	4.86027	5.27011	5.28143	4.81673	4.99867	4.72326	4.47721	4.72711	4.74937	4.90489	4.96325	5.22484	5.23075	5.89407	5.08803	5.01334	5.41449	5.12077	5.34964	5.27834	5.10358	5.07685	5.00351	5.13358	-0.106279	-0.332972
VvCabSauv08_H0001F_084.ver1.0.g024060	phospholipid-transporting ATPase 1-like	143.546	-0.665765	0.218817	-3.04257	0.00234569	0.0179741	4.42365	4.38289	4.01117	3.66837	4.3902	4.31833	4.23869	3.99212	4.3326	4.67104	4.36446	4.53767	4.14405	4.45098	4.44336	4.60665	4.48416	4.72775	5.21146	5.04575	4.52667	5.42916	5.19035	4.94451	0.251822	0.841879
VvCabSauv08_H0001F_084.ver1.0.g024110	non-green plastid inner envelope membrane	227.583	-0.518948	0.145217	-3.5736	0.000352105	0.00384376	4.35017	4.28855	4.57567	4.64356	4.3616	4.5338	4.47717	4.30644	4.65407	4.19615	4.38207	4.68574	4.33724	4.66312	4.78165	4.74771	4.6746	4.86524	4.50892	4.55552	4.41389	4.78452	4.88229	4.44228	0.016521	0.109026
VvCabSauv08_H0001F_084.ver1.0.g024150	elongation factor P (EF-P) family	59.0857	1.1722	0.347285	3.37532	0.000737306	0.00709083	2.70476	2.82697	3.69099	3.39134	3.52298	3.31381	3.77548	4.02428	3.67698	3.93922	3.88573	3.86139	2.74005	3.07336	2.78576	2.87411	2.59323	2.10854	3.09582	2.73574	2.13467	2.77166	2.98516	3.67233	0.821209	0.276658
VvCabSauv08_H0001F_084.ver1.0.g024220	lipid transfer precursor	23935.2	1.6513	0.136681	12.0814	1.32482e-33	1.33145e-30	13.1701	13.306	13.4577	13.4646	13.34	13.502	13.5614	13.388	13.7846	13.4168	13.4963	13.5271	12.0093	12.7847	12.139	11.531	11.836	11.7225	11.6688	11.6794	11.7207	11.2652	11.4062	11.1043	0.168792	-1.05242
VvCabSauv08_H0001F_084.ver1.0.g024320	PAP OAS1 substrate-binding domain superfamily	121.937	-0.695853	0.23228	-2.99574	0.00273776	0.0202838	3.36677	2.92166	3.14271	3.2811	3.03396	2.99229	3.15875	3.12154	3.27585	2.92052	3.04975	3.53917	3.36209	3.01104	3.16083	3.92261	3.23312	3.56338	3.4078	3.5518	3.35911	4.06521	4.17452	3.57024	0.0261013	0.758672
VvCabSauv08_H0001F_090.ver1.0.g024420	ubiquitin-conjugating enzyme E2 variant 1D	1243.69	-1.0056	0.175648	-5.7251	1.03372e-08	4.49248e-07	7.49352	7.37494	7.13316	7.69253	7.22855	7.41961	6.81802	7.35562	6.69241	6.65118	7.14354	7.44578	7.57933	7.70429	7.80113	7.9035	7.60139	7.67904	7.28867	7.58149	7.52853	7.62194	7.50467	7.14509	-0.253705	-0.271014
VvCabSauv08_H0001F_090.ver1.0.g024430	probable CCR4-associated factor 1 homolog 11	299.702	-1.15364	0.211201	-5.46227	4.70077e-08	1.73966e-06	4.85721	4.71921	5.30109	5.06387	4.4181	4.33675	4.79931	5.01139	4.49112	4.55728	4.57124	4.63836	4.85816	4.79871	5.21987	5.95276	5.37156	5.60092	5.72572	5.83341	5.51399	5.55727	5.45484	5.52302	-0.370209	0.552797
VvCabSauv08_H0001F_093.ver1.0.g024460	Cytochrome P450 76A2	19.9868	2.58003	0.516506	4.99516	5.87868e-07	1.58677e-05	0.758104	0.385424	0.483383	1.44024	1.39657	2.01562	2.18561	1.91408	2.0135	1.68147	1.78078	1.50283	0.469298	0.784104	0.351529	0.6573	0.155516	0.658377	1.06235	0.639549	0.73182	0.803132	0.899279	0.429411	1.11272	0.17563
VvCabSauv08_H0002F_028.ver1.0.g024780	poly(U)-specific endoribonuclease-B	598.955	0.8551	0.134345	6.36497	1.95333e-10	1.25138e-08	5.57636	5.58918	5.92487	5.8414	5.65332	5.63096	5.66679	5.77438	5.83552	5.65362	5.76639	6.08458	4.56587	5.2988	4.82439	4.56451	4.88329	4.606	4.81605	4.73481	4.72195	4.82122	4.55008	4.68897	0.138063	-0.209596
VvCabSauv08_H0002F_028.ver1.0.g024790	beta-amylase chloroplastic	1025.33	1.06216	0.233652	4.54589	5.47041e-06	0.000112702	6.35877	6.07315	6.35156	6.26905	5.62595	5.67896	5.5449	6.06386	6.299	6.75073	6.5085	6.50649	5.03017	5.71255	4.85936	4.3726	5.06211	4.68088	5.10108	4.86471	4.60674	5.62535	5.64532	5.70762	0.327414	0.458735
VvCabSauv08_H0002F_028.ver1.0.g024800	membrane lipo	78.848	-0.611075	0.22704	-2.69148	0.00711354	0.043328	5.7111	6.09575	5.44557	5.76408	5.98049	6.02344	5.29994	5.63289	5.38726	5.17492	5.22025	5.46298	5.77517	5.78069	6.00264	6.13616	5.74088	5.41959	5.81802	5.38719	5.53334	5.74891	5.24897	5.55616	-0.464757	-0.334818
VvCabSauv08_H0002F_028.ver1.0.g024810	receptor-like kinase plant	311.766	-0.634797	0.168437	-3.76874	0.000164075	0.00204521	4.26714	4.59627	4.50589	4.3923	4.43527	4.61063	4.35572	4.22662	4.39044	4.92526	4.54101	4.72724	3.98568	4.27921	4.59914	4.55459	4.82861	4.71993	4.60286	4.74059	4.57845	4.54477	4.64067	4.77613	0.274737	0.365848
VvCabSauv08_H0002F_028.ver1.0.g024980	serine threonine- kinase SAPK3-like	467.195	0.526702	0.122592	4.29639	1.73605e-05	0.000310173	5.99576	5.90021	5.61131	5.92377	5.80742	5.68407	5.76725	5.80155	5.57539	5.46681	5.74064	5.76606	4.64041	4.69034	4.89365	4.96093	4.80854	5.13436	5.40134	5.2129	4.93586	5.97995	5.75486	5.83552	-0.177924	1.11531
VvCabSauv08_H0002F_028.ver1.0.g025060	phospho-2-dehydro-3-deoxyheptonate aldolase chloroplastic-like	803.055	0.506512	0.120445	4.20534	2.60689e-05	0.000441484	5.52581	5.59001	5.62334	5.86134	6.1027	6.09803	6.18214	6.226	5.8637	5.35513	5.89908	5.89132	5.25102	5.77723	5.70823	5.18192	5.43901	5.4586	5.45721	5.29783	5.49829	5.0683	5.04479	4.82396	0.135455	-0.599811
VvCabSauv08_H0002F_028.ver1.0.g025350	hypothetical protein L484_024044	24.1351	-1.02277	0.340161	-3.00671	0.00264092	0.019715	1.40424	1.73425	1.33902	1.47655	1.43443	1.59508	1.41781	1.05274	0.91277	1.08651	1.23975	1.03357	1.43416	1.80561	1.56583	1.69468	1.66401	1.4982	1.59051	1.60428	1.62729	1.75106	1.86192	1.91312	-0.37256	0.240163
VvCabSauv08_H0002F_028.ver1.0.g025390	Vesicle-associated 2-1	156.882	0.490559	0.161931	3.02943	0.00245019	0.0186372	4.8316	4.92699	4.79695	5.01195	4.85192	4.77254	4.93279	4.99022	4.92203	4.97449	5.15516	5.28613	4.16598	3.71999	3.69883	4.49028	4.16181	4.02759	4.68741	4.50455	4.45583	4.8694	4.70212	4.40393	0.28675	0.796883
VvCabSauv08_H0002F_028.ver1.0.g025450	hypothetical protein VOLCADRAFT_92962	221.259	-1.18839	0.28684	-4.14306	3.42698e-05	0.000551334	5.34856	6.13464	5.27933	4.90462	5.30219	4.74432	4.53413	4.32768	4.79241	4.60302	4.90377	4.07188	5.26836	6.15821	5.47374	5.23008	5.84645	5.31135	5.00473	4.98691	5.35139	4.69433	4.80054	4.77168	-1.06129	-0.877916
VvCabSauv08_H0002F_028.ver1.0.g025490	FAD NAD(P)-binding oxidoreductase family	114.692	0.85246	0.232127	3.67239	0.000240291	0.00280194	2.9557	3.58821	3.59432	3.6287	3.87232	3.80599	3.37718	3.68522	3.28861	3.27741	3.59185	3.52453	2.41861	3.37139	3.05755	2.34942	2.46984	2.6854	2.35761	2.53922	2.75508	2.57746	2.37948	2.41758	0.0851869	-0.49101
VvCabSauv08_H0002F_028.ver1.0.g025760	dual specificity phosphatase DSP8	295.761	0.430261	0.143163	3.0054	0.00265236	0.0197734	5.08589	4.87332	5.14626	5.19022	5.23722	4.86357	5.2175	5.05075	5.3584	5.41492	5.27474	5.46777	4.42305	4.55576	4.67799	4.60416	4.36113	4.7328	4.68382	4.78086	4.71463	5.00192	5.11808	4.75937	0.350652	0.407523
VvCabSauv08_H0002F_028.ver1.0.g025860	peroxisomal acyl-coenzyme A oxidase 1-like	225.447	0.597329	0.163303	3.65778	0.000254405	0.0029304	4.11983	3.49295	3.85316	4.08928	3.90238	4.06155	4.10019	4.23363	3.9742	3.87958	4.00088	4.09668	3.50771	4.01072	3.55385	3.22357	3.24141	3.52985	3.1994	3.26816	3.07276	3.26898	2.89351	3.01469	0.170401	-0.631696
VvCabSauv08_H0002F_028.ver1.0.g025930	homeobox-leucine zipper family	149.648	-0.509158	0.189505	-2.68678	0.00721435	0.0437762	4.06431	4.31245	4.00683	3.79174	3.66806	3.68569	3.95545	3.38247	3.96367	3.45919	3.42666	3.45911	3.92531	3.87569	3.84876	4.27024	3.85491	4.00064	4.09527	3.93014	3.96718	4.87515	4.47115	4.47141	-0.679546	0.722649
VvCabSauv08_H0002F_028.ver1.0.g025940	hydroxyproline-rich glyco family	63.35	-1.59096	0.338969	-4.69353	2.68525e-06	6.039e-05	1.9982	2.40028	1.59311	1.25909	1.92848	1.60843	1.48902	1.17917	1.22184	1.14965	1.12413	1.0795	2.26895	2.60798	2.71784	1.9609	2.16067	2.59719	2.63771	1.94156	2.52849	2.74407	2.28195	2.48675	-0.879432	-0.0273335
VvCabSauv08_H0002F_028.ver1.0.g025960	aconitase C-terminal domain-containing	1060.78	-0.291302	0.0975221	-2.98703	0.00281698	0.0207785	6.86502	7.12847	7.22019	6.97658	7.13123	6.9972	7.08997	7.13153	6.92735	6.68484	6.78668	6.84867	7.38102	7.5211	7.35059	7.0516	7.0942	7.15701	6.98777	7.10774	7.20389	6.92006	7.02987	6.91318	-0.297833	-0.4632
VvCabSauv08_H0002F_028.ver1.0.g025980	transport Sec61 subunit alpha-like	865.215	-0.703335	0.151221	-4.65103	3.30282e-06	7.20126e-05	5.67897	5.84557	5.66906	5.36524	5.20768	5.25396	4.83589	5.09635	4.94898	5.29775	5.03946	5.16796	5.53548	5.53879	5.47795	5.35809	5.61968	5.2199	5.10666	5.16841	5.45584	5.23056	5.32972	4.77819	-0.562811	-0.404583
VvCabSauv08_H0002F_028.ver1.0.g026140	Nodulin 21 -like transporter family	3571.54	-0.453704	0.146238	-3.1025	0.00191892	0.015249	8.47874	7.97029	8.25928	8.52689	8.03128	8.12086	8.16412	8.39911	8.35008	8.27563	8.20499	8.28387	8.17896	8.11527	8.57339	8.60978	8.33893	8.59492	8.60176	8.64912	8.69051	8.67679	8.66578	8.57221	0.0187273	0.349056
VvCabSauv08_H0002F_031.ver1.0.g026320	hypothetical protein POPTR_0001s02830g	97.2239	-0.849247	0.257925	-3.29261	0.000992624	0.00896708	2.52133	3.48582	2.75175	2.91741	3.14963	2.72352	2.86352	3.21726	2.82219	2.68203	2.58364	2.41673	3.09971	3.37356	3.45636	3.19186	3.57765	3.73352	3.5562	3.37489	3.88747	3.5816	3.73464	3.47269	-0.358834	0.286436
VvCabSauv08_H0002F_031.ver1.0.g026390	phosphatase 2C family	96.1957	0.994147	0.299148	3.32326	0.000889718	0.00821042	1.99068	2.37281	2.33603	2.65206	2.2469	2.34873	2.30057	2.6625	2.25581	2.66059	2.72304	2.55345	0.896125	1.64008	1.23335	0.961418	1.42421	1.99389	2.63599	2.22579	2.26159	2.70692	2.22091	2.23683	0.41252	1.1317
VvCabSauv08_H0002F_031.ver1.0.g026410	NON-INTRINSIC ABC 6	119.661	-0.513699	0.153932	-3.33719	0.000846305	0.00787306	2.97537	3.10022	3.04088	2.98774	3.10754	2.99371	3.13683	3.25169	3.08673	2.58778	3.04006	3.23555	3.24463	3.35964	3.23608	3.46961	3.48978	3.19718	3.13209	3.15036	2.99475	3.07201	3.20127	3.13272	-0.0843594	-0.144781
VvCabSauv08_H0002F_031.ver1.0.g026420	NAC domain-containing 86-like	558.522	-0.79458	0.160879	-4.93899	7.85295e-07	2.05326e-05	5.52502	5.57317	5.19755	5.47113	5.4017	5.39957	5.45976	5.12951	5.21185	5.12619	5.59955	5.75959	5.58833	5.65675	5.71834	5.43654	5.77453	6.18077	5.96823	5.92277	6.0217	6.25532	6.17491	5.82293	0.0631943	0.429912
VvCabSauv08_H0002F_049.ver1.0.g026630	TMhelix (TMHMM)	179.144	-0.731782	0.182774	-4.00375	6.23455e-05	0.000912021	7.5401	7.54388	7.89658	7.59081	7.81404	7.60226	7.51935	7.5549	7.89845	7.61252	7.75649	8.4031	7.73522	8.14082	7.99173	8.35377	8.03148	8.08357	8.07383	8.07676	8.22278	8.24166	8.40984	8.28582	0.263849	0.356514
VvCabSauv08_H0002F_049.ver1.0.g026920	stress inducible family	808.989	-0.866678	0.163732	-5.29326	1.20153e-07	3.9071e-06	5.11275	5.02461	5.01895	5.10147	5.17956	4.5914	4.75375	5.25973	4.73169	4.89223	4.87486	5.32647	5.15585	5.56557	5.72391	5.7698	5.26888	5.5257	5.72296	5.83713	5.65319	5.54681	5.63658	5.44903	-0.0209175	0.0623592
VvCabSauv08_H0002F_049.ver1.0.g026930	elongation factor G- chloroplastic	480.788	0.834103	0.204964	4.06951	4.7113e-05	0.000716895	4.38796	4.37439	4.41091	4.58537	4.90954	4.35554	4.63069	4.97482	4.57021	4.2488	4.59766	4.72069	3.61404	4.41675	3.84589	3.21819	3.98368	3.84482	4.3205	4.22531	3.66384	4.43516	4.176	4.43682	0.131298	0.390434
VvCabSauv08_H0002F_049.ver1.0.g026950	ripening-related family	186.762	5.998	0.73909	8.1154	4.84201e-16	8.19574e-14	3.86962	3.36718	4.42712	4.92595	4.67228	4.93651	5.0127	5.23781	5.7699	7.80871	6.45459	6.36127	0.816804	2.89581	0.834148	0.327429	0.729343	0.814591	0.929062	1.73271	0.804964	3.23337	2.63691	2.81729	2.98688	1.38027
VvCabSauv08_H0002F_049.ver1.0.g026960	ripening-related family	36.4603	2.23918	0.474786	4.71619	2.40306e-06	5.48492e-05	3.1414	2.77814	3.8573	2.88302	3.28005	3.55114	3.25608	3.43196	3.57735	3.6504	3.57333	3.3693	1.845	2.63902	1.8665	1.61736	1.30742	1.36875	0.739095	1.40088	2.05258	1.79063	2.09258	1.22375	0.27206	-0.414522
VvCabSauv08_H0002F_049.ver1.0.g026980	adenosine tRNA methylthiotransferase	135.806	1.28234	0.176546	7.26347	3.77272e-13	4.05788e-11	4.46803	4.4099	4.69689	4.66287	4.45951	4.46275	4.43459	4.78034	4.61385	4.59909	4.70083	5.02878	3.28386	3.82416	3.16393	3.07499	3.22202	3.27626	3.44299	3.18125	3.5123	3.21058	3.01863	3.01935	0.251293	-0.341126
VvCabSauv08_H0002F_049.ver1.0.g026990	Lipid transfer	300.576	0.956342	0.198896	4.80825	1.52254e-06	3.67879e-05	6.77852	6.79732	6.85356	7.04323	6.71107	6.51891	6.59858	6.67868	7.03982	6.87936	6.95082	7.00636	5.45395	6.12353	5.70202	5.5289	5.96464	5.21938	5.60663	5.80911	5.57046	5.51921	5.98787	5.53494	0.135717	-0.0791579
VvCabSauv08_H0002F_049.ver1.0.g027130	C2H2 type zinc finger	50.6354	-0.64156	0.233308	-2.74985	0.00596231	0.0377011	2.58157	2.49523	2.29182	2.03347	1.98533	2.3355	2.31494	2.22667	2.03038	2.35538	2.23886	2.52114	2.26738	2.26868	2.24081	2.38924	2.51094	2.6512	2.34236	2.36546	2.30191	2.79262	2.58368	2.14032	-0.0844139	0.246584
VvCabSauv08_H0002F_049.ver1.0.g027230	deoxyribodipyrimidine photo-lyase	33.4533	1.31792	0.376221	3.50306	0.000459942	0.00480407	1.60087	1.42995	1.99248	2.36277	2.19664	1.73365	1.56159	2.19198	1.98255	1.79764	1.6286	1.79886	1.37361	1.35547	1.42154	0.751118	0.968427	1.14636	1.33432	1.19808	1.76174	0.908895	0.901613	0.917325	0.0672681	-0.474264
VvCabSauv08_H0002F_049.ver1.0.g027400	armadillo beta-catenin repeat family	75.0009	1.02592	0.294306	3.48588	0.000490519	0.00507564	2.21096	2.25821	2.86315	2.28398	1.98341	2.28513	2.10227	2.50309	2.51173	2.41614	2.55535	2.47095	1.14145	1.4669	1.5723	1.05753	1.73278	1.5215	1.71241	1.36089	1.44509	1.35242	1.44437	0.883896	0.0367096	-0.166656
VvCabSauv08_H0002F_049.ver1.0.g027470	probable LRR receptor-like serine threonine- kinase At1g12460	61.1563	-0.859056	0.310374	-2.76781	0.00564336	0.036096	1.89817	2.20581	2.10838	1.94995	1.87788	1.6882	1.21842	1.5295	1.45339	1.28026	1.47333	1.51296	1.9056	1.88677	1.41946	1.26365	2.19009	1.83682	1.51632	1.57693	1.39732	0.934947	0.506395	1.08858	-0.648607	-0.893967
VvCabSauv08_H0002F_049.ver1.0.g027730	D-isomer specific 2-hydroxyacid dehydrogenase family	37.6948	-0.940644	0.268762	-3.49991	0.000465415	0.0048502	2.16539	2.54977	2.30885	2.40862	2.44756	2.29432	1.83728	2.13194	2.47093	1.80389	2.2563	2.19068	2.42303	2.84057	3.06192	2.74766	2.66392	2.83374	2.3123	2.36412	2.49332	2.08456	2.38921	2.2067	-0.257709	-0.548349
VvCabSauv08_H0002F_049.ver1.0.g027750	leucoanthocyanidin dioxygenase	1476.49	0.934384	0.158219	5.90564	3.51291e-09	1.74614e-07	7.3802	7.49395	7.42195	8.37621	8.03342	7.58661	7.81483	7.79633	7.47779	6.97519	7.22147	7.18332	6.34168	7.02801	7.06468	6.3947	6.61804	6.58814	6.58645	6.68549	6.67174	6.30593	6.06337	5.68215	-0.305372	-0.794307
VvCabSauv08_H0002F_049.ver1.0.g027760	PGR5-LIKE A	134.899	0.856448	0.183494	4.66744	3.04974e-06	6.74551e-05	3.82547	3.89953	4.18889	4.30564	4.50294	4.39911	4.57574	4.76367	4.30026	4.23685	4.51045	4.76428	3.07469	3.93385	3.63471	3.36134	3.40116	3.8052	3.58591	3.38867	3.64659	3.43931	3.46038	3.2608	0.532564	-0.160921
VvCabSauv08_H0002F_049.ver1.0.g027880	transcription factor TCP9-like	107.182	0.753345	0.235528	3.19854	0.00138125	0.0117423	2.66833	2.37862	2.62763	3.25836	3.19104	2.89904	3.45695	3.39251	3.38102	3.42799	3.67415	3.3048	2.77326	2.73022	2.47544	2.34803	2.45664	2.80883	2.78667	3.22933	2.34428	3.30663	3.4321	3.25051	0.910787	0.670109
VvCabSauv08_H0002F_049.ver1.0.g027910	Molybdenum cofactor sulfurase	56.2904	-0.985124	0.286391	-3.43979	0.000582165	0.00584893	1.97243	1.65393	1.40397	2.10374	1.80595	1.75994	1.33118	1.81774	1.7244	1.82699	1.90586	1.9717	1.63928	2.76964	2.39165	2.10762	2.30557	2.10419	2.1037	2.04684	2.02575	2.07599	2.11296	1.91971	0.224738	-0.230638
VvCabSauv08_H0002F_049.ver1.0.g027920	primary amine oxidase-like	406.285	0.500619	0.130742	3.82907	0.000128629	0.00166601	4.83152	4.89146	4.83805	5.33525	5.33475	5.23626	5.40369	5.44865	4.98161	5.14624	5.40373	5.07939	4.71239	4.79345	4.93196	4.33652	4.57237	4.78431	4.7844	4.89973	4.82051	4.77391	4.76724	4.73605	0.356108	-0.0535346
VvCabSauv08_H0002F_049.ver1.0.g027930	glucose-methanol-choline (GMC) oxidoreductase family	200.446	1.02061	0.379784	2.68733	0.00720257	0.0437292	4.33852	4.47432	4.32145	4.67389	4.27945	4.04046	3.72654	4.08587	3.88651	2.6645	3.88678	3.20342	3.57548	4.13039	3.82448	1.73942	2.92505	3.295	2.7984	3.3109	2.6408	1.91274	2.35578	1.22746	-1.12653	-2.01145
VvCabSauv08_H0002F_067.ver1.0.g028100	trehalase 1 GMTRE1	313.361	0.808199	0.136995	5.8995	3.64604e-09	1.79841e-07	4.58549	4.16289	4.45945	4.60182	4.30139	4.21504	4.45801	4.57452	4.65212	4.42806	4.66474	4.76651	3.6116	3.81044	3.64752	3.42949	3.6602	3.63922	3.64728	3.68725	3.52581	4.52325	4.2286	4.16357	0.217156	0.615288
VvCabSauv08_H0002F_089.ver1.0.g028250	aconitase C-terminal domain-containing	732.559	-0.943781	0.141497	-6.66999	2.55826e-11	1.98729e-09	6.63208	6.35054	6.54315	6.79783	6.22437	6.56855	6.12565	6.41018	6.34748	5.79019	6.12763	5.87366	6.63485	6.77167	6.98872	6.98464	7.05448	6.93725	6.78848	6.59626	6.64611	6.5657	6.07675	6.18088	-0.5781	-0.523971
VvCabSauv08_H0002F_095.ver1.0.g028410	cystic fibrosis transmembrane conductance regulator	512.736	0.342014	0.126566	2.70225	0.00688713	0.0422288	7.07723	7.46462	7.376	7.02918	6.87815	7.13269	6.99495	7.17788	7.31154	7.6398	7.49691	7.5874	6.31665	6.63169	6.43321	6.70712	6.54369	6.50827	6.75216	6.61711	6.59935	7.33092	7.16231	7.11914	0.268754	0.743611
VvCabSauv08_H0002F_095.ver1.0.g028480	pentatricopeptide repeat-containing At1g31920-like	3.68606	3.84638	1.45733	2.63934	0.00830683	0.048714	0.228465	0.683842	0.396493	0.403834	0.351123	0.691136	0.582167	0.615361	0.319358	0	0	0	0.375839	0.478515	0	0.0925403	0	0	0	0	0	0.209149	0.0969473	0.223467	-0.436267	-0.108264
VvCabSauv08_H0002F_095.ver1.0.g028700	xyloglucan endotransglucosylase hydrolase 30	1578.09	-0.731723	0.125162	-5.84622	5.02865e-09	2.37093e-07	6.73759	7.08423	6.75256	6.94333	7.01126	6.99738	7.13464	6.74809	6.7383	6.69591	6.75698	6.70725	7.1794	7.28531	7.29964	7.4368	7.42156	7.25752	7.45917	7.50728	7.45068	7.38875	7.56634	7.51921	-0.138079	0.236651
VvCabSauv08_H0002F_095.ver1.0.g028790	dolichyl-diphosphooligosaccharide-- glycosyltransferase subunit DAD1	332.663	-0.939416	0.131557	-7.14077	9.28119e-13	9.21244e-11	6.5997	6.8	6.63053	6.91049	6.50839	6.61187	6.60144	6.4579	6.5039	6.30062	6.50439	6.85773	6.84961	7.06661	7.12169	7.40131	7.13047	7.09598	6.93015	6.94291	6.9994	7.00167	7.1408	6.86504	-0.122493	-0.010133
VvCabSauv08_H0002F_095.ver1.0.g028980	ribosome maturation factor	16.7761	-2.03356	0.580252	-3.50462	0.000457259	0.00477915	1.70094	2.09029	1.88207	2.20706	2.74112	1.90481	1.96212	1.36296	0.492436	1.08734	1.12891	1.92187	2.80474	3.30048	2.36148	2.86126	2.99938	2.00112	2.35554	2.14121	2.09452	1.51459	1.487	2.30396	-0.511725	-1.05371
VvCabSauv08_H0002F_095.ver1.0.g029090	ARF guanine-nucleotide exchange factor GNOM-like	160.145	-0.607933	0.174359	-3.48667	0.000489079	0.005064	2.35125	2.83936	2.69624	2.57525	2.26373	2.82117	2.57236	2.45591	2.50474	2.80118	2.84668	2.91962	2.43548	2.6414	2.47954	2.8839	2.7015	2.88447	2.82886	2.85178	2.79637	3.46205	3.32106	3.38336	0.226876	0.870018
VvCabSauv08_H0002F_095.ver1.0.g029160	Alpha,alpha-trehalose-phosphate synthase [UDP-forming] 5	229.721	-0.748574	0.241385	-3.10116	0.00192766	0.0152957	2.9182	3.46764	2.93189	2.95964	3.46246	2.81732	2.63131	2.69133	2.81428	2.54335	2.9764	2.86446	3.23604	3.95951	3.36567	2.62467	3.21614	3.5202	3.47762	3.33861	3.2257	4.12741	3.74046	3.70983	-0.311176	0.338823
VvCabSauv08_H0002F_095.ver1.0.g029180	ABC transporter B family member 2-like	356.203	1.43874	0.364716	3.94482	7.98602e-05	0.00112349	3.34596	3.19292	3.8214	4.22995	3.81473	4.32305	4.15801	4.11234	3.8306	3.31101	3.84634	3.45259	2.75	3.65059	2.87075	1.96824	2.60232	2.9311	2.72205	2.3938	2.30982	2.32406	1.16073	0.98242	0.0832208	-1.60138
VvCabSauv08_H0002F_095.ver1.0.g029200	Inositol-tetrakisphosphate 1-kinase 1	82.6075	-0.972558	0.215012	-4.52327	6.0891e-06	0.000124255	2.54773	2.75078	2.62562	2.68964	2.59748	2.33006	2.2015	2.4844	2.60112	2.95138	2.93133	2.99433	2.62331	2.69509	2.71322	2.74376	3.18691	3.21121	3.11095	3.5255	3.10398	3.3921	3.49227	3.55196	0.317636	0.801571
VvCabSauv08_H0002F_095.ver1.0.g029210	uncharacterized membrane At4g09580	257.87	-0.606965	0.219475	-2.76554	0.00568292	0.0362696	4.76163	5.009	4.68443	5.28765	5.02422	5.08771	5.10698	4.86801	5.13394	5.12295	4.9425	4.74043	5.03187	5.09322	5.23983	5.8103	4.96542	5.29054	5.3732	5.46641	5.12517	5.28624	5.75362	5.13889	0.116943	0.271275
VvCabSauv08_H0002F_095.ver1.0.g029420	hypothetical protein PRUPE_ppa013911mg	115.904	0.895504	0.174391	5.13504	2.82085e-07	8.24094e-06	5.30964	5.4122	5.59828	5.56059	5.39997	5.36388	5.22188	5.2912	5.52287	5.37683	5.36812	5.44168	4.38314	4.79498	4.71335	4.07264	4.30288	4.40337	4.00217	4.10291	3.8415	3.94079	3.93335	3.11925	-0.0444937	-0.966025
VvCabSauv08_H0002F_095.ver1.0.g029480	ADP-ribosylation factor GTPase-activating AGD10	493.167	-0.570475	0.130264	-4.37938	1.19019e-05	0.000224365	4.78556	5.02311	5.09091	5.38525	5.04515	4.94532	5.16079	4.97975	5.01026	4.93202	5.1707	4.89143	5.22808	5.35276	5.16855	5.46425	5.27596	5.38311	5.47859	5.64253	5.59431	5.69906	5.60997	5.55681	0.0315222	0.372151
VvCabSauv08_H0002F_098.ver1.0.g029630	sugar porter (SP) family MFS transporter	4.17994	-5.29088	1.75701	-3.0113	0.00260134	0.0194815	0.682567	1.11265	1.93708	0.926102	1.31572	1.93479	0.506226	0	0	0	1.40391	1.59158	0	0	0	2.21872	2.44703	2.01818	1.81154	0	2.3964	2.40062	0	1.1682	-0.245601	1.18961
VvCabSauv08_H0002F_098.ver1.0.g029720	P21 family	198.205	2.06674	0.682423	3.02854	0.00245742	0.0186613	4.87895	4.32433	4.78359	5.14647	4.59311	5.17286	4.80363	5.89034	6.26739	6.12446	5.22652	5.5	3.36416	0	4.03468	4.00341	3.05025	3.49084	4.18325	3.72128	3.16442	4.30562	4.33584	4.04914	0.954704	1.76392
VvCabSauv08_H0002F_098.ver1.0.g029730	thaumatin precursor	6743.54	0.917454	0.290427	3.15898	0.00158322	0.0130756	7.65046	6.74355	7.58507	7.80069	7.25695	7.71646	7.31131	7.61404	7.79154	8.12295	7.73865	7.61833	5.97734	7.42541	6.8534	6.21139	6.81259	6.19344	5.91648	6.49501	6.19741	6.47044	6.84885	6.81283	0.500278	-0.0413427
VvCabSauv08_H0002F_098.ver1.0.g029760	thaumatin precursor	37.6936	1.36447	0.431799	3.15997	0.00157788	0.0130475	3.2922	2.60818	3.3057	2.32197	2.83982	3.0605	2.86659	2.73943	3.4456	3.76387	3.3534	2.97427	1.58317	2.37672	2.01971	1.65433	2.159	1.43049	1.55419	1.3404	0.884509	2.00857	2.33758	1.83012	0.295152	0.0655586
VvCabSauv08_H0002F_098.ver1.0.g029940	HAPLESS 2 isoform X1	34.7391	1.08608	0.362439	2.99659	0.00273014	0.0202541	1.72294	1.47501	1.34961	1.27964	1.48479	1.767	1.34874	1.67949	1.52589	1.67453	1.62236	1.73025	0.703708	1.00826	1.04551	0.866826	0.605229	0.982008	1.38591	0.752923	1.28462	1.28872	1.2809	1.27642	0.159865	0.362856
VvCabSauv08_H0002F_098.ver1.0.g030250	myosin heavy chain	36.7457	-0.874196	0.329977	-2.64927	0.00806665	0.0476356	0.838455	0.861683	0.7949	1.21264	1.06214	0.9242	0.778738	0.920026	0.630518	0.414598	0.397903	0.716489	1.37845	1.61513	1.31799	1.28798	0.914558	1.00353	1.25763	0.896788	0.704515	0.73098	0.41898	0.711652	-0.322016	-0.816654
VvCabSauv08_H0002F_098.ver1.0.g030350	oxalate-- ligase	195.577	1.10901	0.408869	2.71238	0.00668012	0.0412302	3.08452	2.75487	2.8312	3.78035	3.01031	2.65357	3.54511	4.34862	4.51113	5.30893	3.79182	4.2158	2.60961	3.71695	2.86256	2.67103	3.15743	3.00344	3.24157	3.37172	3.10768	3.6354	4.21533	3.81334	1.54865	0.824984
VvCabSauv08_H0002F_098.ver1.0.g030400	probable phospholipid hydroperoxide glutathione peroxidase	2366.8	-0.314855	0.113031	-2.78556	0.00534355	0.0345802	9.21329	9.06302	9.2551	9.55637	9.0518	9.1272	9.13253	9.24546	9.17017	9.06115	8.99583	9.27397	8.96574	9.13572	9.29756	9.41794	9.08811	9.24285	9.42914	9.43909	9.3303	9.50265	9.49536	9.34967	-0.0668219	0.316221
VvCabSauv08_H0002F_098.ver1.0.g030430	uncharacterized LOC103454749	97.7187	-1.58274	0.236305	-6.69789	2.11446e-11	1.69579e-09	4.25492	4.34751	4.34199	4.4199	4.07964	4.48791	3.95039	3.8869	3.55324	3.98411	3.84529	4.00574	5.0634	4.89362	5.23802	5.19225	5.05743	4.98931	4.74943	4.21102	5.18314	3.99238	3.87771	3.48527	-0.369763	-1.27989
VvCabSauv08_H0002F_098.ver1.0.g030510	transcription factor S- central domain	36.8766	-2.16492	0.715684	-3.02496	0.00248665	0.0188138	0.926326	1.3005	0.80411	0.783795	0.22451	1.19055	1.11071	0.651392	0.552592	0.945014	0.349278	0	1.17361	0.889841	1.13392	2.20847	1.88168	1.63273	1.36522	1.65817	1.83976	2.45271	1.57951	2.31531	-0.578883	1.05005
VvCabSauv08_H0002F_098.ver1.0.g030590	phosphatidylinositol N-acetyglucosaminlytransferase subunit P	78.8441	1.16781	0.276263	4.22718	2.36634e-05	0.000408051	1.88693	2.08189	2.03791	2.24712	2.45945	2.18271	2.32805	2.6724	2.31003	2.0913	2.17964	2.94161	1.64936	2.0264	1.49998	1.34698	1.41673	1.49538	1.56064	1.34017	1.82946	1.07236	1.26401	0.86494	0.401941	-0.658142
VvCabSauv08_H0002F_098.ver1.0.g030620	signal peptide peptidase-like 4	1391.97	0.365034	0.0918075	3.97608	7.00593e-05	0.00100585	6.53478	6.60756	6.80603	6.65447	6.57753	6.43131	6.48325	6.65281	6.66372	6.89548	6.82323	6.86927	5.91391	6.40025	6.08266	5.88546	6.00665	6.11835	6.09988	6.10638	6.17692	6.75615	6.58045	6.61931	0.213207	0.519696
VvCabSauv08_H0002F_098.ver1.0.g030630	probable aquaporin PIP1-2	12954.8	-0.737389	0.136351	-5.40801	6.37287e-08	2.24773e-06	10.6789	11.0696	10.7924	10.745	10.9388	10.6926	10.2695	10.1542	10.3242	10.2345	10.3343	10.3109	10.8618	11.2853	10.8287	10.6999	11.0294	10.4522	10.4953	10.2971	10.3931	9.76536	9.90622	9.84497	-0.553702	-1.15308
VvCabSauv08_H0002F_098.ver1.0.g030640	NAD(P)-binding Rossmann-fold superfamily	102.552	-0.692443	0.213227	-3.24744	0.00116449	0.0102155	3.73742	3.66221	3.30691	3.2748	3.75417	3.47444	3.2116	3.22616	3.15664	3.00471	3.21191	3.43961	3.56476	4.35685	3.98268	3.88048	3.42246	3.48262	3.64243	3.31316	3.53659	3.49389	3.43291	3.68881	-0.350104	-0.429557
VvCabSauv08_H0002F_098.ver1.0.g030790	trihelix transcription factor GTL1-like isoform X2	503.878	-0.836803	0.242014	-3.45767	0.000544878	0.00553658	4.71177	4.97205	5.14524	4.73551	4.72762	4.51984	4.46743	3.94348	4.49201	4.89471	4.68847	4.73005	4.51935	5.5003	4.66723	4.76684	5.32248	4.46981	4.94754	4.35672	4.62884	4.84696	4.78569	4.62382	-0.171942	-0.143469
VvCabSauv08_H0002F_098.ver1.0.g030940	NAC transcription factor-like 9	306.505	-1.18422	0.178183	-6.64611	3.00946e-11	2.30988e-09	3.73726	3.13846	3.4442	3.61727	3.8492	3.36088	3.43591	3.80882	3.52952	3.64591	3.65001	3.65174	4.08958	4.2144	4.37396	4.47818	4.38892	4.5717	4.49494	5.00988	4.65711	4.14953	4.02214	3.78545	0.209249	-0.240273
VvCabSauv08_H0002F_098.ver1.0.g030950	mobidb-lite (MOBIDB_LITE)	45.5869	-2.69262	0.856836	-3.14251	0.00167504	0.0136783	2.78636	0.991297	1.11171	2.41114	1.24825	1.35622	0	1.64613	2.80327	2.7279	0.937849	2.24451	2.31151	3.55614	3.78482	4.20604	3.79468	3.89366	5.22973	4.25336	3.98686	3.3862	3.92028	3.49107	0.340303	0.38169
VvCabSauv08_H0002F_098.ver1.0.g031030	caffeic acid 3-O-methyltransferase	43.7697	1.93177	0.510283	3.78568	0.000153288	0.0019302	1.73551	1.24662	1.04932	1.58275	1.71699	1.6349	1.68199	1.66811	2.27875	2.50281	1.99115	1.8194	0.929713	0.7638	1.13169	0.694335	0.395939	0.976561	0.6622	1.18324	0.696102	0.794878	1.39043	0.585856	0.76064	-0.0180142
VvCabSauv08_H0002F_098.ver1.0.g031150	Avr9 Cf-9 rapidly elicited	211.077	-1.64663	0.396927	-4.14844	3.3475e-05	0.000541799	5.08817	5.75606	6.29824	6.28642	5.74085	5.86428	5.2943	5.26008	5.86446	8.07044	6.90682	7.34774	5.50342	7.46835	6.36564	6.74112	7.12438	6.77766	6.71637	7.23734	6.90482	7.25725	7.28256	7.49231	1.72751	0.898238
VvCabSauv08_H0002F_098.ver1.0.g031160	hypothetical protein CICLE_v10023139mg	112.536	-0.716095	0.247515	-2.89313	0.00381418	0.0264191	4.77942	5.08261	4.75346	5.4646	5.60928	5.83175	5.33305	5.25243	5.57038	6.10808	5.54622	5.80299	5.06905	5.3656	5.11923	5.89155	5.86055	5.83258	6.45599	6.65605	5.65559	6.15176	6.46864	6.11225	0.947265	1.05959
VvCabSauv08_H0002F_098.ver1.0.g031190	glucan endo-1,3-beta-glucosidase 11	215.607	-2.01995	0.266974	-7.56607	3.84695e-14	4.96859e-12	4.10028	4.54027	3.8554	4.01098	4.53693	4.30425	3.35199	3.53617	3.36249	2.78499	3.84033	3.36656	5.20107	5.08536	4.90264	5.41488	4.66721	5.10727	4.88229	4.65668	5.0532	4.41413	4.11544	4.54796	-0.834692	-0.703846
VvCabSauv08_H0002F_098.ver1.0.g031200	ubiquitin carboxyl-terminal hydrolase family	823.952	-0.457895	0.154365	-2.96632	0.0030139	0.0218649	5.28178	5.12404	5.09594	5.20489	5.3642	5.2274	5.38383	5.35327	5.09389	5.43978	5.39129	5.09435	4.98593	5.13108	5.15731	5.50382	5.66571	5.2721	5.81462	5.48994	5.10756	6.12354	6.10821	5.91899	0.141218	0.958803
VvCabSauv08_H0002F_098.ver1.0.g031210	polyadenylate-binding -interacting 12-like	357.412	-0.349338	0.109305	-3.196	0.00139346	0.0118335	5.04702	4.95252	4.86389	4.9373	4.94849	4.85615	4.96443	4.91276	4.72175	4.35444	4.77384	4.92721	4.78871	5.05795	5.2719	5.01124	4.8576	5.05407	5.19102	5.06104	5.11175	5.30688	5.2064	5.03345	-0.269316	0.142724
VvCabSauv08_H0002F_098.ver1.0.g031380	aldehyde oxidase GLOX-like	59.0607	2.84084	0.694647	4.08961	4.32092e-05	0.000667118	2.75408	2.80764	3.89509	2.99573	2.40643	2.32595	2.0356	2.93958	2.75115	3.1383	2.53174	2.63722	0.927979	1.65944	0.888925	1.20121	0.583716	0	0.370932	0.291752	1.3388	0.904839	0.754104	0.803273	-0.383182	-0.338044
VvCabSauv08_H0002F_098.ver1.0.g031400	Mediator subunit Med10	136.624	0.960599	0.238277	4.03144	5.54371e-05	0.000823871	4.61642	4.60212	4.59767	4.63118	4.68948	4.00924	4.60692	4.87808	5.11029	4.77341	4.6253	4.98743	3.87276	3.73814	4.32698	3.84903	3.65799	3.72137	4.1931	4.46825	3.66613	5.04331	4.65678	4.99721	0.189975	0.919805
VvCabSauv08_H0002F_098.ver1.0.g031430	methionine gamma-lyase	149.304	2.65059	0.320567	8.26843	1.35732e-16	2.46619e-14	3.3956	3.51441	3.49768	3.80336	4.35835	3.824	4.29695	4.48	3.90417	4.8811	4.32277	4.0888	2.20279	2.42804	1.94599	1.82574	1.79209	1.66184	2.12214	2.53939	1.58938	2.3786	2.00082	1.74428	0.961656	-0.151037
VvCabSauv08_H0002F_098.ver1.0.g031460	GTPase-activating gyp7-like isoform X2	1968.9	-0.380144	0.0917447	-4.1435	3.42044e-05	0.000550834	6.215	6.15165	6.41066	6.45729	6.74049	6.62545	6.76787	6.54808	6.41518	6.25785	6.5375	6.55266	6.42887	6.68606	6.6804	6.60643	6.74013	6.82248	6.93359	6.8666	6.85639	7.06199	6.99719	6.91254	0.190232	0.39213
VvCabSauv08_H0002F_098.ver1.0.g031470	Hop-interacting THI002	367.978	-0.357426	0.0960775	-3.72019	0.000199072	0.00239692	4.60168	4.36518	4.48218	4.51602	4.58268	4.39491	4.47377	4.71025	4.44495	4.50076	4.54966	4.45956	4.31756	4.51402	4.55888	4.63513	4.59921	4.72967	4.65618	4.44302	4.53882	4.94361	4.70708	4.73068	0.0203134	0.330304
VvCabSauv08_H0002F_098.ver1.0.g031590	oligopeptide transporter 7-like	76.3586	2.14869	0.337256	6.3711	1.87675e-10	1.20712e-08	2.45609	2.36654	2.59738	2.93055	2.80294	2.21464	2.58365	3.20096	2.97962	2.69441	3.04697	2.84791	1.2699	1.31417	1.66527	1.06098	1.07148	1.42562	2.05555	1.61605	1.44858	1.11491	0.697957	1.63057	0.389755	-0.268633
VvCabSauv08_H0002F_098.ver1.0.g031680	dof zinc finger -like	166.287	-1.14225	0.389372	-2.93357	0.00335083	0.0237939	4.62048	4.21462	4.35798	3.60188	4.36017	3.92484	3.68029	2.76601	3.66553	4.72718	3.85789	3.90535	4.97986	4.55162	4.85629	4.05065	4.38038	4.39589	4.17933	3.45892	4.84849	5.24278	4.32467	4.81279	-0.234221	-0.00251055
VvCabSauv08_H0002F_098.ver1.0.g031780	luminal-binding 5 precursor	1472.04	-0.533627	0.111039	-4.80578	1.54146e-06	3.71336e-05	6.23177	6.32696	6.2237	6.2225	6.21485	5.67314	5.66538	5.7794	5.85191	5.51625	5.89058	5.82199	5.96644	6.23112	6.17192	5.96141	6.16349	6.0367	5.98619	6.09822	6.14483	6.14472	6.08068	5.89448	-0.51787	-0.0832007
VvCabSauv08_H0002F_098.ver1.0.g031930	probable E3 ubiquitin- ligase RHA4A	24.6087	-1.79639	0.452229	-3.97229	7.11839e-05	0.00102018	1.32436	1.93843	1.35953	1.55453	2.07004	1.90901	1.32264	0.971853	0.776324	0.992587	1.65085	1.25898	2.67676	2.94483	2.58656	2.11356	2.03165	1.9403	1.95949	1.43919	1.79734	3.52	2.62671	2.96305	-0.239969	0.300538
VvCabSauv08_H0002F_098.ver1.0.g031950	cellulose synthase G3	31.4596	-1.09702	0.375518	-2.92134	0.00348528	0.0245659	0.900751	0.994368	1.00114	0.892409	1.22135	1.05453	1.13956	0.821232	0.752789	0.599535	1.04787	1.19405	1.47586	2.05928	1.56882	1.28618	1.50042	1.32623	0.953933	0.864688	1.2833	2.54695	1.89846	1.97063	-0.0182704	0.437357
VvCabSauv08_H0002F_098.ver1.0.g032060	cellulose synthase G3	53.2912	1.84945	0.462442	3.99932	6.3526e-05	0.00092695	0.413078	0.37189	0.714501	1.57439	1.34787	1.52753	1.89475	2.77647	2.27237	3.22058	2.94043	2.97253	0.814639	0.582329	1.41566	0.542414	0.74844	1.48981	1.03598	1.24075	1.48859	1.7342	2.07848	2.19697	2.54469	1.06568
VvCabSauv08_H0002F_098.ver1.0.g032100	glutaredoxin family	117.36	1.71369	0.467499	3.66565	0.000246715	0.00286129	2.94875	3.05145	3.32223	4.16844	3.97923	3.95428	3.76837	4.39888	3.86976	3.54642	3.98218	4.08032	2.55984	3.3453	1.48429	1.19546	2.68441	2.64644	1.7016	2.82211	1.77595	2.73876	2.7101	2.57099	0.762164	0.210142
VvCabSauv08_H0002F_098.ver1.0.g032370	nucleoside diphosphate kinase family	60.3343	2.62271	0.594817	4.40927	1.03721e-05	0.000197728	3.60583	3.39198	3.63233	3.9024	3.58311	4.39414	3.9191	3.34388	4.32609	3.32976	3.92323	3.46382	2.57155	2.98582	1.96055	2.23069	1.65339	0	2.87821	1.99425	1.05339	2.26877	2.5917	1.83836	0.0288944	-0.273033
VvCabSauv08_H0002F_098.ver1.0.g032470	long chain acyl- synthetase 4-like	1328.97	-0.467356	0.118001	-3.9606	7.47607e-05	0.00106103	5.79648	5.63322	5.64021	5.85675	5.77404	5.77144	5.95649	5.80449	5.51262	5.4664	5.88265	5.88412	5.77105	5.71827	6.04592	6.01366	5.81277	6.13877	6.36229	6.12734	6.12711	6.47459	6.30029	6.27297	0.0544219	0.504202
VvCabSauv08_H0002F_098.ver1.0.g032690	probable GABA transporter 2	83.5196	2.21432	0.693165	3.19451	0.00140071	0.0118882	3.25627	1.63025	2.55787	3.14565	2.83722	3.47523	3.88397	3.91537	3.71247	4.15246	3.38543	3.24911	2.41151	1.79732	1.51583	2.68699	1.06351	0.664529	0.92119	1.94243	1.80056	2.94969	2.02369	1.06831	1.1142	0.105678
VvCabSauv08_H0002F_098.ver1.0.g032830	arabinogalactan peptide 22-like	13.651	-3.23071	0.8134	-3.97186	7.13128e-05	0.00102111	3.51295	4.03282	3.02155	4.48164	4.30118	2.75503	1.32976	1.966	1.62724	1.14034	2.23887	0	4.48759	4.15823	4.09601	4.21022	4.46483	2.61822	4.41318	3.62536	4.0754	0	1.8312	1.7224	-2.39603	-3.06274
VvCabSauv08_H0002F_098.ver1.0.g032840	Cox19-like CHCH family	41.9542	-1.09653	0.367437	-2.98427	0.00284253	0.0209285	4.26443	4.49513	4.41216	4.55177	4.08069	4.54897	3.42824	4.4389	4.54737	3.5763	4.36776	4.13282	4.4808	4.76552	5.0526	5.53193	5.03339	4.18183	5.60956	5.14222	4.59239	4.80395	4.99344	4.704	-0.364945	0.0674903
VvCabSauv08_H0002F_098.ver1.0.g032940	V-type proton ATPase subunit E-like	610.13	-0.536417	0.143555	-3.73666	0.000186481	0.00228031	6.19533	6.25043	6.38669	6.51882	6.58319	6.06721	6.22865	5.86447	6.22698	6.09034	6.25032	6.65012	6.06189	6.4808	6.4591	6.44211	6.35347	6.4497	6.67292	6.49169	6.37389	6.62792	6.59906	6.18835	0.0527766	0.137845
VvCabSauv08_H0002F_098.ver1.0.g032990	6-phosphogluconate dehydrogenase family	1100.99	-0.497824	0.0969329	-5.13576	2.81012e-07	8.228e-06	5.91487	5.81965	5.83694	5.87047	5.88994	5.89615	5.84696	6.09153	5.7063	5.99451	5.90722	6.03436	5.86337	6.01948	6.22335	6.03893	6.20226	6.16914	6.32458	6.31	6.15994	6.32935	6.50068	6.41622	0.12154	0.380016
VvCabSauv08_H0002F_098.ver1.0.g033100	hypothetical protein CICLE_v10019140mg	972.435	-0.975109	0.159747	-6.10407	1.03402e-09	5.70396e-08	4.96274	5.00161	5.26483	4.96917	4.87806	5.15938	5.09213	4.75417	5.12454	5.12739	4.73613	4.73917	5.64551	5.96325	5.70578	5.66738	5.69644	5.80117	5.74081	5.76787	5.88246	5.97864	5.68367	5.95573	-0.208829	0.101165
VvCabSauv08_H0002F_098.ver1.0.g033140	potassium transporter 7	101.479	-0.715061	0.241054	-2.96639	0.0030132	0.0218647	3.09649	3.0626	3.24204	3.34114	3.27329	2.62888	3.01504	3.15596	3.3242	3.08322	3.00725	2.42531	3.12547	3.52275	3.74322	3.61245	3.40954	3.77976	3.82152	3.59528	3.44355	3.5347	3.63793	3.11337	-0.29512	-0.0351454
VvCabSauv08_H0002F_098.ver1.0.g033440	1-aminocyclopropane-1-carboxylate synthase-like	12.4898	6.73884	1.94712	3.46093	0.000538305	0.00548191	0	0	0	0.527107	0.345841	0.328234	0.831043	1.60934	2.31989	3.62218	1.69803	1.1839	0	0	0.437607	0	0	0	0	0	0.418404	0	0	0	2.16804	-0.145869
VvCabSauv08_H0002F_098.ver1.0.g033540	polygalacturonase glycoside hydrolase family	30.5833	3.36913	0.789394	4.26799	1.97239e-05	0.000346624	1.33139	0.295861	1.84229	1.64736	1.9118	1.93856	2.25952	2.66918	1.89254	3.52734	2.41603	2.27315	0.856781	0.168194	0.473881	0.435735	0.128774	0.62907	0.412882	0.821247	0.72236	1.51194	1.36796	0.86416	1.58233	0.748401
VvCabSauv08_H0002F_098.ver1.0.g033570	beta-carotene hydroxylase	7.55136	4.14178	1.47489	2.80819	0.00498202	0.0327791	1.12107	0.348584	0.216568	0.632481	0.803313	0.56848	0.419011	1.11901	1.417	2.24042	1.81766	1.82018	0.913853	0	0.822418	0.189434	0	0	0	0.26705	0	0.625052	0.930204	1.50031	1.39735	0.439765
VvCabSauv08_H0002F_098.ver1.0.g033620	homeobox BEL1 homolog	93.76	0.952426	0.249184	3.82218	0.000132278	0.0017064	2.23652	2.62906	2.76463	2.5418	2.77422	2.81929	2.65689	2.90519	2.56785	2.70696	3.04217	2.60203	2.26098	2.67008	2.08203	1.51952	2.0063	1.76079	1.68765	1.67814	1.69997	2.20244	1.82994	1.69877	0.240318	-0.427311
VvCabSauv08_H0002F_098.ver1.0.g033660	BTB POZ domain-containing At1g63850	133.944	-1.91523	0.343314	-5.57865	2.42395e-08	9.5767e-07	2.28738	2.98537	2.31453	2.44316	3.03807	2.27442	1.73848	1.82539	2.25808	1.50866	1.84334	1.6226	3.32597	4.14635	3.65324	2.76788	3.74211	3.42712	2.95279	2.60538	3.44009	2.59775	2.08386	2.4289	-0.870892	-1.33835
VvCabSauv08_H0002F_098.ver1.0.g033670	E3 ubiquitin- ligase RHA1B	286.709	0.931822	0.265508	3.50958	0.000448821	0.00470932	5.74723	6.02058	6.6046	5.94565	6.26577	6.65306	6.31413	6.34468	6.22987	6.24613	6.38654	6.56537	5.43733	5.58608	4.85798	4.61237	5.3648	5.35718	5.07015	5.03125	5.62763	5.29195	5.48562	5.20765	0.275208	0.0346116
VvCabSauv08_H0002F_098.ver1.0.g033750	ubiquitin carrier 4	317.921	0.501442	0.148642	3.37349	0.000742218	0.00712742	6.20441	5.93665	6.02172	6.38596	6.27226	6.37288	6.59732	6.50032	6.40264	6.17659	6.60615	6.65512	5.30036	5.38093	5.67425	6.0346	5.41424	5.80013	6.36211	6.00159	6.01742	6.1679	6.24677	5.95915	0.425029	0.672762
VvCabSauv08_H0002F_102.ver1.0.g033800	BUD13 homolog	123.853	0.472141	0.147252	3.20635	0.00134432	0.011486	4.68035	4.82379	4.76073	4.854	4.76873	4.79745	4.80611	5.01358	4.87482	4.7158	4.91535	4.99811	4.27073	4.33087	4.47182	4.31114	4.05666	4.27875	4.83049	4.52998	4.36326	4.83492	4.82801	4.77907	0.121464	0.456196
VvCabSauv08_H0002F_102.ver1.0.g033840	haloacid dehalogenase-like hydrolase domain-containing Sgpp isoform X5	1148.2	0.615718	0.11704	5.26073	1.43486e-07	4.56882e-06	7.49881	7.16787	7.5353	7.79277	7.39213	7.34538	7.56915	7.6635	7.54177	7.47514	7.61647	7.66442	6.32776	6.68238	6.66092	6.73675	6.79979	6.67938	6.80497	6.69285	6.60861	6.69483	6.99102	6.70058	0.18468	0.238458
VvCabSauv08_H0002F_102.ver1.0.g033920	dnaJ homolog subfamily C member 2	162.611	-0.854145	0.23965	-3.56413	0.000365061	0.00395988	3.25499	4.23592	3.70859	3.87283	3.76785	3.59347	3.62394	3.15522	3.79313	4.02311	3.97258	3.8849	3.79996	4.13208	4.22081	4.35874	3.78654	4.1835	4.40218	4.03838	4.11615	4.59885	4.40818	4.37822	0.227026	0.410801
VvCabSauv08_H0002F_102.ver1.0.g033940	phosphoacetylglucosamine mutase	49.5636	0.953636	0.334148	2.85394	0.0043181	0.0292605	2.66221	2.48189	2.40746	2.6657	2.04395	2.84527	2.56574	2.93126	2.62756	2.69491	2.6944	2.51037	2.04281	2.16324	2.13646	2.14582	1.0665	1.97655	2.22881	1.77398	1.71912	1.78732	1.9654	1.8874	0.116035	-0.234129
VvCabSauv08_H0002F_102.ver1.0.g033980	probable methyltransferase PMT2	973.599	-0.410316	0.137866	-2.9762	0.00291848	0.0213363	5.85627	6.08163	5.86614	5.81321	5.99126	5.7204	5.77831	5.45808	5.42837	4.74268	5.32843	5.31134	5.89483	6.17296	5.73876	5.56794	5.90532	5.70348	5.52796	5.5131	5.62218	5.35735	5.2956	5.15269	-0.807201	-0.666967
VvCabSauv08_H0002F_102.ver1.0.g034000	tobamovirus multiplication 2A	851.356	-0.202388	0.0766557	-2.64022	0.00828524	0.0486229	6.8265	6.90865	6.86643	6.85568	6.78467	6.71934	6.6085	6.55987	6.73867	6.73736	6.78172	6.92578	6.34325	6.75048	6.56964	6.66519	6.5974	6.53989	6.5556	6.4838	6.62228	6.73508	6.76707	6.63941	-0.0522393	0.159401
VvCabSauv08_H0002F_102.ver1.0.g034060	invertase inhibitor	1158.42	-0.54523	0.116696	-4.67221	2.97969e-06	6.60419e-05	7.55683	7.93667	7.78364	7.70146	7.94454	7.90928	7.92688	8.03805	7.90026	8.13618	8.21576	8.32836	7.52662	7.9458	7.87959	8.47836	8.11086	8.14803	8.40923	8.31255	8.04992	8.62581	8.74523	8.54565	0.467721	0.85489
VvCabSauv08_H0002F_107.ver1.0.g034150	probable ADP-ribosylation factor GTPase-activating AGD8	79.0789	-1.00146	0.35631	-2.81066	0.00494403	0.0326087	4.36699	4.65441	3.64024	3.52641	3.40973	3.18058	2.95369	3.72842	3.70318	4.48078	4.0267	4.43904	3.73764	4.30776	3.68496	4.74729	3.90467	3.69015	4.58568	3.73675	3.86574	4.90566	5.23852	4.65147	0.0949593	1.02177
VvCabSauv08_H0002F_109.ver1.0.g034190	cinnamoyl- reductase-like SNL6	352.675	1.87362	0.310658	6.03113	1.62813e-09	8.56964e-08	5.97242	5.52304	5.04716	5.80674	5.22393	5.49336	6.01938	5.89732	6.19553	6.59815	6.11447	6.23722	3.90926	4.40415	4.48262	3.95746	4.07542	3.97396	3.22896	4.47761	4.57245	4.4414	4.51528	3.96584	0.802405	0.0421613
VvCabSauv08_H0003F_008.ver1.0.g034270	FKBP-type peptidyl-prolyl cis-trans isomerase	197.495	-0.514758	0.164042	-3.13796	0.00170127	0.0138548	3.70492	3.67072	3.75204	3.58683	3.50549	3.86348	3.54624	3.52881	3.6343	3.0254	3.68104	3.53497	3.19281	3.71419	3.31433	3.72004	3.91697	3.82478	3.55588	3.65572	3.66146	4.14056	3.81531	3.62896	-0.295419	0.454498
VvCabSauv08_H0003F_008.ver1.0.g034300	lecithin-cholesterol acyltransferase-like 1	49.5878	1.2348	0.333943	3.69763	0.00021762	0.00257968	1.91455	1.91296	2.26094	2.09173	1.81055	1.88301	1.846	2.14838	1.63462	1.60297	1.71915	1.35915	1.05955	1.65132	1.48205	0.902497	0.927635	1.10591	0.805093	0.773956	0.910476	0.737415	0.816312	0	-0.469062	-0.87973
VvCabSauv08_H0003F_008.ver1.0.g034420	bZIP transcription factor family	29.2541	1.81115	0.387163	4.67801	2.89669e-06	6.44175e-05	3.32901	3.62687	3.3054	3.77962	3.91856	4.09955	3.8242	3.87858	3.62793	2.56178	3.234	3.90627	1.71942	2.08249	2.03504	1.50784	2.20329	2.25766	1.65307	1.9704	2.28785	1.98546	1.67582	1.69884	-0.186409	-0.158944
VvCabSauv08_H0003F_008.ver1.0.g034500	hypothetical protein PRUPE_ppa009971mg	186.934	0.444619	0.156064	2.84896	0.00438626	0.02961	4.61261	4.78814	4.74018	5.09301	4.75994	4.81292	4.77116	4.84228	4.9507	4.8448	4.90522	5.19732	3.83698	4.59985	4.41248	4.39485	4.04023	4.15041	4.23125	4.35157	4.16343	4.46773	4.65825	4.39356	0.268807	0.223414
VvCabSauv08_H0003F_008.ver1.0.g034530	probable xyloglucan glycosyltransferase 9	876.456	-1.40033	0.216359	-6.47226	9.65454e-11	6.57818e-09	5.26472	5.44953	5.58022	5.16973	5.2063	4.71613	4.40973	4.37067	4.74064	5.21159	5.22142	5.09713	5.15574	6.0765	5.19673	5.57885	5.97815	5.28037	5.91471	5.49734	5.2952	4.92801	4.97763	4.86182	-0.254774	-0.55384
VvCabSauv08_H0003F_008.ver1.0.g034770	inositol phosphate kinase	355.939	1.00925	0.326358	3.09247	0.00198497	0.0156385	5.32361	5.55863	5.23885	5.86837	5.83515	5.31708	5.73847	6.06691	5.75431	5.08111	5.79772	5.38793	4.86458	5.13169	5.24858	4.42991	4.76038	4.7163	4.48349	4.3629	4.66172	3.61024	3.24993	1.10786	0.0485588	-2.42561
VvCabSauv08_H0003F_008.ver1.0.g034820	KH domain-containing HEN4-like	861.676	-0.251454	0.0840372	-2.99217	0.00276999	0.0204788	5.15887	5.32169	5.34404	5.32215	5.32804	5.14748	5.31657	5.20732	5.1997	5.26696	5.35566	5.37708	5.09045	5.52202	5.14809	5.24548	5.32956	5.17536	5.48283	5.28562	5.37037	5.60212	5.6421	5.4903	0.0583644	0.324656
VvCabSauv08_H0003F_008.ver1.0.g034830	amino acid permease 6-like	1290.69	-1.07153	0.287723	-3.72417	0.000195958	0.00237186	6.58271	7.03707	6.85994	6.24256	6.06678	6.18809	5.71187	4.92964	6.27952	6.30965	5.9709	6.07912	6.96145	7.00773	7.19566	6.19339	6.5665	6.90677	6.08271	5.74267	6.82005	6.51372	6.23924	6.21282	-0.706681	-0.733022
VvCabSauv08_H0003F_008.ver1.0.g034840	xylulose kinase	450.752	-0.755783	0.195597	-3.86398	0.000111552	0.00147939	4.49521	4.79371	4.68029	4.29653	4.65291	4.70496	4.49164	4.2587	4.48937	5.01052	4.54315	4.37451	4.83399	5.0367	4.98544	4.95879	4.85184	4.93714	4.78536	4.5341	5.09906	4.62181	4.67759	4.56151	-0.0136754	-0.33174
VvCabSauv08_H0003F_008.ver1.0.g034860	receptor kinase HSL1	14.8831	-3.32467	0.762116	-4.36242	1.28634e-05	0.000239958	0.320467	0.40961	0.255643	0.186261	0.343076	0.0779061	0.107972	0.123975	0.140844	0	0.170763	0.528054	0.815288	0.900525	1.23704	0.564832	0.924754	0.945382	0.763101	0.724994	0.46693	1.16266	0.681996	0.396531	-0.0956345	-0.23722
VvCabSauv08_H0003F_008.ver1.0.g034870	Receptor kinase HAIKU2	64.2057	1.47482	0.370278	3.98301	6.80482e-05	0.00098224	2.18911	1.68623	1.50612	1.88993	1.70597	1.83771	1.97468	2.23571	1.98603	2.14365	2.0962	1.93727	1.38438	1.36807	1.06279	0.431215	1.26096	1.09766	1.47387	1.20727	1.03343	0.492704	0.795917	0.916266	0.265224	-0.536784
VvCabSauv08_H0003F_008.ver1.0.g034880	sucrose transport SUC4-like	487.401	-0.459286	0.170436	-2.69477	0.00704383	0.0429684	5.50489	4.98626	5.13538	4.98847	5.07138	5.23047	4.88125	5.36265	5.06272	5.10225	5.10816	5.42984	4.88874	5.3558	5.43856	5.21454	5.15048	5.58087	5.37925	5.44525	5.35039	5.41832	5.68086	5.8025	0.00457079	0.406194
VvCabSauv08_H0003F_008.ver1.0.g034980	ubiquitin-fold modifier-conjugating enzyme 1	351.671	-0.380194	0.107998	-3.52038	0.000430931	0.0045543	6.44086	6.45699	6.31182	6.38615	6.27385	6.12274	6.15576	6.20984	6.12927	5.77909	5.90829	5.89789	6.31483	6.25884	6.50554	6.40056	6.28443	6.20744	6.19023	6.3527	6.2677	6.173	6.14796	5.96613	-0.541463	-0.264038
VvCabSauv08_H0003F_008.ver1.0.g035040	hydroxyproline-rich glyco family	384.35	-1.25356	0.259382	-4.83287	1.34577e-06	3.32666e-05	6.24177	6.88122	5.93801	6.22148	6.66227	6.12754	6.12085	6.53846	6.26451	6.49676	7.0483	6.8647	6.6913	6.5311	7.42281	7.59678	6.87309	7.38836	7.50412	7.81312	7.402	7.97515	7.88174	7.98626	0.449586	1.06598
VvCabSauv08_H0003F_008.ver1.0.g035100	octicosapeptide phox Bem1p (PB1) domain	788.509	-0.55153	0.115829	-4.76157	1.92089e-06	4.49871e-05	5.34109	5.59489	5.41588	5.40861	5.70038	5.49549	5.54949	5.50816	5.56331	5.38318	5.6653	5.41248	5.78673	5.8433	5.59548	5.77387	5.98099	5.77236	5.88994	5.8238	5.77785	5.99661	6.05805	5.94971	0.0363651	0.259622
VvCabSauv08_H0003F_008.ver1.0.g035120	CBL-interacting serine threonine- kinase 8-like	205.704	-0.894644	0.185255	-4.82926	1.37044e-06	3.37985e-05	4.30008	4.09744	3.8107	4.18239	4.42368	4.36977	3.69194	3.64548	3.22166	3.58736	4.00226	3.43886	3.6436	4.02293	4.06298	4.14325	4.12129	4.1513	4.09878	3.83081	3.82563	4.05116	3.8001	4.10422	-0.393248	0.0753255
VvCabSauv08_H0003F_008.ver1.0.g035240	hypothetical protein CICLE_v10002961mg	77.8888	-1.83114	0.286086	-6.40065	1.54719e-10	1.01339e-08	3.4428	4.02966	3.15577	4.39398	4.35361	4.6727	4.40643	4.13053	3.82438	2.92599	3.94975	4.03153	5.18073	4.89903	5.57067	5.58547	5.87655	5.5232	5.24555	5.62478	5.69398	5.61833	5.70674	5.4526	0.093011	0.375752
VvCabSauv08_H0003F_013.ver1.0.g035280	phospho-2-dehydro-3-deoxyheptonate aldolase chloroplastic-like	686.249	0.905172	0.210118	4.30792	1.64797e-05	0.000297078	5.85479	5.33121	5.22224	5.62384	5.30915	5.16262	5.52991	5.25828	6.08316	6.14826	5.91977	5.9743	4.72402	4.90005	4.72287	4.40668	4.7244	4.54096	4.68724	4.75855	4.45449	5.11735	5.06882	5.06586	0.544695	0.301702
VvCabSauv08_H0003F_013.ver1.0.g035300	phosphate-responsive 1 family	135.037	-2.14657	0.533202	-4.02581	5.67804e-05	0.000840339	3.01812	1.64388	1.87982	2.59938	2.27011	2.17984	1.5281	2.2502	1.88048	3.43302	2.26944	2.26147	3.00875	2.76638	3.59474	3.6498	3.55537	3.25174	3.31367	4.12682	3.19468	1.29742	2.49319	1.14194	0.474036	-1.47911
VvCabSauv08_H0003F_013.ver1.0.g035350	serine threonine- phosphatase 2A activator	314.164	-0.520026	0.101705	-5.11307	3.16959e-07	9.16674e-06	5.58552	5.61639	5.83696	5.6335	5.50808	5.54179	5.4139	5.5314	5.52054	5.57609	5.44469	5.69675	5.45789	5.74635	5.71725	5.68325	5.75913	5.84889	5.98331	5.85592	5.76578	6.27563	6.17233	6.25373	-0.107113	0.5934
VvCabSauv08_H0003F_013.ver1.0.g035500	ROOT PRIMORDIUM DEFECTIVE 1	260.941	-0.577464	0.129572	-4.4567	8.323e-06	0.000163212	3.83786	3.82338	4.06155	3.87015	3.87747	4.10296	4.11461	4.2403	3.78988	3.88544	4.07939	4.30869	4.12876	4.40032	4.16979	4.21312	4.31567	4.58741	4.62823	4.63475	4.57409	5.15028	5.01315	4.95763	0.183578	0.807399
VvCabSauv08_H0003F_013.ver1.0.g035520	outer arm dynein light chain 1	1039.43	-0.631215	0.100188	-6.30028	2.97113e-10	1.834e-08	5.72157	5.77649	5.75231	5.28039	5.53454	5.42073	5.45241	5.4268	5.36523	5.1451	5.4469	5.40918	5.74559	5.96796	5.8406	6.03357	5.69028	5.62438	5.92517	5.72062	5.78006	5.49396	5.36506	5.35759	-0.416396	-0.445849
VvCabSauv08_H0003F_013.ver1.0.g035540	5 -adenylylsulfate reductase-like 3	619.184	-0.54234	0.131997	-4.10872	3.97856e-05	0.000621421	5.9309	6.31116	5.97057	5.93249	5.86782	5.91675	5.6929	5.78897	5.9957	6.00301	5.99756	6.06485	5.6738	6.17716	6.08991	6.28095	6.13026	5.95039	6.27076	6.29748	6.00556	6.37197	6.43624	6.09835	-0.0490668	0.321898
VvCabSauv08_H0003F_013.ver1.0.g035720	annexin D2-like	667.988	-2.40171	0.193565	-12.4078	2.37195e-35	3.46735e-32	5.94555	5.91313	5.62475	5.58168	5.21336	4.89928	4.70625	4.12495	4.69005	3.77222	3.90004	3.49326	6.99882	6.97312	6.73043	6.70442	6.64343	6.60679	6.40577	6.12616	6.46802	5.84696	5.81772	5.86001	-2.10598	-1.05922
VvCabSauv08_H0003F_013.ver1.0.g035780	TPR repeat-containing thioredoxin TTL1-like	5.43568	-2.42608	0.808385	-3.00115	0.00268963	0.019995	0.392033	0.188679	0.226214	0.23284	0.19841	0.155425	0	0.113323	0.191264	0.0531391	0.143085	0.109108	0.617104	0.574998	0.59669	0.356717	0.55769	0.328211	0.354162	0.428881	0.365535	0.254781	0.156771	0.187136	-0.167198	-0.396701
VvCabSauv08_H0003F_013.ver1.0.g035830	probable trehalose-phosphate phosphatase J	4.46508	-5.42422	1.6188	-3.35076	0.000805902	0.00757992	0.265425	0	0.098848	0	0	0.315164	0	0.120778	0	0	0.0997342	0	0.407402	0.299869	0.694369	1.50403	0.83062	0.459078	1.60999	0.715857	0.601198	0.248111	0.745512	0	-0.0881796	-0.136006
VvCabSauv08_H0003F_013.ver1.0.g035850	AP2 domain-containing transcription factor family	270.856	-0.794532	0.181921	-4.36746	1.25699e-05	0.000235027	4.02619	4.11972	4.06738	4.39715	4.50198	4.29173	4.04333	4.35278	4.58932	4.45929	4.44439	4.24055	3.94584	4.39251	4.74561	4.93777	4.99108	4.67686	5.51555	4.97858	5.22706	4.77077	4.87025	4.72717	0.310311	0.428073
VvCabSauv08_H0003F_013.ver1.0.g035940	2,3-bisphosphoglycerate-dependent phosphoglycerate mutase	74.32	2.6173	0.945035	2.76953	0.00561374	0.0359566	2.56718	2.85685	2.3962	2.14322	3.41463	3.0193	3.34275	3.47948	4.43619	4.77463	4.22744	4.68378	0	2.42885	1.38238	0	1.44111	2.28603	2.75711	2.60253	1.75703	2.36995	0.766018	2.97337	1.95521	0.76604
VvCabSauv08_H0003F_013.ver1.0.g035950	pollen Ole e 1 allergen and extensin family	152.274	-1.18723	0.332849	-3.56688	0.000361257	0.00392899	5.67611	6.4495	5.12001	4.93382	5.64432	5.04999	4.26638	4.5402	4.27067	3.0646	4.08878	4.22361	5.97434	6.12345	5.5259	5.37855	5.50295	4.82899	4.25338	4.50221	4.62179	3.6921	3.85143	3.63778	-1.95621	-2.14746
VvCabSauv08_H0003F_013.ver1.0.g035980	acetyl- carboxylase 1-like	1726.43	1.84618	0.185389	9.95843	2.31691e-23	9.67687e-21	4.91539	4.27376	4.79725	5.43927	5.03489	4.93902	5.50648	5.43751	5.36185	5.5497	5.54501	5.4218	3.38132	4.03701	3.95236	2.96897	3.61995	3.68726	3.90456	3.95048	3.87982	3.95818	3.88571	3.72866	0.843373	0.0672844
VvCabSauv08_H0003F_013.ver1.0.g036050	bifunctional aspartate aminotransferase and glutamate aspartate-prephenate aminotransferase-like	207.721	1.30873	0.202687	6.45692	1.06859e-10	7.21969e-09	4.15525	3.2969	3.71887	4.13208	4.04181	4.1565	4.30531	4.68804	4.68608	4.99782	4.83051	4.78665	2.87738	3.30409	3.16786	3.15968	3.18529	3.02157	3.3135	3.37748	3.14249	3.69807	3.58892	3.51423	1.14799	0.483967
VvCabSauv08_H0003F_013.ver1.0.g036270	hypothetical protein POPTR_0005s08350g	86.65	1.00577	0.300207	3.35026	0.000807362	0.0075876	4.01977	4.66218	4.37508	4.1501	4.6543	4.63982	4.25496	4.39054	4.3434	3.56134	4.18392	3.77222	3.88374	4.41587	3.36948	3.0401	3.20355	3.28143	3.02723	3.069	3.80519	3.16141	2.8453	3.3089	-0.513184	-0.784491
VvCabSauv08_H0003F_013.ver1.0.g036420	eukaryotic translation initiation factor 5-like	904.809	-0.671269	0.154591	-4.34222	1.41051e-05	0.000259656	5.78423	5.92924	5.60676	5.86501	5.83724	5.45314	5.47916	5.68223	5.53722	6.10573	5.73887	5.5474	5.7314	6.02681	5.92899	5.84749	6.19052	5.90217	6.14182	5.99998	6.16338	5.8561	5.7348	5.58425	0.0239204	-0.170682
VvCabSauv08_H0003F_013.ver1.0.g036430	beta-1,3-galactosyltransferase 7-like	218.96	-1.23298	0.346958	-3.5537	0.000379849	0.00410069	4.04707	3.72081	3.78251	4.22813	3.65076	2.69903	3.39713	3.48261	3.77033	4.25724	4.34409	4.0621	3.91002	4.57591	3.65512	4.9011	4.39717	4.02134	5.29665	4.40683	4.1959	4.25616	3.94268	3.98528	0.371013	0.0143556
VvCabSauv08_H0003F_013.ver1.0.g036580	nitrate reductase [NADH]-like	370.399	0.781675	0.202832	3.85381	0.000116294	0.00152904	3.4285	3.35781	3.89157	3.5526	3.75217	4.09373	4.09538	4.39002	4.26627	4.37796	4.69114	4.67209	2.97846	3.81602	3.65687	2.92712	3.34205	3.59601	3.34193	3.41192	3.52675	3.76086	3.6059	3.49433	1.0211	0.136578
VvCabSauv08_H0003F_013.ver1.0.g036710	Coil (COILS)	4.57998	-3.27672	1.222	-2.68143	0.00733075	0.0442985	0	2.10492	1.6847	1.44864	0.431314	0.788438	1.00563	0	0.733336	0.43585	0.414874	0	2.07263	2.78303	0.709008	2.31018	3.38071	0.708123	2.10653	1.10959	1.96536	0.967068	0.645611	0.756298	-0.979634	-1.06523
VvCabSauv08_H0003F_013.ver1.0.g036740	ubiquitin-fold modifier 1	3504.03	-0.537995	0.15797	-3.40568	0.000660003	0.00648509	8.94668	9.14212	9.3645	9.91058	9.80035	9.94872	9.94716	9.53771	10.0149	9.54974	9.70313	10.0781	9.20951	9.45228	9.73712	10.4238	9.98857	9.98783	10.0583	10.1533	10.0223	10.439	10.3027	10.2446	0.625898	0.862444
VvCabSauv08_H0003F_013.ver1.0.g036800	flavonol synthase flavanone 3-hydroxylase	158.463	2.5707	0.86511	2.97152	0.00296325	0.0215802	5.32207	2.92028	4.36469	5.43489	5.37461	3.84584	3.73876	5.63919	5.24362	3.07031	4.74622	3.90055	0	3.68525	1.59096	2.5141	2.42815	2.5368	3.47641	3.78364	2.81775	3.93617	4.43945	2.89955	-0.296652	1.99965
VvCabSauv08_H0003F_013.ver1.0.g036830	flavonol synthase flavanone 3-hydroxylase	52.992	-2.26408	0.615443	-3.67878	0.000234354	0.00274866	1.516	1.69938	1.27715	0	2.37935	1.91379	1.60978	1.22678	2.07283	1.25741	1.92136	2.27542	3.15081	2.67828	3.53276	3.68969	3.01807	3.1107	2.94954	2.75864	2.60746	3.87288	3.35923	3.8217	0.320553	0.563988
VvCabSauv08_H0003F_013.ver1.0.g036850	DIS3-like exonuclease 2	232.342	-0.543303	0.191033	-2.84403	0.00445467	0.0299963	3.23393	3.06291	3.05784	2.60816	3.35254	3.29885	2.81889	2.98282	2.95936	3.16347	3.40632	3.21905	3.02679	3.32928	3.19936	2.92997	3.29689	3.30965	2.9939	3.27026	3.29733	4.57224	4.24023	4.2342	0.144719	1.16375
VvCabSauv08_H0003F_013.ver1.0.g036890	phosphatidylinositol-4-phosphate 5-kinase	191.482	0.411043	0.135693	3.02922	0.0024519	0.0186391	3.87168	3.72357	3.65087	4.06856	4.08704	3.81127	4.22048	4.02464	4.14542	3.88375	4.16267	4.12254	3.67023	3.70321	3.48785	3.62214	3.36258	3.60225	3.59037	3.5368	3.5627	4.17859	4.03873	4.12538	0.307615	0.493807
VvCabSauv08_H0003F_013.ver1.0.g037200	photosystem II 22 kDa chloroplastic	390.628	1.57925	0.325282	4.85501	1.2038e-06	3.01513e-05	6.17455	6.08979	5.95169	6.39937	6.64794	5.85951	6.00447	6.80898	6.40796	5.46371	6.24864	5.99825	4.1509	5.95942	5.42744	4.74095	4.49051	4.73394	4.90072	5.03545	4.99579	4.86808	3.75415	4.84659	-0.168477	-0.689652
VvCabSauv08_H0003F_013.ver1.0.g037330	disulfide-isomerase precursor	1446.54	-0.401138	0.104049	-3.85528	0.000115597	0.0015236	6.86669	6.55523	6.76662	6.82595	6.56188	6.51558	6.43667	6.4232	6.34966	5.94505	6.27706	6.38567	6.6086	6.81547	6.61161	6.4126	6.64529	6.62308	6.62213	6.44417	6.73095	6.64963	6.53058	6.6216	-0.526919	-0.0779575
VvCabSauv08_H0003F_013.ver1.0.g037350	probable L-ascorbate peroxidase chloroplastic isoform X1	2040.22	-0.359131	0.0804031	-4.46663	7.94622e-06	0.000156491	7.23319	7.13807	7.18281	7.2847	7.28851	7.32683	7.29735	7.31509	7.32834	6.9424	7.24635	7.31828	7.19717	7.35942	7.46698	7.40824	7.51966	7.35915	7.37016	7.07652	7.34408	6.93063	7.00289	6.79855	-0.0156767	-0.430502
VvCabSauv08_H0003F_013.ver1.0.g037360	aldehyde dehydrogenase family 3 member H1-like	35.9015	2.63307	0.825657	3.18907	0.00142733	0.0120568	1.81158	1.94063	1.091	2.16855	2.07046	1.86122	1.99705	2.68802	2.77321	1.60957	2.12705	3.31072	1.03856	0.698117	0.626422	0.422207	0	1.40258	2.2862	0.899351	0.884144	2.421	1.3405	0.809455	0.734711	0.735951
VvCabSauv08_H0003F_013.ver1.0.g037380	kinesin KIN- mitochondrial	30.8299	1.94581	0.520867	3.7357	0.00018719	0.00228638	0.39647	0.420016	1.03403	0.746853	0.76876	0.99706	0.737751	1.38856	0.891915	1.37674	1.18551	1.44062	0.544961	0.820529	0.725006	0.287031	0.219279	0.390061	0.940917	0.933357	0.662176	1.10573	1.16847	0.874495	0.71745	0.352733
VvCabSauv08_H0003F_013.ver1.0.g037510	hypothetical protein CICLE_v10002610mg	72.9927	1.28769	0.256215	5.02584	5.01243e-07	1.37895e-05	3.92162	3.40691	3.44569	4.29052	4.0789	4.57933	4.48255	4.98903	4.49128	4.66651	4.59089	4.41915	2.8757	2.55285	2.83833	3.31477	2.98008	3.42675	3.75494	3.85261	3.65254	5.06015	5.0544	4.8239	0.967441	2.22386
VvCabSauv08_H0003F_013.ver1.0.g037610	amino acid permease AAP1 family	2248.56	-1.72398	0.258764	-6.66235	2.69487e-11	2.08836e-09	7.19931	7.36025	6.36868	6.49459	6.65589	6.5857	6.10442	6.29061	6.6057	7.44143	6.39322	6.39866	7.26318	7.70561	7.63168	7.81226	7.8486	7.80864	8.02685	7.91096	7.98369	7.84433	7.84444	7.62071	-0.231644	0.236338
VvCabSauv08_H0003F_013.ver1.0.g037660	probable receptor kinase At1g11050	38.1038	2.58741	0.884171	2.92637	0.00342945	0.0242558	1.09632	0.0880656	0.76834	1.04463	0.612861	0.839144	1.83533	2.06408	2.70938	4.34441	2.4972	2.71626	0.434539	0.110751	0.481406	0	0.888664	0.842421	0.928351	0.967585	0.391079	0.453144	0.696816	0.555567	2.53505	0.226277
VvCabSauv08_H0003F_013.ver1.0.g037680	Myosin heavy chain kinase B	142.933	0.507896	0.1555	3.2662	0.00109	0.00967549	4.6623	4.30889	4.68494	4.94446	4.77372	4.9336	4.89103	5.07948	5.0416	4.74543	4.97429	5.19245	3.84746	4.18364	4.49196	4.36014	4.12307	4.39021	4.48071	4.37344	4.5056	4.74264	4.52017	4.66397	0.418681	0.467908
VvCabSauv08_H0003F_013.ver1.0.g037780	Histone-lysine N-methyltransferase ASHH2	356.883	0.497364	0.179337	2.77334	0.00554841	0.0356446	1.83655	2.27168	2.04574	2.60693	2.41213	2.33646	2.63726	2.62653	2.80224	2.83924	2.67559	2.69744	2.09074	2.35667	1.86173	1.94364	2.12884	2.21129	2.75773	2.45748	2.73839	2.72682	2.94748	2.93717	0.686101	0.767445
VvCabSauv08_H0003F_013.ver1.0.g037840	UDP-sugar pyrophosphorylase isoform X1	907.495	0.280047	0.100422	2.7887	0.00529207	0.0343062	5.29215	5.50278	5.25174	5.39764	5.5963	5.52705	5.71115	5.62264	5.62958	5.68735	5.67515	5.86644	4.9658	5.14461	5.31203	5.18139	5.1723	5.08337	5.40669	5.43042	5.50348	6.1228	5.98313	6.1671	0.39409	0.950198
VvCabSauv08_H0003F_013.ver1.0.g037880	PHD finger EHD3-like	143.966	0.491082	0.171466	2.86402	0.00418295	0.0285431	3.37573	3.13613	3.42176	3.34607	3.13573	3.1549	3.27593	3.32542	3.49944	3.40977	3.35922	3.61407	2.98068	3.2315	2.97988	2.60094	2.9869	2.53796	2.83543	2.96324	3.01991	3.49425	3.14498	3.41101	0.14981	0.286061
VvCabSauv08_H0003F_013.ver1.0.g037950	hypothetical protein ARALYDRAFT_336188	8.97132	2.09976	0.756649	2.77508	0.00551885	0.0354901	3.23453	2.66969	2.32475	2.29021	2.83254	2.59919	2.69989	3.2008	2.26972	2.70385	2.85551	2.63063	1.98467	3.10547	2.26905	1.40165	0.600694	1.1941	0.564444	2.02604	2.18058	1.52482	1.92828	1.2407	-0.0129898	-0.888462
VvCabSauv08_H0003F_018.ver1.0.g038300	mitogen-activated kinase kinase kinase 5-like	9.18516	2.62843	0.889564	2.95474	0.00312929	0.022509	0.592354	0.120789	0.536725	0.699425	0.262035	0.527648	0.682738	0.994419	1.00388	1.11491	0.804171	1.2525	0.278612	0.117051	0	0.144434	0	0.327608	0.184999	0.369573	0	0.412506	0.32391	0.275912	0.640571	0.205555
VvCabSauv08_H0003F_018.ver1.0.g038400	MIZU-KUSSEI 1	55.7464	1.06016	0.396637	2.67288	0.00752031	0.0451152	2.99299	2.39194	2.70308	3.89398	3.22831	3.89285	3.97485	2.83133	4.19816	3.72741	3.88341	4.21716	1.82189	2.7031	2.43905	2.29497	2.8316	2.80231	2.68794	1.70443	1.9847	3.55395	3.46361	3.02179	1.24666	1.02511
VvCabSauv08_H0003F_020.ver1.0.g038730	divalent cation tolerance 1 family	326.112	-0.465314	0.14601	-3.18686	0.00143826	0.012118	5.93967	5.98134	5.85946	6.10943	5.84609	5.9	6.04298	6.0028	5.58686	5.44831	5.61978	5.8494	5.84579	5.7202	5.81135	6.28387	5.95651	6.06429	6.10686	6.14995	5.75057	6.04204	5.96731	5.67228	-0.28766	0.101432
VvCabSauv08_H0003F_020.ver1.0.g038950	purine permease 1-like	155.235	1.84431	0.304183	6.06316	1.33473e-09	7.19009e-08	4.23612	4.24395	4.67914	5.08803	4.69837	4.73856	4.42684	5.0722	4.4667	4.94198	4.55913	4.42194	2.7089	3.40875	2.34576	2.8681	3.03998	2.2217	2.84149	2.67405	2.53802	2.89668	2.58352	2.06637	0.254614	-0.305615
VvCabSauv08_H0003F_020.ver1.0.g039010	TRANSPARENT TESTA 12	119.466	2.72342	0.368937	7.38182	1.56137e-13	1.78063e-11	3.37453	3.38151	2.69469	4.05681	3.47442	2.98977	3.51376	3.89521	4.00514	4.68613	4.2889	4.47341	1.01821	1.62322	1.29303	1.51919	1.43724	1.28978	2.31224	2.5275	1.38883	3.20986	2.91395	2.88448	1.33257	1.69128
VvCabSauv08_H0003F_020.ver1.0.g039160	lysine-rich arabinogalactan 19-like	1431.48	-0.789806	0.279218	-2.82864	0.00467467	0.0311903	8.82741	9.24045	8.81012	8.78915	8.77302	8.33891	8.29712	8.58503	8.73239	9.56527	9.18395	8.8134	8.69894	9.64779	8.44144	8.99201	9.45528	8.74012	9.52123	9.42259	8.67157	9.03269	9.19769	9.18382	0.228216	0.208674
VvCabSauv08_H0003F_022.ver1.0.g039200	kinase family	88.8051	-0.84132	0.312282	-2.6941	0.00705783	0.0430375	2.59724	2.68737	2.85147	2.57672	2.74978	2.56901	2.39325	1.94083	2.37486	1.95657	2.40124	2.77087	2.91785	2.20123	2.41929	2.33354	3.15123	2.65409	2.98865	2.41135	2.68326	2.40432	2.5378	2.58701	-0.335802	-0.00308055
VvCabSauv08_H0003F_022.ver1.0.g039290	uncharacterized acetyltransferase At3g50280-like	52.5677	5.46686	1.3174	4.14975	3.32845e-05	0.000538988	1.87662	0	1.25045	1.89961	1.51806	1.59413	2.92018	3.0976	3.96436	5.02915	3.50281	3.43188	0.382314	0	1.20207	0	0.650117	0	0.858336	1.28529	0.470063	1.03574	1.28762	0	2.94559	0.246324
VvCabSauv08_H0003F_022.ver1.0.g039330	uncharacterized acetyltransferase At3g50280-like	28.7748	2.92322	0.798025	3.66306	0.000249216	0.00288509	1.82181	1.10108	1.13608	2.1018	1.13374	0.713904	2.61671	2.59888	3.46823	4.44048	3.35809	3.05803	0.232479	0.503031	1.27422	0.636855	0.455588	1.26587	0.611177	0.964263	0	0.32804	0.655318	0.685767	2.26588	-0.113534
VvCabSauv08_H0003F_024.ver1.0.g039430	probable carboxylesterase 2	66.466	2.0008	0.388398	5.15142	2.58528e-07	7.64881e-06	3.58384	3.22642	3.18406	3.53468	3.25131	2.71615	3.06272	3.20251	4.07821	3.59726	3.75857	3.41356	1.73796	2.54589	1.80728	1.73869	1.817	1.48942	2.00615	2.14205	1.54506	1.20471	1.7908	1.17356	0.258357	-0.640687
VvCabSauv08_H0003F_024.ver1.0.g039440	probable carboxylesterase 12	61.2847	2.18797	0.406156	5.38701	7.16389e-08	2.48266e-06	2.53603	2.8448	2.61558	2.27491	2.50486	2.93459	2.86682	3.06112	3.56597	4.24315	3.30967	3.43173	1.53232	2.27598	1.86281	1.13097	1.54949	1.29903	2.20858	1.98818	2.05719	2.46915	2.74447	2.97479	0.996045	0.839104
VvCabSauv08_H0003F_024.ver1.0.g039530	phosphatidate phosphatase PAH2-like isoform X1	402.371	0.78017	0.153607	5.07899	3.79439e-07	1.07703e-05	3.37999	3.51248	3.64868	3.85835	3.76844	3.72712	3.97734	3.81621	3.70046	4.02791	4.02801	4.1535	3.05595	3.62511	3.08573	2.4978	3.05318	3.1343	3.55967	3.2659	3.32386	3.74745	3.47036	3.67204	0.556091	0.374352
VvCabSauv08_H0003F_024.ver1.0.g039670	chloroplast inner membrane import Tic22	139.844	0.519667	0.145018	3.58346	0.000339074	0.00372807	4.32615	4.25729	4.26431	4.56227	4.58007	4.34073	4.35803	4.32561	4.31719	4.18861	4.45876	4.58784	3.73826	3.84958	3.72482	3.51184	3.57086	3.79122	3.96649	3.51633	3.78184	3.7437	3.82349	3.50635	0.129155	-0.0797084
VvCabSauv08_H0003F_024.ver1.0.g039700	WEAK CHLOROPLAST MOVEMENT UNDER BLUE LIGHT 1-like	554.379	-0.500944	0.163099	-3.07141	0.00213049	0.0165699	4.39726	4.04174	4.34161	4.41918	4.31896	4.39167	4.64635	4.61052	4.3581	4.69809	4.56798	4.7536	4.21793	4.27592	4.36318	4.92834	4.72909	4.70127	5.14732	5.11377	4.49725	5.40165	5.35641	4.83553	0.413021	0.912182
VvCabSauv08_H0003F_032.ver1.0.g039940	probable helicase DDB_G0274399 isoform X1	396.303	0.936925	0.206685	4.5331	5.81245e-06	0.000119063	2.88371	2.86884	3.1785	3.16963	3.12301	3.39145	3.61719	3.76338	3.44584	3.90718	3.95361	3.74625	3.079	3.19308	3.14265	2.50434	2.80723	2.36354	2.43737	3.10568	3.08499	3.87139	3.45128	3.59336	0.891998	0.500434
VvCabSauv08_H0003F_036.ver1.0.g040360	MFP1 attachment factor 1	670.659	-1.01689	0.112656	-9.02656	1.77153e-19	4.66988e-17	6.54772	6.76535	6.83029	6.63419	6.88633	6.77804	6.58719	6.5718	6.73278	6.46169	6.55965	6.42406	7.17502	7.26465	7.29209	7.45116	7.37839	7.38388	7.32251	7.52389	7.20707	7.58634	7.5569	7.37139	-0.232654	0.260955
VvCabSauv08_H0003F_039.ver1.0.g040450	receptor kinase At3g47110	77.0817	2.97039	0.620313	4.78854	1.68e-06	4.00214e-05	1.07464	0.488588	0.896649	1.78828	1.01981	1.72075	1.96139	2.49458	2.76997	3.6268	3.01175	3.25269	0.450914	0.871356	0.216593	0.775112	0	0.813599	1.01996	1.08907	0.536214	1.95371	1.69273	1.63915	2.47712	1.24891
VvCabSauv08_H0003F_039.ver1.0.g040480	cytochrome P450 family	141.197	-3.75157	0.887515	-4.22705	2.36772e-05	0.000408071	1.184	1.08686	1.87709	1.2854	2.36504	1.79814	1.51587	0	0	1.73041	1.05717	1.73374	2.66231	3.14879	2.8975	3.2473	2.93939	2.88849	2.89518	2.89495	3.1	2.14245	2.49408	2.38721	0.124462	-0.561624
VvCabSauv08_H0003F_039.ver1.0.g040500	metal transporter Nramp3	808.181	-0.566643	0.10915	-5.19142	2.08694e-07	6.37983e-06	5.28298	5.44938	5.5243	5.17612	5.32657	5.29951	5.06518	5.10973	5.41713	5.62675	5.66467	5.64689	5.20151	5.68127	5.50246	5.58499	5.47776	5.51867	5.82373	5.90601	5.73715	6.46279	6.26289	6.30985	0.227218	0.883431
VvCabSauv08_H0003F_039.ver1.0.g040510	pumilio homolog chloroplastic	86.0452	-1.60175	0.29666	-5.39929	6.69034e-08	2.34091e-06	1.29522	2.13733	1.70385	2.12008	1.84003	1.453	1.80252	1.4497	1.44492	2.01278	1.82909	1.63397	2.42148	2.77162	2.59627	2.41242	2.51421	2.89217	3.15367	2.72591	2.94572	3.6707	3.44841	3.749	0.113144	1.02625
VvCabSauv08_H0003F_039.ver1.0.g040530	gibberellin-regulated family	9042.9	-0.792858	0.163822	-4.83974	1.30007e-06	3.22858e-05	11.0702	11.2788	11.1364	11.3448	11.3373	11.3002	10.8995	10.8416	10.8516	10.4543	11.1685	11.3821	10.9832	11.3207	11.1239	11.7433	11.2089	11.2183	11.4314	11.5898	11.0913	11.0983	11.2095	11.1208	-0.160183	0.000271909
VvCabSauv08_H0003F_039.ver1.0.g040580	cytochrome b5-like heme steroid-binding domain	519.868	1.37661	0.270764	5.08416	3.69264e-07	1.05162e-05	7.43364	7.44726	6.87689	8.32994	7.71789	7.05732	7.63868	7.84729	7.19466	6.70008	7.50787	7.43739	5.97718	6.40647	6.69405	5.81039	5.70608	6.35324	5.76954	6.08998	5.96763	5.19661	4.80177	4.82657	-0.0374811	-1.41758
VvCabSauv08_H0003F_039.ver1.0.g040590	stress response NST1-like	166.632	0.95896	0.233894	4.09998	4.13186e-05	0.000642868	6.27024	6.14661	5.51243	6.3111	6.02542	5.63487	6.14451	6.38466	5.88765	5.31394	5.94345	5.60815	4.72641	5.28385	5.49692	4.96813	5.12366	4.7996	5.09602	4.69101	4.93719	4.1784	4.39746	4.28462	-0.354585	-0.882235
VvCabSauv08_H0003F_039.ver1.0.g040610	Subtilisin-like protease	82.2245	1.31576	0.414845	3.17169	0.00151555	0.0126368	2.34954	3.36037	2.86428	2.508	3.03478	2.23418	2.18996	2.18367	2.65523	2.08273	2.70787	2.18108	1.60611	2.58671	1.31144	1.0597	1.58327	1.08876	1.28192	1.22574	1.30327	1.62287	1.29329	1.55169	-0.534172	-0.34547
VvCabSauv08_H0003F_039.ver1.0.g040650	hypothetical protein CICLE_v10003025mg	977.601	-0.490721	0.114208	-4.29673	1.73334e-05	0.000309921	8.53271	8.37054	8.59426	8.70391	8.6494	8.63062	8.39176	8.52558	8.50479	8.27768	8.43725	8.8332	8.37396	8.44509	8.64294	8.9468	8.5663	8.62294	8.74875	8.69375	8.52291	8.48827	8.426	8.34458	0.0168744	-0.0677119
VvCabSauv08_H0003F_042.ver1.0.g040710	polyol transporter	59.3107	2.69861	0.350893	7.69068	1.46357e-14	2.02011e-12	4.42529	4.31322	4.09007	4.69599	4.71902	4.04851	4.49766	4.69677	4.69778	4.11974	3.47715	3.60269	3.11657	3.19845	3.36547	1.53232	2.17793	2.34164	3.58209	3.01649	3.00227	3.16437	3.05065	2.31161	-0.543	-0.384624
VvCabSauv08_H0003F_042.ver1.0.g040800	kinase superfamily	277.892	1.07733	0.158852	6.78199	1.18531e-11	9.85e-10	3.19827	3.04796	3.28383	3.93066	3.50438	3.52126	3.77545	3.97128	3.7407	3.83	3.77121	3.9502	2.80961	2.89643	2.53119	2.39053	2.85402	2.69206	3.4664	3.08504	3.14771	3.10718	3.07319	2.96339	0.673781	0.302179
VvCabSauv08_H0003F_042.ver1.0.g040830	Eukaryotic peptide chain release factor subunit 1-3	2088.61	-0.696154	0.114861	-6.06082	1.35432e-09	7.27126e-08	6.51114	6.8153	6.70685	6.8325	6.987	6.91331	7.06065	7.04606	6.7126	6.743	6.80918	6.78775	7.30231	7.54112	7.31526	7.39167	7.46228	7.33517	7.59376	7.65863	7.15681	7.49793	7.48121	7.4241	0.102213	0.081515
VvCabSauv08_H0003F_042.ver1.0.g040910	nucleotide-diphospho-sugar transferase family	247.576	-0.454765	0.158773	-2.86424	0.00418014	0.02853	4.2887	4.03497	4.22105	3.9539	4.38571	4.3501	4.36118	4.0863	3.97672	4.3558	4.12615	4.14802	4.14853	4.37694	4.34655	4.26391	4.36661	4.43671	4.55345	4.4009	4.45904	4.59352	4.45202	4.09342	0.0284151	0.0889832
VvCabSauv08_H0003F_042.ver1.0.g041010	Brassinosteroid signaling positive regulator (BZR1) family	38.4634	-0.994706	0.314872	-3.15908	0.00158266	0.0130743	2.64602	3.06342	2.40705	2.92789	2.33564	2.71992	1.87711	2.09632	1.88213	1.87905	1.89032	2.23622	2.76228	3.13336	2.77629	2.49602	2.84299	2.18076	2.35893	2.17196	2.36261	2.3959	1.92899	1.79087	-0.703631	-0.852053
VvCabSauv08_H0003F_046.ver1.0.g041090	2-hydroxyisoflavanone dehydratase-like	17.2939	2.614	0.772166	3.38528	0.000711054	0.00689195	1.24083	1.10267	2.162	1.6072	1.82678	1.39373	1.68788	1.91616	2.4737	2.65726	2.28563	1.99436	0.403976	1.69596	0.825482	0.517973	0.403326	0.638617	0.27678	0.20556	0	1.0489	0	1.35361	0.810586	-0.174305
VvCabSauv08_H0003F_051.ver1.0.g041240	GNS1 SUR4 membrane family	134.74	-1.23358	0.285521	-4.32047	1.557e-05	0.000282998	3.40294	3.09955	3.63847	3.18527	2.89924	3.10017	3.12869	3.45809	3.74968	4.65468	3.83975	4.04449	3.65729	4.17595	4.32212	4.33917	4.61152	4.20065	4.258	4.83041	4.59557	4.23025	4.57647	4.56206	0.79932	0.404471
VvCabSauv08_H0003F_051.ver1.0.g041290	probable calcium-binding CML41	18.5519	-1.91316	0.533579	-3.58553	0.000336401	0.00370248	2.14599	1.67812	1.44874	1.70843	1.66971	1.03477	1.26678	1.62826	1.34406	1.22132	1.74217	1.7937	1.70007	2.82952	2.62996	2.53397	3.05988	2.2298	2.5739	3.0174	2.12412	1.3241	2.12639	0.343	-0.171885	-1.12202
VvCabSauv08_H0003F_051.ver1.0.g041360	MATE efflux family	261.311	1.10025	0.253112	4.3469	1.38077e-05	0.000254619	4.49774	3.48024	4.25179	5.24231	4.80356	4.24489	4.79005	5.14016	4.67347	4.85045	4.94734	4.83475	3.39519	3.43344	3.85891	3.5671	3.4616	3.78775	3.8352	3.86887	3.62583	4.16796	3.81686	4.06683	0.80092	0.454703
VvCabSauv08_H0003F_051.ver1.0.g041570	Myosin heavy chain kinase B	245.89	1.70734	0.201971	8.45338	2.82995e-17	5.7602e-15	4.63187	4.52126	5.13082	4.5948	4.705	4.73467	4.82235	4.91092	4.76155	4.08702	4.50471	4.55833	3.45713	3.31951	3.1672	2.75216	3.28674	2.97816	3.01111	2.83444	3.18365	3.25166	3.38098	2.83027	-0.37796	-0.160315
VvCabSauv08_H0003F_051.ver1.0.g041610	Cytochrome P450 82A3	42.4505	2.15666	0.533576	4.04191	5.3018e-05	0.000794159	1.45857	0.713925	1.96264	2.13712	1.88515	2.55614	2.74588	2.40735	2.81572	2.5377	2.63852	2.42956	0.89499	0.657022	1.61917	0.406581	1.02032	1.4664	1.41197	1.2673	1.25243	1.27862	0.981105	1.41996	1.15688	0.169502
VvCabSauv08_H0003F_051.ver1.0.g041650	Cytochrome P450 82A3	35.6587	2.07119	0.522041	3.96748	7.26364e-05	0.0010362	0.596727	0.518482	0.917456	1.07477	1.15839	1.19721	1.3725	1.21721	1.24062	1.30836	0.965146	1.38367	0.319728	0.641735	0.250753	0.0881212	0.35223	0.637722	0.461765	0.395364	0.68923	0.23844	0.510281	0.127164	0.541504	-0.11211
VvCabSauv08_H0004F_005.ver1.0.g041940	3-hydroxybenzoate 6-hydroxylase 1	1117.21	1.35394	0.230652	5.87006	4.3564e-09	2.0842e-07	7.0261	6.42344	6.3996	6.97496	6.87689	6.72362	6.96525	7.23646	7.52095	7.8815	7.28652	7.32067	5.06655	5.65864	5.39379	5.54581	5.89627	5.58353	6.15265	6.09995	5.3872	5.59681	5.79652	5.63903	0.879847	0.304462
VvCabSauv08_H0004F_011.ver1.0.g041970	thioredoxin F-type 1	396.299	0.515489	0.0987425	5.22053	1.7841e-07	5.57595e-06	6.2854	6.25346	6.53657	6.52464	6.68936	6.71302	6.63046	6.75439	6.69903	6.7061	6.77005	6.79533	5.83858	6.23805	6.27078	5.86653	5.92975	6.05095	6.09801	6.01503	6.03263	6.08426	5.98816	5.91624	0.398684	-0.119585
VvCabSauv08_H0004F_011.ver1.0.g042000	hypothetical protein POPTR_0002s24000g	83.1128	-1.07669	0.208456	-5.16504	2.40382e-07	7.21602e-06	3.39684	3.88373	3.08915	3.68214	3.66533	3.66979	3.46953	3.63392	3.4925	3.29688	3.39224	3.62328	4.28445	4.25487	4.15419	4.51951	4.10722	4.2818	4.52127	4.36543	4.31034	4.37892	4.31432	4.49895	-0.0191016	0.166224
VvCabSauv08_H0004F_011.ver1.0.g042010	probable membrane-associated 30 kDa chloroplastic	62.9513	0.942948	0.279174	3.37763	0.000731126	0.00703983	3.34147	3.15403	3.42287	4.08001	3.48901	3.49601	3.63154	3.45981	3.55453	3.34368	3.515	4.14095	2.93981	2.78946	2.95502	2.54174	2.67881	2.23599	3.24259	3.47112	3.10017	3.0405	3.36565	2.83767	0.360421	0.186512
VvCabSauv08_H0004F_011.ver1.0.g042040	RNA-binding Luc7-like 2	614.409	0.527686	0.105108	5.02042	5.15576e-07	1.41355e-05	5.60831	5.56749	5.63478	5.69026	5.7446	5.53643	5.67187	5.66053	5.64428	5.86441	5.77198	5.80753	4.88097	5.32731	5.21099	4.59131	4.89272	5.20826	5.30609	5.25778	5.36996	5.46432	5.3688	5.36851	0.211112	0.260785
VvCabSauv08_H0004F_011.ver1.0.g042130	lecithin:cholesterol acyltransferase family	39.4181	3.69622	0.749884	4.92906	8.26276e-07	2.14126e-05	2.76778	2.77904	3.01432	2.82189	1.8677	2.53218	2.99714	2.24646	2.5297	1.84976	2.1763	0.79787	1.79914	1.91489	1.51075	0	0.964028	0	2.00214	1.12357	2.13535	1.73188	1.30757	0.895199	-1.24574	-0.430043
VvCabSauv08_H0004F_011.ver1.0.g042170	histone-lysine N-methyltransferase SUVR5 isoform X1	233.175	0.657856	0.159397	4.12714	3.67296e-05	0.000583695	2.2208	2.22752	2.31624	2.70036	2.52158	2.76636	2.95334	3.04716	2.67467	2.36754	2.81877	2.817	2.23884	2.39326	2.43212	1.97663	2.20329	2.28747	2.66566	2.9012	2.55306	2.4385	2.43427	2.54497	0.412914	0.117839
VvCabSauv08_H0004F_011.ver1.0.g042190	BTB POZ domain-containing At3g50780	278.801	-0.95954	0.179555	-5.34399	9.09223e-08	3.07149e-06	3.48584	3.5531	3.69112	3.58594	4.00303	3.85189	3.87053	3.93754	3.65911	3.77025	4.12123	3.65896	4.1282	4.40702	4.49537	4.16928	4.30387	4.94905	4.69348	4.8269	4.708	5.40199	5.16517	5.19652	0.273458	0.911027
VvCabSauv08_H0004F_011.ver1.0.g042210	DA1-related 1-like	1133.15	-0.522882	0.0857246	-6.09955	1.06368e-09	5.84749e-08	6.57353	6.53873	6.37037	6.34505	6.37158	6.17457	5.98988	5.97087	6.07117	5.80958	6.07275	5.95362	6.23592	6.55315	6.44735	6.32774	6.22771	6.31857	6.24217	6.10579	6.41163	6.28635	6.11629	6.0268	-0.548891	-0.268993
VvCabSauv08_H0004F_011.ver1.0.g042280	probable calcium-binding CML41	6.95019	-2.61129	0.888491	-2.93901	0.0032926	0.0234426	2.26614	0.706968	1.62202	0.94885	0.968581	0.9717	0.333845	0	0.610295	1.40777	0.91865	0.974244	0.812402	1.07532	0.75568	1.35436	1.4289	0.937087	1.09627	1.32394	1.02707	0.92866	0.681575	0	-0.431488	-0.344388
VvCabSauv08_H0004F_011.ver1.0.g042290	PQ-loop repeat family transmembrane family	1292.43	-1.11827	0.282827	-3.95391	7.68858e-05	0.00108879	7.70882	8.06781	7.67859	6.83896	6.94337	7.27874	6.20815	5.54641	6.48814	6.16439	5.81341	5.33819	7.41042	7.65819	7.38321	6.819	7.34415	6.8008	6.08147	5.91721	6.83163	5.61285	5.68934	5.51631	-2.04641	-1.87777
VvCabSauv08_H0004F_018.ver1.0.g042490	CHAPERONE-LIKE PROTEIN OF chloroplastic	104.316	0.880853	0.179579	4.90511	9.33746e-07	2.40042e-05	3.72327	3.70509	3.88737	3.85207	3.82825	4.03856	4.00444	4.08576	3.89023	3.8885	4.0854	4.14973	3.26931	3.87523	3.30443	2.81219	3.23986	2.79166	3.37581	3.15857	3.22733	4.11815	3.94754	3.91284	0.2693	0.509852
VvCabSauv08_H0004F_018.ver1.0.g042500	fructose-bisphosphate aldolase chloroplastic-like	329.155	0.829073	0.235888	3.51469	0.000440269	0.00463623	4.37895	4.81455	4.79447	5.03273	5.44397	5.13707	5.08802	5.61072	5.15343	4.73924	5.40484	5.33096	4.29127	5.58201	4.98326	3.9947	4.44023	4.33193	4.42208	4.59847	4.58939	4.58388	4.2009	3.92169	0.495692	-0.716687
VvCabSauv08_H0004F_018.ver1.0.g042510	serine carboxypeptidase S28 family	1531.6	-0.532166	0.0965454	-5.51208	3.54622e-08	1.35052e-06	6.70374	6.66544	6.97258	6.4923	6.60034	6.74389	6.59257	6.63405	6.45356	6.5598	6.59831	6.62786	6.60622	6.777	6.88031	6.78275	6.87491	6.89044	6.91377	6.82267	6.87917	6.94572	7.11274	6.9858	-0.185258	0.260243
VvCabSauv08_H0004F_018.ver1.0.g042660	peptidyl-prolyl cis-trans isomerase Pin1	1139.14	-0.343311	0.0957546	-3.58532	0.000336663	0.0037041	7.77789	7.9764	8.00597	8.24311	8.19597	7.96434	7.98062	7.95764	8.13065	8.11412	8.20242	8.31457	7.66149	7.82562	7.90657	8.27575	8.02368	8.07462	8.26009	8.22437	7.97544	8.56359	8.53692	8.4324	0.290283	0.713075
VvCabSauv08_H0004F_018.ver1.0.g042710	YEATS family	83.2164	-1.36954	0.401892	-3.40774	0.000655034	0.00644217	4.11748	4.49831	4.19345	3.10197	3.99881	3.25652	3.06285	2.58075	2.9328	1.60118	2.27188	2.859	4.30701	4.41604	4.48761	4.03445	3.88694	3.74359	2.983	2.36897	4.09188	1.96382	1.78846	1.95653	-2.02572	-2.50062
VvCabSauv08_H0004F_018.ver1.0.g042880	phosphotransferases inositol or phosphatidylinositol kinase	191.149	1.03192	0.355008	2.90676	0.00365196	0.0255153	1.42609	1.26304	1.79305	2.09606	2.25494	1.63644	2.73767	2.73693	1.57282	2.32721	2.93625	2.39561	1.31655	1.63967	1.58371	1.05429	1.67731	1.68107	2.16136	2.15216	1.81693	2.40744	1.99999	2.43226	1.05896	0.766587
VvCabSauv08_H0004F_018.ver1.0.g042910	naringenin,2-oxoglutarate 3-dioxygenase	2113.23	1.15721	0.210648	5.49358	3.93857e-08	1.48146e-06	8.22691	7.85527	7.89671	8.82249	8.27637	7.54068	8.14883	8.2087	7.95691	7.64955	7.79054	7.56022	6.39866	7.08137	6.95049	6.70861	6.76097	6.679	6.89758	7.17102	6.74362	7.06168	6.66845	6.59774	-0.326192	-0.0342172
VvCabSauv08_H0004F_018.ver1.0.g042930	calcium-dependent kinase	497.737	-1.0486	0.124616	-8.41462	3.9418e-17	7.72978e-15	4.59533	4.60996	4.56898	4.74915	4.76778	4.67697	4.6659	4.72198	4.74524	4.76989	4.73124	4.66183	4.9253	4.98278	5.28544	5.4289	5.27834	5.75705	5.54791	5.54977	5.55822	4.92671	5.17322	4.73009	0.129564	-0.121165
VvCabSauv08_H0004F_018.ver1.0.g043000	Chain A family	202.549	1.23445	0.30638	4.02913	5.59827e-05	0.000829618	3.82541	4.60155	4.3822	4.74524	4.75465	5.02599	5.06623	4.91153	5.19507	4.23547	4.82726	5.11842	3.17781	4.28038	4.14381	3.78117	3.92548	3.16041	4.02741	2.93362	3.39142	3.1052	2.76943	2.7178	0.457327	-1.00319
VvCabSauv08_H0004F_018.ver1.0.g043020	thaumatin 1b	25.6149	-3.98193	1.11302	-3.57758	0.000346794	0.00379867	1.19876	1.67411	0	0.343224	1.63657	0.36946	0	0.754745	0.359516	0.937262	0.64456	0	2.93291	2.92088	2.37428	1.92269	2.7386	2.37538	2.4201	2.04659	2.55919	1.56324	0.649909	0.457068	-0.430351	-1.85262
VvCabSauv08_H0004F_018.ver1.0.g043060	rhodanese-related sulfurtransferase	232.435	-1.92713	0.374648	-5.14385	2.69161e-07	7.91967e-06	4.92237	5.23746	4.39332	5.71198	5.97572	5.36119	4.84051	5.02325	5.6456	3.79346	4.23018	5.27473	6.66614	5.85463	6.17253	7.24384	6.8538	6.39989	7.35512	7.06279	6.35279	5.30545	5.77554	5.20622	-0.418258	-0.802026
VvCabSauv08_H0004F_018.ver1.0.g043070	thiosulfate sulfurtransferase 18-like	15.1446	-2.22052	0.774905	-2.86554	0.00416302	0.0284312	1.52835	1.12425	0.241974	2.57717	1.96671	0.512615	1.3672	1.25022	1.89317	0.884385	1.88945	0.282277	2.25071	2.20475	2.67715	3.51029	2.88947	2.55135	3.64903	3.28874	2.11474	1.70685	1.4011	1.14916	0.0538498	-0.958499
VvCabSauv08_H0004F_018.ver1.0.g043230	3-dehydroquinate synthase	814.429	0.403433	0.119049	3.3888	0.000702004	0.00682569	6.29435	6.00519	6.1831	6.09018	6.05125	5.92704	6.00942	6.05882	6.4341	6.45874	6.34719	6.38806	5.3469	5.65259	5.65329	5.44009	5.57878	5.63525	5.61917	5.56635	5.6119	5.96075	5.81104	5.8751	0.237115	0.331376
VvCabSauv08_H0004F_018.ver1.0.g043270	vacuolar sorting-associated 35B-like	818.419	0.193821	0.0728351	2.66109	0.00778875	0.046352	5.15789	5.17067	5.23895	5.2839	5.28609	5.20768	5.21652	5.14354	5.16727	5.35837	5.34059	5.50269	4.627	4.73449	4.74647	4.76058	4.76157	4.74766	5.10509	4.84159	5.01166	5.24478	5.06843	5.01986	0.211379	0.408371
VvCabSauv08_H0004F_018.ver1.0.g043430	Pre-rRNA-processing esf1	468.631	-0.355776	0.100863	-3.52733	0.000419774	0.00446574	3.96891	4.01476	3.74398	4.06581	3.96461	3.93757	4.11582	4.08067	4.05112	3.97736	4.19746	4.13724	3.97463	4.07564	4.21532	4.03033	4.24485	4.29832	4.4956	4.44169	4.37813	5.08071	4.74089	4.93288	0.194803	0.829633
VvCabSauv08_H0004F_018.ver1.0.g043440	eukaryotic aspartyl protease family	175.151	0.969491	0.265295	3.65439	0.000257793	0.00296623	4.66966	3.76236	3.99243	4.65532	4.22068	4.13933	4.68398	4.90281	4.45668	4.74062	4.50066	4.52911	3.30713	3.90965	3.93134	3.68086	3.52045	3.42289	4.35404	3.9212	3.38376	3.33715	3.62656	3.56391	0.448645	-0.206832
VvCabSauv08_H0004F_018.ver1.0.g043510	aconitate cytoplasmic	1641.23	-0.284441	0.068805	-4.13401	3.56491e-05	0.000570101	5.6958	5.52069	5.64391	5.80101	5.78918	5.73628	5.89291	5.76869	5.7577	5.63302	5.88024	5.85356	5.61606	5.79343	5.7555	5.78447	5.86593	5.90711	6.32116	6.09897	5.97811	6.35596	6.27634	6.17886	0.168809	0.548726
VvCabSauv08_H0004F_018.ver1.0.g043520	2-oxoglutarate (2OG) and Fe(II)-dependent oxygenase superfamily	500.993	-0.422118	0.132719	-3.18054	0.00147001	0.0123274	6.1047	5.83033	5.78108	5.93706	5.67635	5.80549	5.72711	5.64276	5.73469	5.70933	5.7868	5.64175	5.93526	5.94201	5.77435	5.92811	5.87424	5.83852	6.0431	5.95315	5.57793	6.12917	6.178	6.04552	-0.192743	0.233685
VvCabSauv08_H0004F_018.ver1.0.g043580	phospholipase D delta	456.682	0.421103	0.130875	3.21759	0.00129271	0.0111088	4.65439	4.61892	4.86357	4.54592	4.54117	4.24659	4.2341	4.39628	4.00878	3.98661	4.30777	4.43318	3.78235	4.11346	3.64273	3.50601	3.57008	3.72597	3.95797	3.90105	3.56331	3.8283	3.71475	3.61416	-0.469771	-0.127108
VvCabSauv08_H0004F_018.ver1.0.g044010	Calcium-dependent phosphotriesterase superfamily	4.4301	-5.21066	1.84015	-2.83165	0.00463082	0.0309491	0.601391	1.38071	1.20901	0.747075	1.16436	0	0	0	0	1.51531	1.33087	2.28191	0.410406	0	1.20073	1.25017	1.47481	0	1.56879	0	0	0.743125	0.760028	1.73354	0.645657	0.541851
VvCabSauv08_H0004F_037.ver1.0.g044420	epoxide hydrolase	130.202	1.21151	0.214472	5.6488	1.61569e-08	6.60237e-07	3.41786	3.4942	3.57927	4.20728	4.19856	4.30656	4.29341	4.75622	4.28959	4.06195	4.43773	4.77792	2.58441	3.50818	2.94289	3.39027	2.98064	2.89549	3.61921	3.45886	3.04631	3.94363	3.70947	3.75328	0.928758	0.790302
VvCabSauv08_H0004F_037.ver1.0.g044510	Thioredoxin H-type	1557.47	-1.08126	0.100616	-10.7464	6.1608e-27	3.41606e-24	8.70496	8.78971	8.71103	8.72319	8.6974	8.64752	8.72111	8.44959	8.53627	8.59375	8.41918	8.57272	9.15671	9.28034	9.48126	9.52871	9.32631	9.38138	9.36662	9.4616	9.36913	9.23923	9.20365	9.06553	-0.206685	-0.136636
VvCabSauv08_H0004F_037.ver1.0.g044640	aldehyde dehydrogenase family 3 member F1-like	585.363	1.35376	0.280325	4.82927	1.37036e-06	3.37985e-05	6.33766	6.06797	5.62461	6.96674	6.46578	6.09717	6.55874	6.94623	6.39323	5.53566	6.25263	6.49438	4.66364	5.21651	5.29299	4.56687	5.0001	5.53598	5.20933	5.82855	5.71978	5.07775	5.06971	4.35802	0.084145	-0.222555
VvCabSauv08_H0004F_044.ver1.0.g044790	lactoylglutathione lyase glyoxalase I family	18.6886	2.44252	0.912515	2.67669	0.00743523	0.044745	3.29443	2.15686	2.76184	3.31171	2.79001	2.92076	3.46281	1.22475	1.42446	1.59275	0.983327	2.13547	1.92556	0.769694	0.937321	1.11759	0.741827	0	1.81768	1.1928	1.04224	0.980919	0.659223	0	-1.16719	-0.664143
VvCabSauv08_H0004F_044.ver1.0.g044900	GDP-mannose 4,6 dehydratase	496.246	-0.881377	0.312121	-2.82383	0.00474533	0.0315244	5.79963	6.52143	6.59873	5.85035	5.95995	5.75958	5.33173	4.30041	5.50035	6.14378	6.06946	6.00168	5.82169	6.58979	5.58025	5.88588	6.0986	5.14456	5.68264	5.19659	5.32079	5.30601	5.29391	5.55297	-0.234952	-0.612949
VvCabSauv08_H0004F_044.ver1.0.g045050	2-oxoglutarate (2OG) and Fe(II)-dependent oxygenase superfamily	240.079	-0.429455	0.150719	-2.84937	0.0043806	0.0295842	4.56274	4.49071	4.2782	3.95279	4.03196	4.08963	4.22592	4.0678	3.82453	4.36045	4.43344	4.35921	3.74698	4.39182	4.12677	4.24547	3.98391	4.43074	4.31878	4.09745	4.41621	4.63146	4.38551	4.51099	-0.0595176	0.420799
VvCabSauv08_H0004F_044.ver1.0.g045160	phosphotransferases inositol or phosphatidylinositol kinase	126.536	1.00099	0.298556	3.35278	0.000800044	0.00754529	1.57388	1.01881	1.43585	1.8659	1.84513	1.98265	2.75987	2.40671	1.97845	1.85672	1.92399	2.44366	1.50481	1.53577	1.40961	1.27506	1.26228	1.90976	1.86106	1.69615	1.9674	1.91026	1.48756	1.68578	0.731945	0.211136
VvCabSauv08_H0004F_044.ver1.0.g045220	calcium-dependent kinase	162.256	-0.8597	0.175136	-4.90875	9.16606e-07	2.35964e-05	3.0542	3.14009	2.87857	2.68707	3.02461	3.09058	3.1185	2.98171	2.97999	2.9895	3.00026	3.07607	3.38822	3.63924	3.87162	3.20247	3.88585	3.57879	3.60186	3.58447	3.50034	3.23554	3.19808	3.24752	-0.00234112	-0.405978
VvCabSauv08_H0004F_044.ver1.0.g045280	Chain A family	159.698	1.36951	0.247113	5.54204	2.98962e-08	1.15422e-06	3.7694	3.82821	4.12256	4.30117	4.57913	4.64203	4.49368	4.672	4.42758	4.51422	4.57046	4.45763	3.40879	3.95795	3.80588	2.55936	2.60309	3.74615	2.902	2.94765	3.4037	2.97421	2.77219	2.79311	0.607376	-0.877707
VvCabSauv08_H0004F_044.ver1.0.g045290	pathogenesis-related thaumatin family	225.318	-1.80252	0.359277	-5.01708	5.24615e-07	1.43588e-05	2.6812	3.71452	2.75277	2.89448	3.33661	2.83987	2.51262	2.72886	2.90939	4.15268	3.15935	3.0181	4.01081	4.28225	4.35096	3.74533	4.01094	4.56207	3.97612	4.01858	4.59781	3.89157	3.99527	4.14608	0.393874	-0.203696
VvCabSauv08_H0004F_044.ver1.0.g045300	thaumatin 1b	144.563	-2.80651	0.435626	-6.44247	1.17544e-10	7.89186e-09	2.91156	3.89324	2.53928	2.19122	2.90455	3.40794	2.14757	1.78302	2.3389	3.28111	2.53524	2.43691	4.19569	4.16076	4.45982	3.91074	4.20056	4.87399	4.242	4.56507	4.90043	4.08475	4.41162	4.65619	-0.363609	0.112098
VvCabSauv08_H0004F_046.ver1.0.g045480	DNA topoisomerase 3-alpha	8.3619	1.90208	0.704741	2.69897	0.00695537	0.0425883	0.693353	0.701412	0.891185	0.852508	0.825042	1.03308	1.02975	0.905443	0.932904	0.782674	0.582017	1.05128	0.734493	0.329463	0.270511	0.241468	0.321163	0.270224	0.58258	0.593029	0.301652	0.397692	0.456289	0.837658	0.0433408	0.119057
VvCabSauv08_H0004F_046.ver1.0.g045560	probable methyltransferase PMT26	72.6888	1.29549	0.377516	3.43163	0.000599962	0.00599403	1.93269	1.82881	2.0331	2.09881	1.69215	2.17026	1.80569	2.62022	2.54089	2.53451	2.30429	2.69124	1.31179	1.24506	0.95451	0.964989	1.62682	1.15955	1.86486	1.53292	0.987391	1.62744	1.93169	1.20088	0.578482	0.416212
VvCabSauv08_H0004F_051.ver1.0.g045710	AT-rich interactive domain-containing 5-like isoform X1	1194.95	0.349052	0.0903275	3.8643	0.000111409	0.00147811	5.73944	5.71686	5.89035	5.90662	5.93972	6.00165	6.18839	6.19262	6.12059	6.41228	6.37403	6.29992	5.3222	5.662	5.60254	5.54423	5.43722	5.77551	6.11517	5.93757	5.78881	6.48777	6.40679	6.36689	0.579863	0.891571
VvCabSauv08_H0004F_051.ver1.0.g045720	PIN-LIKES 3-like	150.388	0.70978	0.232186	3.05694	0.00223607	0.017249	3.95024	4.13536	4.19277	4.50198	4.40793	4.316	3.74547	4.01921	4.67691	4.43866	4.57258	4.61931	3.40157	3.23468	3.61865	3.46644	2.98689	3.48338	3.28731	2.92851	3.104	2.66002	2.65307	2.36662	0.450728	-0.858397
VvCabSauv08_H0004F_058.ver1.0.g045920	CSC1 At4g35870	163.959	-1.17685	0.268529	-4.38259	1.17278e-05	0.000221341	2.21995	2.59513	2.77921	2.47521	2.18126	2.77488	2.61358	2.25961	2.23317	3.01529	2.31704	3.15681	2.49325	2.68876	2.90869	3.40548	2.87623	3.21219	3.20945	3.42411	3.16695	3.26449	3.24281	3.00757	0.298281	0.474723
VvCabSauv08_H0004F_061.ver1.0.g046060	alcohol dehydrogenase 1	1099.06	-1.62346	0.21161	-7.67196	1.69384e-14	2.30822e-12	4.85632	4.68437	4.57125	5.62434	5.52558	5.1647	5.05569	5.04466	5.20693	3.52056	4.46939	4.63648	6.45904	6.09297	6.20622	6.54598	6.5719	6.23942	6.63912	6.66398	6.2492	5.80996	6.02256	5.90808	-0.49517	-0.339212
VvCabSauv08_H0004F_061.ver1.0.g046070	alcohol dehydrogenase 1	1962.95	-1.81267	0.204979	-8.84317	9.30442e-19	2.18416e-16	6.28723	6.32104	6.10033	7.00959	6.83581	6.73615	6.43342	6.41331	6.63041	4.9537	5.83254	6.01454	7.79977	7.42139	7.79993	8.28326	8.09912	7.7245	8.04588	8.09363	7.82158	7.39744	7.76001	7.39285	-0.635941	-0.15693
VvCabSauv08_H0004F_061.ver1.0.g046110	cysteine desulfurylase	4.36953	6.32729	2.33772	2.70661	0.00679746	0.0417605	0	0	0	0.555956	0	0.0707795	0.370574	0.43218	1.9247	0.511055	0.0988871	0.0935453	0.402013	0	0.223481	0	0	0	0.328297	0	0	0	0.162777	0	0.234496	-0.154239
VvCabSauv08_H0004F_061.ver1.0.g046210	hypothetical protein POPTR_0005s06030g	1130.27	1.06884	0.182072	5.87039	4.34772e-09	2.0838e-07	9.01102	8.78508	9.12828	9.47909	9.22634	9.21158	9.17852	9.548	9.23723	9.65317	9.58801	9.86414	7.16855	7.17576	8.01166	8.11636	7.85554	8.07511	8.32686	8.65388	8.10237	9.09511	9.03584	9.16264	0.726982	1.64588
VvCabSauv08_H0004F_061.ver1.0.g046290	NAD(P)H-quinone oxidoreductase subunit chloroplastic	6.03748	4.21482	1.32514	3.18066	0.00146941	0.0123256	1.4669	1.04233	0.969186	1.47527	0	1.82134	1.82675	1.76212	1.65687	2.24893	1.89264	1.86337	0.896473	1.10506	1.23131	0.373968	0	0	1.28306	1.03692	0.812072	0.998892	0.92427	1.04596	0.842175	-0.0879064
VvCabSauv08_H0004F_065.ver1.0.g046410	hypothetical protein POPTR_0002s24000g	83.1128	-1.07669	0.208456	-5.16504	2.40382e-07	7.21602e-06	3.39684	3.88373	3.08915	3.68214	3.66533	3.66979	3.46953	3.63392	3.4925	3.29688	3.39224	3.62328	4.28445	4.25487	4.15419	4.51951	4.10722	4.2818	4.52127	4.36543	4.31034	4.37892	4.31432	4.49895	-0.0191016	0.166224
VvCabSauv08_H0004F_069.ver1.0.g046620	UDP-glucose:sterol 3-O-glucosyltransferase	82.2142	-0.818474	0.2511	-3.25955	0.00111589	0.00986718	3.85282	3.8683	3.82158	3.4443	4.0229	3.57498	3.19477	3.05203	3.67328	3.79645	3.7237	3.92867	3.48432	3.52363	3.61341	3.85592	3.65841	4.08497	4.39731	3.56598	4.22129	4.13135	3.88606	4.19645	-0.031295	0.530835
VvCabSauv08_H0004F_069.ver1.0.g046630	sterol 3-beta-glucosyltransferase UGT80A2-like	213.6	-0.529237	0.188715	-2.80443	0.00504062	0.0330897	5.67667	5.86777	5.4451	5.06143	5.30681	5.08257	4.95554	4.50211	5.31622	5.26096	5.19863	5.40305	4.6203	5.25466	5.24824	5.17596	5.17409	5.41376	5.35852	5.16501	5.18945	5.77936	5.59067	5.76949	-0.375632	0.672104
VvCabSauv08_H0004F_071.ver1.0.g046680	ubiquitin related	1895.28	-0.505702	0.136454	-3.70602	0.000210538	0.00250925	6.53905	6.76401	6.62275	6.62335	6.4814	6.56246	6.72272	6.94887	6.28378	6.79837	6.70141	6.94498	6.34395	6.69841	6.98367	6.86277	6.83073	7.09912	6.8957	6.91427	6.76495	7.16008	7.32318	6.90365	0.172985	0.453625
VvCabSauv08_H0004F_071.ver1.0.g046800	heterogeneous nuclear ribonucleo H isoform X1	566.34	0.331112	0.0907623	3.64812	0.000264165	0.00302225	5.99959	6.0776	5.98041	6.15016	6.18643	6.26625	6.27014	6.40654	6.34097	6.42958	6.40245	6.36961	5.45514	5.75042	5.81576	5.90252	5.60091	5.81384	6.04663	5.99394	6.01258	6.47261	6.35395	6.34398	0.381348	0.716404
VvCabSauv08_H0004F_071.ver1.0.g046840	HMG1 2	2074.7	0.856735	0.14381	5.9574	2.56286e-09	1.30828e-07	8.63297	8.97722	8.85769	8.71241	8.78292	8.95612	8.76537	8.98765	9.1043	9.35881	9.06112	9.14125	7.7679	8.33869	7.92223	7.58906	7.96081	8.02147	7.85312	7.84512	7.98702	8.47725	8.36697	8.46534	0.364429	0.426913
VvCabSauv08_H0004F_071.ver1.0.g046860	transducin WD40 repeat	318.49	0.792367	0.271211	2.92159	0.00348252	0.0245556	3.58828	3.29282	3.46059	3.73024	4.23075	4.09909	3.95723	3.96349	3.46593	2.88614	3.67693	3.72215	3.13641	3.43085	2.63988	2.37125	2.79483	3.33899	3.09911	2.96488	3.30515	3.24183	3.11328	2.64219	-0.0188241	-0.0699472
VvCabSauv08_H0004F_072.ver1.0.g046890	scarecrow 4	41.331	-1.25388	0.285813	-4.38705	1.149e-05	0.00021762	1.64498	1.70481	1.18424	1.52889	1.74496	1.55488	1.15638	1.37827	1.32512	1.02629	1.10184	0.937494	2.13752	2.23346	2.0604	2.20767	1.9727	1.6372	1.63814	1.51049	1.78662	1.06921	1.25072	0.960726	-0.489468	-1.05024
VvCabSauv08_H0004F_072.ver1.0.g046940	AE7-like 1	237.434	-0.425516	0.159617	-2.66585	0.00767934	0.0458737	5.78261	5.61506	5.58352	5.8757	5.62039	5.80598	5.68083	5.8259	5.59685	5.16084	5.54511	5.69271	5.73477	5.43142	5.90956	6.06091	5.77976	5.78307	5.94605	5.98789	5.60217	5.95804	5.71493	5.61463	-0.194179	0.070614
VvCabSauv08_H0004F_072.ver1.0.g047010	pyridine nucleotide-disulfide oxidoreductase domain-containing 2	9.94361	6.12313	1.31666	4.65049	3.31142e-06	7.21514e-05	0.976851	0.939457	0.938548	1.22314	0.88905	1.71278	1.99598	1.05511	1.49738	1.0517	1.83712	1.72787	0	0.738529	0.55733	0	0	0	0.9803	0.394568	0.32174	1.0657	1.20018	0.685454	0.587276	0.551825
VvCabSauv08_H0004F_072.ver1.0.g047020	maf DDB_G0281937 isoform X1	134.307	0.873042	0.184753	4.72545	2.29605e-06	5.26684e-05	4.79951	4.83704	4.53913	5.01847	5.17327	4.80323	4.8936	5.10561	4.9865	4.77853	5.11024	5.44994	3.37698	3.68592	4.04454	4.05868	3.57312	4.13885	4.17065	3.95497	4.05551	3.81309	3.644	3.85966	0.387674	0.069768
VvCabSauv08_H0004F_072.ver1.0.g047050	nucleolar 6	397.862	0.404974	0.117567	3.44464	0.000571821	0.00576843	3.66206	3.62531	3.9604	3.88977	4.01421	4.01069	4.04152	4.02758	3.97508	3.91847	4.10553	4.24276	3.12908	3.45571	3.36638	3.12092	3.49771	3.60289	3.78487	3.572	3.71148	4.23171	3.94456	3.99574	0.339665	0.740279
VvCabSauv08_H0004F_072.ver1.0.g047090	DNA glycosylase superfamily	155.349	-1.23459	0.165275	-7.46995	8.02265e-14	9.66324e-12	3.70275	3.95873	3.58941	3.57839	3.434	3.37309	3.15794	3.19226	3.1091	3.67016	3.67831	3.38305	3.48114	4.02178	3.66934	3.92216	4.12986	4.1274	3.79273	3.76833	3.98425	4.06234	4.27977	4.12884	-0.173121	0.432896
VvCabSauv08_H0004F_072.ver1.0.g047200	syntaxin of plants 112	158.858	0.776213	0.196621	3.94777	7.88825e-05	0.0011112	3.82244	3.84079	3.3545	3.80304	3.53984	3.86526	3.74529	4.0186	4.02913	3.8992	4.11085	4.39662	2.51825	2.96492	3.07574	3.02432	2.84227	3.16614	3.0144	2.72549	3.2239	3.14904	2.79781	2.82108	0.462981	0.0696739
VvCabSauv08_H0004F_072.ver1.0.g047240	soluble inorganic pyrophosphatase	1900.23	-0.580893	0.114887	-5.05623	4.27633e-07	1.20006e-05	7.97268	8.18867	8.02691	8.17661	8.37414	8.30441	8.15041	8.38753	7.88319	7.66928	8.08708	8.30036	8.13491	8.35364	8.4515	8.52223	8.51768	8.4181	8.4103	8.1778	8.47505	7.80543	7.79369	7.71541	-0.0438492	-0.541842
VvCabSauv08_H0004F_072.ver1.0.g047430	salicylate carboxymethyltransferase-like	26.4309	-4.88622	0.976536	-5.00362	5.62624e-07	1.5295e-05	1.07326	1.91357	0	1.07679	1.61399	0.778691	0.23881	0	0.497899	0	0.478168	0.430435	2.64477	2.97577	3.15161	2.52705	3.15242	1.87185	1.67406	1.31141	2.21629	0.933532	1.17757	0.827307	-0.692745	-1.94458
VvCabSauv08_H0004F_072.ver1.0.g047440	salicylate carboxymethyltransferase-like	97.1444	-2.25318	0.343392	-6.56154	5.32533e-11	3.87472e-09	3.41168	3.10074	2.93707	2.77682	2.72254	2.30458	2.34361	1.8486	1.90555	0.977345	1.5005	0.928915	4.51983	4.56178	3.63781	3.7042	4.16214	3.31014	3.24455	3.19135	3.64876	1.89117	1.66315	1.96906	-2.01424	-2.39868
VvCabSauv08_H0004F_074.ver1.0.g047490	zinc finger family	1829.85	-0.445514	0.133987	-3.32506	0.000883999	0.00816937	8.68648	8.49903	9.07558	8.73205	8.71223	8.74915	8.69828	8.7502	8.74383	8.75995	8.6766	8.85007	8.82362	8.58536	9.03817	8.91869	8.87324	9.01512	8.90161	8.88316	9.00088	8.99104	8.98177	8.87873	0.00851392	0.134802
VvCabSauv08_H0004F_076.ver1.0.g047510	Membrane insertion with tetratricopeptide repeat domain-containing	35.2456	0.922047	0.310489	2.96966	0.00298129	0.0216772	2.3886	2.48339	2.63206	2.43618	2.42777	2.15038	2.39846	2.94323	2.30377	2.55793	2.6085	2.99966	1.69396	1.9272	1.73543	1.75819	1.46225	1.80751	1.84106	2.19855	2.13504	2.38562	2.57029	2.30653	0.220683	0.635283
VvCabSauv08_H0004F_076.ver1.0.g047680	Leucine-rich repeat receptor CLAVATA2	141.645	-0.70066	0.226345	-3.09554	0.00196457	0.0155044	2.63244	2.79037	2.38698	2.80299	2.36829	2.49465	2.74786	2.46282	2.20013	1.98988	2.68401	2.28832	2.86296	3.35103	3.20627	2.99019	2.96735	2.63247	3.27074	2.99819	2.88218	3.75483	3.48108	3.70507	-0.282527	0.50691
VvCabSauv08_H0004F_076.ver1.0.g047970	4-hydroxy-4-methyl-2-oxoglutarate aldolase 2	1232.43	-0.618367	0.17764	-3.481	0.000499537	0.00515238	7.99751	8.36341	7.79426	7.57961	7.77196	7.34736	7.35478	6.90322	7.57576	6.65311	7.23813	7.31286	7.84635	7.95316	7.75535	7.69164	7.78867	7.57275	7.44225	7.38494	7.54386	7.29274	7.18878	7.06827	-0.983692	-0.66836
VvCabSauv08_H0004F_076.ver1.0.g048150	DUF2358 family	72.4027	1.18641	0.277883	4.26944	1.95962e-05	0.000344756	2.79249	3.38965	3.28119	3.45086	3.80774	4.22896	3.93755	4.02596	3.7795	3.653	3.917	3.64685	2.94892	3.28465	2.73846	2.2431	2.69781	2.91423	2.75373	2.45148	2.91117	2.26085	1.87465	1.89927	0.584509	-0.979087
VvCabSauv08_H0004F_076.ver1.0.g048360	60S ribosomal L38	93.5481	22.7474	5.89006	3.862	0.000112463	0.00149023	0	0	6.71632	0	0	0	0	0	6.82889	6.86007	6.88842	7.36431	0	0	0	0	0	0	6.57309	0	0	0	0	0	4.79882	0
VvCabSauv08_H0004F_076.ver1.0.g048610	calcium uniporter (DUF607)	80.9403	-2.00447	0.337406	-5.94084	2.83562e-09	1.43386e-07	2.72698	2.68542	2.679	2.18849	2.51419	2.59715	1.65909	1.53434	2.09125	2.66104	1.49256	1.55423	3.0873	3.64909	3.52648	3.09809	3.28391	3.28907	3.21609	3.34427	3.20693	3.06092	2.85135	3.00809	-0.794529	-0.447503
VvCabSauv08_H0004F_076.ver1.0.g048710	uncharacterized protein LOC109728433	38.0465	1.6563	0.483269	3.42728	0.000609666	0.00606647	0.733659	0.837062	1.08936	0.862827	1.08638	1.17914	1.61012	1.5761	0.998578	1.30952	1.76881	1.77895	0.951482	1.12755	0.312386	0.717474	0.429818	0.466988	1.26425	1.16085	0.710598	1.62419	1.05233	1.42203	0.732399	0.569046
VvCabSauv08_H0004F_076.ver1.0.g048780	MFS transporter	88.5548	0.752888	0.222872	3.37811	0.000729846	0.00703171	3.17668	3.35417	3.29984	2.84179	2.60919	3.1243	2.83474	3.11977	3.11526	3.2431	3.17806	3.1021	2.38976	2.75842	2.72031	1.99418	2.41769	2.13883	2.43125	1.94197	2.32621	2.19906	2.32545	2.07616	-0.102478	-0.422605
VvCabSauv08_H0004F_076.ver1.0.g048800	UDP-glucosyl transferase 72E1	14.1527	4.9841	1.21805	4.09188	4.27886e-05	0.000661896	0	0	0.0838329	0.198878	0.477173	0.567027	0.720141	2.11018	2.1287	3.05309	2.5955	2.34334	0	0.126485	0	0.129278	0	0.147493	0.205002	0.521496	0.165078	0.906638	0.578102	0.556842	2.63603	0.638366
VvCabSauv08_H0004F_076.ver1.0.g048810	probable Xaa-Pro aminopeptidase P	665.045	-0.262149	0.0774873	-3.38312	0.000716663	0.00692995	6.52076	6.58765	6.44688	6.33283	6.48711	6.38417	6.41899	6.34343	6.45439	6.28247	6.35238	6.47887	6.30001	6.54247	6.43719	6.4944	6.36689	6.42893	6.54057	6.29382	6.37234	6.57817	6.59503	6.38749	-0.147194	0.0936758
VvCabSauv08_H0004F_076.ver1.0.g048850	probable NAD(P)H dehydrogenase (quinone) FQR1-like 2	197.731	-0.671184	0.209545	-3.20305	0.00135982	0.0116031	4.32808	4.51894	4.2297	4.35766	4.38066	3.92889	4.016	3.9011	4.37929	4.83653	4.57186	4.6985	4.29474	4.56152	4.07453	4.6818	4.56775	4.29262	5.1313	4.63261	4.45189	5.27773	5.19443	4.82051	0.34339	0.787295
VvCabSauv08_H0004F_076.ver1.0.g048860	Homeobox-leucine zipper ATHB-40	5.34571	4.28414	1.36292	3.14336	0.00167022	0.0136538	0.433384	0.836315	0.765854	0.757675	0.444222	1.49958	1.52559	1.21065	1.2756	1.01473	2.06019	1.55349	0	0.436363	0.271919	0	0	0.271789	0.403435	0.463403	0	1.28124	0.819982	0.538522	0.864287	0.643821
VvCabSauv08_H0004F_076.ver1.0.g048930	GRAS family transcription factor	661.297	-0.74592	0.230939	-3.22994	0.00123816	0.0107423	3.67211	4.62	3.71742	4.49591	5.10404	4.73918	4.94823	5.14956	4.46506	4.81511	5.14984	5.25324	4.84311	5.2259	5.369	5.31388	5.09765	5.64357	5.76425	6.08678	5.81202	6.34863	6.17696	6.06526	1.06956	1.05095
VvCabSauv08_H0004F_076.ver1.0.g049040	U2 snRNP auxilliary large splicing factor	2045.72	0.506476	0.0707415	7.15954	8.09473e-13	8.1607e-11	6.74287	6.74234	6.78275	7.0114	7.10127	7.00685	7.15362	7.20374	7.09249	7.07991	7.21815	7.2431	6.06642	6.54386	6.38523	6.35702	6.24763	6.61475	6.54039	6.53054	6.69688	7.08701	6.92154	6.93518	0.424398	0.649408
VvCabSauv08_H0004F_076.ver1.0.g049050	pentatricopeptide repeat-containing mitochondrial-like	145.593	-0.69551	0.196863	-3.53297	0.000410924	0.00437449	3.3296	3.57023	3.04103	3.34081	3.36143	2.89081	3.10634	3.48146	3.21045	2.84442	3.22632	2.75999	3.56505	4.03771	3.60251	3.45715	3.8544	3.71189	3.41132	3.41641	3.5725	3.69455	3.63663	3.78663	-0.370041	-0.0291548
VvCabSauv08_H0004F_076.ver1.0.g049070	splicing factor 3B subunit 4	372.479	-0.255993	0.0865313	-2.95839	0.00309253	0.0222895	5.33549	5.27748	5.41489	5.23475	5.13631	5.12635	5.21165	5.21716	5.08925	5.31769	5.35531	5.36548	5.0613	5.22862	5.15743	5.14241	5.19514	5.22725	5.41972	5.34978	5.16979	5.72821	5.66428	5.54212	0.00353916	0.495748
VvCabSauv08_H0004F_076.ver1.0.g049190	U1 small nuclear ribonucleo 70 kDa-like	2115.37	0.192994	0.0683071	2.82538	0.00472246	0.0314229	6.924	6.87343	6.86267	7.13807	7.19516	7.05391	7.16793	7.12155	7.02235	6.81955	7.10953	6.99404	6.61381	6.7796	6.78734	6.58696	6.59766	6.83811	6.83414	6.88507	6.7976	6.74425	6.78849	6.69211	0.0876754	0.0146992
VvCabSauv08_H0004F_076.ver1.0.g049370	pyridine nucleotide-disulfide oxidoreductase domain-containing 2	141.108	0.896034	0.164102	5.46021	4.75573e-08	1.75798e-06	2.61454	2.60326	2.63023	2.7646	2.8264	2.99561	3.15144	3.05088	2.76637	2.75757	2.98946	3.15149	2.02536	2.02222	2.23594	1.97335	1.96857	2.25512	2.24318	2.11038	2.30109	2.45241	2.24197	2.15404	0.350164	0.188298
VvCabSauv08_H0004F_076.ver1.0.g049490	U-box domain-containing 5-like	17.6729	-33.8237	5.89098	-5.7416	9.3785e-09	4.13168e-07	0	0	0	2.14135	0	0	0	0	0	0	0	0	2.46756	0	0	2.36819	0	2.74846	2.21175	0	0	0	0	0	0	-0.82252
VvCabSauv08_H0004F_076.ver1.0.g049560	transmembrane 53-like isoform X1	118.212	0.598125	0.191094	3.13001	0.00174803	0.0141461	2.89192	2.90812	2.97602	2.97073	3.20743	2.95418	3.1832	3.16372	2.86582	2.88285	2.77272	2.54613	2.44092	2.56929	2.77226	2.35768	2.16952	2.55326	2.75184	2.43355	2.28669	2.68199	2.26736	2.42823	-0.191452	-0.134959
VvCabSauv08_H0004F_076.ver1.0.g049590	soluble inorganic pyrophosphatase-like isoform X2	1413.42	-0.730151	0.102625	-7.11477	1.12103e-12	1.10252e-10	7.77449	7.94503	7.75164	7.75062	7.80173	7.64936	7.48128	7.78939	7.30071	7.51749	7.6131	7.72857	7.58705	7.82647	7.81411	8.23675	7.83194	7.9509	7.9198	7.82103	7.94159	7.81983	7.77112	7.76413	-0.204002	0.0424821
VvCabSauv08_H0004F_076.ver1.0.g049930	disease resistance RPP13 4	118.897	-1.52524	0.292222	-5.21946	1.79446e-07	5.60291e-06	2.18912	1.75893	1.87796	2.04029	1.88583	2.1188	1.83533	2.03033	1.89391	1.93373	1.9947	1.78668	2.37791	2.23333	2.96085	2.95826	3.02684	2.88706	3.03551	3.59646	2.89996	1.65859	2.42161	1.77717	-0.036964	-0.571572
VvCabSauv08_H0004F_076.ver1.0.g049980	bZIP transcription factor family	10.1265	-1.92884	0.680873	-2.83289	0.00461297	0.030849	1.87787	1.69136	0.825834	1.30261	0.747987	1.15935	0.992636	0.468697	0.728548	0.431756	0.975682	1.32636	1.9703	2.47653	1.76554	2.07469	1.78031	0.923726	2.23466	1.78005	2.3417	2.08453	1.66295	1.71473	-0.553755	-0.250052
VvCabSauv08_H0004F_076.ver1.0.g050030	dehydrin Rab18-like	289.563	1.47427	0.398889	3.69595	0.000219065	0.00259298	6.45503	6.66826	6.01108	6.97656	6.41416	5.99704	6.82481	6.39911	6.80513	6.60306	6.19477	6.17672	5.7941	5.85844	3.96357	4.58048	4.73593	5.55892	5.82167	6.02467	5.09251	5.98433	5.84693	6.26638	-0.0532748	0.827177
VvCabSauv08_H0004F_076.ver1.0.g050060	UDP-Glycosyltransferase superfamily	78.374	-1.55103	0.545532	-2.84315	0.00446705	0.0300545	1.83334	2.2432	2.17714	2.15672	2.22155	2.58436	1.02985	2.26152	1.97813	2.18952	1.86612	2.8917	2.24306	1.42549	3.02343	3.58028	1.7224	2.7476	3.42804	2.79677	2.84999	3.58372	3.4609	3.93696	0.23122	1.42987
VvCabSauv08_H0004F_076.ver1.0.g050270	Thioredoxin H-type	83.9014	-1.95744	0.478084	-4.09434	4.2338e-05	0.00065682	4.53746	4.9647	2.71715	3.87353	4.15521	4.2307	3.78101	3.3365	4.01819	4.07848	3.4168	4.50966	4.89534	5.60866	5.98319	5.08457	5.56738	5.46283	4.7449	5.57136	5.43661	5.53756	4.96354	4.08795	-0.0714561	-0.632711
VvCabSauv08_H0004F_076.ver1.0.g050360	Lateral root primordium (LRP)	13.6625	-7.77004	1.97211	-3.93997	8.14933e-05	0.00114247	0	1.39583	0.931304	0	1.71033	1.22199	0	0	0	0	1.45642	1.60282	0.57089	1.3631	1.49914	1.94519	1.78661	1.80651	1.96757	1.84025	0	0.913681	0	0.63958	0.244035	-0.626623
VvCabSauv08_H0004F_076.ver1.0.g050400	aldehyde dehydrogenase family 3 member F1-like	1660.47	1.45446	0.17995	8.08257	6.34165e-16	1.05672e-13	7.07125	6.99689	6.97113	7.6524	7.48738	7.34765	7.55592	7.79812	7.33875	7.05303	7.49777	7.60584	5.4258	5.74702	6.33892	5.80256	5.56754	6.24753	6.34846	6.39065	6.14177	5.80028	5.76156	5.25884	0.372459	-0.230356
VvCabSauv08_H0004F_076.ver1.0.g050490	GATA transcription factor 5-like	65.0105	-0.853936	0.259426	-3.29164	0.000996054	0.00899301	3.03083	3.48929	2.79303	3.14067	3.21383	3.12833	2.96944	2.7416	3.55213	2.90998	3.19672	3.36374	3.57903	3.65445	3.65905	3.92317	3.527	3.61432	3.57653	3.79117	3.8422	2.92158	2.8594	2.53465	0.0524313	-0.858968
VvCabSauv08_H0004F_076.ver1.0.g050520	transmembrane coiled-coil (DUF726)	178.915	1.93179	0.673768	2.86714	0.00414195	0.0283355	3.43414	3.25849	3.47663	3.2498	3.52202	3.68428	3.78001	3.8957	3.60565	3.70321	3.14334	2.28443	2.5792	3.23005	2.63594	0	2.62982	2.07666	3.70891	3.33698	2.4988	3.05955	2.37618	3.30255	-0.34609	0.0976934
VvCabSauv08_H0004F_090.ver1.0.g050770	F-box SKIP23	118.833	-0.950043	0.186203	-5.10219	3.35741e-07	9.65255e-06	3.38866	3.30043	3.1867	3.27588	3.57603	2.98139	2.76081	3.28152	3.00657	2.81578	3.2411	2.96282	3.58301	3.72659	3.83832	3.70158	3.39623	3.8772	3.64985	3.58864	3.75993	3.73606	3.66604	3.5816	-0.285363	-0.0547409
VvCabSauv08_H0004F_090.ver1.0.g051050	Calcium-dependent phosphotriesterase superfamily	544.55	0.512711	0.122305	4.19205	2.7644e-05	0.000463278	3.92164	3.95697	3.8472	3.8572	3.6865	3.72948	3.43883	3.82191	3.62754	3.27704	3.45886	3.65488	3.21715	3.14563	3.05811	2.96664	3.05904	2.83034	2.86577	2.99272	2.99182	3.05543	2.91623	3.01481	-0.445012	-0.144805
VvCabSauv08_H0004F_090.ver1.0.g051230	catalase isozyme 1	1045.43	0.954179	0.308002	3.09796	0.00194859	0.0154048	7.11261	7.13392	7.46712	6.98133	6.94043	7.12458	6.94455	6.5695	6.58259	5.82655	6.60795	6.64269	6.01007	7.03537	6.05163	5.19254	5.8255	5.52314	4.73764	5.00023	6.0163	4.90777	4.87981	4.0376	-0.878818	-1.7573
VvCabSauv08_H0004F_090.ver1.0.g051370	tail-anchored insertion receptor WRB	120.228	-0.577276	0.196954	-2.93102	0.00337848	0.0239638	4.90239	4.77715	4.27776	4.53772	4.49398	4.38424	4.56454	4.3472	4.15078	4.41487	4.44996	4.56348	4.09981	4.77987	4.54918	4.88457	4.54334	4.61483	4.49124	4.24687	4.36285	4.8612	5.03563	4.4218	-0.176329	0.296593
VvCabSauv08_H0004F_090.ver1.0.g051400	transducin WD40 repeat	150.284	2.07319	0.52961	3.91455	9.05725e-05	0.00124518	1.66613	3.08042	2.01149	2.90911	2.06452	3.08238	3.23815	3.47441	2.76198	3.05726	3.1648	3.71166	1.51286	1.39482	1.82661	1.35864	1.75318	0.934967	2.52944	2.26196	1.54438	1.29251	1.18033	2.475	1.05856	0.0711863
VvCabSauv08_H0004F_090.ver1.0.g051500	FAD NAD(P)-binding oxidoreductase family	181.611	3.19908	0.440609	7.26059	3.854e-13	4.11776e-11	3.01095	1.81256	2.60851	3.17202	2.76441	3.22646	3.59514	3.88523	4.72077	4.42222	4.14951	4.4377	0.882177	1.36771	1.73094	1.2787	1.82211	0.697041	2.03099	1.69572	1.37765	1.89286	2.1503	1.87821	1.85914	0.646848
VvCabSauv08_H0004F_090.ver1.0.g051540	3-hydroxybenzoate 6-hydroxylase 1	9.94103	3.40752	1.14341	2.98014	0.00288119	0.0211018	1.25667	0.176567	0.832133	1.30011	0.592718	1.19259	0.730494	1.39932	1.78893	2.00128	1.54046	1.05158	0.097213	0	0	0	0.394886	0	0.110482	0.0699083	0.44068	0.618309	0.953904	0.29332	0.775983	0.58944
VvCabSauv08_H0004F_090.ver1.0.g051770	actin-7	6777.13	-0.55211	0.0966047	-5.71514	1.09612e-08	4.73172e-07	8.79084	8.96147	8.90704	8.98053	9.31671	9.07774	9.22037	8.94721	9.04436	8.91634	9.13476	9.00453	9.15188	9.36845	9.32163	9.25075	9.47991	9.4306	9.50249	9.60998	9.3725	9.66266	9.57366	9.47586	0.132091	0.290072
VvCabSauv08_H0004F_090.ver1.0.g051870	G-type lectin S-receptor-like serine threonine- kinase RLK1	30.9466	1.40985	0.396659	3.55431	0.000378973	0.00409261	1.65744	1.61322	1.37041	1.37303	2.11756	1.99257	1.9033	2.17597	1.93906	1.61709	2.02497	1.78969	0.786126	1.48947	1.31597	1.06475	0.984839	0.827659	0.353169	0.65841	0.854524	0.903803	0.441261	1.12085	0.263556	-0.375217
VvCabSauv08_H0004F_090.ver1.0.g051880	G-type lectin S-receptor-like serine threonine- kinase RLK1	140.67	2.10063	0.241361	8.70327	3.22467e-18	7.1031e-16	3.02527	2.7146	2.39577	3.30813	3.09126	3.14303	3.45808	3.64246	3.45178	2.92396	3.34568	3.74473	1.59794	1.88451	1.7253	1.71683	1.39524	1.72089	2.35353	2.05213	1.65704	1.747	1.52441	1.60809	0.626239	-0.10941
VvCabSauv08_H0004F_090.ver1.0.g051920	UTP--glucose-1-phosphate uridylyltransferase	4207.07	-0.855736	0.0905713	-9.4482	3.44697e-21	1.14283e-18	7.98761	8.11105	8.08303	8.09795	8.26704	8.1093	7.87465	8.03219	7.82733	7.4619	7.92342	8.15267	8.34577	8.6053	8.47967	8.49277	8.59582	8.48101	8.62392	8.36223	8.50289	8.25634	8.28023	8.23096	-0.214565	-0.221072
VvCabSauv08_H0004F_090.ver1.0.g051970	G-type lectin S-receptor-like serine threonine- kinase LECRK1	17.5387	-1.04783	0.396656	-2.64165	0.00825032	0.0484533	0.999071	0.744562	0.721595	0.469499	0.759955	0.830642	0.59064	0.755329	0.700869	0.376394	0.483898	0.612526	0.797937	1.32889	1.1294	0.759902	1.19544	1.13077	0.74205	0.513223	0.618272	0.278534	0.396987	0.332404	-0.330804	-0.749435
VvCabSauv08_H0004F_090.ver1.0.g052250	UDP-glucuronate:xylan alpha-glucuronosyltransferase 1-like	16.3534	-2.7251	0.565327	-4.8204	1.4327e-06	3.50651e-05	0.544748	0.604223	0.278166	0.265748	0.488724	0.45166	0.280644	0.283263	0.225834	0.0635126	0.412854	0.306051	0.690477	1.04908	0.708448	1.17479	0.890574	1.1789	1.05985	1.18117	0.920674	2.08792	1.2845	1.84555	-0.214906	0.923322
VvCabSauv08_H0004F_090.ver1.0.g052380	alcohol dehydrogenase 1	149.976	-1.42559	0.485306	-2.9375	0.00330865	0.023536	1.06495	2.12649	0.958144	2.60483	2.9582	2.79284	2.6329	2.84876	2.42125	1.24242	2.32461	2.21935	3.39746	2.72731	3.40352	4.26392	3.73562	2.52819	3.95209	4.33568	3.4061	3.31913	3.63453	2.84827	0.545596	0.091212
VvCabSauv08_H0004F_090.ver1.0.g052890	DNA topoisomerase 3-alpha	5.28553	4.79601	1.31496	3.64726	0.000265049	0.00303021	1.08131	1.37192	0.97761	0.512837	1.17543	1.08806	1.1478	1.07793	1.06783	1.14708	0.879754	0.874604	0.944846	0.458013	0.354046	0	0	0	0.775506	1.06451	0.29313	0.912714	0.694822	0.523369	-0.176465	0.124667
VvCabSauv08_H0004F_098.ver1.0.g053300	calcium-dependent kinase	438.77	-0.673816	0.179503	-3.75378	0.000174188	0.00215126	4.50976	4.51201	4.56898	4.74915	4.66086	4.67697	4.57263	4.35283	4.70107	4.68963	4.62188	4.62295	4.77488	4.94901	5.09764	5.28349	5.06739	4.41246	5.42467	5.40909	5.20353	4.88767	5.01451	4.67029	0.11457	-0.0830171
VvCabSauv08_H0004F_100.ver1.0.g053440	Leucine-rich repeat receptor CLAVATA2	111.242	-1.13511	0.378825	-2.9964	0.00273186	0.0202575	2.60479	2.54146	2.40919	1.08819	2.49203	2.32919	2.07648	2.23294	2.3354	1.8405	1.99295	2.85423	2.54737	2.76903	2.60157	2.91144	2.80965	3.15413	2.95349	2.01857	2.86109	3.36972	2.98593	2.81546	-0.28925	0.417714
VvCabSauv08_H0004F_100.ver1.0.g053500	lysine ketoglutarate reductase trans-splicing	100.323	-0.702732	0.262913	-2.67287	0.0075206	0.0451152	3.43111	3.6807	3.05095	3.24072	2.90024	3.00778	2.57925	3.31149	3.04408	2.35606	2.93642	3.01593	2.99639	3.19314	3.09111	3.81786	3.07936	3.21598	3.10966	2.88973	2.91367	3.1414	2.56763	2.85848	-0.618118	-0.237708
VvCabSauv08_H0004F_102.ver1.0.g053970	nuclear transport factor 2 (NTF2) family	21.6321	1.88925	0.482666	3.91419	9.07068e-05	0.00124599	2.4051	2.94634	2.97403	3.62608	3.20791	3.62662	3.10891	3.77705	3.44458	3.83959	4.13211	3.79295	2.94451	2.49767	3.26585	1.5621	1.2343	2.28681	2.83302	2.58565	3.05564	3.27474	3.10988	2.78711	1.14639	0.154569
VvCabSauv08_H0005F_001.ver1.0.g054470	CASP 5A1	538.369	-0.587694	0.122368	-4.80267	1.56565e-06	3.76285e-05	6.32947	6.40397	6.60681	6.53896	6.5912	6.44782	6.63248	6.38873	6.64339	6.52139	6.64642	6.73183	6.75607	6.52379	6.80755	6.96668	6.85623	6.90281	6.85155	6.93602	6.88625	7.13957	7.12172	6.87688	0.186463	0.350253
VvCabSauv08_H0005F_001.ver1.0.g054480	homeobox-leucine zipper REVOLUTA-like	184.321	0.883634	0.176883	4.99559	5.86554e-07	1.58517e-05	3.0446	2.7391	3.20169	3.07818	3.25037	3.14441	3.33433	3.21142	3.41409	3.47188	3.57769	3.7648	2.20641	2.43887	2.46106	2.32885	2.06362	2.66623	2.7621	2.26183	2.35143	2.98381	2.93684	2.85843	0.60966	0.557578
VvCabSauv08_H0005F_001.ver1.0.g054570	V-type proton ATPase subunit G-like	401.543	-0.367643	0.121458	-3.0269	0.00247074	0.0187422	6.90726	7.1895	6.8802	7.10389	6.97071	6.7596	6.68759	6.62252	6.64633	6.27005	6.58154	6.80078	6.77963	6.87007	6.58613	6.8589	6.70907	6.76192	6.93818	6.73109	6.69103	6.82458	6.71866	6.53591	-0.441527	-0.0522247
VvCabSauv08_H0005F_001.ver1.0.g054600	chorismate 5-enolpyruvylshikimate-3-phosphate phospholyase	526.316	0.577668	0.162196	3.56155	0.000368671	0.00399208	5.84006	5.41896	5.39882	5.59465	5.24715	5.40268	5.50065	5.50715	5.85399	5.70155	5.83557	5.70314	4.86937	4.95527	4.65917	4.67014	4.97239	4.85429	5.22978	4.9278	4.88468	5.23935	5.3544	4.99184	0.19414	0.36726
VvCabSauv08_H0005F_001.ver1.0.g054610	Para-aminobenzoate synthase	94.0314	0.786011	0.195907	4.01217	6.01639e-05	0.00088512	2.85301	2.58073	3.21097	3.02974	3.2848	2.96377	3.38482	3.5399	3.36053	3.39457	3.38196	3.64036	2.26857	2.33235	2.39004	2.46149	2.47918	2.65575	2.30731	2.44433	2.57777	3.20368	3.19271	3.17196	0.590728	0.85913
VvCabSauv08_H0005F_001.ver1.0.g054720	seven transmembrane MLO family	45.2921	1.91725	0.725438	2.64289	0.00822029	0.0483299	1.05571	1.62773	1.45417	1.50761	2.20729	1.75377	2.61524	2.44765	2.95307	3.59411	2.40653	2.86573	0.590942	1.79651	0.802469	0	1.43285	1.6127	1.06274	1.41185	0.774952	1.51603	0.636055	1.69367	1.57626	0.218611
VvCabSauv08_H0005F_001.ver1.0.g054750	tetraspanin family	64.4247	-2.02757	0.378267	-5.36017	8.31433e-08	2.82951e-06	2.38643	3.15581	1.89068	2.09387	2.79232	2.13244	1.82739	2.1965	1.45698	1.40715	2.32127	2.09366	3.50942	3.62999	3.60134	3.09101	3.29871	3.52685	3.53325	3.51061	3.70333	3.77981	2.96378	3.46955	-0.536948	-0.175874
VvCabSauv08_H0005F_001.ver1.0.g054850	transcription factor GTE6-like isoform X1	55.5841	-0.943326	0.324671	-2.90548	0.00366685	0.0255913	2.42248	2.12277	2.40282	2.56937	1.73043	2.43766	1.90757	2.01237	2.02968	2.0001	2.00102	2.86593	2.29696	2.32215	2.0891	2.36786	2.40932	2.80327	2.41185	2.08474	2.77715	2.66236	2.56396	2.49748	-0.027006	0.33853
VvCabSauv08_H0005F_001.ver1.0.g054880	elongation factor 1-alpha-like	8017.4	-0.429021	0.127396	-3.36762	0.000758206	0.00722486	8.60839	8.57079	8.36555	9.13002	9.18478	8.97255	9.28218	9.45103	8.89605	8.76779	9.17157	8.98359	8.93311	9.08976	9.26342	9.52158	9.33787	9.36031	9.77694	9.87189	9.38267	9.74225	9.70682	9.49573	0.459404	0.552835
VvCabSauv08_H0005F_001.ver1.0.g054890	hypothetical protein POPTR_0008s04290g	22.0196	1.72598	0.656422	2.62937	0.00855425	0.0497837	1.12297	1.26596	1.47479	1.90828	1.2523	1.10803	1.62523	1.60208	2.48736	2.97694	2.02889	3.01197	0.457257	0.473391	0.746741	1.23816	0.334633	0.682965	0.65374	1.81826	1.04142	2.79786	2.27382	2.96934	1.3847	2.12121
VvCabSauv08_H0005F_001.ver1.0.g054950	ATP synthase D chain	462.834	-0.527324	0.136903	-3.8518	0.000117251	0.00153847	6.2372	6.44805	6.21514	6.70603	6.64233	6.05357	6.14288	6.47144	6.36349	6.42182	6.42499	6.55494	6.30725	6.42776	6.38149	6.76964	6.55408	6.49091	6.63376	6.40223	6.387	6.73372	6.51146	6.62536	0.167121	0.251347
VvCabSauv08_H0005F_001.ver1.0.g055080	Golgi to ER traffic 4 homolog	108.855	1.09318	0.232352	4.70482	2.54088e-06	5.7672e-05	4.0202	3.39248	4.06782	3.87827	3.76791	3.70547	3.86771	3.86524	4.08643	3.83637	3.98462	4.40497	2.97136	3.19024	3.20315	2.46779	2.58934	3.11603	3.02416	2.95905	3.04619	3.49585	3.69717	3.1054	0.248488	0.311221
VvCabSauv08_H0005F_001.ver1.0.g055390	coronatine-insensitive 1-like	1266.44	-0.601175	0.12025	-4.99936	5.752e-07	1.55973e-05	5.62175	5.85373	5.39246	5.67829	5.86065	5.76598	5.80531	5.9532	5.40906	5.46995	5.71202	5.9682	5.85078	5.9812	5.91926	6.0214	6.00611	6.23753	6.25371	6.09767	6.12125	6.36285	6.27729	6.29482	0.0940777	0.394573
VvCabSauv08_H0005F_001.ver1.0.g055420	sedoheptulose-1,7- chloroplastic	266.135	1.16438	0.169504	6.86931	6.45139e-12	5.60748e-10	4.60834	4.94501	5.04686	5.09525	5.11716	5.31508	5.13906	5.14831	5.14604	4.80616	5.04747	5.26398	3.81944	4.68776	4.48737	3.87377	3.66118	3.88336	4.28101	3.98006	4.25698	4.11201	3.67918	3.88988	0.172466	-0.437836
VvCabSauv08_H0005F_001.ver1.0.g055500	nucleotide-sugar transporter family	181.087	-0.891039	0.206396	-4.31714	1.58066e-05	0.000286757	4.43118	4.25517	4.50967	4.27356	4.3262	4.11713	4.10973	3.63552	3.93601	4.59363	4.22791	4.47232	4.11661	4.14281	3.73671	4.39744	4.79275	4.33212	4.54097	4.231	4.67863	5.01576	4.81369	5.11419	0.0326162	0.982503
VvCabSauv08_H0005F_001.ver1.0.g055570	proline transporter 1	316.621	0.7292	0.175346	4.15864	3.20142e-05	0.000522628	4.76072	4.46367	4.79811	4.64576	4.54687	4.2936	4.6485	4.97158	5.0339	4.69484	5.02796	5.28782	3.49508	3.65729	4.11408	4.13236	3.60435	4.12702	4.38296	4.27745	4.44402	5.03159	4.75296	4.72571	0.329378	1.08127
VvCabSauv08_H0005F_001.ver1.0.g055650	hypothetical protein EUTSA_v10017313mg	101.796	-1.7459	0.408084	-4.27828	1.88341e-05	0.000333355	2.84948	3.22758	2.93501	4.39372	3.69038	3.1586	2.73453	4.03456	2.87156	2.83167	3.08993	3.37467	4.42683	4.03254	4.75247	5.19209	4.22112	4.56449	4.55124	5.33667	4.70326	3.6749	3.91261	2.91018	0.0947305	-0.90472
VvCabSauv08_H0005F_001.ver1.0.g055900	7-deoxyloganetic acid glucosyltransferase-like	39.6257	1.64814	0.377338	4.36781	1.25501e-05	0.000234794	2.21925	2.37385	2.55195	1.56208	1.83528	1.65631	1.96166	2.22252	1.84488	2.67771	2.37454	2.12164	1.04942	1.69529	1.63688	1.10729	0.783012	0.642703	1.66356	1.3705	1.35336	1.61122	1.97018	1.45787	0.00960831	0.21923
VvCabSauv08_H0005F_001.ver1.0.g056030	hypothetical protein POPTR_0010s20310g	50.8951	-1.12905	0.263083	-4.29162	1.77371e-05	0.000315675	1.79492	1.89443	2.16306	2.4105	1.68042	1.85613	2.17267	2.12318	2.02653	1.7553	1.98749	1.67458	2.59715	2.65383	2.4349	2.97305	2.69855	2.8046	2.31616	2.42786	2.74223	2.07929	1.741	2.19756	-0.145011	-0.556009
VvCabSauv08_H0005F_001.ver1.0.g056070	maternal effect embryo arrest	130.024	-1.29101	0.321818	-4.01162	6.03024e-05	0.000886346	3.6387	4.13446	3.67986	3.80697	4.24653	4.00672	3.79237	2.44737	4.18634	3.62061	3.69653	3.36521	4.46824	4.66785	4.90339	4.80762	4.52793	4.62266	4.59344	4.33456	4.81718	4.42384	4.55923	4.27789	-0.256888	-0.259504
VvCabSauv08_H0005F_001.ver1.0.g056110	NHP2 1	135.425	-0.562683	0.183782	-3.06168	0.00220096	0.0170315	5.02913	5.07741	4.74374	5.14268	4.9236	4.77166	4.93742	4.94738	4.93111	4.78864	5.38711	5.23074	4.8461	5.09932	4.88421	5.35731	5.00086	5.38037	4.93842	5.04682	5.26653	5.82124	5.82146	5.16209	0.185402	0.658384
VvCabSauv08_H0005F_002.ver1.0.g056200	phenylalanine ammonia-lyase 2	24.4998	2.08934	0.440573	4.74232	2.11282e-06	4.88486e-05	5.13788	4.54634	4.80895	5.78471	5.3111	4.53474	5.63615	5.72236	5.31207	4.64085	5.08945	5.22726	3.11623	3.9239	2.76564	3.72183	3.08152	3.20859	3.60304	4.13881	4.18329	3.51394	2.71921	3.90192	0.154797	0.109764
VvCabSauv08_H0005F_009.ver1.0.g056290	phosphatidylinositol-3-phosphatase myotubularin-1-like isoform X1	425.258	-0.41971	0.10654	-3.93945	8.16703e-05	0.00114445	3.90519	3.99991	4.03079	3.92521	4.05337	4.0118	3.96029	3.94032	3.80415	4.02106	4.00733	3.9749	3.86064	4.31488	4.04368	3.86772	4.09457	4.23897	4.32116	4.39636	4.31721	4.40014	4.20093	4.41238	0.0224632	0.26475
VvCabSauv08_H0005F_010.ver1.0.g056300	superoxide dismutase [Mn] mitochondrial	3010.85	-0.313212	0.0764609	-4.09637	4.19683e-05	0.000651715	8.51136	8.46535	8.61004	8.58026	8.38154	8.36929	8.35991	8.49087	8.21904	7.91714	8.15303	8.16108	8.21411	8.42325	8.51909	8.45258	8.41102	8.42615	8.32264	8.42081	8.46445	8.52658	8.37133	8.16309	-0.451831	-0.031816
VvCabSauv08_H0005F_010.ver1.0.g056310	hypothetical protein EUTSA_v10027507mg	1218.47	-0.570686	0.104888	-5.44093	5.3003e-08	1.92861e-06	9.39584	9.47656	9.46005	9.36647	9.13447	9.14822	9.09001	9.08349	9.00147	8.72843	8.87247	9.18367	9.05775	9.3982	9.52755	9.51078	9.36736	9.26889	8.99251	9.19694	9.20125	9.27401	9.16292	8.91919	-0.515961	-0.209123
VvCabSauv08_H0005F_016.ver1.0.g056430	very-long-chain enoyl- reductase-like	345.181	1.03363	0.159475	6.48142	9.08618e-11	6.24384e-09	5.99522	5.84194	5.73148	5.86212	5.69201	5.90393	5.73904	5.73757	5.9782	5.47696	5.57875	5.73321	4.65404	4.59198	4.93174	4.50838	4.47274	4.77296	4.53944	4.89003	4.2259	4.79997	4.77172	4.65756	-0.259906	0.0171627
VvCabSauv08_H0005F_016.ver1.0.g056480	O-Glycosyl hydrolases family 17	35.9187	-2.09877	0.560849	-3.74214	0.000182463	0.0022397	2.05264	1.14014	1.30204	1.80013	1.25885	1.46565	1.18601	0.81793	0.914341	0.46256	1.10093	0.704697	2.69153	2.0907	1.51703	2.75025	1.55853	1.99933	2.76406	2.08679	1.69763	1.96305	1.78542	2.19324	-0.74221	-0.119182
VvCabSauv08_H0005F_016.ver1.0.g056510	cysteine histidine-rich C1 domain	234.21	-1.24902	0.426513	-2.92846	0.00340649	0.0241146	4.00169	2.68633	3.54435	4.34747	4.29341	3.595	3.45136	4.84778	3.49723	4.97452	4.15059	4.21741	3.98747	3.60031	4.40793	5.2412	5.01601	4.77695	5.28136	5.76474	5.09912	3.96678	4.76099	3.82321	1.03671	0.185088
VvCabSauv08_H0005F_016.ver1.0.g056520	plant-specific domain TIGR01615 family	1123.21	0.451388	0.147419	3.06195	0.00219903	0.0170221	6.46611	6.51083	6.62373	7.07715	6.7922	7.22664	7.38424	7.14864	7.21407	7.45796	7.3516	7.42499	6.13137	6.38642	6.38351	6.65218	6.52091	6.52625	7.15973	6.94094	6.39035	7.31563	7.30582	7.15147	0.87796	0.957203
VvCabSauv08_H0005F_016.ver1.0.g056530	triosephosphate cytosolic	1170.66	-0.438726	0.16336	-2.68563	0.00723926	0.0438776	7.18717	7.00274	6.84256	7.69573	7.29656	7.12971	7.05601	7.15064	7.13228	6.69172	6.93947	6.8575	7.42617	7.31937	7.20104	7.18522	7.45267	7.27942	7.46523	7.40075	7.02832	6.88408	7.37826	6.93483	-0.181258	-0.249807
VvCabSauv08_H0005F_016.ver1.0.g056640	ubiquitin-conjugating enzyme E2 7-like	285.652	-0.736878	0.153131	-4.81208	1.49366e-06	3.62298e-05	5.35946	5.73067	5.52492	5.8065	5.61712	5.54848	5.72286	5.48168	5.53473	5.81262	5.76346	6.14743	5.50787	5.80281	6.00732	6.37238	5.7566	6.02712	6.17871	6.11951	6.058	6.42268	6.36873	6.23068	0.369488	0.568029
VvCabSauv08_H0005F_016.ver1.0.g056680	UDP-glucuronic acid decarboxylase 6	4939.88	-0.514219	0.0770717	-6.67195	2.52431e-11	1.96597e-09	8.77764	8.71337	9.03005	8.78533	8.71481	8.66327	8.69026	8.69579	8.59565	8.61017	8.7061	8.75257	8.8134	8.78455	8.86367	8.90719	8.94113	8.95395	9.0512	8.95891	8.98918	9.11627	9.10109	8.91649	-0.15074	0.224081
VvCabSauv08_H0005F_016.ver1.0.g056690	methionine--tRNA chloroplastic mitochondrial	99.8819	0.762571	0.282731	2.69716	0.00699342	0.0427257	3.13832	2.89975	3.1813	3.00056	3.15727	2.91553	2.54811	2.51518	2.98637	2.79275	2.77661	3.06702	2.36581	2.37387	2.44918	1.2449	1.86277	2.41687	2.06623	2.29296	2.07856	2.7058	2.44921	1.90332	-0.19433	-0.04351
VvCabSauv08_H0005F_016.ver1.0.g056740	Tetraacyldisaccharide 4 -kinase	68.123	0.991146	0.233427	4.24607	2.17557e-05	0.000379016	2.8927	3.00338	3.27692	3.45554	3.58027	3.70202	3.73075	3.74522	3.58096	3.8877	3.43872	3.91378	2.45117	3.14357	2.83386	2.61014	2.63374	2.49881	3.01031	3.12656	2.83395	3.23786	2.98625	2.94156	0.689064	0.245686
VvCabSauv08_H0005F_020.ver1.0.g056810	NADH dehydrogenase subunit 7 (chloroplast)	6.74262	4.15251	1.55073	2.67777	0.00741144	0.0446185	0.551966	0.188598	0.68676	1.23342	0.33706	1.45816	1.0211	1.14626	0.920476	0.891488	1.0616	0.522157	1.59447	0.221704	0	0	0	0.213763	0.860936	0.691391	1.05071	1.04573	0.852305	0	0.349308	0.0272884
VvCabSauv08_H0005F_020.ver1.0.g056840	malate dehydrogenase [NADP] chloroplastic	407.574	0.728748	0.169959	4.28779	1.80463e-05	0.000320293	4.48696	4.54919	4.84609	5.11591	5.39655	5.20453	5.38003	5.38876	5.13361	4.85632	5.46851	5.54092	4.45332	4.97626	4.95673	4.44565	4.3214	4.32717	4.47034	4.51385	4.77655	4.72641	4.50305	4.00073	0.661173	-0.385374
VvCabSauv08_H0005F_020.ver1.0.g057010	MFS transporter	52.2878	1.50092	0.362962	4.13518	3.5467e-05	0.000567471	0.549047	0.689593	1.06059	1.46764	1.68502	2.04841	2.05798	2.4721	2.89926	2.92676	3.0191	3.34914	1.24807	1.18089	1.59598	1.53081	1.20539	1.01224	1.76534	1.29506	1.33237	1.86942	1.88292	1.76088	2.33193	0.496096
VvCabSauv08_H0005F_020.ver1.0.g057360	Transmembrane amino acid transporter family	31.1795	-22.1875	2.71557	-8.17046	3.0721e-16	5.3695e-14	0.988424	1.91587	0	1.01918	1.58792	0	0	0	0	0	0.878082	0	2.83466	3.02363	1.67456	0	3.02256	0	2.1951	2.19277	0	2.10484	2.00167	1.86285	-0.675405	-0.521161
VvCabSauv08_H0005F_020.ver1.0.g057420	probable serine threonine- kinase PBL19	278.509	1.84648	0.19034	9.70099	2.98595e-22	1.09123e-19	4.82651	4.64374	4.78139	4.96256	4.54619	4.96229	4.79697	5.11371	5.20193	5.43989	5.36528	5.34696	3.08193	3.75243	3.12741	2.76938	3.18669	3.28998	3.4804	3.62905	3.30666	3.53842	3.28887	3.44364	0.633497	0.103052
VvCabSauv08_H0005F_020.ver1.0.g057440	arsenical pump-driving ATPase	463.256	0.772912	0.100438	7.69542	1.4103e-14	1.96342e-12	5.03996	5.04673	5.09338	5.65974	5.36346	5.47251	5.60003	5.6899	5.42505	5.51453	5.64565	5.70525	4.31357	4.63457	4.85443	4.62262	4.49889	4.65035	4.97188	4.9825	4.89536	5.25115	5.28842	5.01434	0.561787	0.583777
VvCabSauv08_H0005F_020.ver1.0.g057620	pleckstrin homology domain-containing family	24.0639	1.80273	0.604639	2.9815	0.00286842	0.0210325	2.13613	1.24555	1.92526	2.1256	2.34481	2.5143	2.37163	1.14451	2.57013	1.58416	1.66001	1.63605	1.31128	1.50247	1.23531	1.0195	0.452376	1.117	0.526908	1.22739	1.27758	1.06824	0.356055	1.25801	-0.142239	-0.455583
VvCabSauv08_H0005F_020.ver1.0.g057630	GATA transcription factor 8-like	275.642	-1.03417	0.255443	-4.04855	5.15349e-05	0.000773745	4.69124	4.7409	4.76757	4.42687	4.80331	4.2477	4.1027	4.88185	4.38712	4.36929	4.48661	4.45582	5.02066	5.611	5.01027	4.90751	5.72481	4.96208	4.92225	5.21712	4.95509	2.87284	3.66314	3.35892	-0.295998	-1.91568
VvCabSauv08_H0005F_021.ver1.0.g057680	hypothetical protein PRUPE_ppa013015mg	57.7075	1.6295	0.453416	3.59382	0.000325863	0.00361371	4.10896	3.9842	4.54828	4.58001	4.40758	4.30042	4.56089	4.1668	4.50915	4.35994	4.57958	4.94945	2.92459	3.00768	3.46955	3.3486	3.03812	0	3.2143	3.41101	3.61188	3.75668	4.19974	3.15047	0.415843	0.568354
VvCabSauv08_H0005F_021.ver1.0.g057810	Phosphorylase superfamily	17.738	-1.97243	0.589067	-3.34839	0.000812816	0.00762326	1.78713	1.18523	1.42176	0.895192	1.35679	0.966063	0.956646	0	0.996656	1.52731	1.11026	1.04995	2.18092	2.18672	1.96473	1.38159	1.97864	1.46649	1.2721	1.02834	0.541751	1.38609	0.7496	1.3078	-0.235534	-0.962963
VvCabSauv08_H0005F_021.ver1.0.g057910	phosphoglucan phosphatase amyloplastic	408.961	0.644341	0.180531	3.56914	0.000358157	0.00390055	5.59879	5.26349	5.7564	5.76249	5.29027	5.56821	5.60075	5.83091	5.47528	5.46433	5.41624	5.95695	4.43367	5.1642	4.74312	4.63876	4.72743	4.95592	4.7192	4.6339	4.93411	4.03976	4.28945	3.74241	0.0729462	-0.756457
VvCabSauv08_H0005F_021.ver1.0.g057940	cyclin-dependent kinase inhibitor SMR1-like	185.492	-0.952437	0.169607	-5.61557	1.95917e-08	7.84643e-07	5.65222	5.88313	5.45565	5.68531	5.46351	5.45627	5.47033	5.1573	5.55327	5.33368	5.4518	5.80273	5.74294	6.00535	6.29658	6.04377	6.21336	6.05922	5.74304	5.86839	6.04474	5.98963	5.93272	6.11452	-0.134266	-0.00266971
VvCabSauv08_H0005F_029.ver1.0.g058090	elicitor-responsive 1-like	49.286	1.91859	0.694899	2.76097	0.00576301	0.0366625	4.24664	4.25979	2.79248	3.48877	3.35816	3.67854	3.9214	3.87321	4.93381	4.66041	3.60377	3.95178	2.3635	1.17728	2.40987	3.18419	2.46116	0	2.8743	2.79817	1.90043	3.10688	2.82112	2.64364	0.305682	0.873664
VvCabSauv08_H0005F_047.ver1.0.g058460	uncharacterized protein LOC109714160	165.247	-0.903877	0.257826	-3.50576	0.000455302	0.0047655	5.14226	4.5657	5.14314	4.08673	4.59565	4.40354	4.48468	4.86585	3.83162	4.99618	4.49129	4.47578	4.87659	5.24004	5.14559	4.91287	4.93928	5.36995	4.95931	5.15321	4.99621	4.8563	5.25727	4.86767	-0.295954	-0.0936559
VvCabSauv08_H0005F_047.ver1.0.g058470	ribosomal L22 (chloroplast)	131.624	-1.1585	0.226928	-5.10513	3.30561e-07	9.51731e-06	5.28362	5.56416	5.17082	5.36068	5.2319	4.6481	4.51179	5.26804	4.78741	5.50631	4.76057	5.43225	5.33992	5.67495	5.45256	5.63522	5.68669	5.99083	5.9297	5.80532	5.6104	5.55811	5.56016	5.33495	-0.106485	-0.00473531
VvCabSauv08_H0005F_047.ver1.0.g058620	alpha-expansin 9 precursor family	11.3069	6.5601	1.59596	4.11044	3.94907e-05	0.000617114	0	1.6607	1.41417	1.70074	1.29857	1.20439	2.27127	2.17476	2.00954	1.39256	2.31771	2.51544	0.949168	0.800398	0.518222	0	0	0	1.50303	0.345815	0	1.64353	0	1.09894	1.05028	0.158227
VvCabSauv08_H0005F_047.ver1.0.g058690	heat shock cognate 70 kDa 2-like	10722.5	-0.684308	0.156747	-4.36569	1.2672e-05	0.0002368	8.78881	8.79445	8.98913	8.74799	8.6605	8.4037	8.36071	8.53709	9.05219	9.14189	8.89758	8.88038	8.7251	8.90736	9.20346	9.1744	9.101	9.10687	9.0989	9.15633	9.13671	9.57252	9.64361	9.60585	0.115819	0.662024
VvCabSauv08_H0005F_048.ver1.0.g058750	RING-H2 finger ATL67-like	89.6012	-1.00659	0.20891	-4.81829	1.44795e-06	3.53846e-05	3.45283	3.18948	3.89596	3.98127	3.91585	3.77287	3.64587	3.74878	3.59636	3.53371	3.94558	3.72301	3.56522	4.2714	4.18716	4.54229	4.02884	4.54042	4.1265	4.09871	4.09907	3.56541	3.82039	3.45228	0.221342	-0.395232
VvCabSauv08_H0005F_051.ver1.0.g058850	heavy metal-associated isoprenylated plant 33	47.9343	-1.99899	0.353959	-5.64753	1.6277e-08	6.64298e-07	3.83173	4.76759	2.98835	4.12688	4.5678	4.17586	3.73599	3.62924	3.72704	3.98229	3.76005	3.8501	4.4127	5.11005	5.31836	5.28356	5.60776	5.19724	5.01388	5.02889	5.25113	6.33933	5.82042	6.05221	0.00159016	1.12362
VvCabSauv08_H0005F_051.ver1.0.g058890	DUF399 family (DUF399 and DUF3411)	120.449	0.567466	0.174379	3.25421	0.00113707	0.0100077	2.19759	2.00305	2.14206	2.69151	2.66554	2.473	2.66492	3.06598	2.48121	2.78404	2.83806	3.09463	1.85398	2.08575	2.14769	1.92953	2.04946	2.29781	2.67664	2.68345	2.46889	2.85513	2.72495	2.67885	0.791341	0.723841
VvCabSauv08_H0005F_054.ver1.0.g058940	probably inactive leucine-rich repeat receptor kinase IMK2	215.601	-1.17321	0.174246	-6.73306	1.66129e-11	1.34577e-09	2.49667	2.83515	2.50895	2.41852	2.42436	2.2679	2.01024	2.52466	2.48862	2.03575	2.36736	1.97461	3.0136	3.28996	3.27951	3.11103	3.28024	3.03555	2.89811	3.09346	2.84155	3.13156	3.0442	3.1011	-0.487682	-0.102068
VvCabSauv08_H0005F_054.ver1.0.g058960	sorting nexin 2B	495.875	-0.57746	0.128633	-4.48922	7.14852e-06	0.000142903	4.47591	4.38506	4.42811	4.63441	4.37648	4.12582	4.26186	4.52072	4.3141	4.40325	4.51931	4.59631	4.4011	4.53827	4.61365	4.85975	4.63212	4.54604	5.2342	4.82244	4.73023	4.72611	4.79989	4.71655	0.0765945	0.229847
VvCabSauv08_H0005F_054.ver1.0.g058970	inhibitor of trypsin and hageman factor	95.7968	-1.60977	0.385546	-4.1753	2.97596e-05	0.000491814	5.88221	6.9718	5.46429	5.32001	6.37252	5.37929	4.74321	4.44716	4.66605	4.34311	4.92757	4.86381	5.68374	5.9856	5.24786	6.13601	6.17816	5.42497	5.75121	5.29101	5.04186	4.97075	5.20831	5.36051	-1.3946	-0.459211
VvCabSauv08_H0005F_054.ver1.0.g058990	Integrase-type DNA-binding superfamily	225.601	-0.728988	0.201718	-3.6139	0.000301625	0.00338814	4.03837	4.2645	4.11078	4.31897	4.59082	4.20883	3.82378	4.22197	3.95062	4.69259	4.35608	4.26087	3.78928	4.22745	4.12662	4.41474	4.51685	4.46342	4.42213	4.79899	4.28051	4.32522	4.74655	4.05493	0.298626	0.32778
VvCabSauv08_H0005F_054.ver1.0.g059100	GDA1 CD39 nucleoside phosphatase family	179.83	-0.575394	0.138831	-4.14457	3.40459e-05	0.00054908	2.87267	2.94066	2.9625	2.86167	2.98636	2.73131	3.05709	2.97621	2.90986	2.92147	3.00869	3.02881	2.90002	3.02399	3.26983	3.47063	3.1975	3.13973	3.51611	3.31221	3.05915	3.52228	3.35775	3.19458	0.0610458	0.293592
VvCabSauv08_H0005F_054.ver1.0.g059280	UTP--glucose-1-phosphate uridylyltransferase chloroplastic	84.4706	0.744188	0.281324	2.64531	0.00816172	0.0480558	2.18617	2.21057	2.00182	2.12654	1.76251	1.93333	1.89299	2.27691	2.47525	2.59828	2.30537	2.52971	1.6074	2.04397	1.93693	1.56445	1.54398	1.45126	2.48421	1.77586	1.52077	2.02942	2.04561	1.75573	0.34493	0.0808149
VvCabSauv08_H0005F_054.ver1.0.g059550	transducin family	222.578	0.560924	0.15669	3.57983	0.00034382	0.00377381	2.93739	3.01218	3.16134	3.11832	3.0667	3.02132	3.48843	3.33764	3.20774	2.99297	3.37492	3.58008	2.42009	2.50304	2.59243	2.44311	2.44821	3.01542	2.84219	2.67192	2.86445	2.66588	2.61828	2.63994	0.279024	0.13618
VvCabSauv08_H0005F_054.ver1.0.g059560	omega-3 fatty acid chloroplastic-like	111.131	1.33454	0.507136	2.63152	0.00850036	0.0495688	3.60286	3.03446	3.38351	2.80961	3.36692	3.36845	2.89042	3.60627	3.71599	5.33162	3.52584	3.26053	2.47796	3.01297	2.3288	1.60858	2.50093	2.07616	2.72271	1.89349	2.57961	1.97994	2.41189	1.92795	0.699055	-0.499983
VvCabSauv08_H0005F_054.ver1.0.g059570	N-(5-phosphoribosyl)anthranilate isomerase	55.5562	0.676518	0.239033	2.83023	0.00465152	0.0310681	2.99938	2.82738	2.80308	3.47366	3.17514	3.1252	3.2961	3.1422	3.23434	2.94514	3.27592	3.3298	2.48463	2.58144	2.67855	2.79434	2.03257	2.42069	2.35575	2.62673	2.74703	2.83156	2.84171	2.96788	0.30701	0.298842
VvCabSauv08_H0005F_054.ver1.0.g059580	zinc finger CCCH domain-containing 29-like	910.768	-1.10407	0.383411	-2.8796	0.00398183	0.0274033	5.24228	4.7535	5.23159	4.98534	5.03066	5.37463	3.99142	5.70892	5.08103	6.25254	5.46712	5.0301	4.95827	5.5533	5.72975	5.53089	6.21613	5.92862	5.52211	6.33149	5.84264	4.49527	5.42105	4.70181	0.507465	-0.541065
VvCabSauv08_H0005F_054.ver1.0.g059610	double Clp-N motif P-loop nucleoside triphosphate hydrolase superfamily	230.278	-1.13726	0.399146	-2.84923	0.00438245	0.0295905	2.53981	3.02222	2.22045	2.66777	3.14099	2.60283	2.36741	2.6268	1.55512	1.41388	2.27816	2.26534	3.23333	3.45179	3.4559	2.15185	3.24406	3.32543	2.61406	2.85924	3.68432	2.58423	2.28554	2.56407	-0.608368	-0.902395
VvCabSauv08_H0005F_054.ver1.0.g059630	NLI interacting factor family	271.463	-0.357942	0.122608	-2.91939	0.00350717	0.024686	4.41789	4.59655	4.30047	4.48931	4.81032	4.75803	4.64547	4.90308	4.79074	4.76815	4.9692	4.95952	4.48756	4.88258	4.54628	4.92888	4.89171	4.85656	5.21879	5.12262	4.94276	4.91055	5.0879	4.75306	0.460653	0.27836
VvCabSauv08_H0005F_054.ver1.0.g059650	phosphoinositide-specific phospholipase C family	140.226	-1.59636	0.332834	-4.79625	1.61663e-06	3.87125e-05	2.48235	1.81658	1.72991	2.63467	1.92179	1.90724	2.0661	2.57873	2.21896	2.4513	2.68974	2.80446	2.26891	2.08112	2.76792	3.82434	3.01482	3.43287	4.12061	4.33203	3.36999	3.95611	3.93023	3.70227	0.638889	1.49022
VvCabSauv08_H0005F_054.ver1.0.g059670	EARLY FLOWERING 4	98.5423	-1.32466	0.29071	-4.55664	5.19776e-06	0.000108046	3.78478	3.72265	3.61388	4.58608	4.60695	3.90427	4.09287	4.2634	3.24456	3.8022	3.78773	4.87053	4.68471	4.9738	4.97611	4.97038	5.04507	4.80925	4.50411	4.91734	4.67414	4.46547	4.79827	4.21937	0.446379	-0.383841
VvCabSauv08_H0005F_054.ver1.0.g059870	clathrin light chain 2-like	3146.59	-1.04398	0.097505	-10.7069	9.44365e-27	5.0618e-24	7.77308	7.93514	7.62764	7.89533	7.87231	7.6876	7.78515	7.92618	7.71675	7.62192	7.86941	7.67989	8.32005	8.40493	8.46947	8.75838	8.53182	8.52141	8.79693	8.77794	8.59138	8.67343	8.76991	8.58931	-0.0548829	0.279399
VvCabSauv08_H0005F_054.ver1.0.g059960	auxin transporter 4	248.784	-1.47276	0.261855	-5.62434	1.86215e-08	7.50461e-07	3.81971	4.66756	3.78237	3.83011	3.95063	3.74201	3.52082	3.06429	3.3353	3.93201	3.62081	3.53317	4.0874	4.20263	4.44152	4.34223	4.20915	4.80978	4.42715	4.54912	4.94162	5.17262	4.63338	5.01122	-0.394553	0.695218
VvCabSauv08_H0006F_012.ver1.0.g060210	S-adenosyl-L-methionine-dependent methyltransferases superfamily	578.837	-0.783679	0.295719	-2.65008	0.0080472	0.0475429	5.20588	5.38088	5.40921	4.88177	5.46031	4.78889	5.07623	4.41419	4.60842	4.21585	4.62328	5.01595	5.44525	6.06259	4.67266	5.07406	5.57351	5.0613	5.20554	4.42706	5.23878	4.43849	4.3887	4.05225	-0.713626	-1.10035
VvCabSauv08_H0006F_012.ver1.0.g060320	myb-related Myb4-like	351.148	1.52416	0.30259	5.03705	4.7276e-07	1.30756e-05	5.7431	4.89227	4.94838	5.74723	5.08989	5.50285	5.73741	6.07328	5.97906	6.93597	6.0811	6.24221	3.69666	4.58594	4.19885	4.14974	4.40494	4.09555	4.99777	4.78305	4.11411	4.56005	4.83692	4.90915	1.22518	0.608224
VvCabSauv08_H0006F_012.ver1.0.g060380	inorganic phosphate transporter 1-4-like	259.508	0.8359	0.2917	2.86561	0.00416201	0.0284304	4.88539	4.35094	4.66771	4.08163	4.2263	4.78894	4.187	4.74648	4.39686	4.59662	4.66746	4.63966	3.374	4.01627	3.69251	2.66894	3.9643	3.44006	3.3845	2.77014	3.18272	2.74976	2.18866	2.18623	-0.000101805	-1.31938
VvCabSauv08_H0006F_012.ver1.0.g060400	serine threonine- phosphatase PP1	141.594	-1.06382	0.255953	-4.1563	3.23448e-05	0.000526955	3.69207	3.49796	3.55778	4.01102	3.79694	3.24432	3.6171	3.48885	2.93326	3.40748	3.58775	3.60223	3.86598	3.72084	4.54881	4.10861	3.71751	4.49341	4.38423	3.96509	4.17087	4.29801	4.42141	4.03443	-0.0501148	0.206072
VvCabSauv08_H0006F_012.ver1.0.g060420	proline-rich cell wall -like precursor	404.831	-3.99771	1.34339	-2.97584	0.00292192	0.0213517	4.4217	4.56611	4.78705	3.1297	4.61221	3.68439	2.1309	0	4.28669	0	0	3.2089	6.61209	6.62462	7.12685	6.57251	6.80205	6.64924	5.8167	5.5419	6.84887	4.67105	5.36633	5.44789	-3.52199	-1.6261
VvCabSauv08_H0006F_012.ver1.0.g060440	SignalP-noTM (SIGNALP_EUK)	29785.4	-0.674188	0.133079	-5.06607	4.06103e-07	1.14564e-05	12.0163	12.1243	11.7064	11.9659	11.7095	11.3901	11.6819	11.8819	11.6992	11.7027	11.9589	11.7723	12.4877	12.5381	12.273	12.2293	12.1579	12.1754	12.5382	12.0318	12.1436	12.4863	12.3729	12.3284	-0.137692	-0.0370591
VvCabSauv08_H0006F_012.ver1.0.g060450	extensin-like repeat	97785.3	-2.66053	0.224098	-11.8721	1.65208e-32	1.56267e-29	13.1572	13.0264	13.254	12.8227	12.9205	12.7599	12.286	11.7294	11.4304	11.1769	10.9428	10.4301	13.756	14.1264	14.11	14.3717	14.1986	14.265	13.9864	13.9154	14.3028	12.9368	13.2265	13.6147	-2.29595	-0.738124
VvCabSauv08_H0006F_012.ver1.0.g060460	extensin-like repeat	22553.4	-0.915694	0.226185	-4.04843	5.1563e-05	0.000773806	12.0458	12.4925	11.6122	10.4711	11.4283	11.4662	11.7585	11.6605	11.6325	11.373	11.6141	11.5752	12.2243	11.9768	12.3793	12.537	12.4166	12.0747	11.9481	12.1374	11.9678	12.2868	12.2628	12.2125	-0.529412	0.0605719
VvCabSauv08_H0006F_025.ver1.0.g060560	Ferredoxin-dependent glutamate synthase 2	14.1096	-3.26175	0.67723	-4.81631	1.46239e-06	3.56291e-05	2.31636	2.98236	2.87656	2.27704	2.03364	2.58221	1.37483	1.76693	0	1.69669	1.34526	2.58605	3.18237	3.55803	3.56167	4.13116	3.25925	3.09241	3.66632	2.95458	3.56964	2.58269	3.45422	3.7059	-0.849089	-0.186415
VvCabSauv08_H0006F_025.ver1.0.g060660	proline-rich cell wall -like precursor	4039.68	-2.0767	0.205347	-10.1131	4.83154e-24	2.25192e-21	10.7429	10.3252	10.0938	10.0015	9.84252	9.68899	9.24605	8.74161	8.55644	7.75963	7.95327	7.94823	10.9959	10.8814	10.982	10.6011	10.7697	10.7698	10.1047	9.93281	10.7643	9.44962	9.20924	9.40508	-2.50023	-1.59847
VvCabSauv08_H0006F_025.ver1.0.g060670	repetitive proline-rich cell wall 2	234711	-0.983576	0.136526	-7.20429	5.83484e-13	6.07276e-11	15.3681	15.2678	15.4508	15.4035	15.3964	15.321	15.4374	15.2154	15.1387	15.2457	15.2217	14.9951	15.6038	15.8173	15.9206	16.0503	15.9608	16.0278	15.719	15.8	15.9906	15.4774	15.619	15.9147	-0.208029	-0.11026
VvCabSauv08_H0006F_025.ver1.0.g060690	ethylene-responsive transcription factor 1B-like	9.54876	3.35574	1.22165	2.74688	0.0060165	0.0379915	1.55701	0.742232	0.920873	1.46996	0.975299	1.83892	1.16747	1.01801	2.45134	3.19396	2.00995	2.3193	0.220961	0	0.494548	0	0	0.687479	0.283141	0.635463	0	0	0.544665	0.73637	1.43437	0.188509
VvCabSauv08_H0006F_033.ver1.0.g060910	enoyl- hydratase isomerase family	12.4657	-2.84308	0.930326	-3.05601	0.00224306	0.0172734	0.350564	0.124312	0	0.141859	0	0.318768	0	0.152405	0.397835	0.42107	0.353784	0.963962	0.749894	0.877751	0.408753	0.595399	0.865232	1.17566	0.597544	1.34946	0.495094	1.64166	1.78165	1.4732	0.421313	0.953369
VvCabSauv08_H0006F_033.ver1.0.g060970	plant T32M21-140	101.74	-1.11969	0.345208	-3.24353	0.0011806	0.0103371	1.93133	1.95462	1.34398	1.6595	2.09318	1.69005	2.38769	2.16482	2.08877	1.99538	2.35049	1.50156	2.39461	1.92684	2.99875	2.85649	2.63341	3.31257	3.18799	3.47773	3.02467	3.34548	3.41686	3.42409	0.205834	0.955413
VvCabSauv08_H0006F_033.ver1.0.g061060	Cellulose synthase G2	210.826	-0.815826	0.190124	-4.29102	1.77851e-05	0.000316355	3.90525	3.80999	3.99081	3.64702	3.83381	3.70625	3.35075	3.2765	3.28458	3.65338	3.17206	3.32065	3.83028	3.80581	3.94284	4.03413	3.75267	3.67172	3.83562	3.64712	4.0925	3.66297	3.83328	3.95056	-0.519988	-0.0440424
VvCabSauv08_H0006F_033.ver1.0.g061090	cellulose synthase G2	457.938	0.767337	0.189412	4.05115	5.09661e-05	0.00076592	4.23458	3.71505	4.16277	4.59134	4.43496	4.83519	4.91149	5.14054	4.91839	5.24286	5.17001	5.09675	3.54968	4.15439	4.01696	3.47882	4.19323	4.30314	4.24923	4.18548	3.95309	4.33321	4.25693	4.05523	1.13241	0.308112
VvCabSauv08_H0006F_033.ver1.0.g061100	Cellulose synthase G2	251.999	1.73949	0.260346	6.68145	2.36585e-11	1.87313e-09	2.70091	2.91896	3.39388	3.05036	3.20002	3.43399	3.45523	3.13947	3.78612	3.58894	3.46342	3.4466	1.98038	2.45234	1.84205	1.58584	2.07135	1.8533	1.90531	1.52669	1.75588	1.50491	1.71456	1.43747	0.495068	-0.539277
VvCabSauv08_H0006F_033.ver1.0.g061120	inhibitor of trypsin and hageman factor	109.386	5.16029	0.813309	6.34481	2.22694e-10	1.40704e-08	5.16364	4.02847	4.82384	6.17555	5.47957	6.77242	6.41487	7.41319	7.52319	7.69855	7.66863	8.02915	0	5.05904	4.38519	1.74199	1.66004	2.88995	4.73355	4.27938	2.09403	4.84006	5.48615	5.11265	3.12679	1.99821
VvCabSauv08_H0006F_033.ver1.0.g061210	TRAF-like superfamily	996.319	-0.229194	0.0802119	-2.85736	0.00427177	0.0290245	4.59092	4.66471	4.50324	4.8301	4.75149	4.74542	4.83873	4.97068	4.70694	4.82886	4.88791	4.70953	4.50219	4.75754	4.76189	4.75595	4.89965	4.82554	5.13674	4.99648	5.08776	5.26721	5.20154	5.16925	0.222475	0.538791
VvCabSauv08_H0006F_033.ver1.0.g061260	CWF19 2	366.15	0.444295	0.120853	3.67634	0.000236609	0.00276804	3.17639	3.43175	3.33505	3.91679	3.89171	3.81255	4.13492	4.09095	3.98539	3.88234	4.00805	4.29702	3.1146	3.54046	3.79231	3.21183	3.48817	3.59154	3.89385	3.69454	3.79803	3.92225	3.82171	3.74971	0.748071	0.348767
VvCabSauv08_H0006F_033.ver1.0.g061320	probable ureidoglycolate hydrolase	474.04	-0.66768	0.171944	-3.88312	0.000103124	0.00138475	5.03409	4.98989	5.09047	4.71299	4.70069	4.89239	5.19137	4.61162	4.70888	4.73032	4.73165	4.62639	5.21282	5.18763	5.71132	5.11146	5.27382	5.44763	5.24189	5.24821	5.193	5.1945	5.48342	5.22257	-0.342032	-0.0704251
VvCabSauv08_H0006F_033.ver1.0.g061350	isCO large subunit-binding subunit alpha	202.772	1.2393	0.244609	5.06644	4.05319e-07	1.14443e-05	2.72469	2.94916	3.19394	2.9714	3.3476	3.36674	3.23477	3.30242	3.12358	2.76798	3.08498	3.18904	2.38037	2.95349	2.22494	1.85476	2.00063	2.11404	1.71837	1.31555	2.16512	1.67635	1.6865	1.61882	0.0580742	-0.859038
VvCabSauv08_H0006F_033.ver1.0.g061360	P-loop nucleoside triphosphate hydrolase superfamily	273.947	-0.564559	0.152725	-3.69658	0.000218522	0.00258751	2.69565	2.95141	2.63748	2.54399	2.87927	2.7899	2.71739	2.56901	2.43162	2.68701	2.60829	2.66752	2.57823	3.13641	2.73485	2.91164	2.75722	2.88922	2.76123	2.77176	2.98289	2.88076	2.88551	2.87567	-0.10724	0.0641505
VvCabSauv08_H0006F_033.ver1.0.g061380	histone H1	859.177	1.3424	0.201115	6.67479	2.47588e-11	1.94306e-09	6.26799	6.72737	6.63983	6.77269	6.8896	7.2847	7.06088	7.47038	7.27939	7.40505	7.45815	7.49255	6.23533	6.58476	5.64798	5.36994	5.87688	5.84634	5.8636	5.64231	5.61086	6.62385	6.29535	6.55089	0.906852	0.334004
VvCabSauv08_H0006F_033.ver1.0.g061420	DNA-directed RNA polymerase V subunit 7-like	100.878	-0.60971	0.196791	-3.09826	0.00194658	0.0153927	4.16072	4.24089	3.73206	4.12668	4.2175	4.03946	3.99804	4.06431	3.60434	3.72963	4.24883	4.37905	3.90712	4.0792	4.29425	4.44326	3.91853	4.33834	4.20567	4.08727	4.19322	4.55184	4.55	4.36638	0.0746129	0.395886
VvCabSauv08_H0006F_033.ver1.0.g061430	Ankyrin repeat-containing	6.50542	-5.8809	1.71473	-3.42963	0.000604397	0.0060271	0	0	0	0.527959	0.513481	0.435436	0	0	0	0.562072	0.260947	0.404698	0.456632	0.738774	0	0.807146	0	0.512904	0	0.355818	0.784161	0.846179	0.932618	0.628282	0.409239	0.403891
VvCabSauv08_H0006F_033.ver1.0.g061440	prenylated rab acceptor family	98.4969	-0.57662	0.213723	-2.69799	0.00697604	0.0426382	4.44617	4.39876	4.10419	4.28114	3.9125	3.88012	3.80928	3.98235	4.4852	4.22102	3.9444	4.35493	4.37646	4.38734	4.59026	4.62357	4.42103	4.2619	4.64375	4.61818	4.4087	4.89082	4.87345	4.60883	-0.142921	0.339675
VvCabSauv08_H0006F_033.ver1.0.g061480	transport SEC23	183.182	-0.370515	0.138494	-2.67531	0.00746605	0.0448884	2.79742	2.79842	2.73374	2.76066	2.82544	2.7084	2.89455	2.83902	2.99375	3.1623	3.16189	3.20393	2.87316	2.99267	3.06131	3.01087	3.06703	2.99067	3.4303	3.16726	3.2005	3.97999	3.45933	3.73191	0.399511	0.748027
VvCabSauv08_H0006F_033.ver1.0.g061510	auxin-induced 22B	242.36	1.7553	0.385618	4.55192	5.31577e-06	0.000109851	5.27288	4.9113	5.7547	4.7865	5.50195	6.29813	6.08474	5.31851	5.93948	6.67274	6.44098	6.55677	4.50567	5.19591	3.85922	3.47756	4.1969	3.96438	3.511	2.90218	3.78591	5.50478	5.4393	5.29314	1.24387	0.892141
VvCabSauv08_H0006F_033.ver1.0.g061600	CBL-interacting kinase 4	428.615	-0.768023	0.212254	-3.61842	0.000296409	0.00334356	4.58414	4.35969	4.7973	4.93862	4.58888	5.082	4.77575	4.62029	4.70712	4.17969	4.52579	3.67543	5.39966	5.0781	5.3101	5.04298	5.28024	5.31705	5.35879	5.11502	5.33757	4.96156	5.16176	4.8403	-0.453403	-0.274747
VvCabSauv08_H0006F_033.ver1.0.g061650	3-ketoacyl- synthase 11-like	584.383	1.84704	0.232532	7.94315	1.97109e-15	3.0922e-13	5.99962	5.5715	5.93721	6.12824	5.54069	5.42244	5.86299	5.77543	6.20596	6.06941	5.91912	5.76634	4.47144	5.19767	4.15749	3.84161	4.01134	3.99614	4.2529	4.09083	3.90327	3.14337	3.35184	2.9123	0.0821792	-1.47303
VvCabSauv08_H0006F_033.ver1.0.g061860	calcium-transporting ATPase plasma membrane-type	8.97931	-6.05428	1.76547	-3.42927	0.000605204	0.00603328	0	0.0680847	0.0383505	0	0.0495332	0	0	0.0192507	0	0	0	0.0494956	0.26245	0.0499917	0.29598	0.404457	0.0987887	0.168913	0.357198	0.35168	0	0.184792	0.146165	0.153528	-0.0189799	-0.0413124
VvCabSauv08_H0006F_033.ver1.0.g061910	ATP sulfurylase 1	377.611	1.88748	0.270136	6.98713	2.80567e-12	2.6003e-10	5.82923	5.01604	5.3137	5.36343	5.36138	5.27397	5.50029	5.74588	5.71525	5.52328	5.66361	5.55093	3.5085	3.72875	3.21342	3.6895	4.02496	2.87896	4.2447	3.75107	3.28049	3.90337	3.44854	3.68867	0.192952	0.196636
VvCabSauv08_H0006F_033.ver1.0.g061980	transmembrane emp24 domain-containing p24beta3-like	665.771	-0.521876	0.143049	-3.64823	0.000264054	0.00302206	6.64049	7.00183	6.62745	6.50456	6.5013	6.4579	6.34579	6.40509	6.30781	6.5375	6.45503	6.44589	6.47966	6.49405	6.5411	6.8622	6.60933	6.35744	6.89247	6.84149	6.59058	6.87703	7.03666	6.60379	-0.277115	0.334227
VvCabSauv08_H0006F_033.ver1.0.g062010	DNAJ heat shock N-terminal domain-containing	5369.64	1.55273	0.196336	7.90854	2.60425e-15	4.00731e-13	8.75313	8.60668	9.12697	9.71514	9.51715	8.90313	9.20225	9.65868	9.45595	9.40073	9.51498	9.45405	7.63179	8.45274	8.27468	7.44618	7.58704	7.91671	7.58186	8.20614	7.92919	7.99382	7.83525	7.60784	0.627665	-0.307429
VvCabSauv08_H0006F_033.ver1.0.g062130	zinc C3HC4 type (RING finger)	28.5505	-1.89108	0.459215	-4.11808	3.82036e-05	0.000601876	3.21872	3.53261	2.80913	2.53391	2.68518	2.13164	2.45218	2.66935	1.96547	3.28449	2.67095	2.9345	3.16582	2.8041	4.10518	4.15014	3.80461	3.32637	3.43192	4.20547	3.67027	2.35929	3.04802	1.88195	-0.223504	-0.928614
VvCabSauv08_H0006F_034.ver1.0.g062430	TMV resistance N-like	93.2777	1.38094	0.207584	6.65242	2.88317e-11	2.22357e-09	1.95838	1.57769	1.66255	1.96595	1.83429	1.97135	2.21648	2.23019	2.08086	1.7914	2.06309	1.93976	0.936095	1.06801	1.24326	1.1911	1.17333	0.886304	1.13318	1.20974	1.14728	0.944466	0.783587	0.761119	0.198543	-0.252732
VvCabSauv08_H0006F_034.ver1.0.g062490	TMV resistance N	61.5511	1.83957	0.322697	5.70062	1.19373e-08	5.09833e-07	1.85309	1.78229	1.77775	1.99854	1.84146	1.64943	2.13513	1.97647	2.12935	1.7576	1.74429	1.88434	1.29567	0.905811	0.625879	1.10279	0.687931	0.655423	1.3829	0.906357	1.36108	1.66062	1.53527	1.44867	-0.00896796	0.605736
VvCabSauv08_H0006F_034.ver1.0.g062500	cysteine-rich receptor kinase 10	83.2652	1.39532	0.237596	5.87267	4.28828e-09	2.05838e-07	2.19175	2.3679	2.40467	2.45346	2.23885	2.70224	2.65445	2.62042	2.96798	2.68308	2.82702	2.9567	1.53335	1.68626	1.38718	1.60219	1.47776	1.45921	1.76968	1.46129	1.62601	1.81169	2.14986	1.94937	0.500826	0.434711
VvCabSauv08_H0006F_034.ver1.0.g062590	7-hydroxymethyl chlorophyll a chloroplastic	51.3083	1.38337	0.379122	3.64887	0.000263393	0.00301601	2.6743	2.67725	2.34458	2.3758	3.12884	2.95416	3.38235	2.81808	2.83507	2.5864	3.23257	3.33332	1.79953	2.02369	2.63254	1.78567	1.36538	1.99553	1.61248	1.76257	1.9825	1.76613	0.956703	1.9314	0.485388	-0.600508
VvCabSauv08_H0006F_034.ver1.0.g062700	glycosyltransferase family 64 C5	35.0458	1.45947	0.35748	4.08267	4.45203e-05	0.000684076	1.48791	1.59289	1.98328	1.77288	1.86649	1.84451	1.79723	1.70745	1.84788	1.44441	1.77198	1.87404	0.702982	0.766687	0.429013	0.382288	1.04741	0.921614	0.912897	1.20187	1.00516	1.6188	1.20231	1.52472	0.00878681	0.815719
VvCabSauv08_H0006F_034.ver1.0.g062800	small acidic 1	348.366	-0.493044	0.116189	-4.24348	2.20082e-05	0.000382793	7.81722	8.16124	7.95198	8.24324	8.1372	8.1648	8.0667	8.07869	8.12972	7.71255	8.10179	8.22268	8.06549	8.26618	8.21609	8.38312	8.2801	8.37442	8.03142	8.33307	8.15437	8.27088	8.067	7.96043	0.0355279	-0.0831533
VvCabSauv08_H0006F_034.ver1.0.g062870	Ammonium transporter 1 member 1	385.081	1.28739	0.27805	4.63006	3.65554e-06	7.86895e-05	4.79262	5.10532	4.84351	5.01955	4.9099	4.86104	5.04277	5.17538	5.33697	5.21891	5.11472	4.99258	4.22636	5.11486	3.81378	3.57525	4.09648	3.43229	4.39924	3.54052	3.58894	3.21391	3.50202	2.85467	0.194924	-1.1948
VvCabSauv08_H0007F_007.ver1.0.g063040	cold regulated 27	100.817	1.0667	0.233497	4.56836	4.91553e-06	0.000102852	4.37676	4.05305	4.56003	4.95336	4.45082	4.43639	4.41071	4.68739	4.71041	4.72066	4.87607	4.73903	3.55196	3.10171	2.81774	3.40076	3.47954	3.2567	3.6838	3.63333	3.43711	3.69674	3.47278	3.6748	0.448639	0.457637
VvCabSauv08_H0007F_007.ver1.0.g063060	B-box zinc finger 19-like	82.9435	0.724868	0.238796	3.03551	0.00240133	0.0183393	3.55531	3.98304	3.74492	4.29881	4.35829	4.50537	4.31981	4.60583	3.9691	3.45122	4.09417	4.22335	3.44002	3.86492	3.56146	3.25035	3.34145	3.64439	3.28052	3.73431	3.49651	3.75087	3.41392	3.07385	0.161821	-0.209249
VvCabSauv08_H0007F_007.ver1.0.g063120	NAD(P)-binding rossmann-fold	18.2128	1.42783	0.440665	3.24017	0.00119459	0.0104283	2.46943	2.12122	2.16255	2.09594	1.87792	2.21987	1.79216	2.18576	2.00052	1.96601	1.91803	1.76578	1.43066	1.38025	1.78093	0.710086	1.08456	1.03802	0.689112	0.631153	0.482404	1.17972	0.953862	1.10186	-0.367791	-0.452134
VvCabSauv08_H0007F_007.ver1.0.g063180	Basic-leucine zipper (bZIP) transcription factor family	1572.34	-0.372364	0.0855838	-4.35087	1.35601e-05	0.000250907	6.11821	6.18445	6.09363	6.30373	6.24078	6.04644	6.15081	6.28378	6.21386	6.46871	6.34598	6.28805	6.1338	6.32686	6.34215	6.32464	6.32301	6.39229	6.7008	6.41232	6.5276	6.5483	6.55953	6.53976	0.235484	0.281592
VvCabSauv08_H0007F_007.ver1.0.g063370	pentatricopeptide repeat-containing At5g04780	6.27089	-6.28866	2.09221	-3.00575	0.00264922	0.0197678	0.895559	1.42137	1.11126	0.683499	0	0.745026	0	0	0	0.679267	0	0	0.825842	1.16367	0.578326	0.621223	0.712501	1.37199	0	0	0	1.34951	0	0	-0.916309	-0.40611
VvCabSauv08_H0007F_007.ver1.0.g063550	pentatricopeptide repeat-containing chloroplastic isoform X1	47.6328	0.94639	0.287661	3.28995	0.00100204	0.00902935	2.3678	2.60347	2.98781	2.82075	2.86572	3.16293	3.05297	3.09543	2.7246	2.69152	2.96398	2.92275	2.27376	2.79988	2.29955	2.05083	1.82298	2.04492	2.20396	1.52678	2.13427	1.89545	1.88345	1.72126	0.20639	-0.62434
VvCabSauv08_H0007F_007.ver1.0.g063630	calcium-binding EF hand family	924.276	0.781452	0.156968	4.97842	6.41068e-07	1.72381e-05	6.57945	6.15796	6.4096	6.61585	6.53279	6.61993	6.62027	7.13784	6.68311	7.36126	7.05227	7.06329	5.24987	5.96452	5.95535	5.70903	5.83678	5.90242	6.15531	6.04831	5.92627	6.34405	6.46818	6.29223	0.776605	0.644904
VvCabSauv08_H0007F_007.ver1.0.g063680	5 -methylthioadenosine S-adenosylhomocysteine nucleosidase 2-like	1594.68	-0.352893	0.0844471	-4.17887	2.92964e-05	0.000485405	7.79461	7.69532	7.86676	7.89396	7.7286	7.80882	7.60214	7.69132	7.61602	7.68	7.65471	7.66965	7.48694	7.58525	7.73686	7.68811	7.75948	7.79739	7.58476	7.68293	7.77659	7.82984	7.8762	7.75677	-0.117443	0.217922
VvCabSauv08_H0007F_007.ver1.0.g063700	ER lumen retaining receptor	588.133	-0.523614	0.0944918	-5.54137	3.0012e-08	1.1573e-06	5.91787	6.07568	6.02753	6.0472	6.152	6.21291	6.11184	6.10742	6.14842	6.08502	6.07275	6.08838	6.22914	6.33591	6.26761	6.4685	6.37102	6.36709	6.52355	6.3834	6.29621	6.64143	6.59247	6.72805	0.0750231	0.37643
VvCabSauv08_H0007F_023.ver1.0.g064210	MATE efflux family	80.6716	0.875645	0.254357	3.44258	0.000576198	0.00580167	2.88822	2.97133	3.09147	3.20391	2.85158	2.4646	2.72927	2.98522	2.74263	3.61471	3.12091	3.25482	1.92636	2.46238	2.33845	1.90523	1.8734	2.00278	2.17904	1.91789	1.8961	2.49284	2.63928	2.2141	0.346477	0.206341
VvCabSauv08_H0007F_023.ver1.0.g064230	squalene synthase	740.821	0.357381	0.112941	3.16431	0.00155452	0.0128982	6.17436	6.2737	6.33043	6.31982	6.3505	6.22119	6.13083	6.23354	5.94986	5.59958	5.99249	6.15756	5.58575	6.12489	5.67061	5.4192	5.69329	5.41681	5.41562	5.2815	5.44405	4.9932	5.08178	4.78914	-0.342952	-0.83904
VvCabSauv08_H0007F_023.ver1.0.g064260	GATA transcription factor 7-like	15.6739	6.93115	1.92806	3.59488	0.000324535	0.0036052	1.82355	1.16508	1.06857	1.23244	2.35834	2.23344	1.37709	2.27737	2.28333	2.21682	1.95039	0	0	0	0	0	0	0	0	0.661554	0	0.606102	2.30774	0	0.0366695	0.971279
VvCabSauv08_H0007F_023.ver1.0.g064290	altered inheritance of mitochondria	876.443	-0.419985	0.0711972	-5.8989	3.65942e-09	1.80138e-07	6.71954	6.87651	6.82847	7.03627	6.90427	6.86234	6.79926	6.95416	6.84884	7.12118	7.03625	7.12757	6.5552	6.83927	6.78286	7.02827	6.92429	7.18511	7.22616	7.16764	7.17636	8.02147	7.90015	7.87061	0.286828	1.20497
VvCabSauv08_H0007F_027.ver1.0.g064350	glycerol-3-phosphate acyltransferase 3	491.724	-0.490998	0.0930543	-5.27647	1.31694e-07	4.2523e-06	5.32648	5.37148	5.33589	5.19682	5.23137	5.16528	5.19359	5.34422	5.07657	5.21003	5.10406	5.09994	5.31706	5.43821	5.42033	5.45637	5.36182	5.53307	5.44628	5.54021	5.42307	5.39357	5.48488	5.27899	-0.206604	-0.00605109
VvCabSauv08_H0007F_027.ver1.0.g064370	vestitone reductase-related family	163.685	1.20089	0.164505	7.30001	2.87749e-13	3.13695e-11	3.8642	3.89883	3.95803	4.29057	4.39502	4.03957	4.20801	4.71896	4.24455	3.98396	4.36585	4.16801	3.19945	3.75959	3.52203	3.06524	2.85803	3.28675	3.58285	3.43786	3.40452	3.57673	3.37965	3.38032	0.265586	-0.0481189
VvCabSauv08_H0007F_027.ver1.0.g064390	kinase family	238.984	-0.413537	0.121167	-3.41296	0.00064262	0.00634725	4.45824	4.49511	4.11715	4.26024	4.24833	4.20722	4.03928	4.15138	4.16316	3.82637	4.21381	4.31074	4.16984	4.35348	4.43288	4.20973	4.29995	4.35024	4.34228	4.1816	4.19989	4.40246	4.38602	4.36515	-0.239862	0.0658066
VvCabSauv08_H0007F_027.ver1.0.g064480	expansin-like family	483.537	-1.53387	0.374899	-4.09141	4.28751e-05	0.000662597	6.78019	6.88168	6.06538	6.026	6.10988	5.21978	5.07901	4.37683	4.97901	4.2403	4.96597	5.05808	6.71286	6.88773	5.86661	6.28467	6.42448	5.42305	6.69076	5.63314	5.20855	4.48301	4.73807	4.61111	-1.82097	-1.87834
VvCabSauv08_H0007F_027.ver1.0.g064600	L-ascorbate oxidase homolog	5474.4	-1.35842	0.253841	-5.35147	8.72422e-08	2.95649e-06	8.57227	8.96523	8.77405	8.31498	8.14397	7.82882	7.46067	6.69962	7.84441	8.0347	8.17805	8.07659	8.30105	8.75779	7.92729	8.62951	8.78408	8.08954	8.90002	8.36261	8.14183	8.60941	8.59234	8.64539	-0.674072	0.287001
VvCabSauv08_H0007F_027.ver1.0.g064640	Rop guanine nucleotide exchange factor 1	406.743	-0.721836	0.113736	-6.34658	2.20151e-10	1.39371e-08	4.29189	4.34985	4.28104	4.2745	4.41415	4.12721	4.07978	4.16079	4.13297	4.22484	4.20937	4.12342	4.52471	4.50713	4.55022	4.36457	4.5977	4.77159	4.55782	4.56822	4.68082	4.78629	4.50135	4.53776	-0.121716	0.0811104
VvCabSauv08_H0007F_027.ver1.0.g064660	mobidb-lite (MOBIDB_LITE)	47.9388	-0.689871	0.256585	-2.68867	0.00717382	0.0436125	4.32054	4.37117	4.09815	3.93028	3.59475	4.16917	3.84079	4.33893	3.88014	3.83987	4.41035	3.82332	3.81583	4.31153	4.54738	4.38979	4.46454	4.49358	4.67919	4.64977	4.96806	4.72749	4.52979	4.53771	-0.238769	0.37342
VvCabSauv08_H0007F_027.ver1.0.g064670	Phosphoglycerate mutase family	95.1811	-0.76656	0.23428	-3.27198	0.00106798	0.009501	3.82183	4.0312	3.95251	4.16064	4.08487	4.2103	3.67429	3.44066	3.83909	2.76652	3.22509	3.9323	4.11504	4.01582	4.2143	4.11091	4.21681	4.14459	4.25567	4.03747	3.83655	3.83054	4.02487	3.2495	-0.627211	-0.413417
VvCabSauv08_H0007F_027.ver1.0.g064690	U-box domain-containing 15	27.1742	-2.10804	0.381199	-5.53002	3.2019e-08	1.22733e-06	1.04681	0.806717	0.876087	0.872389	1.10042	0.545323	0.659718	0.656421	0.631147	0.432404	0.553764	0.865133	1.49411	1.74177	1.91612	1.68792	1.6908	1.45624	1.78749	1.45803	1.48301	0.708583	1.11865	0.458775	-0.292771	-0.955329
VvCabSauv08_H0007F_033.ver1.0.g064830	phospholipase A-2-activating	297.086	0.483917	0.153265	3.15738	0.00159192	0.0131264	3.6106	3.62262	3.83962	3.94104	3.85205	3.73675	4.16799	4.21277	3.74999	4.03695	4.09754	4.09808	3.42859	3.28691	3.15454	3.17942	3.35331	3.60456	3.61858	3.45258	3.63879	3.73907	3.58462	3.84988	0.386577	0.434508
VvCabSauv08_H0007F_033.ver1.0.g064840	RING finger 5	103.361	-0.714709	0.264154	-2.70565	0.00681702	0.0418708	4.13882	4.09734	4.19169	3.86491	4.3152	4.34646	3.81422	3.55455	4.24644	3.99918	3.90621	4.22021	3.93078	3.88943	4.48255	4.40985	4.28297	4.37525	4.13688	4.10143	3.29662	4.39384	4.64981	3.82008	-0.100747	0.18699
VvCabSauv08_H0007F_033.ver1.0.g064860	4-hydroxy-3-methylbut-2-enyl diphosphate reductase	7672.59	-0.504944	0.0806841	-6.25829	3.89223e-10	2.33971e-08	8.90655	8.73874	8.95247	8.98765	8.8321	8.82619	8.80062	9.07686	8.62406	8.66744	8.82404	8.91925	8.74127	8.98552	9.11889	9.09563	9.02032	9.19581	9.33524	9.1842	9.24503	9.04865	9.04234	9.0297	-0.0623451	0.0916719
VvCabSauv08_H0007F_033.ver1.0.g065000	mobidb-lite (MOBIDB_LITE), CYTOPLASMIC_DOMAIN (PHOBIUS), TRANSMEMBRANE (PHOBIUS), NON_CYTOPLASMIC_DOMAIN (PHOBIUS)	12.6853	1.41446	0.537031	2.63385	0.00844225	0.0493103	2.51942	2.65014	2.40274	2.73019	2.52975	2.19616	2.37936	2.70379	2.81276	1.85908	1.98807	2.44307	1.82155	2.65601	1.40344	1.12512	2.03925	0.491492	1.48108	1.65436	1.12355	1.79522	1.7188	1.18556	-0.427361	-0.393804
VvCabSauv08_H0007F_033.ver1.0.g065010	Long chain acyl- synthetase 2	57.5852	1.17391	0.405526	2.89479	0.00379414	0.02632	2.64153	2.28335	2.23031	2.56454	2.48421	2.41601	1.88837	2.52812	2.03363	1.85006	2.3697	2.49769	1.69318	1.73397	1.33199	0.525785	1.53203	1.39778	0.899995	1.51522	1.02925	0.752011	0.502079	0.270817	-0.145917	-1.07808
VvCabSauv08_H0007F_034.ver1.0.g065070	carboxylesterase 13	297.494	0.661995	0.16548	4.00044	6.32243e-05	0.000923385	2.67903	2.88512	2.77498	2.7248	2.8427	3.06648	2.9815	3.09403	3.15605	2.83542	3.20666	2.93187	2.20362	2.42758	2.54619	2.42008	2.40411	2.08471	2.45741	2.16399	2.51153	2.63601	2.82137	2.57411	0.211609	0.284703
VvCabSauv08_H0007F_034.ver1.0.g065090	presequence protease chloroplastic mitochondrial-like	681.481	0.812819	0.139334	5.8336	5.42431e-09	2.51726e-07	4.34937	4.2507	4.74907	4.82704	4.69504	4.53646	4.81178	5.04445	4.74957	4.63591	4.79169	4.90697	3.6071	4.32689	4.13891	3.66977	3.85352	4.07263	4.41361	4.04212	4.14009	4.08864	3.95955	3.96559	0.328475	-0.0197074
VvCabSauv08_H0007F_034.ver1.0.g065180	autophagy 2	385.787	0.581665	0.192942	3.01471	0.00257225	0.0193189	3.20614	3.05079	3.19654	2.85991	3.24753	3.21058	3.56532	3.41404	3.28627	3.7821	3.50424	3.64193	2.55953	2.84137	2.74116	2.2032	2.75632	3.05511	3.03809	2.72438	2.91568	3.63732	3.18761	3.44134	0.4916	0.708067
VvCabSauv08_H0007F_034.ver1.0.g065480	U-box domain-containing 26	14.2401	2.35232	0.790014	2.97756	0.0029055	0.0212559	1.70164	1.16589	0.655429	1.26582	1.3403	1.19436	1.99529	1.62151	1.17447	1.3936	0.894535	0.811386	0.489124	0.286205	1.17705	0.777838	0.409038	0	1.01294	0.936585	0.973323	0.615311	1.34617	0.310572	-0.141147	0.106559
VvCabSauv08_H0007F_034.ver1.0.g065570	filament-like plant 7 isoform X2	172.539	-0.736468	0.20902	-3.52343	0.000425998	0.00451254	2.39342	2.49776	2.67439	2.48746	2.77482	2.21409	2.29693	1.98405	2.31056	2.17263	2.24215	2.53524	2.65681	2.93366	2.29589	2.4685	2.7516	2.5994	2.73889	2.35489	2.46367	2.59695	2.35042	2.57606	-0.205185	-0.120977
VvCabSauv08_H0007F_034.ver1.0.g065590	Polyadenylate-binding 2	1403.72	0.366977	0.126933	2.89112	0.00383874	0.0265435	6.0018	6.02941	6.3936	6.18994	6.25292	6.35432	6.4443	6.28745	6.37086	6.46676	6.36887	6.34123	5.48646	6.02423	6.04872	5.78891	5.63818	5.88681	5.9534	5.97288	5.80879	6.08229	6.19534	6.15462	0.250687	0.290949
VvCabSauv08_H0007F_034.ver1.0.g065660	Leucine-rich repeat (LRR) family	140.666	-2.51534	0.456707	-5.50756	3.63834e-08	1.3782e-06	3.33995	4.1284	3.40973	2.82501	3.58836	2.73495	2.11826	2.14022	1.69655	0.800875	1.66867	0.507573	4.34172	4.93597	3.63359	3.45327	4.56925	3.5098	3.53175	3.07097	3.29749	2.92573	2.74092	3.35412	-2.63365	-1.29684
VvCabSauv08_H0007F_034.ver1.0.g065720	cyclin D3-2 family	38.5857	-3.44056	0.561894	-6.12315	9.17459e-10	5.08715e-08	1.95856	2.47724	0.908147	2.0634	2.0558	1.14488	0.597832	0.863719	0.653685	0.253562	0.550533	0.984481	2.54254	3.31184	3.16743	2.37975	3.06786	2.72143	2.74584	2.26019	2.70744	1.97175	1.74137	2.24148	-1.18512	-1.02241
VvCabSauv08_H0007F_034.ver1.0.g065770	probably inactive leucine-rich repeat receptor kinase At3g28040-like precursor	19.956	-1.58683	0.485016	-3.2717	0.00106902	0.00950643	1.4581	1.65988	1.03693	1.47069	1.13862	1.37705	0.492931	0.771039	0.843895	0.611334	0.82131	0.761522	1.61478	2.31915	1.3129	1.16533	1.74374	1.24152	1.02512	1.52322	1.1541	1.49062	1.5617	1.74722	-0.653581	-0.149096
VvCabSauv08_H0007F_034.ver1.0.g065890	transcription factor MYB44-like	43.133	-2.06607	0.528972	-3.90582	9.39074e-05	0.00128186	1.94266	2.08021	1.6481	2.30999	0.792597	2.01385	0.810268	2.22922	1.58053	0.912251	1.90282	2.13977	2.46296	3.01468	2.34837	3.07842	3.19843	2.9088	3.09517	2.71708	3.19893	3.04628	2.59505	3.22323	-0.23871	0.346182
VvCabSauv08_H0007F_034.ver1.0.g065920	cinnamyl alcohol dehydrogenase 1	759.844	1.33183	0.158647	8.39493	4.66162e-17	8.9771e-15	6.27848	5.82629	5.86985	6.59114	6.41475	6.39492	6.56567	6.91682	6.71871	6.77376	7.14806	6.89787	4.99088	5.58876	5.64731	4.89243	5.48522	5.13315	5.87697	5.66329	5.49729	6.19813	6.1754	6.21216	0.94836	0.786243
VvCabSauv08_H0007F_034.ver1.0.g065930	RNA pseudouridine synthase mitochondrial	20.7551	1.17077	0.437996	2.67302	0.00751726	0.0451132	1.16749	1.61732	1.42371	1.49864	1.39824	1.42638	1.5047	1.7924	1.27221	1.68941	1.46934	1.5451	0.944736	1.27875	0.9302	0.239306	1.10441	0.767562	1.09865	1.20082	1.27115	1.62824	1.27716	1.01634	0.165109	0.256016
VvCabSauv08_H0007F_034.ver1.0.g066120	DNA repair REV1 isoform X1	100.253	1.76949	0.436001	4.05845	4.94004e-05	0.000746223	1.91872	1.80769	2.02216	2.21556	2.16602	1.78168	2.23229	1.96637	2.49613	2.95578	2.56675	2.77803	0.43183	1.34728	1.28295	0.492377	0.659371	1.5314	1.52524	1.27294	1.2775	1.94673	1.67504	2.21587	0.850667	0.925191
VvCabSauv08_H0007F_035.ver1.0.g066400	Naringenin,2-oxoglutarate 3-dioxygenase	2177.72	2.01798	0.487241	4.14164	3.44827e-05	0.000554205	6.74272	6.75128	6.16684	6.56739	6.55099	5.79898	5.3616	6.08139	5.95116	5.42117	5.60301	5.78779	3.40522	4.10687	3.24891	3.34096	4.41163	2.64567	3.90641	2.62905	2.7222	2.60239	2.78395	3.77616	-0.949621	-0.532833
VvCabSauv08_H0007F_035.ver1.0.g066420	Naringenin,2-oxoglutarate 3-dioxygenase	213.615	1.88329	0.414615	4.54225	5.56569e-06	0.000114519	5.98128	5.92778	5.18133	5.2033	5.39038	4.69658	4.42713	5.21754	4.61631	4.54175	4.72282	4.82975	2.17419	3.09634	2.3275	2.68922	3.40884	1.95217	2.78848	1.83761	2.36353	1.66718	2.10375	2.86089	-0.998685	-0.322068
VvCabSauv08_H0007F_035.ver1.0.g066560	Two-component response regulator	484.786	-1.1349	0.166302	-6.8243	8.83565e-12	7.61808e-10	4.97437	5.01755	4.82271	4.62781	4.98438	4.84679	4.67029	4.25682	4.76917	4.72278	4.55057	4.24737	5.14945	5.33544	5.41615	5.45388	5.31026	5.59971	5.56165	5.50218	5.65129	5.98533	5.9795	5.74004	-0.431298	0.601274
VvCabSauv08_H0007F_035.ver1.0.g066590	fission regulator	15.8376	-1.53124	0.528773	-2.89584	0.00378148	0.0262435	1.80883	2.69706	1.59451	1.885	2.5091	1.6221	1.91362	1.50985	1.58795	0.892247	1.5111	0.779771	1.82096	3.23988	2.95795	2.28443	3.0309	2.60157	3.01423	2.96147	2.82931	3.07463	2.96242	3.13437	-0.972428	0.384209
VvCabSauv08_H0007F_042.ver1.0.g066870	Actin cytoskeleton-regulatory complex PAN1	673.63	-0.568909	0.190937	-2.97956	0.00288661	0.0211273	4.31352	3.93677	4.02922	4.26533	4.08624	3.73576	4.16146	4.41747	3.76374	3.822	4.44515	4.51781	3.85965	4.34941	4.72028	4.54748	4.33754	4.43454	4.66668	4.61679	4.60033	4.66631	4.4816	4.66399	0.168483	0.294183
VvCabSauv08_H0007F_042.ver1.0.g066880	Transmembrane amino acid transporter family	126.543	-1.08495	0.335615	-3.23273	0.00122612	0.0106602	3.49797	3.81883	3.51406	3.83527	3.79735	3.19589	3.29933	2.96815	2.62398	2.11965	3.15633	2.53093	4.08301	3.67592	3.55002	3.29301	4.1642	3.65183	3.08653	3.56394	3.28166	2.99171	3.65835	3.36263	-1.00799	-0.432087
VvCabSauv08_H0007F_042.ver1.0.g066920	monosaccharide-sensing 2-like	2393.01	-0.936876	0.218386	-4.28999	1.78677e-05	0.000317649	7.07584	7.35349	7.06913	6.98753	7.24385	6.45585	6.34643	6.15744	6.11919	5.60042	6.52586	6.49714	6.97437	7.43672	6.94567	6.50417	7.27555	6.82098	6.88449	6.4105	6.81926	6.73758	6.50458	6.81548	-0.958346	-0.43304
VvCabSauv08_H0007F_042.ver1.0.g066930	mitochondrial phosphate carrier mitochondrial	30.362	1.81118	0.433888	4.1743	2.98902e-05	0.000492595	2.67304	1.70033	2.4885	2.68262	2.88472	2.18585	2.43892	2.9859	2.3969	2.49161	2.32616	2.42966	1.1349	1.6555	1.7598	1.14563	1.20636	1.13944	1.36314	1.05422	1.3267	1.56511	1.94094	0.988627	0.12852	-0.0185108
VvCabSauv08_H0007F_042.ver1.0.g066940	calcium-dependent kinase 26	812.962	-0.562212	0.150574	-3.7338	0.000188615	0.00230115	5.29991	5.37583	4.79429	5.16611	5.47069	5.27582	4.99801	5.32469	5.07565	5.51004	5.16801	5.6106	5.23824	5.4104	5.47173	5.5494	5.45189	5.3295	5.79212	5.79506	5.56456	5.52346	5.53348	5.28123	0.27287	0.0725959
VvCabSauv08_H0007F_042.ver1.0.g067070	glutamate--tRNA chloroplastic mitochondrial	73.9664	0.869873	0.282547	3.07869	0.00207913	0.0162649	2.29713	2.54521	2.45252	2.65866	2.76295	2.99867	2.93038	2.65875	2.78317	2.11989	2.78869	3.01544	1.87585	2.13533	2.20086	1.74814	1.60048	2.31491	2.07394	1.95101	1.83079	2.12701	2.58756	1.80526	0.209715	0.102598
VvCabSauv08_H0007F_042.ver1.0.g067190	phototropin-2	67.2542	1.48691	0.437205	3.40094	0.000671557	0.00658654	1.80179	1.77378	1.87207	2.24918	2.41401	1.86383	1.64572	2.3006	1.65131	1.05979	1.86301	1.87738	0.82842	2.0307	1.18419	0.404348	1.02613	1.06743	1.18105	1.27602	1.03947	1.40886	1.38602	1.6052	-0.21582	0.118924
VvCabSauv08_H0007F_042.ver1.0.g067340	COP9 complex family	436.176	-0.539893	0.135209	-3.99304	6.52313e-05	0.000945825	5.07354	5.15696	5.0268	5.24112	5.01274	5.08258	5.20673	4.82599	5.06536	5.27997	5.28947	5.54436	5.05871	4.90089	5.3205	5.46353	5.30902	5.22131	5.48337	5.46318	5.31127	5.98446	5.82845	5.78197	0.285494	0.771591
VvCabSauv08_H0007F_043.ver1.0.g067460	glycine-rich 2-like	190.508	0.794397	0.251397	3.15993	0.00157807	0.0130475	4.1225	4.38427	3.91654	3.90857	4.48284	4.6656	4.44447	5.24732	4.50079	5.07053	4.8272	4.72914	3.68675	3.98882	3.50809	3.72342	3.81349	3.82839	4.42489	4.41695	3.90884	4.77888	4.60079	4.89342	0.73452	1.02981
VvCabSauv08_H0007F_043.ver1.0.g067490	pathogenesis-related thaumatin family	258.538	-1.15335	0.158936	-7.25665	3.96785e-13	4.22537e-11	3.99911	4.22614	3.91099	4.10415	4.36416	3.95456	4.25975	3.87479	3.91604	3.59728	4.08459	4.04366	4.48782	4.79885	4.84255	4.88235	4.74048	5.08049	5.14415	5.32036	4.88725	5.18439	5.21299	5.02241	-0.136903	0.430192
VvCabSauv08_H0007F_043.ver1.0.g067660	myb-related 308-like	173.527	0.86308	0.315219	2.73803	0.00618082	0.0388461	4.38985	4.8422	4.60151	4.83968	4.20995	4.45335	4.77308	5.51193	5.12308	4.45458	4.8634	4.9382	4.37074	4.57582	5.02078	3.3357	4.25944	4.49331	4.09688	4.14951	4.28361	4.12426	4.33606	2.84084	0.140872	-0.888726
VvCabSauv08_H0007F_043.ver1.0.g067780	heavy metal transport detoxification superfamily	847.987	0.969884	0.200632	4.83415	1.33715e-06	3.3079e-05	7.82997	8.01102	8.49456	7.93926	8.02628	7.90132	7.88117	7.87817	8.2393	8.15736	8.27771	8.08405	7.0721	7.63117	6.66665	6.57803	7.04354	6.77388	6.92762	7.10085	6.73494	7.51724	7.48599	7.4143	0.0611878	0.349203
VvCabSauv08_H0007F_043.ver1.0.g067850	probable aquaporin PIP2-8	959.972	-0.798768	0.199459	-4.00468	6.21026e-05	0.000909067	6.70413	7.4282	6.79715	6.4519	7.10828	6.78614	6.67388	6.31781	6.75413	6.25633	6.76367	6.69747	6.89371	7.44263	7.06134	7.20033	7.23835	7.00573	6.95127	6.95083	6.82374	6.27667	6.52841	6.54396	-0.404	-0.682881
VvCabSauv08_H0007F_043.ver1.0.g067990	Phytoene dehydrogenase	73.7017	0.99286	0.254981	3.89385	9.86645e-05	0.00133658	2.94232	3.13762	3.19983	3.01866	3.21015	3.0392	2.80997	3.18594	2.5796	2.16683	2.79263	2.73997	1.86816	2.34802	2.54175	1.86765	1.72807	2.05167	1.83291	1.54456	1.89321	1.83774	1.26505	1.64357	-0.526782	-0.670525
VvCabSauv08_H0007F_045.ver1.0.g068050	kinase family	238.984	-0.413537	0.121167	-3.41296	0.00064262	0.00634725	4.45824	4.49511	4.11715	4.26024	4.24833	4.20722	4.03928	4.15138	4.16316	3.82637	4.21381	4.31074	4.16984	4.35348	4.43288	4.20973	4.29995	4.35024	4.34228	4.1816	4.19989	4.40246	4.38602	4.36515	-0.239862	0.0658066
VvCabSauv08_H0008F_001.ver1.0.g068170	calreticulin precursor	91.5458	-0.714947	0.237043	-3.0161	0.00256046	0.0192528	3.20752	3.07775	2.74973	2.8988	3.16147	2.84313	2.81052	2.99344	2.69586	2.08081	2.66005	1.85588	2.78644	3.20645	3.35087	3.39133	2.97238	3.35963	2.84939	3.18518	2.87258	2.96478	2.91006	2.7567	-0.812747	-0.237407
VvCabSauv08_H0008F_001.ver1.0.g068210	Universal stress A	20.599	1.80666	0.581524	3.10677	0.00189145	0.0150907	2.28607	3.27295	2.71444	2.48058	2.9737	2.65899	2.97107	3.39416	3.02997	2.53261	3.14295	3.85735	1.23181	0.992974	1.60981	1.69556	0	2.20614	1.85288	1.44416	1.39932	1.19133	1.8406	1.94086	0.419814	0.3794
VvCabSauv08_H0008F_001.ver1.0.g068310	transmembrane 205-like	1251.75	-0.823817	0.106368	-7.74498	9.55939e-15	1.35432e-12	7.19332	7.15027	7.31159	7.5477	7.30393	7.44157	7.37421	7.35615	7.28429	7.14213	7.29424	7.08756	7.5378	7.7632	7.79753	7.97433	7.94751	7.82552	7.99648	7.91678	7.82109	7.74321	7.94205	8.01159	-0.0437531	0.199443
VvCabSauv08_H0008F_001.ver1.0.g068320	alpha beta-Hydrolases superfamily	266.618	-0.870132	0.292781	-2.97195	0.00295911	0.0215647	3.93855	3.23904	3.41047	3.63005	3.44224	3.19615	2.66862	3.71184	2.97139	3.95062	3.55742	3.63876	3.19589	3.73407	3.39926	3.47213	4.07177	3.61685	3.80081	4.38659	3.73817	3.33363	3.79386	3.49166	0.186245	0.0966458
VvCabSauv08_H0008F_001.ver1.0.g068370	pollen-specific LRR extensin	44.1415	-0.893834	0.33776	-2.64636	0.00813643	0.0479596	2.83205	3.03627	2.16904	2.47334	3.06253	2.9545	2.43869	2.57817	2.61294	1.76489	2.7596	2.02989	2.68015	2.3551	3.11147	3.21956	3.09817	2.97878	3.28816	3.18473	3.01228	2.57941	2.23615	2.56494	-0.494325	-0.255406
VvCabSauv08_H0008F_001.ver1.0.g068390	Phosphoribosylformylglycinamidine cyclo-ligase	139.539	-0.573756	0.156653	-3.66259	0.00024968	0.00288735	3.19722	3.41673	3.41931	3.278	3.71095	3.4744	3.43692	3.52543	3.31581	3.17776	3.59547	3.40856	3.41767	3.93929	3.73853	3.65386	3.64641	3.89715	3.85959	3.5409	3.38427	3.87146	3.76174	3.53623	0.0495105	0.0246455
VvCabSauv08_H0008F_001.ver1.0.g068410	CTP synthase	53.3124	2.22772	0.470352	4.7363	2.17658e-06	5.01937e-05	2.08041	2.15195	1.08506	2.63211	2.4235	2.27554	2.92931	2.76156	1.83277	2.02714	2.74157	2.26933	1.9763	2.3494	1.9026	0.955154	0.532482	1.25118	1.77117	2.0439	1.41766	1.5687	1.83178	1.8532	0.573533	-0.324872
VvCabSauv08_H0008F_001.ver1.0.g068420	cotton fiber	63.1277	-2.50423	0.668209	-3.74767	0.000178482	0.0021967	3.64553	2.87535	2.63927	3.20585	2.60897	2.69882	1.99059	2.77834	2.65993	2.48605	2.7179	1.82276	3.61081	3.69689	3.54354	4.23451	5.11401	4.06038	3.93002	5.11467	4.47838	2.96168	4.03195	0	-0.71115	-1.28587
VvCabSauv08_H0008F_001.ver1.0.g068480	P-loop containing nucleoside triphosphate hydrolases superfamily	115.523	-1.54145	0.413344	-3.72922	0.000192077	0.00233485	3.09732	2.66501	2.66484	3.76869	2.11861	2.52597	2.98972	2.93369	2.15168	2.0125	2.90307	2.6008	3.02361	3.30527	3.90907	4.17607	3.74354	3.70831	4.56101	4.10872	3.69448	3.71164	3.38013	3.96908	-0.303596	0.274302
VvCabSauv08_H0008F_001.ver1.0.g068530	histone H1-like	25.502	1.4174	0.485066	2.92208	0.00347702	0.0245383	2.57433	2.20052	2.43755	2.48927	2.17882	2.48697	2.59246	2.94862	3.33442	1.90554	2.61743	3.76182	0.705644	1.22152	1.49483	1.82662	1.61016	1.6733	1.82245	1.65785	2.14724	2.28813	2.41946	2.6846	0.357464	1.3234
VvCabSauv08_H0008F_001.ver1.0.g068540	mitochondrial carrier family	393.454	1.06682	0.214535	4.97273	6.6017e-07	1.76338e-05	6.55311	6.50687	6.75607	7.06149	7.02096	6.68062	6.95889	7.07774	7.22907	6.42995	7.10248	7.04429	5.70674	5.63728	6.1387	6.00341	5.7266	5.63798	5.43955	6.08529	6.0661	5.47228	5.71751	4.9784	0.253558	-0.438174
VvCabSauv08_H0008F_001.ver1.0.g068700	phosphate-responsive 1 family	132.411	2.08261	0.531171	3.92078	8.82615e-05	0.00121771	0.595447	1.01173	0.915741	2.08456	3.20253	2.23808	3.30142	4.61446	4.30621	5.14953	5.60238	5.39709	1.22308	2.13161	1.4871	2.27689	1.61737	2.40281	3.1745	4.04367	1.58203	5.0951	5.58344	5.10516	4.54203	3.6473
VvCabSauv08_H0008F_001.ver1.0.g068720	probable ethylene response sensor 1	123.427	0.957205	0.30999	3.08785	0.00201609	0.0158411	1.87112	2.20874	2.67492	2.78415	2.82817	2.62692	3.25661	3.15377	3.30346	4.16733	3.36614	4.26133	2.14695	2.25312	1.7254	2.16222	2.04844	2.46876	2.34528	2.28854	2.9474	3.03752	2.55539	2.84986	1.68	0.772429
VvCabSauv08_H0008F_001.ver1.0.g068770	GTP diphosphokinase chloroplastic	865.12	0.422348	0.0998978	4.2278	2.35988e-05	0.000407593	4.86198	4.87298	5.24205	5.16868	5.25245	5.18318	5.17531	5.34664	5.14498	5.42882	5.51564	5.57085	4.30322	4.80264	4.60051	4.44584	4.5566	4.73888	4.77494	4.75007	4.86186	5.29183	5.04709	5.13442	0.512766	0.588988
VvCabSauv08_H0008F_001.ver1.0.g068810	pectinesterase-like	28.5453	-2.43044	0.872427	-2.78584	0.00533887	0.0345677	1.55374	2.38117	1.27258	1.13588	1.56364	1.51554	0	0.531962	0.889964	0.422153	0.830042	0.909	1.92505	2.33225	1.89593	1.38925	1.83738	1.44828	1.08229	0.620088	0	0.900966	0.384601	0	-1.01543	-1.62255
VvCabSauv08_H0008F_001.ver1.0.g068850	Epoxide hydrolase 2	148.289	-0.915203	0.271179	-3.3749	0.000738434	0.00709957	3.89272	4.40596	3.60007	3.93593	4.23122	3.40423	3.67894	3.72212	3.91479	3.48932	3.24754	3.84493	4.22588	4.53076	4.90383	4.53177	4.64852	3.95	4.09378	3.85228	3.47064	3.84782	3.50319	3.47504	-0.438984	-0.944809
VvCabSauv08_H0008F_001.ver1.0.g068860	60S ribosomal L18	69.0042	1.1615	0.419337	2.76985	0.00560818	0.0359418	2.60155	4.08908	3.9802	4.47731	4.13057	4.37	3.72064	4.20497	4.25177	3.85141	3.76621	4.73467	2.76672	3.42708	3.43556	2.08532	2.97794	3.18647	2.77561	3.30203	3.64526	2.56974	3.1569	2.713	0.560485	-0.396571
VvCabSauv08_H0008F_001.ver1.0.g068890	Indole-3-acetic acid-induced ARG2	2559.99	-1.66466	0.253764	-6.55988	5.38506e-11	3.90053e-09	9.47984	9.79637	8.96378	9.29077	9.21904	8.96245	8.68086	8.38694	9.25613	9.72824	8.89489	9.02602	9.72278	10.142	10.0385	10.3879	10.3619	9.95607	10.4249	10.425	10.0393	10.2235	10.324	10.0749	-0.196948	0.239702
VvCabSauv08_H0008F_001.ver1.0.g069040	UDP-glucuronic acid decarboxylase 2-like	1790.87	-0.390822	0.101412	-3.85381	0.000116295	0.00152904	6.77336	6.81726	6.67993	6.69418	6.82054	6.78882	6.82817	6.7277	6.83362	6.57848	6.69495	6.77822	6.62243	6.83603	6.89171	6.99316	7.01479	6.82243	7.25208	7.39621	6.97396	7.29643	7.43251	7.25874	-0.0729658	0.545835
VvCabSauv08_H0008F_001.ver1.0.g069100	glycoside hydrolase family 1	179.922	1.59237	0.243151	6.54892	5.7955e-11	4.179e-09	4.63969	4.26007	4.36015	4.22204	4.14558	4.29345	4.50801	4.63741	4.72792	4.46025	4.28405	4.59397	2.87604	3.32889	3.56379	2.60223	3.28851	2.83745	2.73603	2.47969	3.03295	2.87711	3.60688	2.79845	0.0261197	-0.16209
VvCabSauv08_H0008F_001.ver1.0.g069110	glycoside hydrolase family 1	472.103	0.313415	0.103478	3.02881	0.00245523	0.018649	3.0397	3.08944	2.95229	3.16561	3.07396	2.96857	2.97035	2.96219	3.08195	3.07317	2.93212	3.11958	2.52194	2.7653	2.79502	2.44601	2.50427	2.65987	2.73463	2.52172	2.70429	2.42169	2.42388	2.48571	0.0144832	-0.250323
VvCabSauv08_H0008F_001.ver1.0.g069140	beta subunit of RNA polymerase (chloroplast)	9.97203	-6.49629	1.7851	-3.63917	0.00027352	0.00311487	3.14214	3.30055	0	2.53426	2.29769	3.51786	0	0	0	0	0	0	0	3.41347	2.94352	4.19508	0	3.11811	3.68145	3.03823	4.7207	3.95092	3.65205	4.10314	-2.14757	1.78304
VvCabSauv08_H0008F_001.ver1.0.g069150	serine arginine-rich-splicing factor SR34	407.787	0.661098	0.117182	5.64165	1.68425e-08	6.85641e-07	5.68678	5.51274	5.70293	6.01917	6.01038	5.81897	5.89727	6.09707	5.98687	5.99906	5.97185	5.96294	4.86066	5.27642	5.36201	5.1916	4.78198	5.33427	5.28343	5.16066	5.29609	5.35203	5.1221	5.19244	0.343803	0.0558286
VvCabSauv08_H0008F_001.ver1.0.g069200	ABC transporter C family member 14-like	1343.9	0.402613	0.147411	2.73123	0.00630981	0.0394632	4.97668	4.35517	4.63466	4.98898	4.6648	4.50364	4.96026	5.22212	5.11019	5.35717	5.35327	5.27082	4.04604	4.53096	4.38356	4.29484	4.53462	4.59883	4.93019	4.87758	4.5645	5.29536	5.07128	5.1293	0.671583	0.845131
VvCabSauv08_H0008F_001.ver1.0.g069250	thiamin pyrophosphokinase1	123.785	0.800629	0.281451	2.84465	0.00444601	0.0299505	4.21986	4.26863	4.6778	4.22263	3.96122	3.57903	4.34225	5.00229	4.84115	4.97402	4.28458	5.28025	3.7776	4.13551	3.63161	3.7148	3.96184	3.58286	3.52954	4.03662	3.47494	4.72575	4.46094	4.11088	0.457519	0.584287
VvCabSauv08_H0008F_001.ver1.0.g069290	rubber elongation factor family	314.104	1.63061	0.287996	5.66191	1.49697e-08	6.19596e-07	4.10597	4.28297	4.47132	5.37193	5.32951	5.66688	5.85512	6.08049	5.91328	6.91361	6.62523	6.5347	3.91116	3.68886	3.93564	4.29012	3.77156	4.30997	4.47446	5.56122	4.1715	5.65714	5.62491	5.70164	2.40443	1.81601
VvCabSauv08_H0008F_001.ver1.0.g069310	glycosyltransferase 2 family	230.177	-0.688918	0.198567	-3.46946	0.00052151	0.00532944	3.86485	4.23797	3.71848	3.89787	4.05421	3.46231	3.74489	3.65311	3.74168	3.87654	3.98193	3.8515	3.9248	4.52047	3.98269	4.09758	4.32284	3.94641	4.61823	4.56547	3.97166	4.20786	4.20106	4.0199	-0.0371087	0.000287068
VvCabSauv08_H0008F_001.ver1.0.g069400	bifunctional 2	332.774	-0.856535	0.149547	-5.72755	1.01894e-08	4.44027e-07	5.44085	5.3749	5.25621	5.16586	5.20644	5.48271	5.03013	5.12893	4.96216	4.70824	4.92918	4.62342	5.58365	5.68731	5.46058	5.75325	5.55511	5.60105	5.13328	5.0978	5.5553	5.08562	4.95745	4.91352	-0.603706	-0.591649
VvCabSauv08_H0008F_001.ver1.0.g069420	glutathione S- amino-terminal domain	77.7347	0.818745	0.294808	2.77722	0.00548264	0.0353067	4.02314	4.16285	3.79775	4.78242	4.11582	3.81743	4.11753	4.53076	4.47176	3.94791	4.57146	4.44992	2.62545	3.56073	3.4196	3.56332	3.60399	2.93402	2.92294	3.42818	3.24716	2.79301	2.7385	2.49387	0.328515	-0.526794
VvCabSauv08_H0008F_001.ver1.0.g069450	glutathione S- amino-terminal domain	18.5404	4.4167	0.954898	4.62531	3.74036e-06	8.03541e-05	3.54592	3.46006	2.64084	2.36331	2.58877	2.91915	2.71875	2.55544	2.70026	2.17486	1.66894	1.22846	1.73496	1.9719	1.19358	0.638535	0	0	0	0.365771	0	0	0	0.290397	-1.52486	-1.53668
VvCabSauv08_H0008F_001.ver1.0.g069550	potassium transporter	15.3282	3.04231	0.772796	3.93676	8.25882e-05	0.00115319	0.122075	0.267195	0.113134	0.156371	0.399616	0.212151	0.613716	0.658138	0.86954	1.11495	0.869321	1.25049	0.0957044	0.290145	0.0668497	0.1238	0.0528485	0.139603	0.324447	0.378126	0.0740532	0.60717	0.195646	0.321883	0.910785	0.224
VvCabSauv08_H0008F_018.ver1.0.g069880	MYB family transcription factor	117.703	0.749453	0.231798	3.23321	0.00122408	0.0106482	5.60113	5.45197	5.84589	5.75484	5.4881	4.80463	5.6744	6.16959	6.01364	6.44275	6.41682	6.59666	4.41991	4.2624	5.11619	5.14945	4.72152	5.09876	5.06599	5.03933	4.76252	5.90512	5.73143	5.72055	0.852414	1.1862
VvCabSauv08_H0008F_018.ver1.0.g069900	outward rectifying potassium channel	37.9843	-0.796136	0.284113	-2.80218	0.00507579	0.0332663	1.47989	1.90646	1.27258	1.82433	1.49623	1.6095	2.10326	1.98607	1.76583	2.02387	1.82797	1.53332	1.78167	1.86315	1.91596	2.3264	2.38587	2.42552	2.62569	2.76635	2.42046	2.69622	2.88996	2.47514	0.242076	0.833515
VvCabSauv08_H0008F_018.ver1.0.g069920	multidrug resistant ABC transporter family	595.982	2.53261	0.339498	7.45987	8.66099e-14	1.03162e-11	4.2701	2.66518	3.30217	4.34563	3.80446	3.57163	4.66215	4.73179	5.31879	5.64104	5.29997	5.36811	1.80672	2.17091	2.25519	2.49582	2.46368	2.2817	3.09035	2.64584	2.28181	3.04962	3.27098	3.1242	2.02389	1.07066
VvCabSauv08_H0008F_018.ver1.0.g069970	translocase subunit chloroplastic	144.317	0.921305	0.269372	3.4202	0.000625762	0.00621127	1.82496	2.43612	2.24002	2.62314	2.77921	2.89768	2.88932	3.13492	2.65439	2.50196	2.90985	2.85952	2.00021	2.52956	1.87147	1.43363	2.15856	2.18257	2.02013	2.42628	2.53618	2.02953	2.08716	1.91175	0.590077	-0.124265
VvCabSauv08_H0008F_018.ver1.0.g070010	probable WRKY transcription factor 47	383.454	1.35828	0.197585	6.87439	6.22556e-12	5.4406e-10	4.77661	4.99099	4.68374	5.06068	4.73165	5.08881	5.1214	5.17482	5.27049	5.68433	5.423	5.46696	3.42027	4.42798	3.71208	3.65319	3.8985	3.38861	4.24633	4.0456	3.86809	4.17768	4.15663	4.00055	0.707646	0.258179
VvCabSauv08_H0008F_018.ver1.0.g070040	mRNA for protoporphyrinogen oxidase family	70.535	0.89491	0.270742	3.30539	0.000948437	0.00863338	2.1763	2.06672	2.3433	2.26362	2.45219	2.613	2.71474	2.65924	2.82392	2.74772	2.83728	2.95126	1.93226	2.88592	2.17076	1.39622	1.88	2.16153	2.24007	2.00644	2.1625	2.40395	1.87738	2.38666	0.649977	-0.106986
VvCabSauv08_H0008F_018.ver1.0.g070140	haloacid dehalogenase-like hydrolase family	54.8714	1.35523	0.451336	3.00271	0.00267585	0.0199064	2.83389	2.80447	2.48847	3.06787	2.81662	3.41932	3.4026	2.80624	3.41431	3.27829	3.5731	4.21086	0	1.78114	1.71672	1.73535	2.00428	2.0036	2.23473	2.47624	1.94105	3.3786	2.80184	3.40063	0.978472	2.02774
VvCabSauv08_H0008F_018.ver1.0.g070160	peptidyl-prolyl cis-trans isomerase	74.6391	0.740531	0.258967	2.85955	0.00424236	0.0288811	4.07095	3.6502	3.89117	3.99293	3.56922	3.69277	3.67636	4.14199	3.61426	2.96295	3.65348	3.5756	3.4188	3.47611	3.62168	3.09994	2.67346	3.01452	3.30934	2.86694	3.52411	2.54668	2.01916	2.71017	-0.47343	-1.08019
VvCabSauv08_H0008F_018.ver1.0.g070270	myosin-11-like isoform X1	12.6385	-1.65102	0.557928	-2.9592	0.00308442	0.022261	0.918701	0.93593	0.634231	0.465304	0.926921	0.975197	0.751481	0.314116	0.649608	0.815202	0.86997	0.969566	1.17826	1.73626	0.612551	1.42029	1.1338	1.03938	1.19779	0.948155	1.2068	1.3558	1.03333	1.05725	0.0552921	-0.0268973
VvCabSauv08_H0008F_019.ver1.0.g070370	basic helix-loop-helix A	209.824	0.83213	0.247263	3.36537	0.000764424	0.00727301	3.9191	3.52531	3.42875	3.80699	3.7017	3.24176	3.63569	3.99086	3.61761	3.23472	3.53176	3.00551	2.34834	2.63617	3.40528	2.62538	2.82483	2.92738	2.89159	2.81625	3.10152	2.84135	2.68597	2.69254	-0.367056	-0.0566421
VvCabSauv08_H0008F_029.ver1.0.g070710	Cysteine ases superfamily	1021.48	-0.333727	0.0967837	-3.44817	0.000564398	0.00570788	5.94842	6.26705	6.15353	6.34212	6.34255	6.38459	6.51523	6.37292	6.32324	6.43982	6.52088	6.52333	6.14148	6.17008	6.49928	6.5426	6.39818	6.55369	6.69971	6.60216	6.60617	6.92405	6.77331	6.71446	0.371679	0.533656
VvCabSauv08_H0008F_029.ver1.0.g070780	bidirectional sugar transporter SWEET14-like	17.3531	1.96574	0.661796	2.97031	0.002975	0.0216413	1.8497	1.21632	2.20836	2.53822	2.25306	2.03788	1.9738	1.88985	2.33478	1.98748	2.94395	2.62212	0.458283	0.215927	0.468748	0.425232	0.207752	1.44881	1.68576	1.08443	1.05653	1.2449	0.897367	1.97338	0.759722	0.990895
VvCabSauv08_H0008F_029.ver1.0.g071000	acidic leucine-rich nuclear phospho 32 family member A-like	21.6494	1.39212	0.453797	3.06772	0.002157	0.0167518	2.5411	1.86723	2.8927	2.88819	2.96958	3.2394	2.91912	2.77792	3.10033	3.26458	3.32737	3.75818	1.17654	2.01426	1.57928	1.43929	1.76532	1.6664	2.16424	2.42267	1.08526	2.48832	2.45149	2.26772	1.01637	0.812482
VvCabSauv08_H0008F_029.ver1.0.g071080	Serine threonine- phosphatase BSL1	376.071	0.438144	0.156287	2.80345	0.00505587	0.0331627	4.00065	3.82965	4.33289	4.09367	4.34624	4.15152	4.32757	4.37071	4.15615	4.41104	4.65464	4.30324	3.48139	4.13145	3.55128	3.48965	3.76363	3.68481	3.94526	3.8983	3.96439	4.44106	4.39434	4.30692	0.40191	0.659402
VvCabSauv08_H0008F_029.ver1.0.g071190	gibberellin receptor GID1B-like	1091.85	0.73023	0.150803	4.84227	1.28366e-06	3.19276e-05	6.62927	6.46876	6.32243	6.8086	6.86261	6.88032	7.07337	7.00519	6.88918	7.3664	6.92372	7.06086	5.91657	6.23135	5.93329	5.61872	6.11567	6.29634	6.63735	6.60864	6.40397	6.94358	6.83934	6.80776	0.643511	0.836492
VvCabSauv08_H0008F_029.ver1.0.g071220	transducin family WD-40 repeat family	307.979	0.558026	0.164483	3.3926	0.000692332	0.00675118	4.55604	4.51547	4.7069	4.71833	4.79755	4.94114	4.40424	4.88042	4.88442	4.82048	5.05524	5.12793	3.59927	3.76794	3.66839	4.32229	3.56861	3.98398	4.35882	4.28571	4.11319	5.00227	4.83389	4.77402	0.408411	1.19153
VvCabSauv08_H0008F_029.ver1.0.g071250	histidine-containing phosphotransfer 2	265.253	0.53788	0.148834	3.61396	0.000301557	0.00338814	5.80356	6.03949	5.9997	6.02868	6.26728	6.15917	6.26967	6.37218	6.40686	6.1133	6.38572	6.6345	5.36405	5.32105	5.84166	5.79422	5.35041	5.58291	5.64286	5.74839	5.70273	6.02845	5.76978	5.69284	0.430257	0.321439
VvCabSauv08_H0008F_029.ver1.0.g071270	receptor-like cytosolic serine threonine- kinase RBK2 isoform X1	22.0595	2.86756	0.943401	3.0396	0.00236894	0.0181264	1.56406	0.736468	0.667644	1.40744	1.47028	1.14163	1.39048	1.96674	2.65265	3.04847	2.17455	2.3937	0.52618	0.645144	0	0.794466	0	0.499513	0.725118	1.02036	0.433294	0	0.893688	0.707757	1.54952	0.143374
VvCabSauv08_H0008F_029.ver1.0.g071420	GPI transamidase component PIG-T	372.889	-0.286636	0.103576	-2.7674	0.00565056	0.0361276	4.16844	4.12596	4.04883	4.32863	4.33077	4.31135	4.34499	4.28897	3.97663	3.96949	4.25869	4.13629	4.03726	4.1786	4.31658	4.323	4.27605	4.14589	4.5877	4.4929	4.43112	4.63991	4.53186	4.44831	0.00707933	0.362547
VvCabSauv08_H0008F_029.ver1.0.g071530	DNA-directed RNA polymerase III subunit rpc8-like	16.3416	2.74406	0.915933	2.99592	0.00273618	0.0202801	1.78377	1.27068	1.0408	2.52889	2.80245	2.43506	2.48029	1.6634	2.58336	2.38637	2.0452	3.68607	2.16656	2.36072	0	0	1.22974	0	2.19447	2.1137	2.36683	2.09691	2.10854	2.58816	1.3408	0.755446
VvCabSauv08_H0008F_029.ver1.0.g071550	mobidb-lite (MOBIDB_LITE)	12.2852	2.51427	0.715196	3.5155	0.000438926	0.0046236	2.48142	2.61095	2.71536	2.32538	2.78212	3.47303	3.34092	3.97645	2.68979	2.87357	3.33086	3.9077	2.44908	1.09761	2.33755	1.48084	1.28941	1.18185	2.88722	1.83108	1.67064	1.89074	2.09857	2.27728	0.76813	0.127454
VvCabSauv08_H0008F_029.ver1.0.g071570	DAR GTPase chloroplastic	58.3555	1.53323	0.390449	3.92683	8.60728e-05	0.00119161	2.7106	2.81666	2.69897	3.45967	3.29267	3.75596	3.01559	3.4546	3.36007	3.19323	3.67942	4.37591	2.50479	2.84659	1.85826	2.22709	1.47834	1.74071	2.69252	2.49673	3.09558	3.22918	3.31913	2.3021	1.00745	0.54692
VvCabSauv08_H0008F_029.ver1.0.g071580	cyclin-P3-1-like isoform X1	1666.88	-0.546597	0.18453	-2.9621	0.00305551	0.022092	7.96862	8.1138	7.97159	7.798	7.68614	7.86348	7.67557	7.65862	7.65702	7.03747	7.96702	7.82633	8.01803	7.59794	7.85982	8.16612	7.77676	7.93257	8.02376	7.88388	7.62651	7.68122	7.98429	7.81636	-0.407729	0.0020283
VvCabSauv08_H0008F_029.ver1.0.g071690	mediator of RNA polymerase II transcription subunit 33A	349.433	0.716295	0.163462	4.38202	1.17586e-05	0.000221793	3.19625	2.85326	2.86913	3.39194	3.33394	3.51303	3.70239	3.7458	3.36615	3.8272	3.8732	3.53954	2.54476	2.91922	2.66104	2.75154	2.74256	2.78817	3.13765	2.91359	3.21399	3.37158	3.09421	3.36987	0.773766	0.570213
VvCabSauv08_H0008F_029.ver1.0.g071870	phenazine biosynthesis family	73.7318	1.70638	0.348197	4.90062	9.55346e-07	2.45203e-05	2.50395	2.08523	1.89619	2.22259	2.14005	1.96907	2.06545	2.57384	2.76144	2.3786	2.55417	2.98883	0.969883	1.51208	1.24365	0.959767	1.48225	0.800833	1.28503	0.99742	1.56949	1.14551	1.2832	0.832124	0.478739	-0.154929
VvCabSauv08_H0008F_029.ver1.0.g071960	basic helix-loop-helix A	324.562	1.20168	0.216195	5.5583	2.72411e-08	1.06449e-06	4.47987	4.1013	4.31272	4.73185	4.69339	3.87785	4.72771	4.8045	4.50961	3.97251	4.17228	4.08906	3.47492	3.42038	3.92323	3.28167	3.19322	3.52045	3.11668	3.02525	3.63005	3.10157	3.1032	2.95881	-0.220008	-0.551653
VvCabSauv08_H0008F_029.ver1.0.g072050	TIME FOR coffee	582.744	0.743609	0.202812	3.6665	0.000245894	0.00285588	3.87602	3.88909	3.73259	3.84152	4.10316	4.07593	4.22407	4.27706	3.72008	4.32959	4.312	4.28691	3.4238	3.93151	3.07741	2.79227	3.29157	3.42109	3.59564	3.30574	3.64602	4.18641	3.87414	4.21194	0.476933	0.613256
VvCabSauv08_H0008F_029.ver1.0.g072060	copalyldiphosphate synthase	53.3324	2.74063	0.916102	2.99163	0.00277495	0.0205061	2.57025	0.136366	1.2671	2.08511	1.58729	1.94084	1.75443	3.17108	2.17256	2.45936	2.85135	2.94456	0.363233	0.28428	1.23771	0.280727	0.805359	0.856892	0.443676	0.500966	0	0.386863	0.974618	0.552166	1.42718	0.00947351
VvCabSauv08_H0008F_029.ver1.0.g072140	COMPASS-like H3K4 histone methylase component WDR5B	156.029	-0.541473	0.16968	-3.19114	0.00141711	0.0120072	4.34522	4.19071	4.08521	4.26427	4.21316	3.86834	4.07166	4.17815	4.08588	3.86211	4.04388	3.54926	4.34337	4.28938	4.44992	4.53505	4.22024	4.42025	4.14875	4.39308	4.36372	4.39386	4.38048	4.35996	-0.388632	0.0172069
VvCabSauv08_H0008F_029.ver1.0.g072260	senescence-associated SAG102	471.862	-1.07571	0.278358	-3.86448	0.000111325	0.00147762	5.29368	5.06663	5.16654	5.33616	4.73789	4.86113	5.01374	4.67926	5.39	5.39764	4.96913	5.39467	5.46688	4.94363	5.75469	6.2677	5.24686	5.95225	6.27888	5.6194	6.07167	6.51971	6.22124	6.42057	0.0781951	0.998773
VvCabSauv08_H0008F_029.ver1.0.g072430	TP53-regulating kinase-like isoform X1	226.455	0.401632	0.123456	3.25324	0.00114097	0.0100365	5.02	4.98862	5.06815	5.17941	5.22559	5.08673	5.17348	5.3401	5.33798	5.02682	5.252	5.32414	4.36069	4.66982	4.71563	4.78263	4.48672	4.71489	5.02731	4.92497	4.48398	5.37452	5.18219	4.92461	0.175394	0.578392
VvCabSauv08_H0008F_029.ver1.0.g072490	kinase interacting (KIP1-like) family	1329.46	-0.786574	0.127693	-6.15989	7.27954e-10	4.13759e-08	4.12658	4.04932	3.87141	4.08874	4.12122	3.8393	3.83836	4.01807	3.89202	3.97369	4.00119	3.96044	4.30542	4.68674	4.50367	3.95063	4.55975	4.70031	4.79684	4.64173	4.66821	4.93058	4.83045	4.72207	-0.0373292	0.32909
VvCabSauv08_H0008F_029.ver1.0.g072740	TIFY 4A	129.026	-0.8259	0.245835	-3.35957	0.00078065	0.00739708	3.01905	3.26841	3.26935	3.34386	3.2791	3.58204	2.62048	3.48828	3.41994	2.87988	2.82784	3.26129	3.67853	3.5751	3.86803	3.90632	3.28237	3.99121	4.01119	4.07727	4.13834	3.78218	3.60643	3.18197	-0.195931	-0.183696
VvCabSauv08_H0008F_029.ver1.0.g072750	ETO1 1	376.635	-0.502858	0.118542	-4.24201	2.21528e-05	0.000384684	3.92087	4.04113	4.03094	3.87639	4.09597	3.91499	3.7298	3.53638	3.51003	3.7684	3.89701	3.90383	3.71247	4.01649	3.92092	3.69947	3.80549	4.00745	3.91869	3.65651	3.99072	4.12124	3.78291	4.08532	-0.14123	0.113197
VvCabSauv08_H0009F_007.ver1.0.g073280	glycine-rich RNA-binding RZ1A	342.882	0.558612	0.181861	3.07165	0.00212881	0.0165609	6.06248	6.36573	5.75873	5.56473	5.69769	5.65169	5.92782	6.18503	5.8754	6.39409	6.34071	5.95954	5.35182	5.47676	5.56693	5.08736	5.07257	5.46668	5.39041	5.44345	5.6537	5.60152	5.79944	5.33142	0.169135	0.112291
VvCabSauv08_H0009F_007.ver1.0.g073470	dof zinc finger -like	14.3781	4.30273	1.26961	3.38902	0.000701418	0.00682323	0.884446	1.5871	0.962597	0.652268	1.49876	1.31606	1.14358	1.06444	2.03786	2.82056	1.6149	1.4044	0.3247	0.469297	0.603114	0.326529	0	0	0.688887	1.25259	0	1.40082	1.33637	1.93814	0.801907	1.09274
VvCabSauv08_H0009F_007.ver1.0.g073540	pathogen-related -like	40.4184	3.32078	0.810036	4.09955	4.13958e-05	0.000643445	3.69748	2.03083	2.77538	3.86887	3.06069	2.38659	2.99972	3.68306	3.61408	4.55575	3.61165	3.38732	0	0	0	0	1.38883	0.96216	1.00759	1.07225	0	1.82388	1.07949	2.29676	1.01701	1.73338
VvCabSauv08_H0009F_007.ver1.0.g073560	LAZ1 homolog 1-like isoform X1	304.135	0.414329	0.124646	3.32403	0.000887251	0.00819471	4.54487	4.19699	4.34707	4.55819	4.69554	4.56027	4.66951	5.06523	4.55184	4.77761	4.92633	4.98923	3.58488	3.72474	3.91135	4.16937	4.00292	4.26615	4.34083	4.32379	4.30182	4.6759	4.60877	4.5555	0.534747	0.873067
VvCabSauv08_H0009F_007.ver1.0.g073760	peroxidase 43	13.3204	-3.16861	0.856736	-3.69847	0.000216902	0.00257211	1.17484	1.84849	0.733172	1.87691	1.08295	0.256851	0.534988	0	0.219276	0	0.342209	0.342893	1.17506	1.36835	1.27885	1.26427	1.40988	1.42593	1.32427	1.43181	1.66419	1.92126	1.85813	1.54274	-1.0238	0.49996
VvCabSauv08_H0009F_011.ver1.0.g074400	DUF21 domain-containing At2g14520-like	217.485	-0.794797	0.194734	-4.08145	4.47547e-05	0.000687022	4.08263	4.72721	4.25991	3.99039	4.23056	3.81229	3.86284	4.05947	3.77264	3.3524	3.9592	3.64816	4.7892	4.73622	4.33815	4.42598	4.44238	4.38322	4.43428	4.17961	4.34515	3.70139	3.60624	3.5897	-0.70333	-0.988752
VvCabSauv08_H0009F_011.ver1.0.g074410	probable methyltransferase PMT28 isoform X2	107.677	-0.748803	0.227882	-3.28593	0.00101648	0.00912618	3.02946	3.1675	2.9263	3.22749	3.30527	2.73716	2.61001	2.72971	3.00007	2.6239	2.94696	3.15072	2.99385	3.2738	3.13629	3.38529	2.9629	3.34153	3.28409	3.0091	2.80462	2.86029	3.4856	3.09304	-0.133894	0.0116641
VvCabSauv08_H0009F_017.ver1.0.g074500	probable phosphatase 2C 11	367.327	0.329965	0.121205	2.72237	0.00648154	0.0402951	5.38318	5.31743	5.48319	5.6974	5.71928	5.69378	5.84165	5.97315	5.62454	5.76808	5.7667	5.8723	5.07174	5.01724	5.46529	5.18557	5.19012	5.40343	5.26507	5.46027	5.40043	5.66876	5.42244	5.31644	0.40776	0.284455
VvCabSauv08_H0009F_017.ver1.0.g074530	F-box family	975.722	-0.787495	0.159758	-4.9293	8.25266e-07	2.14037e-05	6.54718	6.52708	6.32704	6.28721	6.3958	6.08005	6.3839	5.95928	6.34545	6.00677	6.56831	6.48056	6.50453	6.52606	6.88681	6.64437	6.75247	6.96602	6.9014	7.17775	6.76696	7.30386	7.4594	7.09648	-0.115216	0.647445
VvCabSauv08_H0009F_017.ver1.0.g074620	probable cinnamyl alcohol dehydrogenase 6	120.238	2.75283	0.550674	4.99903	5.76206e-07	1.56114e-05	4.11441	4.66899	4.5458	4.52516	3.90708	4.149	3.98627	4.69957	4.38358	3.23933	4.35423	3.95647	3.12885	3.33805	2.59811	0.870575	2.40411	1.6989	2.30415	2.89157	2.41182	1.288	0	0	-0.593056	-2.59234
VvCabSauv08_H0009F_017.ver1.0.g074700	high-affinity nickel-transport family	171.837	-1.64947	0.282571	-5.83736	5.30355e-09	2.46834e-07	4.23422	3.35553	3.63459	3.88717	3.33121	3.07792	3.27907	3.36975	3.26045	3.36947	3.58286	3.9729	4.13315	4.01437	4.361	4.93406	4.19568	4.63435	4.79673	4.72472	4.54547	3.7676	4.21931	3.26088	-0.0997034	-0.420246
VvCabSauv08_H0009F_017.ver1.0.g074710	GDSL esterase lipase EXL3-like	365.602	0.717367	0.268606	2.6707	0.00756926	0.0453648	6.30801	6.63339	6.30824	6.0056	5.48438	5.32278	5.15996	4.35001	5.04197	3.52304	3.84413	4.23649	4.72517	5.41863	4.49608	3.85823	4.10779	3.98514	3.95049	3.96341	4.24374	2.85531	2.64821	1.90389	-2.54866	-2.41082
VvCabSauv08_H0009F_017.ver1.0.g074760	RING FYVE PHD-type zinc finger	813.442	-0.349738	0.101934	-3.43101	0.000601337	0.00600403	5.61148	5.38452	5.54387	5.28753	5.37168	5.22332	5.3327	5.37569	5.39705	5.67069	5.61453	5.58227	5.24677	5.43349	5.45512	5.49935	5.57295	5.33488	5.8643	5.45325	5.62672	6.07722	5.93113	5.90871	0.109205	0.59389
VvCabSauv08_H0009F_017.ver1.0.g074840	vacuolar sorting-associated 35B-like	455.529	0.311163	0.0895148	3.4761	0.000508761	0.00523074	5.18804	5.24152	5.17816	5.18629	5.20643	5.03584	5.28358	5.20029	5.11766	5.18866	5.23667	5.4348	4.39669	4.95779	4.67026	4.5865	4.5656	4.85746	4.91718	4.72738	4.83359	5.15537	4.95979	5.01363	0.0841378	0.368019
VvCabSauv08_H0009F_017.ver1.0.g074860	P-glyco 13	51.8306	1.38131	0.439135	3.14553	0.00165784	0.0135699	1.47482	1.79384	1.60477	1.71259	1.74173	1.95382	1.6182	1.86212	1.79799	1.31559	1.435	2.15026	1.24382	1.33192	1.24892	0.683225	0.707834	1.10322	0.12773	0.661225	1.05816	0.490555	0.428369	0.193338	0.00914138	-0.904131
VvCabSauv08_H0009F_017.ver1.0.g074880	plant F10N7-170	78.3346	-1.21558	0.359447	-3.38181	0.000720093	0.00695024	2.44019	3.6855	2.12695	2.71715	3.52632	2.73203	2.88358	2.58494	2.72266	3.37759	3.50168	3.56524	3.17583	4.03013	3.46313	3.73634	3.57048	3.49034	3.96397	3.78023	3.61332	5.14578	4.98962	5.03428	0.730626	1.5002
VvCabSauv08_H0009F_017.ver1.0.g074890	C2 domain-containing family	527.474	0.713166	0.136547	5.22287	1.76167e-07	5.51658e-06	5.50971	5.6332	5.86896	5.65868	5.48877	5.62124	5.6017	5.61371	5.75461	5.79426	5.82654	5.96741	4.77622	5.13489	4.98079	4.81906	4.8378	4.50407	5.07101	4.61623	4.99298	5.45858	5.05517	5.05301	0.192112	0.224953
VvCabSauv08_H0009F_017.ver1.0.g074910	receptor kinase	23.5256	-2.11104	0.612752	-3.44518	0.000570671	0.00575864	1.15803	0.99072	0.593339	0.15145	1.09664	0.848881	0.355017	0.455424	0.175822	0.398533	0.502675	0.399548	0.803022	0.940535	0.483654	0.660884	0.804187	1.31411	0.729979	0.817234	0.925108	1.08053	0.899266	0.841538	-0.480443	0.198041
VvCabSauv08_H0009F_017.ver1.0.g074980	hypothetical protein L484_021881	268.135	-0.927518	0.179201	-5.17586	2.2686e-07	6.85696e-06	6.30462	6.4465	6.67967	6.3982	6.3589	6.48018	6.34617	6.11394	6.40989	5.70496	5.99622	6.02945	6.75639	6.4914	6.94575	7.16752	7.00222	6.72291	6.53154	6.81199	6.65527	5.76654	6.04429	5.72397	-0.566721	-0.886246
VvCabSauv08_H0009F_017.ver1.0.g075000	endoplasmin homolog	946.097	-0.430206	0.132664	-3.24282	0.00118352	0.0103542	5.23381	5.62608	5.34472	5.13587	5.02046	5.18883	4.82406	4.91492	5.27063	4.85	4.76007	4.80173	5.09966	5.44284	5.17441	5.10799	5.2253	5.2802	5.28607	5.19388	5.43094	5.50514	5.48082	5.50179	-0.597601	0.256945
VvCabSauv08_H0009F_017.ver1.0.g075120	BRCA1-A complex subunit BRE	238.045	-0.401561	0.134595	-2.98346	0.00285005	0.0209551	4.41029	4.31285	4.25989	4.29117	4.63325	4.52205	4.45644	4.50229	4.22253	4.22968	4.49617	4.79312	4.46015	4.57798	4.5516	4.6175	4.3258	4.6995	4.77372	4.4902	4.53165	4.58732	4.6292	4.48527	0.178647	0.0373529
VvCabSauv08_H0009F_017.ver1.0.g075230	naringenin,2-oxoglutarate 3-dioxygenase	3285.72	2.0111	0.162631	12.3661	3.98962e-35	5.57853e-32	8.57601	8.16225	8.6932	9.05421	8.80402	8.48108	8.72358	9.24669	9.02009	8.80745	8.95233	8.74173	6.76869	7.50293	7.31059	6.50922	6.86838	6.90116	7.1513	7.23048	6.92508	7.15151	6.89911	6.99328	0.356682	-0.179443
VvCabSauv08_H0009F_017.ver1.0.g075270	gibberellin-regulated 1-like precursor	185.981	2.81455	0.426597	6.59768	4.17652e-11	3.10201e-09	6.69748	6.79254	5.70215	6.59914	6.40621	5.70783	6.08638	6.64767	7.61353	7.47255	7.49237	7.71517	4.48281	4.45548	4.02761	4.3795	3.29346	4.00463	5.56777	4.43226	4.25133	5.02345	5.45954	4.84875	1.16264	0.788614
VvCabSauv08_H0009F_017.ver1.0.g075360	hypothetical protein PHAVU_009G017200g	73.2023	-2.06629	0.309034	-6.6863	2.28885e-11	1.82654e-09	2.58536	2.89666	2.81121	2.62951	2.08839	2.81572	2.49483	2.00631	2.21025	2.05387	2.71046	2.68838	3.49307	3.61089	3.40036	4.17986	3.88419	3.29559	4.16313	3.63366	3.38521	3.64843	3.78287	3.79285	-0.280172	0.239941
VvCabSauv08_H0009F_017.ver1.0.g075460	glycosyl hydrolase family 9	251.609	-1.3508	0.238456	-5.6648	1.472e-08	6.10047e-07	4.08077	4.3505	4.08626	3.90871	4.15539	3.35101	3.12429	3.07742	3.49034	2.6715	3.1913	3.35292	4.57678	4.72994	4.17542	4.06899	4.63247	4.02818	3.98846	3.57019	3.91059	3.35256	3.32489	3.1894	-1.10061	-1.2051
VvCabSauv08_H0009F_017.ver1.0.g075570	Auxin response factor 5	563.078	-1.44928	0.160044	-9.05552	1.35924e-19	3.70449e-17	3.63524	3.53708	2.99711	3.43612	3.36832	3.35309	3.50562	3.48989	3.37329	3.68285	3.69028	3.87671	4.15529	4.18715	4.4832	4.3785	4.4869	4.87373	5.16131	4.95399	4.85456	5.47894	5.1105	5.39439	0.360137	1.05273
VvCabSauv08_H0009F_017.ver1.0.g075580	S-adenosyl-L-methionine-dependent methyltransferases superfamily	201.193	-0.687235	0.186124	-3.69235	0.00022219	0.00262556	3.62503	3.67669	3.58309	4.08341	3.99437	3.67627	3.70642	3.99377	3.47031	3.49904	3.77624	3.92344	4.02331	4.46643	4.08182	4.05363	4.46115	3.83942	4.1248	4.24908	3.81236	3.94329	4.08013	3.55114	0.104637	-0.332332
VvCabSauv08_H0009F_017.ver1.0.g075620	Zinc finger C-x8-C-x5-C-x3-H type family	405.006	-0.514881	0.0997679	-5.16079	2.45909e-07	7.34984e-06	5.05232	5.1997	5.03579	5.10886	5.20538	5.08377	4.92156	5.0398	4.93717	5.17856	5.12327	5.13519	4.96319	5.43843	5.00158	5.2676	5.26511	5.15112	5.2766	5.30187	5.30765	5.62836	5.4163	5.41904	0.0497382	0.353501
VvCabSauv08_H0009F_017.ver1.0.g075800	core histone H2A H2B H3 H4	1055.51	0.522289	0.153916	3.39335	0.000690442	0.00673889	7.74291	7.8785	7.82887	7.76057	8.05087	8.35272	8.04113	8.52016	8.37857	8.78535	8.68918	8.72655	7.23433	7.64406	7.32793	7.56623	7.63621	7.47843	7.49385	7.81992	7.52098	8.15569	7.82628	7.86534	0.91693	0.546998
VvCabSauv08_H0009F_017.ver1.0.g075970	Microspherule 1	26.2529	1.21958	0.423594	2.87913	0.00398779	0.0274326	0.797105	0.706172	0.654977	0.474661	0.564195	0.647913	0.869501	0.742691	1.16469	0.953048	1.19216	0.726306	0.321613	0.742341	0.269729	0.39902	0.479778	0.331725	0.646993	0.600113	0.445854	0.725718	0.687239	0.595701	0.237754	0.224992
VvCabSauv08_H0009F_017.ver1.0.g076010	coatomer alpha subunit-like family	525.791	-0.538037	0.113726	-4.73098	2.23438e-06	5.14004e-05	3.86894	3.99007	3.71287	3.90427	3.93974	3.57038	3.81789	3.58806	3.78735	3.53839	3.67437	3.75597	4.02033	4.0944	4.10545	3.85076	4.12275	4.05863	4.28806	4.11728	4.08735	4.3968	4.20766	4.09292	-0.201054	0.159068
VvCabSauv08_H0009F_017.ver1.0.g076130	probable GTP-binding OBGC2	57.0196	1.20429	0.345277	3.4879	0.000486832	0.00504236	2.16909	1.95107	2.89068	2.12137	2.42809	2.61785	2.71114	2.50072	2.67401	2.67221	2.3758	2.76182	1.70432	2.17093	2.05842	1.69843	1.16617	1.72198	1.65727	1.5299	2.0628	1.81193	2.14732	2.04599	0.26633	0.023856
VvCabSauv08_H0009F_017.ver1.0.g076150	low-temperature-induced cysteine ase	64.9951	1.15807	0.254353	4.55301	5.28843e-06	0.000109524	2.89144	2.87253	2.61447	2.8127	2.84809	3.05666	2.68598	3.10761	3.01878	2.91914	3.01594	3.29713	2.19511	2.2938	2.14539	1.70721	2.06038	1.6486	2.44229	2.46691	2.01764	2.21587	2.23973	2.62699	0.284589	0.149429
VvCabSauv08_H0009F_017.ver1.0.g076180	Thioredoxin H-type	14627.5	-0.361996	0.10129	-3.57384	0.000351778	0.00384149	12.1339	12.0793	12.1621	12.3271	12.1524	12.1071	12.0482	11.8721	12.175	11.7838	11.7659	11.8512	11.7305	12.3208	12.1093	12.1655	12.161	12.1616	12.2254	12.3451	12.2033	12.262	12.3097	12.4097	-0.324782	0.273614
VvCabSauv08_H0009F_017.ver1.0.g076190	Beta-galactosidase 3	78.0164	-2.02565	0.71168	-2.8463	0.00442307	0.0298341	1.76966	3.93174	1.69342	1.60405	3.58139	1.18858	0.899674	0.716657	0.656568	0.292592	0.46909	0.540494	2.85842	3.15085	2.28553	1.82277	2.04506	1.31291	1.75247	1.19696	1.45255	0.793253	0.531117	0.567424	-2.03088	-2.13434
VvCabSauv08_H0009F_017.ver1.0.g076250	BEL1-like homeodomain 7	20.682	-2.5828	0.670326	-3.85305	0.000116653	0.00153313	0.519052	0.518498	0.35229	0.385511	0.649499	0.525104	0.537437	0.397919	0.21415	0.530088	0.182349	0.108916	1.44417	1.17422	1.44863	1.2995	1.14942	1.52759	1.79529	1.02289	1.14542	1.43459	1.6098	0.181648	-0.189495	-0.280327
VvCabSauv08_H0009F_017.ver1.0.g076350	transmembrane 136-like	37.7823	3.24021	0.621174	5.21627	1.82562e-07	5.66718e-06	3.02392	4.10933	3.64003	3.09274	3.90822	3.43792	3.54782	3.808	3.68195	4.29112	3.55894	4.10457	2.02405	2.77634	1.38448	0	0.910238	1.75975	1.67288	1.28747	0	1.09182	1.51493	1.04538	0.393783	-0.844247
VvCabSauv08_H0009F_017.ver1.0.g076380	Tic20 family	255.81	0.870221	0.180515	4.82076	1.43014e-06	3.50558e-05	5.09961	5.4869	5.40378	5.17177	5.29248	5.61338	5.55895	5.68816	5.60269	4.98485	5.47379	5.55104	4.60501	4.84066	4.8641	4.41064	4.77559	4.38083	4.55578	4.68421	4.90277	4.7814	4.21893	4.31199	0.00646412	-0.332485
VvCabSauv08_H0009F_017.ver1.0.g076410	mitogen-activated kinase 1	126.781	-0.711357	0.178744	-3.97975	6.89866e-05	0.000993111	3.40056	3.38762	3.12791	3.61105	3.3157	3.38391	3.38423	3.53013	2.88715	2.81777	3.24173	3.4095	3.85219	4.12985	3.92385	3.50815	3.90323	3.68927	3.85828	3.93051	3.88763	3.99401	3.94234	3.78647	-0.149031	-0.0610298
VvCabSauv08_H0009F_017.ver1.0.g076570	50S ribosomal L31	175.495	0.805492	0.159704	5.04364	4.56754e-07	1.2696e-05	5.22437	5.49966	5.77285	6.0642	5.8052	5.91325	5.94916	6.16396	6.13376	6.03437	6.02973	6.33911	4.63614	5.1638	4.95045	4.81903	4.95309	5.38449	5.19817	5.03499	5.09232	5.21043	5.31695	5.16416	0.635447	0.313715
VvCabSauv08_H0009F_017.ver1.0.g076610	dihydroflavonol 4-reductase	678.224	1.10241	0.146845	7.50735	6.03375e-14	7.52114e-12	6.68712	6.2775	6.43104	6.49787	6.35297	6.04678	5.97825	6.58002	6.22071	6.30354	6.44122	6.51504	4.68228	5.22943	5.25528	4.99078	4.97833	4.90317	5.1854	4.86641	4.81747	5.5626	5.29673	5.31636	-0.0452861	0.336233
VvCabSauv08_H0009F_020.ver1.0.g076870	ABC transporter F family member 4	352.719	-0.550799	0.18713	-2.9434	0.00324624	0.0231599	3.67468	4.12249	3.76517	3.57697	3.55661	3.66799	3.45422	3.17497	3.70038	4.12623	3.80737	3.67111	3.58711	3.95656	3.73857	3.70505	3.7194	3.83615	4.17727	3.79791	4.16578	4.71285	4.55886	4.62395	0.0141244	0.871139
VvCabSauv08_H0009F_038.ver1.0.g076970	patatin-like phospholipase domain	273.657	1.03698	0.268265	3.86551	0.000110859	0.00147384	5.51379	5.22674	5.11035	6.1718	6.2131	5.44009	5.84463	6.56381	5.65503	5.04961	5.97716	6.01419	4.57122	4.67398	5.15396	4.58392	4.8016	5.04361	4.95951	5.53478	5.06609	4.92288	4.82511	4.7512	0.396695	0.0333421
VvCabSauv08_H0010F_003.ver1.0.g077080	hypothetical protein L484_006995	42.507	-0.966035	0.30475	-3.16993	0.00152477	0.0126972	3.57823	3.87301	3.38551	3.9199	4.19224	3.96199	3.9651	4.0044	3.1189	3.22861	3.28551	4.19326	4.03389	4.07136	4.3371	4.49951	4.34812	4.40822	4.31619	4.56774	4.30861	4.58884	4.02488	3.78834	-0.0431266	-0.01343
VvCabSauv08_H0010F_003.ver1.0.g077100	Receptor kinase HSL1	93.9823	1.37522	0.516956	2.66023	0.00780863	0.0464188	2.2432	0.917668	1.76293	1.87379	1.72273	2.18729	2.49461	2.50557	3.03926	3.2484	2.68098	2.61001	1.38814	1.42947	1.38924	0.907314	2.13808	1.0741	1.56608	1.59946	0.677695	1.20936	1.36091	1.05907	1.2052	-0.192502
VvCabSauv08_H0010F_003.ver1.0.g077110	probable 3-hydroxyisobutyrate dehydrogenase-like mitochondrial	628.153	-0.968689	0.161844	-5.98532	2.1597e-09	1.11308e-07	5.73224	5.89137	5.75757	5.46	5.72482	5.70344	5.67089	5.55948	5.44238	5.19307	5.7047	5.09534	6.22764	6.15831	6.38688	6.4167	6.20477	6.19438	5.91313	5.88445	6.09521	5.65413	5.92448	5.49883	-0.462689	-0.565127
VvCabSauv08_H0010F_003.ver1.0.g077130	mobidb-lite (MOBIDB_LITE), CYTOPLASMIC_DOMAIN (PHOBIUS), NON_CYTOPLASMIC_DOMAIN (PHOBIUS), TRANSMEMBRANE (PHOBIUS)	137.823	-0.497445	0.184148	-2.70133	0.0069063	0.0423302	3.6564	3.75524	4.12314	4.00052	4.38887	4.36675	3.98491	4.13835	3.94338	4.33364	4.46964	4.42409	3.72011	4.10475	4.19872	3.93847	4.53178	4.26918	4.30713	4.33435	4.01178	4.55308	4.56885	4.68991	0.564191	0.596087
VvCabSauv08_H0010F_003.ver1.0.g077200	phosphatase 2C family	161.486	1.49186	0.423845	3.51983	0.000431821	0.00456071	4.1418	4.12605	4.07299	5.10907	4.75559	4.14199	4.73913	5.13168	4.49411	4.38358	4.16059	4.62593	3.3167	3.76922	3.3457	1.19259	3.74186	3.5734	3.77792	3.85569	3.47642	3.63386	3.88449	3.91488	0.276421	0.333871
VvCabSauv08_H0010F_003.ver1.0.g077240	RNA-dependent RNA polymerase family	35.2842	-1.05933	0.362102	-2.92552	0.00343886	0.024301	1.13916	1.52614	0.687982	1.06976	1.44111	0.842927	1.34939	1.21911	0.957905	1.27955	1.03393	1.22598	1.49361	1.90334	1.91878	1.60407	1.73818	1.74347	1.72766	1.56476	1.6285	2.18997	1.61635	1.77443	0.0620591	0.0883377
VvCabSauv08_H0010F_003.ver1.0.g077260	Avr9 Cf-9 rapidly elicited	188.58	-2.61955	0.396585	-6.60528	3.96761e-11	2.98127e-09	4.11414	5.16407	3.09388	3.65732	4.78463	4.01451	2.85994	2.912	2.81484	3.326	4.01292	3.54314	5.08116	5.04225	5.21942	4.63818	5.07856	5.41421	5.30088	5.5058	5.60815	6.64028	6.56801	6.64613	-0.496679	1.50387
VvCabSauv08_H0010F_003.ver1.0.g077290	cell division cycle 27 homolog B-like	234.518	1.02183	0.116683	8.75732	1.99954e-18	4.59324e-16	3.78438	3.65962	3.70757	3.8886	3.7118	3.67667	3.78611	3.86734	3.72231	3.74303	3.80523	3.90587	2.6413	3.10678	3.03212	2.53789	2.67624	2.78736	3.08073	2.92744	2.83263	3.56144	3.43945	3.22636	0.100851	0.482349
VvCabSauv08_H0010F_009.ver1.0.g077340	alba DNA RNA-binding	16.4427	6.90491	2.47088	2.79451	0.00519787	0.0338593	3.00362	5.41018	3.71918	0	5.34128	4.53032	5.20736	3.30186	4.55887	0	5.01848	4.92807	0	4.59492	0	0	0	0	0	0	0	0	0	0	-0.728809	-1.53164
VvCabSauv08_H0010F_011.ver1.0.g077440	Syntaxin 32	120.219	-0.620293	0.158485	-3.91389	9.08226e-05	0.00124663	3.65239	3.70016	3.68536	3.52613	3.44543	3.39397	3.16968	3.58061	3.42649	3.65595	3.52246	3.76887	3.45427	3.92348	3.65304	3.6461	3.76211	3.81664	3.39777	3.37935	3.31226	4.14708	3.5959	3.70032	-0.0302074	0.137502
VvCabSauv08_H0010F_020.ver1.0.g077670	SOUL heme-binding family	674.635	-0.853122	0.187231	-4.55652	5.20074e-06	0.000108046	5.77186	5.45683	5.35958	5.39905	5.74105	5.34962	5.17162	5.51051	5.43957	6.19398	5.64267	5.84111	5.36516	6.10177	5.81407	6.09818	5.99126	5.82789	6.39748	6.25621	5.87587	5.61072	5.69506	5.69556	0.363163	-0.0932189
VvCabSauv08_H0010F_020.ver1.0.g077760	epidermal growth factor receptor substrate 15	55.6698	0.983003	0.28644	3.43179	0.000599612	0.00599252	4.50592	4.34434	4.45014	4.28626	4.08507	4.36256	4.19018	3.73124	4.40839	4.61498	4.15945	4.32477	2.80583	3.28186	2.55538	3.23099	2.72331	3.10254	3.00617	2.73779	2.75855	3.924	3.70927	3.42582	-0.0670702	0.805339
VvCabSauv08_H0010F_020.ver1.0.g077870	early nodulin-93-like	2431.79	-2.42862	0.296409	-8.19348	2.53786e-16	4.55964e-14	8.76746	9.11439	8.03485	8.79496	9.42502	9.26375	8.1988	7.40311	8.65391	7.06089	7.34628	7.54137	9.69268	10.3181	10.027	10.3648	10.763	9.81881	10.2081	10.3326	9.90305	10.5536	10.8485	10.8166	-1.32272	0.727005
VvCabSauv08_H0010F_020.ver1.0.g077910	aspartate-glutamate racemase family	88.542	1.87776	0.251786	7.45776	8.80068e-14	1.04439e-11	3.9851	3.98919	3.97436	4.10936	3.49736	3.68135	3.56628	3.97095	3.86063	3.93015	4.11157	3.80324	1.47844	1.7439	1.33987	1.88566	2.30231	1.6846	2.381	2.31961	2.04206	2.82597	2.55108	2.61768	-0.0345641	1.14418
VvCabSauv08_H0010F_020.ver1.0.g077950	lactoylglutathione lyase glyoxalase I family	33.2162	-1.51072	0.557996	-2.7074	0.00678132	0.0416834	2.85119	3.03084	2.43534	2.63387	3.06691	2.13301	1.81037	2.85374	2.027	2.15324	2.94943	3.35577	2.91733	3.35126	1.07186	3.77482	3.22659	2.96449	2.77535	2.90979	1.86883	2.25671	1.53311	1.99188	0.0470242	-0.519581
VvCabSauv08_H0010F_020.ver1.0.g078020	DEAD-box ATP-dependent RNA helicase 37-like	42.4912	-1.2305	0.384433	-3.20083	0.00137033	0.0116711	0.766676	1.27637	1.40786	0.812773	1.58143	1.69107	1.33528	1.09017	1.12918	1.43853	1.51646	1.23826	1.80654	2.26504	1.68575	1.58472	1.87133	1.98731	1.72728	1.63612	1.94595	1.62752	1.77928	2.08674	0.247447	-0.0879339
VvCabSauv08_H0010F_020.ver1.0.g078050	chaperone dnaJ 49-like	606.166	-0.498505	0.130457	-3.82121	0.0001328	0.00171176	5.21447	5.34014	5.49475	5.45441	5.53575	5.69519	5.52356	5.69435	5.41888	5.70483	5.61732	5.74184	5.27713	5.67226	5.41793	5.93063	5.77314	5.6767	5.86073	6.10863	5.62088	6.06465	6.08472	5.84216	0.338211	0.541401
VvCabSauv08_H0010F_020.ver1.0.g078110	beta-glucuronosyltransferase 14B-like	280.405	-0.736877	0.151273	-4.87119	1.10928e-06	2.798e-05	3.89318	4.17039	4.46043	4.16487	4.29225	4.27111	4.22213	4.17316	4.3434	3.85648	4.17633	4.15365	4.48871	4.91021	4.69119	4.8379	4.86342	4.40535	4.67675	4.66605	4.56617	4.7109	4.54584	4.59512	-0.112514	-0.0794142
VvCabSauv08_H0010F_020.ver1.0.g078230	peroxidase 25-like	30.8838	-1.2652	0.428561	-2.9522	0.00315516	0.0226496	1.83766	1.47203	1.74953	1.43884	1.78618	0.985428	1.13483	1.56979	0.903079	1.30393	1.69272	1.69077	2.30204	1.51758	2.24431	1.90637	1.32536	2.33372	2.23498	2.20578	2.37726	2.80735	2.60771	2.52699	-0.123934	0.626041
VvCabSauv08_H0010F_020.ver1.0.g078320	CBL-interacting kinase 24	182.895	-0.554842	0.183352	-3.0261	0.00247729	0.0187723	4.61604	5.07582	4.92325	4.89019	4.68722	4.62203	4.42606	4.22572	4.49004	4.78443	4.43703	4.36455	4.747	4.85951	4.59611	4.57855	4.7511	4.73793	4.61182	4.40852	4.728	4.51676	4.32514	4.54586	-0.343034	-0.27162
VvCabSauv08_H0010F_020.ver1.0.g078380	clathrin assembly family	325.137	-0.506108	0.183117	-2.76385	0.0057123	0.0363994	3.65211	3.82546	3.81357	4.04505	3.78883	3.8144	3.75656	3.82555	3.9453	4.55153	4.30366	3.98275	3.84626	4.19217	3.68666	4.00076	4.17149	4.10893	4.14213	4.4211	3.89237	4.31118	4.21968	4.09137	0.515598	0.299049
VvCabSauv08_H0010F_021.ver1.0.g078600	Multi -bridging factor 1c	56.3184	-1.56513	0.538831	-2.90468	0.00367624	0.0256348	2.85608	3.11162	1.51446	3.5569	3.13431	2.66244	3.08278	3.92709	2.50941	2.6697	2.36827	2.66359	3.56461	4.03767	4.46247	5.10363	4.26703	3.75961	4.23763	5.32629	3.64292	3.8019	3.98452	2.9966	0.0731298	-0.427245
VvCabSauv08_H0010F_021.ver1.0.g078660	sulfate transporter	866.141	1.228	0.38048	3.22749	0.00124882	0.0107991	7.00138	7.15478	6.88979	6.16726	5.89906	6.34758	5.36743	4.77509	5.91339	6.28527	5.39896	4.78405	4.91401	5.26194	4.51064	3.66391	4.45129	3.83845	3.25633	2.37539	3.47012	3.57286	3.17729	3.44059	-1.52589	-1.49862
VvCabSauv08_H0010F_021.ver1.0.g078700	Leucine-rich repeat (LRR) family	262.816	-1.67384	0.395374	-4.23355	2.3003e-05	0.000398158	3.60483	4.16252	4.42349	3.90741	4.42187	3.23297	3.23179	2.29311	3.21912	3.21987	3.70215	3.03921	4.69061	5.13922	3.92733	3.82011	4.87186	3.97708	4.00268	3.55624	4.10133	3.00393	2.89721	3.27251	-0.743206	-1.52784
VvCabSauv08_H0010F_021.ver1.0.g078770	Serinc-domain containing serine and sphingolipid biosynthesis	53.6091	-1.33047	0.3718	-3.57846	0.000345628	0.00378848	2.40785	2.90714	1.88352	1.49687	2.28321	1.62623	1.26559	2.10644	1.37842	2.57571	2.55522	2.25765	2.09265	2.09131	2.1718	2.21141	2.34144	2.71922	2.94133	2.95608	2.61711	3.60094	3.31886	3.35169	0.0633605	1.30524
VvCabSauv08_H0010F_021.ver1.0.g078780	probable ADP-ribosylation factor GTPase-activating AGD14	555.889	-0.527258	0.147837	-3.56648	0.000361809	0.00393367	4.67705	4.96934	4.80556	4.56324	4.68993	4.26267	4.44454	4.22117	4.54933	4.86096	4.61122	4.58635	4.65251	4.91222	4.68007	4.60436	4.80929	4.64927	4.73447	4.43113	4.59924	4.99038	4.88496	5.03936	-0.131145	0.223303
VvCabSauv08_H0010F_021.ver1.0.g078800	heavy metal transport detoxification superfamily	33.6976	-2.797	0.726051	-3.85235	0.000116991	0.00153569	2.04423	3.68903	2.34669	1.78173	3.13187	2.16002	2.53639	0	2.06004	2.6258	1.99175	1.34988	3.62612	4.8436	4.06298	3.27065	4.62562	4.0797	3.83552	3.18636	3.5863	2.61255	3.35957	2.70006	-0.704173	-1.28684
VvCabSauv08_H0010F_021.ver1.0.g078880	nudix hydrolase chloroplastic-like	174.68	0.475883	0.180081	2.64261	0.00822694	0.0483513	4.34991	4.44653	4.42956	4.37484	4.09215	4.00917	4.15984	4.12399	4.42928	4.66317	4.4935	4.3402	3.6158	3.66552	3.8639	3.52086	3.46434	3.74627	3.67382	3.6322	3.80753	4.39422	4.24218	4.5825	0.0902926	0.69123
VvCabSauv08_H0010F_026.ver1.0.g079210	1-phosphatidylinositol-3-phosphate 5-kinase	380.145	0.725062	0.246559	2.94073	0.0032744	0.023344	3.12963	2.716	3.52297	2.93411	3.19501	2.87877	3.0741	3.31113	2.90415	3.34341	3.50363	3.51857	2.53705	2.77979	1.96481	1.85489	2.47765	2.46417	2.2694	2.44113	2.34256	3.15801	2.79284	2.94923	0.332337	0.539476
VvCabSauv08_H0010F_026.ver1.0.g079440	21 kDa	355.89	0.965739	0.246297	3.92104	8.81663e-05	0.00121692	6.4365	6.45894	5.88998	6.53857	6.4259	6.21209	5.87624	6.65144	5.74736	4.93767	5.64854	5.44969	5.38314	5.77603	5.19428	4.92335	5.07125	4.85594	5.04322	5.42481	4.80599	5.13077	4.79512	5.3622	-0.916505	-0.355117
VvCabSauv08_H0010F_026.ver1.0.g079470	Auxin response factor 19	903.342	-0.512527	0.170328	-3.00905	0.00262063	0.0195953	4.33923	4.70857	4.81042	4.55557	4.76825	4.5574	4.46474	4.48143	4.46364	4.64177	4.76353	4.76169	4.70889	5.21373	4.56833	4.34417	4.93337	4.8591	4.65693	4.66284	5.06445	5.28623	4.96785	5.16333	0.102923	0.308823
VvCabSauv08_H0010F_026.ver1.0.g079540	probable polygalacturonase	113.77	-1.14939	0.379967	-3.02497	0.00248654	0.0188138	2.87732	2.57696	3.38973	3.12857	2.97673	2.36027	2.6187	1.50424	2.79637	2.81576	2.58919	2.97792	3.6983	3.16035	3.47197	3.40177	3.1985	2.9796	2.32832	2.93785	3.00179	3.76724	3.36122	3.50082	-0.153711	0.0995531
VvCabSauv08_H0010F_026.ver1.0.g079740	Subtilisin-like protease	102.088	-1.1002	0.3904	-2.81814	0.00483025	0.0319894	2.17846	1.76447	1.02244	1.38865	1.49671	1.80996	2.13106	1.25162	1.895	1.63145	1.63829	1.50126	2.52545	1.79551	2.32047	2.59651	2.34147	2.47705	2.95637	2.8155	2.62674	3.15731	3.19883	2.69555	-0.0647912	0.803421
VvCabSauv08_H0010F_026.ver1.0.g079810	Cysteine ases superfamily	21465.4	-0.269513	0.0676745	-3.98248	6.81985e-05	0.000983913	10.8146	10.9755	10.9407	11.0449	11.0441	10.9939	11.0265	10.9071	10.7513	10.7809	10.8712	10.905	10.7633	11.0223	11.003	10.9424	10.93	10.9104	10.8832	10.7693	10.9303	10.6328	10.7003	10.6445	-0.0578828	-0.270347
VvCabSauv08_H0010F_026.ver1.0.g079970	DENN (AEX-3) domain-containing	835.901	0.348466	0.103615	3.36309	0.000770745	0.00732048	5.17654	4.98158	5.12302	5.3015	5.20519	5.29361	5.18019	5.33824	5.1774	5.42807	5.37214	5.49044	4.50424	4.87432	4.7745	4.41416	4.5336	4.99816	4.98339	4.84924	4.97206	5.14547	4.96218	5.04584	0.336504	0.333472
VvCabSauv08_H0010F_029.ver1.0.g080240	BSD domain-containing family	163.622	-0.441804	0.154654	-2.85673	0.00428026	0.0290653	3.53354	3.51817	3.43379	3.8311	3.67211	3.56353	3.62989	3.92594	3.70187	3.92557	3.94306	3.95716	3.33079	3.06344	3.43027	4.03065	3.69173	4.08911	4.28414	4.02953	3.9032	4.64595	4.24757	4.22768	0.446763	1.0989
VvCabSauv08_H0010F_029.ver1.0.g080420	heptahelical transmembrane ADIPOR1-like	91.9799	1.43004	0.292381	4.89103	1.00311e-06	2.56438e-05	3.69146	3.48626	3.24025	3.85679	3.42987	3.22065	3.35807	4.20486	3.79201	3.66377	3.68023	3.89094	2.50796	3.39982	2.76709	1.96998	2.74989	2.20545	2.394	2.70163	2.81217	1.88545	1.88558	1.9122	0.272326	-0.997211
VvCabSauv08_H0010F_029.ver1.0.g080440	sucrose-phosphate synthase family	3114.15	-0.677639	0.129409	-5.23641	1.63728e-07	5.15213e-06	6.67685	6.71851	6.41236	6.86585	6.69436	6.62363	6.51777	6.69587	6.18911	5.78746	6.30656	6.32016	6.49885	6.72285	6.73419	7.01867	6.79963	6.90031	7.25804	6.97258	6.83531	6.83507	6.8932	6.44744	-0.464515	0.0732734
VvCabSauv08_H0010F_038.ver1.0.g080530	BHLH transcription factor	13.9723	-1.85671	0.695967	-2.66782	0.00763461	0.0456713	0.476477	1.62486	0.68676	2.17718	1.92409	1.59794	1.00443	0.285035	1.35926	1.17026	1.23796	0.286296	1.43995	1.96006	1.81298	1.62546	1.38384	2.62435	1.78931	2.08095	2.4823	2.78271	2.5485	2.48214	-0.0311962	0.866785
VvCabSauv08_H0010F_038.ver1.0.g080580	peroxiredoxin family	2806.92	-0.771868	0.110012	-7.01619	2.28001e-12	2.14401e-10	8.34692	8.4627	8.52296	8.88634	8.69677	8.68063	8.86696	8.63689	8.73618	8.25824	8.72614	8.63443	8.98763	9.02853	9.09144	9.4099	9.16934	9.25573	9.14319	9.35194	9.17445	9.23908	9.18647	8.92756	0.0954075	0.0818394
VvCabSauv08_H0010F_038.ver1.0.g080760	pentatricopeptide repeat-containing At5g25630-like isoform X1	159.532	0.678921	0.228507	2.97111	0.00296725	0.0215953	3.38992	3.1367	3.2496	3.52572	3.6463	3.15145	3.1358	3.13471	3.17661	3.77156	3.47198	3.82431	2.44287	3.15134	2.37303	2.41038	2.60549	2.00351	2.63325	2.6073	2.47729	3.13672	2.80776	2.48632	0.430545	0.154518
VvCabSauv08_H0010F_038.ver1.0.g080800	proline-rich receptor kinase PERK1	884.239	-0.668543	0.159637	-4.18791	2.8154e-05	0.000469867	5.03579	5.1549	5.40953	5.04323	5.44658	5.17356	5.17501	4.78073	5.22238	5.55524	5.40522	5.42142	5.52094	5.96926	5.4934	5.4041	5.61239	5.46695	5.65231	5.5079	5.43334	5.70508	5.58911	5.8476	0.260554	0.0527291
VvCabSauv08_H0011F_003.ver1.0.g080930	mannitol dehydrogenase	562.732	0.887971	0.153613	5.78058	7.44416e-09	3.33432e-07	4.41223	4.56381	4.28869	4.31465	4.3116	4.1146	3.7603	4.16714	4.0179	3.54194	3.70243	3.6915	3.62882	4.17674	3.45219	2.80436	3.10253	2.96729	2.90356	2.75351	3.08581	2.59076	2.70418	2.50838	-0.776289	-1.15148
VvCabSauv08_H0011F_003.ver1.0.g081070	transcription initiation factor TFIID subunit	123.36	-0.469793	0.160784	-2.92189	0.00347919	0.0245428	3.19549	3.06817	3.00332	3.07777	2.88086	2.82714	2.95291	3.0021	3.23623	3.32601	3.24922	3.50194	2.58587	2.9604	3.05341	3.31124	3.20165	3.31986	3.31716	3.31593	3.04217	3.59997	3.75327	3.74344	0.270065	0.832334
VvCabSauv08_H0011F_003.ver1.0.g081130	nucleobase-ascorbate transporter 11-like	172.264	0.500635	0.183968	2.72131	0.00650229	0.0403928	3.29835	3.3626	3.24955	3.1458	3.52023	3.2952	3.46373	3.52175	3.05528	3.02435	3.18203	3.19336	2.84895	3.54712	3.38347	2.6892	2.73058	2.69217	2.88584	2.54081	3.04994	2.25607	2.43168	1.89772	-0.170247	-1.06469
VvCabSauv08_H0011F_003.ver1.0.g081170	isochorismatase hydrolase family	314.518	-0.50298	0.149972	-3.35383	0.000797009	0.00752107	5.22084	5.48821	5.57772	5.38359	5.3648	5.47398	5.35622	5.25933	5.42615	5.36829	5.46199	5.30251	5.26982	5.47566	5.32687	5.64124	5.4611	5.71997	5.86577	5.67785	5.26115	5.68669	5.67026	5.12011	-0.0513249	0.134907
VvCabSauv08_H0011F_003.ver1.0.g081240	GDP-fucose O-fucosyltransferase	710.102	-0.878942	0.181248	-4.84939	1.23843e-06	3.09222e-05	5.23018	5.82399	6.0379	5.58119	5.57718	5.53899	5.39068	5.29176	5.58257	5.13383	5.67291	5.34479	5.65436	6.02377	5.58447	6.21508	6.05699	5.86401	5.87893	5.78978	5.72218	6.20868	6.49167	6.1964	-0.313513	0.544718
VvCabSauv08_H0011F_016.ver1.0.g081520	LRR and NB-ARC domain disease resistance	79.782	1.00456	0.276891	3.62802	0.000285608	0.00324105	1.2618	1.09753	1.63176	1.65778	1.66999	1.63559	2.04847	1.85209	1.47963	1.90964	1.93879	1.89166	0.990295	1.22616	1.15665	0.818581	0.934778	1.33876	1.1966	1.17909	1.42847	1.39519	1.12329	1.3967	0.582996	0.180694
VvCabSauv08_H0011F_032.ver1.0.g081820	MADS-box JOINTLESS	224.55	-0.879045	0.237198	-3.70596	0.000210593	0.00250925	4.62019	4.75732	4.63063	4.65855	4.3277	4.45236	4.70694	4.16787	4.80188	4.60139	5.23864	5.31866	4.85596	4.85441	5.46539	5.43288	4.86865	5.27687	5.20834	4.98918	5.65047	5.16234	5.18577	5.16595	0.383518	0.112768
VvCabSauv08_H0011F_032.ver1.0.g082110	TRANSPARENT TESTA 12	63.8845	1.29513	0.420415	3.08059	0.00206591	0.0161811	1.98496	2.61212	2.3945	2.45298	3.18967	1.89434	2.89509	2.82813	3.00537	3.12797	3.2018	3.43693	1.6125	2.1597	1.70425	2.10993	1.05281	1.7498	2.02405	2.09335	1.32553	1.88145	1.89145	2.56398	0.925045	0.286811
VvCabSauv08_H0011F_032.ver1.0.g082170	Magnesium-transporting P-type 1	122.426	1.21698	0.274948	4.42623	9.58955e-06	0.000184119	2.07787	2.25124	2.79736	3.12402	3.35654	2.9924	3.18982	2.96411	3.39447	3.21685	3.11176	3.5472	1.83005	2.12616	1.833	2.23864	1.69474	2.00022	2.21144	2.08891	1.96491	1.98528	1.65179	2.38405	0.916445	0.077303
VvCabSauv08_H0011F_032.ver1.0.g082200	RING-H2 finger ATL54	216.553	-0.604794	0.147729	-4.09396	4.24075e-05	0.000657583	4.43534	4.48903	4.37476	4.4174	4.39578	4.20338	4.02061	4.46034	4.20332	4.28994	4.2523	4.54496	4.10717	4.37317	4.3612	4.49232	4.80944	4.38617	4.58705	4.87672	4.58444	4.50461	4.5644	4.19308	-0.0706421	0.140184
VvCabSauv08_H0011F_032.ver1.0.g082210	phage capsid scaffolding (GPO) serine peptidase	123.242	1.36944	0.240928	5.68404	1.31548e-08	5.5634e-07	5.09071	5.22283	5.17362	4.8993	5.12641	4.53898	4.55083	4.9068	4.76115	4.38631	4.471	5.06992	3.17504	3.86644	4.08716	3.40668	2.85998	3.42968	2.87585	2.49152	2.93692	2.82306	3.13546	2.74571	-0.519979	-0.808136
VvCabSauv08_H0011F_032.ver1.0.g082490	phospho-2-dehydro-3-deoxyheptonate aldolase chloroplastic-like	652.478	1.72721	0.310062	5.57054	2.53948e-08	9.99629e-07	5.60688	4.97917	5.17816	5.67128	5.38878	5.16673	5.53231	5.76632	6.46079	6.81916	6.16823	6.34949	4.07704	5.01434	4.40463	3.84599	4.10094	4.27071	5.08991	4.68985	3.69542	5.0684	4.87951	4.77722	1.19089	0.409707
VvCabSauv08_H0011F_032.ver1.0.g082500	hypothetical protein PRUPE_ppa009241mg	116.336	-0.693527	0.157127	-4.4138	1.01573e-05	0.000193863	3.45321	3.29334	3.24358	3.44845	3.09232	3.22646	3.12972	3.30736	3.40453	3.09485	3.04572	3.4349	3.32486	3.56653	3.4829	3.76391	3.6695	3.66751	3.68623	3.75208	3.86504	4.0159	3.9288	3.76676	-0.138223	0.445729
VvCabSauv08_H0011F_032.ver1.0.g082530	haloacid dehalogenase-like hydrolase domain-containing At4g39970	36.4461	1.24392	0.34456	3.61015	0.000306017	0.00343029	2.12302	2.40969	2.33713	2.76601	2.61878	2.69534	2.90201	3.16753	2.62149	2.43533	2.6151	2.78155	1.27938	2.1013	2.32489	2.02408	1.44244	1.6897	1.77547	1.39198	1.70785	1.17625	1.82265	0.583479	0.320714	-0.707729
VvCabSauv08_H0011F_032.ver1.0.g082550	7-deoxyloganetin glucosyltransferase-like	224.001	1.55513	0.224834	6.91679	4.62002e-12	4.13872e-10	3.02426	3.12311	3.06448	3.34825	3.28491	3.14496	3.03314	3.19185	3.0067	2.43844	2.97743	2.7961	2.14601	2.57649	1.78993	1.77045	1.86256	1.20098	1.59236	1.65954	1.62956	1.58513	1.44095	1.736	-0.333296	-0.583446
VvCabSauv08_H0011F_032.ver1.0.g082840	asparagine synthetase [glutamine-hydrolyzing] 2	401.573	0.990106	0.133967	7.39068	1.46075e-13	1.67778e-11	4.65265	4.76427	5.03309	5.02439	4.91785	4.84622	4.92661	5.01684	4.87612	4.91755	5.05062	5.19521	3.66966	4.26931	3.49353	3.61898	3.84129	3.84174	4.06064	3.94419	3.91555	4.50029	4.478	4.19175	0.237791	0.579178
VvCabSauv08_H0011F_032.ver1.0.g082860	annexin D2-like	543.202	-1.33267	0.229118	-5.81652	6.00855e-09	2.7605e-07	6.80636	7.34515	6.48772	6.15585	6.71976	5.92555	5.56349	5.30824	5.75474	5.15784	5.458	5.59425	6.89364	7.10394	6.71548	6.84584	6.68828	6.30144	6.21927	6.02582	6.31912	6.20649	6.03819	5.70824	-1.47638	-0.920047
VvCabSauv08_H0011F_032.ver1.0.g082870	mobidb-lite (MOBIDB_LITE)	11.6906	-1.58714	0.515883	-3.07655	0.0020941	0.0163501	3.48024	4.18825	3.0688	3.34616	2.79074	3.13203	2.44411	1.94201	2.00844	1.22524	1.38654	1.55648	3.0071	3.36257	2.53761	3.51682	3.34492	2.89508	2.81013	2.58647	2.19546	2.19378	1.94351	2.14506	-2.18968	-0.874976
VvCabSauv08_H0011F_032.ver1.0.g082880	hematological neurological	345.496	-0.401284	0.134521	-2.98307	0.00285377	0.0209633	4.97969	5.13125	5.00527	5.21723	5.08752	4.88342	4.82012	5.15563	4.92087	4.32468	5.08662	5.04363	5.07584	5.3544	5.30508	5.19926	5.13103	5.02788	5.12165	5.08422	4.9553	5.18117	5.2433	5.07282	-0.220427	-0.0793445
VvCabSauv08_H0011F_032.ver1.0.g082920	cell wall integrity stress response component	196.231	-1.18477	0.417667	-2.83664	0.00455903	0.030571	4.17183	5.0361	4.60575	3.78265	4.45107	3.58002	3.22621	2.42551	2.86241	2.63098	2.9359	3.15052	4.28075	4.62991	3.28152	3.50722	4.1977	3.31109	3.87345	2.51364	3.41559	3.549	3.04528	3.86725	-1.69876	-0.576881
VvCabSauv08_H0011F_032.ver1.0.g082990	probable trehalose-phosphate phosphatase J	33.6988	-1.75122	0.621271	-2.81877	0.00482085	0.0319601	1.46321	0.666487	0.467316	1.51748	0.768021	0.811602	1.10917	1.40635	1.45746	1.65505	1.45634	1.39332	1.98269	1.81013	2.24428	2.77605	1.99344	2.36017	3.26922	3.25428	1.35628	1.87023	2.20167	0.826821	0.635902	-0.37946
VvCabSauv08_H0011F_032.ver1.0.g083000	Ethylene-responsive transcription factor	621.423	-0.564875	0.141428	-3.99408	6.49455e-05	0.000943382	5.16163	5.54865	5.38994	5.39838	5.64348	5.49523	5.51834	5.65993	5.94267	5.78047	5.86918	5.86741	5.38953	5.71745	5.84245	6.30456	5.78835	5.97254	6.14416	6.11502	6.06558	6.25236	6.106	6.04972	0.472282	0.486214
VvCabSauv08_H0011F_032.ver1.0.g083060	DNAse I-like superfamily	263.271	-1.21076	0.280135	-4.32206	1.54578e-05	0.000281177	4.71549	5.2966	4.83108	4.64009	4.54366	4.04847	3.39728	3.23037	3.93405	3.49776	3.57316	3.73316	4.89542	5.06711	4.20494	4.44525	4.8065	4.03864	4.21778	3.53054	3.75737	3.22387	3.37661	3.17495	-1.34636	-1.46401
VvCabSauv08_H0011F_032.ver1.0.g083080	glycoside hydrolase family 5	2.98435	-5.28871	1.63875	-3.22729	0.00124968	0.0108008	0.600559	0.682806	0.158381	0	0.434534	0.203896	0	0	0	0	0.165176	0.237467	0.342424	0.703441	0.490427	0.403702	0.340506	0.454132	0	0	0	0	0.156891	0	-0.346368	-0.4598
VvCabSauv08_H0011F_032.ver1.0.g083140	senescence-associated family	72.577	1.86859	0.505831	3.69411	0.00022066	0.00260898	4.38561	5.11846	4.4154	3.77004	4.52922	4.20308	3.89248	3.58441	4.39031	3.62674	4.44504	5.16256	3.02386	2.61329	1.34345	1.29496	2.1348	2.79728	2.50523	2.80673	2.565	3.82821	4.37526	4.11447	-0.228381	1.77911
VvCabSauv08_H0011F_032.ver1.0.g083180	transducin family	222.614	-0.396899	0.129321	-3.06911	0.00214697	0.0166819	3.82813	4.00166	3.94578	3.73923	3.76211	3.88326	3.58376	3.65346	3.65382	3.74451	3.83112	3.61348	3.74753	4.15864	3.87151	3.75678	3.74389	3.83242	3.6855	3.73378	3.95641	4.09766	3.83145	3.86866	-0.195486	0.00669604
VvCabSauv08_H0011F_032.ver1.0.g083370	upstream activation factor subunit spp27-like	193.3	-0.646832	0.136876	-4.72568	2.29346e-06	5.26464e-05	4.1098	4.21082	4.0572	4.13091	3.84836	4.0264	3.84611	4.02265	3.94963	3.8789	3.89197	4.11336	4.11467	4.18503	4.31272	4.36128	4.21803	4.39128	4.12678	3.87089	4.35823	4.40717	4.22455	4.41652	-0.164532	0.145272
VvCabSauv08_H0011F_032.ver1.0.g083390	probable disease resistance At5g66900	55.1377	-2.48952	0.365868	-6.80443	1.01451e-11	8.63134e-10	1.53217	1.11945	1.20437	1.38955	0.865427	0.688929	0.882267	1.01376	0.653652	0.724947	0.788385	0.653129	1.97567	1.91562	1.93394	2.51046	2.25638	1.98441	2.42508	2.37241	2.17019	1.07174	1.64844	0.871251	-0.563178	-0.744598
VvCabSauv08_H0011F_032.ver1.0.g083510	probable disease resistance At5g66900	341.124	-1.83301	0.335763	-5.45924	4.78178e-08	1.76356e-06	1.69049	1.21449	1.63803	1.39466	1.50685	1.72518	1.24719	1.80075	1.54709	1.99026	1.50694	1.64423	1.88186	2.11053	2.76158	2.65346	2.62614	2.98363	2.62697	3.20268	2.88186	1.41824	2.22006	1.55446	0.19947	-0.520407
VvCabSauv08_H0011F_032.ver1.0.g083520	disease resistance family	163.718	-1.56529	0.352025	-4.44654	8.72634e-06	0.000169866	3.00165	2.76575	2.60957	2.72281	2.97406	3.10305	2.64168	2.88398	2.42419	3.65244	3.01702	2.83308	3.19037	2.8191	3.75017	3.52276	3.93085	4.02284	3.86678	4.14226	3.75694	2.48388	3.72474	3.03367	0.375192	-0.172451
VvCabSauv08_H0011F_032.ver1.0.g083570	L-ascorbate oxidase homolog	5.5512	5.01011	1.68497	2.97342	0.00294505	0.0214915	1.02912	0.43806	0.747338	0	0	0.683119	0.838808	0.673655	0.440112	0.407191	0.67531	0.79021	0	0	0.251748	0	0	0	0.331227	0	0.612455	0.611949	0.813021	0.499354	-0.113937	0.557525
VvCabSauv08_H0011F_032.ver1.0.g083720	catalytic pyridoxal phosphate-binding	165.149	-0.974354	0.22	-4.42889	9.47208e-06	0.000182299	2.29918	2.07711	2.45706	2.06083	2.16662	2.01029	2.49971	2.03034	2.34183	2.74044	2.48136	2.90844	2.48729	2.85088	2.31738	2.95174	2.75693	3.06245	2.95907	2.62313	3.09264	3.66459	3.23117	3.00723	0.432298	0.749149
VvCabSauv08_H0011F_032.ver1.0.g083860	UDP-N-acetylmuramoyl-L-alanyl-D-glutamate- 6-diaminopimelate ligase	98.4247	-0.653136	0.190689	-3.42514	0.000614482	0.00610684	3.93929	3.89856	3.95754	3.93737	4.14015	3.91428	3.61362	4.02154	4.0165	3.5022	3.89834	3.44244	3.83568	4.28034	4.14519	4.30827	4.07548	4.43414	3.85827	4.34543	4.054	4.57302	4.51247	4.40625	-0.31747	0.41018
VvCabSauv08_H0011F_032.ver1.0.g084050	phosphoglycolate phosphatase chloroplastic-like	130.903	0.892703	0.256686	3.4778	0.000505541	0.00520096	3.97069	3.73106	4.12151	3.64857	4.314	4.2576	4.25743	4.54531	4.11044	4.59482	4.67238	4.33274	3.1079	3.58942	3.18766	3.26242	2.95084	3.5307	3.31054	3.30011	3.93513	3.60884	3.21052	3.73076	0.592224	0.221711
VvCabSauv08_H0011F_032.ver1.0.g084070	HXXXD-type acyl-transferase family	19.5642	2.21932	0.587986	3.77445	0.000160364	0.00200752	2.38875	2.1287	2.2395	2.61089	2.05338	2.86824	2.95346	3.13927	2.34094	1.49448	2.03003	1.7252	0.998672	1.29654	1.6621	0	1.4447	1.46384	1.43684	1.37076	2.21763	0.750813	0	1.08234	-0.502409	-0.708051
VvCabSauv08_H0011F_037.ver1.0.g084300	Beta-glucosidase 42	1224.34	1.08726	0.122879	8.84818	8.89613e-19	2.10367e-16	6.71438	6.82858	7.16226	7.26341	7.12787	7.04699	7.08886	7.01116	6.97213	6.55703	6.8451	7.07439	5.9287	6.06111	6.11992	5.40278	5.91306	5.78303	5.76672	5.68249	5.61889	5.33057	5.24624	5.00197	-0.0762311	-0.843647
VvCabSauv08_H0011F_037.ver1.0.g084440	endoglucanase 12-like	311.626	-0.695664	0.181095	-3.84144	0.000122317	0.00159583	3.18791	3.52927	3.52002	3.6627	3.73761	3.72109	3.69621	3.57056	4.07375	4.36962	4.71705	4.58902	3.6835	3.96942	3.64783	4.22298	4.36237	4.07701	4.7284	4.60192	4.01188	4.23414	4.26105	3.99318	1.14616	0.395872
VvCabSauv08_H0013F_006.ver1.0.g084660	UBP1-associated 2A	311.45	-0.408769	0.12244	-3.33853	0.000842226	0.00784646	4.29081	4.44287	4.29031	4.194	4.45391	4.14997	4.18318	4.23194	4.38164	4.14573	4.19405	4.11387	4.21359	4.36238	4.46632	4.43928	4.36072	4.49539	4.55037	4.55468	4.14186	4.84517	4.66025	4.74725	-0.190112	0.403459
VvCabSauv08_H0013F_006.ver1.0.g084690	Transmembrane amino acid transporter family	306.604	2.61364	0.197443	13.2374	5.33412e-40	1.14364e-36	4.95717	4.92142	5.45268	5.23504	5.20073	5.2525	5.58881	5.64227	5.75078	5.7808	5.77381	5.83723	2.85716	3.32602	3.73942	2.95475	2.82149	3.15416	3.55362	3.28513	3.06362	4.30008	3.86553	3.69816	0.686861	0.647059
VvCabSauv08_H0013F_006.ver1.0.g084840	BTB POZ and MATH domain-containing 4-like	168.312	-0.584302	0.171253	-3.41192	0.000645059	0.00635963	3.53167	3.74197	3.67691	3.85198	3.65358	3.70354	3.37881	3.33371	3.35678	3.65568	3.54562	4.00252	3.39259	3.65151	3.27405	3.93854	3.52455	3.48671	4.06416	4.26708	4.03301	4.05055	4.17675	3.79629	0.084421	0.568485
VvCabSauv08_H0013F_006.ver1.0.g084850	Outer envelope 61	323.348	-0.411995	0.151505	-2.71935	0.0065411	0.040536	4.0024	4.22138	3.98222	3.84146	4.02943	3.79566	3.85005	3.7628	4.02119	4.16458	4.07322	4.17121	3.74705	4.26919	4.02548	3.87426	4.02271	4.23526	4.25514	4.05176	3.70178	4.60221	4.13971	4.48596	0.0676676	0.395389
VvCabSauv08_H0013F_006.ver1.0.g084930	ubiquitin carboxyl-terminal hydrolase 12-like	142.613	0.765629	0.193661	3.95346	7.70298e-05	0.00108939	3.54033	3.29524	3.66714	3.67761	3.62922	3.58392	4.10304	3.72361	3.7833	3.62504	3.98639	4.06432	3.18025	3.45794	3.30327	2.51297	2.95685	3.34832	3.54402	3.20921	3.57485	3.38357	3.04313	3.1156	0.39101	-0.13305
VvCabSauv08_H0013F_015.ver1.0.g084990	calmodulin 6 family	1080.61	-0.66017	0.157285	-4.19727	2.7015e-05	0.000454333	7.782	7.97836	7.67852	7.80208	7.94493	7.92347	7.74698	7.44896	7.91687	7.69941	7.93407	7.86349	7.75437	7.93173	8.06357	8.30911	8.10322	7.98368	7.62643	7.88537	8.09341	8.03754	8.10753	7.62769	0.0193665	0.00769563
VvCabSauv08_H0013F_015.ver1.0.g085070	CBL-interacting kinase 32 isoform X1	461.202	0.693509	0.11694	5.93045	3.02114e-09	1.51339e-07	5.25987	5.31605	5.35398	5.33873	5.48016	5.52537	5.27558	5.57024	5.3624	5.41635	5.55201	5.57516	4.6462	5.17199	4.91031	4.57572	4.43681	4.48647	4.66909	4.25549	4.69265	4.44865	4.43281	4.03005	0.204538	-0.605661
VvCabSauv08_H0013F_015.ver1.0.g085360	NB-ARC domain-containing disease resistance	13.0586	-1.85336	0.664362	-2.78969	0.00527585	0.0342494	0.561158	1.12145	1.1158	0.59045	1.04952	0.895683	0.245909	0.484711	0.489303	0.438757	0.545974	0.757038	1.21253	1.51268	0.602247	0.87471	1.26269	0.659146	0.288864	0.552293	0.988722	0.180262	0.281077	0	-0.352211	-0.955374
VvCabSauv08_H0013F_015.ver1.0.g085390	harpin-induced family	643.764	-0.986721	0.237201	-4.15985	3.18451e-05	0.000520131	6.25506	6.13163	5.9731	6.15057	5.98602	5.57573	5.53309	5.78874	5.98159	6.43521	5.90429	5.8767	6.34368	6.67033	6.27733	6.62838	6.69706	6.14563	7.01096	6.80797	6.22498	5.7816	6.31064	5.85375	-0.0478641	-0.448449
VvCabSauv08_H0013F_015.ver1.0.g085590	non-specific lipid transfer GPI-anchored 2-like	236.382	2.0784	0.489182	4.24874	2.14978e-05	0.000375133	5.04333	5.52356	6.28002	6.12623	6.12253	4.98906	5.50184	5.15508	6.54681	5.49378	6.10008	5.85556	4.06031	5.29893	4.84639	3.31741	3.11039	4.29279	3.18485	4.24545	4.17155	4.50269	4.35598	5.65077	0.200837	0.10127
VvCabSauv08_H0013F_019.ver1.0.g085810	F-box At2g32560-like	222.303	0.652768	0.197136	3.31125	0.000928807	0.00849074	4.36081	4.77409	4.73518	4.60682	4.67519	4.64062	4.52834	4.60938	4.78402	4.50138	4.68992	4.98271	3.92774	4.60043	3.79091	3.32611	4.06034	3.93098	3.90087	3.7002	3.6053	3.70259	3.80351	3.39932	0.101313	-0.47122
VvCabSauv08_H0013F_019.ver1.0.g085880	hydroxymethylglutaryl- mitochondrial-like	225.67	0.900326	0.182672	4.92865	8.27978e-07	2.14394e-05	4.57448	4.03986	4.31646	4.50598	4.15089	4.62254	4.66758	4.6551	4.50759	4.83763	4.84918	4.67946	3.47198	4.00601	3.90855	3.45427	3.36956	3.78749	4.16847	3.84524	3.79027	4.49433	4.24745	4.15539	0.478489	0.503545
VvCabSauv08_H0014F_002.ver1.0.g086070	hypothetical protein POPTR_0013s13950g	18.5757	6.64323	2.40412	2.76326	0.00572265	0.0364436	3.03125	0	2.31966	3.15233	1.44142	3.07966	2.28949	3.11963	3.51755	5.38066	4.68552	0	0	0	0	0	0	0	1.81172	0	0	0	0	1.61259	1.57176	0.537531
VvCabSauv08_H0014F_007.ver1.0.g086100	CCCH-type zinc fingerfamily with RNA-binding domain-containing	90.4547	-2.01737	0.298387	-6.76091	1.37125e-11	1.12786e-09	1.81454	2.44747	1.68234	1.96095	2.43557	2.14365	1.72643	1.50677	1.66676	1.09785	1.20936	1.82381	3.39698	3.67971	3.16227	2.74591	3.30467	3.03303	3.05013	2.91364	3.23912	2.61432	2.27974	2.20019	-0.604441	-1.04824
VvCabSauv08_H0014F_023.ver1.0.g086250	translation factor SUI1 homolog	727.818	-0.491072	0.141415	-3.47257	0.000515504	0.00528655	7.20369	7.17336	7.18334	7.49313	7.73741	7.33964	7.7602	8.01562	7.72675	7.6324	7.9598	8.13379	6.99634	7.44747	7.64537	8.2866	7.77268	8.1515	8.12364	8.10053	7.71644	8.18408	7.98507	8.11431	0.721864	0.731428
VvCabSauv08_H0014F_023.ver1.0.g086260	PTHR10641:SF715 (PANTHER), PTHR10641 (PANTHER), NON_CYTOPLASMIC_DOMAIN (PHOBIUS), TRANSMEMBRANE (PHOBIUS), NON_CYTOPLASMIC_DOMAIN (PHOBIUS), TRANSMEMBRANE (PHOBIUS), CYTOPLASMIC_DOMAIN (PHOBIUS), NON_CYTOPLASMIC_DOMAIN (PHOBIUS), CYTOPLASMIC_DOMAIN (PHOBIUS), TRANSMEMBRANE (PHOBIUS), TRANSMEMBRANE (PHOBIUS), TMhelix (TMHMM), TMhelix (TMHMM), TMhelix (TMHMM)	25.1616	1.1238	0.376836	2.98219	0.00286193	0.0210088	3.71752	3.41484	3.6805	3.78392	3.18793	2.91666	3.27397	4.01487	3.78297	3.22543	3.41894	3.57715	1.86317	1.97428	2.72487	2.82294	2.15348	2.51007	1.73648	2.30926	1.81855	2.75676	2.30735	2.68987	-0.197112	0.397221
VvCabSauv08_H0014F_023.ver1.0.g086340	septum-promoting GTP-binding 1	98.9492	1.24728	0.240318	5.19012	2.10158e-07	6.41851e-06	3.90056	3.85432	3.52432	4.41037	4.32611	4.37646	4.22946	4.62252	3.93421	3.89834	4.05311	4.65711	3.07838	3.57561	3.04372	2.84349	2.9761	2.95183	3.03241	2.89617	3.45278	3.22937	3.1316	3.0483	0.443124	-0.0961484
VvCabSauv08_H0014F_023.ver1.0.g086370	hypothetical protein SELMODRAFT_439598	19.1819	-1.78787	0.60256	-2.96713	0.00300594	0.0218411	3.11551	3.90725	2.98627	2.41205	3.25583	2.45951	2.11446	2.20034	1.61524	2.08246	2.08156	1.95261	2.95691	4.31143	2.20638	3.19883	3.02161	3.58732	1.82721	1.75101	3.46598	2.44769	2.87063	2.71477	-1.29747	-0.480545
VvCabSauv08_H0014F_023.ver1.0.g086570	hypothetical protein PRUPE_ppa013836mg	181.133	-0.794964	0.172702	-4.60311	4.16225e-06	8.87063e-05	6.01843	6.34366	5.97024	6.28132	6.08193	6.12275	5.60941	5.6912	5.92402	6.06378	5.74628	6.13901	6.14145	6.1783	6.37174	6.38509	6.39076	6.07415	6.4617	5.99891	6.34369	6.49851	6.48019	6.19113	-0.127753	0.159449
VvCabSauv08_H0014F_023.ver1.0.g086640	hypothetical protein PRUPE_ppa023818mg	51.7971	2.85655	0.330649	8.6392	5.66063e-18	1.22178e-15	5.0005	4.99412	4.92062	5.47135	4.96048	5.07073	5.34898	5.61591	5.64701	5.22608	5.29648	5.47634	3.20694	3.91078	2.08871	2.73873	2.56005	2.68483	2.60659	2.7015	2.02191	2.35219	2.75278	2.39272	0.361221	-0.56958
VvCabSauv08_H0014F_023.ver1.0.g086670	secretory carrier-associated membrane	516.712	-0.554515	0.123177	-4.50178	6.73864e-06	0.000136127	5.83044	5.90088	5.7649	5.73294	5.7521	5.77832	5.8371	5.39656	5.85043	5.59216	5.71398	5.64137	5.83245	5.97888	6.10072	6.14325	5.91461	6.01315	6.13137	5.93846	6.09941	6.07339	6.02258	6.04144	-0.182907	0.0751177
VvCabSauv08_H0014F_027.ver1.0.g087030	60S ribosomal L8	558.633	-0.331706	0.11951	-2.77555	0.00551092	0.0354462	6.21128	6.19812	6.22921	6.50141	6.45974	6.22324	6.02976	6.30649	6.39535	5.69925	6.21095	5.95452	5.95291	6.30021	5.99196	6.2072	6.48318	6.32051	6.11282	6.25302	6.05464	6.41269	6.22835	6.26298	-0.257964	0.219646
VvCabSauv08_H0014F_027.ver1.0.g087040	isoprene chloroplastic-like	59.5991	4.07248	0.834935	4.8776	1.07387e-06	2.71933e-05	0	0	0	0.681676	2.13676	1.22449	2.1503	3.58564	3.30191	3.33243	4.37374	4.37539	0	0	0	0.198053	0.388849	0.809414	0.949691	1.4378	0	2.62704	2.45643	2.76312	4.02719	2.61553
VvCabSauv08_H0014F_032.ver1.0.g087500	heavy metal-associated isoprenylated plant 47-like	321.007	1.10447	0.191558	5.76572	8.13091e-09	3.60676e-07	7.00398	6.34516	6.15054	7.16941	7.10567	7.26273	7.15198	7.68887	7.09073	6.88265	7.07395	7.40839	6.00683	6.42187	6.18388	5.94079	5.91523	6.13665	6.2172	6.27922	6.25711	5.7794	5.81241	5.54579	0.621769	-0.491662
VvCabSauv08_H0014F_032.ver1.0.g087600	RRP15 isoform X1	382.849	0.338763	0.115338	2.93714	0.00331258	0.0235535	5.16194	5.37531	5.01676	5.26215	5.04987	5.11238	5.07186	5.35616	5.11969	5.43912	5.36689	5.52731	4.30384	4.59056	4.74512	4.61368	4.62752	4.63076	5.014	4.91906	4.8798	5.63993	5.34275	5.47705	0.25977	0.940064
VvCabSauv08_H0014F_032.ver1.0.g087610	probable E3 ubiquitin- ligase XERICO	93.2588	-2.00849	0.44863	-4.47694	7.57192e-06	0.000149854	4.19674	4.64545	3.14363	3.86795	4.54492	2.80105	2.98674	3.47539	3.03031	2.88541	4.10391	3.6369	4.30727	4.15697	4.82521	5.19327	4.75241	4.37384	4.77389	5.25509	4.80852	5.47774	4.93952	4.6213	-0.453199	0.583038
VvCabSauv08_H0014F_032.ver1.0.g087630	calcium ion-binding	204.718	-0.897034	0.266527	-3.36564	0.000763655	0.00726817	3.9013	3.9884	3.61309	3.26136	3.81755	3.528	3.37284	3.18108	3.40925	2.64156	2.89294	3.73871	4.32238	3.97411	4.24465	3.83887	4.27005	3.58393	3.93738	3.42403	3.6994	2.6287	2.64362	2.40852	-0.743195	-1.6201
VvCabSauv08_H0014F_032.ver1.0.g087700	Indole-3-glycerol phosphate synthase	217.887	0.453561	0.170097	2.66649	0.00766477	0.0458092	4.27596	4.25143	4.40543	4.74329	4.48377	4.19505	4.27497	4.20779	4.62762	4.57854	4.62259	4.69167	3.40623	4.03884	3.79602	3.90498	3.6821	3.59471	4.08906	3.8453	3.72406	3.93796	3.60091	3.60634	0.319993	-0.0319583
VvCabSauv08_H0014F_032.ver1.0.g087730	transmembrane emp24 domain-containing p24beta2-like	106.396	-0.820145	0.261097	-3.14115	0.00168286	0.0137292	4.30902	4.39825	3.80181	3.99317	4.46629	3.88005	3.9037	3.99533	3.48938	3.40782	4.05569	3.73044	4.11773	4.27566	4.13772	4.59252	4.45616	3.87507	4.46966	3.99887	4.28313	3.60431	4.05484	3.39541	-0.438374	-0.492186
VvCabSauv08_H0014F_032.ver1.0.g087740	RPM1-interacting 4-like	595.724	-0.655428	0.102487	-6.39525	1.60289e-10	1.04562e-08	8.00944	8.25521	8.0609	8.03385	8.02066	7.99455	7.73248	7.65021	7.83504	7.38662	7.73927	7.96096	7.94721	8.19047	8.27117	8.20487	8.11557	8.15041	7.96574	7.82559	8.07379	7.8823	7.88416	7.75527	-0.412899	-0.295707
VvCabSauv08_H0014F_032.ver1.0.g087750	acetyl- cytosolic 1-like	3126.65	0.729753	0.108313	6.73744	1.61201e-11	1.30915e-09	7.96815	7.94316	8.28513	8.38942	8.22571	8.29712	8.3077	8.36045	8.36914	8.34012	8.32799	8.46395	7.13137	7.53188	7.56097	7.20177	7.3463	7.58	7.23586	7.26203	7.56971	7.92289	7.83043	7.79758	0.311872	0.442225
VvCabSauv08_H0014F_032.ver1.0.g087810	kinase superfamily	78.5171	2.044	0.332613	6.14528	7.98205e-10	4.47998e-08	2.45144	2.07726	2.59606	2.21153	2.71807	2.3489	2.67691	2.72361	2.91802	2.67664	2.9447	3.21787	1.21509	1.75965	0.947882	1.38407	0.767928	1.19798	2.059	1.37033	2.02156	2.01354	2.13087	2.0029	0.571486	0.741561
VvCabSauv08_H0014F_032.ver1.0.g087920	salicylate carboxymethyltransferase-like	43.2686	2.76214	0.527728	5.23402	1.65863e-07	5.21424e-06	0.642295	0.982655	0.891341	1.34586	1.74409	1.78028	1.905	2.6555	2.56177	1.54587	3.3371	2.92088	0.42258	0.743998	0.698505	0.652162	0.686198	0.498223	0.847357	1.10083	1.19377	1.65406	1.12631	0.848549	1.76252	0.587944
VvCabSauv08_H0014F_032.ver1.0.g088020	hypothetical protein POPTR_0014s16530g	121.865	-0.78542	0.243305	-3.22813	0.00124601	0.0107806	4.50457	4.87368	4.82121	4.78148	5.02181	4.93729	5.05233	5.26582	4.83222	4.29501	5.18458	5.57248	5.01727	5.08398	5.66545	5.88116	5.38842	5.42516	5.46826	5.40451	5.26604	5.19937	4.91525	4.76573	0.284205	-0.295451
VvCabSauv08_H0014F_032.ver1.0.g088250	glycosyl hydrolase family	54.3917	-1.16924	0.433265	-2.69867	0.00696162	0.0426043	4.10413	4.99339	4.48652	3.28189	4.91944	4.23714	3.45653	2.78819	4.10054	3.28036	3.57135	4.15229	4.95461	5.19049	4.6172	4.09515	4.82446	4.26877	4.09398	3.484	4.20882	3.63869	3.84896	3.42991	-0.860009	-1.28158
VvCabSauv08_H0014F_032.ver1.0.g088510	heterogeneous nuclear ribonucleo 1-like	288.623	-0.807365	0.195856	-4.12224	3.75208e-05	0.000592958	4.13414	4.01383	4.04297	4.38018	3.95268	3.94688	4.02403	4.0337	3.71901	3.97565	3.75606	4.36106	4.2474	4.22403	4.73465	4.38205	4.67803	4.29049	4.36618	4.1836	4.12553	4.73385	5.18162	4.64628	-0.0327192	0.451889
VvCabSauv08_H0014F_032.ver1.0.g088750	wound-responsive family	65.5195	2.00414	0.662049	3.02717	0.00246853	0.0187324	4.92096	4.81922	4.23729	5.32226	5.73711	5.01371	4.73854	5.92359	5.39633	4.85631	5.25626	4.55442	2.89859	3.63962	3.51141	3.536	3.76967	1.9354	3.72063	4.46354	3.806	0	2.88922	3.58746	0.229841	-1.19098
VvCabSauv08_H0014F_032.ver1.0.g088970	equilibrative nucleotide transporter 3-like isoform X1	18.1655	4.36417	1.46794	2.97299	0.00294918	0.0215069	1.35193	0.76516	1.24207	0	0.438425	1.72019	1.86382	2.32841	2.35336	2.89282	2.18275	3.00174	0.443505	0	0	0.549301	0	0	0.962452	0.467725	0	0	0.349512	0.730954	1.57272	0.21232
VvCabSauv08_H0014F_032.ver1.0.g089050	S-locus lectin kinase family	194.668	0.991376	0.301242	3.29096	0.000998465	0.00900719	3.01142	3.1208	3.73733	3.08861	3.00683	3.10445	3.29288	3.01772	3.66738	3.78623	3.63384	3.85959	2.57183	3.6663	2.6965	1.98156	2.43754	2.46475	2.53636	1.94317	2.26055	2.58824	2.18087	2.72042	0.470039	-0.481702
VvCabSauv08_H0014F_032.ver1.0.g089100	zinc finger CONSTANS-LIKE 11	59.7775	1.3065	0.421421	3.10023	0.00193374	0.0153175	2.9068	3.52786	2.16772	2.46068	3.52248	3.0818	3.2795	3.48891	3.16065	2.70884	2.67637	3.3016	2.49946	2.7422	2.03114	1.58681	2.51894	1.75363	1.87573	2.10398	2.53684	2.69099	2.7337	2.69916	0.0281439	0.283686
VvCabSauv08_H0014F_035.ver1.0.g089150	2-alkenal reductase (NADP(+)-dependent)-like	20.6911	-2.18249	0.655033	-3.33188	0.000862616	0.00800138	1.67706	2.27903	1.11439	1.22153	1.50945	1.02328	0.81036	0.500443	0.416535	0.363202	0.886141	0.915138	1.98783	1.57391	2.40156	1.33032	0.993677	2.12089	1.70084	1.45787	1.04763	1.76007	0.661902	1.74137	-0.968663	-0.599985
VvCabSauv08_H0014F_035.ver1.0.g089220	ripening-related -like	25476.3	-1.0048	0.104601	-9.60597	7.54463e-22	2.66632e-19	12.117	12.0129	11.8161	11.9426	11.8049	11.6527	11.7142	11.7615	11.3964	11.2936	11.5813	11.664	12.0236	12.1586	12.4499	12.4975	12.2677	12.4054	12.3294	12.3385	12.4041	12.245	12.1449	12.1492	-0.469017	-0.0310313
VvCabSauv08_H0014F_035.ver1.0.g089300	Glycine-rich family	16.138	-29.7486	5.89254	-5.04851	4.45259e-07	1.24086e-05	0	0	0	0	0	0	0	0	0	0	0	0	3.3002	0	0	0.434631	0	2.71972	2.58306	0.0693062	2.59364	0	0	0	0	-1.10007
VvCabSauv08_H0014F_035.ver1.0.g089310	hypothetical protein L484_020245	192.038	-3.11992	0.39417	-7.91516	2.46938e-15	3.81804e-13	6.0462	6.03515	5.50707	5.07813	5.63599	4.87041	3.86933	3.71777	4.27753	2.41635	2.32154	2.60188	7.56736	7.52745	6.46905	6.69407	7.33953	5.96439	6.40337	5.12571	6.0665	4.6624	4.69965	5.0512	-3.41622	-2.38354
VvCabSauv08_H0014F_035.ver1.0.g089350	DNA topoisomerase 1 beta-like	81.1538	1.51258	0.524575	2.88344	0.00393363	0.0271049	1.48239	1.53916	2.14682	2.24734	2.25117	1.34769	1.85087	1.8033	2.07763	1.88792	1.91311	1.7695	1.68676	2.36338	2.42351	1.37834	0.86956	0	2.18936	1.79963	1.99656	2.25575	2.3881	2.47772	0.134053	0.215974
VvCabSauv08_H0014F_035.ver1.0.g089600	Epoxide hydrolase 2	9.6506	-1.78982	0.607634	-2.94555	0.00322379	0.0230291	0.810692	0.868427	0.896113	0.674462	1.26317	0.808351	0.646871	0.637524	0.541156	0.441414	0.137928	0.544642	1.75048	1.91463	1.21859	1.19545	1.77602	0.9201	1.10619	0.640961	0.989089	0.491507	0.262153	0.529042	-0.483749	-1.20033
VvCabSauv08_H0014F_035.ver1.0.g089740	transcription initiation factor TFIID subunit 1 isoform X2	469.944	0.414202	0.151365	2.73645	0.00621063	0.0389953	2.59919	2.70569	2.71054	2.958	3.02587	3.16233	3.34304	3.34706	2.89074	2.92776	3.2579	3.08565	2.48934	2.88472	2.91359	2.30856	2.69239	2.87491	3.19652	3.08953	2.99497	3.35338	3.0296	3.10913	0.418631	0.401483
VvCabSauv08_H0014F_035.ver1.0.g089840	GPI-anchored LLG1-like	693.689	-0.560534	0.164349	-3.41063	0.000648136	0.00638605	7.58125	7.87207	7.31533	7.39346	7.60634	7.07913	7.12238	6.92177	7.27309	7.19328	7.36067	7.26346	7.22071	7.58823	7.24894	7.58852	7.49485	7.17828	7.55607	7.24903	7.19382	7.3064	7.44805	7.40043	-0.317078	0.0323338
VvCabSauv08_H0014F_035.ver1.0.g089870	DNA-directed RNA polymerase II subunit RPB2	626.161	0.388508	0.142104	2.73397	0.00625761	0.0392061	3.8117	3.90456	3.96936	4.07212	4.04471	4.14146	4.39199	4.41355	4.0814	4.30387	4.37278	4.60769	3.83511	4.02951	3.73161	3.44891	3.68788	3.96658	4.3938	4.05942	3.92882	4.667	4.27069	4.66189	0.532907	0.667781
VvCabSauv08_H0014F_035.ver1.0.g089900	structural constituent of cell wall	512.057	-0.792648	0.165716	-4.78318	1.72541e-06	4.10119e-05	4.7987	4.79621	4.75579	4.69838	4.89494	4.40654	4.81388	4.64848	4.6067	5.05969	4.82467	4.62839	4.68176	5.02665	5.31891	5.32623	5.17665	5.17116	5.27691	4.91086	4.83692	5.50734	5.33661	5.5525	0.0540134	0.456376
VvCabSauv08_H0014F_038.ver1.0.g090010	lipid-binding serum glyco family	436.4	-0.517384	0.11668	-4.43419	9.24175e-06	0.000178293	4.91416	4.95895	4.95883	4.77651	4.72667	4.87119	4.89968	4.7745	4.9086	4.90087	5.04679	5.16978	4.61741	4.69677	4.97113	5.32738	5.03	5.01228	5.30393	5.26932	5.06512	5.70484	5.44671	5.6131	0.0951643	0.82645
VvCabSauv08_H0014F_038.ver1.0.g090040	tyrosine-phosphatase IBR5	367.99	-0.367405	0.118332	-3.10487	0.0019036	0.0151609	5.48488	5.75582	5.48036	5.39077	5.52543	5.4239	5.22052	5.25	5.39909	5.30699	5.22297	5.09106	5.2611	5.64478	5.32363	5.32149	5.47312	5.45669	5.58499	5.39324	5.42106	5.90006	5.80471	5.60025	-0.366682	0.358507
VvCabSauv08_H0014F_038.ver1.0.g090060	Ubiquitin and WLM domain-containing	538.946	-0.331449	0.118409	-2.79918	0.0051232	0.0334882	4.15386	4.14801	3.90681	4.8191	4.44258	4.34464	4.50606	4.80705	4.41053	4.34089	4.65095	4.57184	4.23074	4.60915	4.65283	4.57839	4.68079	4.73769	5.10285	4.9952	4.83955	4.9084	4.93845	4.72245	0.451668	0.358866
VvCabSauv08_H0014F_038.ver1.0.g090100	GDSL esterase lipase	133.964	1.31064	0.420345	3.11801	0.00182076	0.0146353	4.34837	4.33632	4.11448	4.99553	4.56563	4.32079	4.28274	4.38861	4.2542	3.18558	3.70212	3.82674	3.62409	3.93489	3.63985	1.95459	2.90905	3.46654	2.3017	3.70205	3.47638	1.52441	1.48636	0	-0.69491	-2.72936
VvCabSauv08_H0014F_038.ver1.0.g090200	triacylglycerol lipase 2-like	35.5065	1.22443	0.366793	3.3382	0.000843236	0.0078536	2.41673	2.07633	2.51195	2.1168	2.1653	2.38993	2.3677	2.5662	2.35008	1.97327	2.63059	3.06511	1.55848	1.27713	1.56556	1.3267	1.14625	1.59624	1.75483	1.56007	1.1384	1.60913	1.92627	1.91268	0.221318	0.34897
VvCabSauv08_H0014F_038.ver1.0.g090360	glycosyl hydrolase family 17 family	667.294	-0.849485	0.236733	-3.58836	0.000332759	0.00366993	5.51598	5.3481	5.21114	5.46116	5.03332	5.04894	5.19966	4.88324	5.38362	4.58792	5.08857	4.9419	5.67993	5.70711	6.11741	5.99486	5.24831	5.96474	5.31163	5.3375	6.05821	4.8597	4.61418	4.93367	-0.485611	-1.0323
VvCabSauv08_H0014F_038.ver1.0.g090510	phosphatase 2A regulatory B subunit family	307.196	-0.534162	0.115209	-4.63645	3.54437e-06	7.65013e-05	3.87167	3.78315	3.82856	3.92177	3.82089	3.89611	3.96466	3.98218	3.77943	3.94715	4.10175	4.12317	3.97653	4.51877	4.35517	4.10846	4.06935	4.3785	4.47666	4.5138	4.62876	4.87079	4.74065	4.97767	0.229564	0.579546
VvCabSauv08_H0014F_038.ver1.0.g090550	hypothetical protein PRUPE_ppa023800mg	7.17462	2.48261	0.747257	3.32229	0.000892811	0.00822952	2.02551	2.35139	2.5056	2.80341	2.98049	2.97436	3.23731	3.24794	3.25547	2.7793	2.95639	2.97065	1.07693	1.69239	1.17608	1.10882	0.432816	1.84905	1.97545	1.44072	1.55416	1.89571	2.46	1.24626	0.607943	0.552191
VvCabSauv08_H0014F_040.ver1.0.g090560	lysM domain receptor-like kinase 3 isoform X1	273.133	0.873024	0.151556	5.7604	8.39154e-09	3.71725e-07	4.2657	4.2904	4.40128	4.31032	4.25775	4.34076	4.26568	4.28706	4.439	4.72734	4.43526	4.37639	3.47914	3.59529	3.56888	3.34892	3.36374	3.17334	3.37101	3.40938	3.41304	3.84986	3.90873	3.57647	0.19387	0.230585
VvCabSauv08_H0014F_040.ver1.0.g090620	fatty acid hydroperoxide lyase	5543.33	0.68122	0.109516	6.22029	4.96241e-10	2.90694e-08	8.39928	8.492	8.31878	8.88238	8.58527	8.61844	8.80456	8.97695	8.83243	8.81174	8.81083	8.71664	7.93012	8.49045	8.01019	8.00236	8.01314	7.82758	8.10281	8.17719	7.9341	7.90482	7.97894	7.73004	0.376383	-0.272319
VvCabSauv08_H0014F_042.ver1.0.g090710	probable E3 ubiquitin- ligase XERICO	115.962	-1.62527	0.37468	-4.33776	1.43944e-05	0.000264226	4.01022	4.26004	2.97507	4.87096	3.78067	3.83924	3.58318	4.00208	3.47209	3.90611	4.01404	4.28666	4.2243	4.09914	4.31026	5.27737	4.28567	5.2636	5.69907	5.47965	4.65239	5.79085	5.35499	5.88491	0.320492	1.46568
VvCabSauv08_H0015F_008.ver1.0.g091630	disease resistance RPP13 1	237.093	0.883047	0.245406	3.5983	0.000320299	0.00356307	2.6271	2.495	3.03467	3.03197	3.01607	3.21159	3.54597	3.49737	2.78232	3.29543	3.26319	3.64672	2.44061	2.68335	2.48833	1.91182	2.34713	2.71015	2.49167	2.26979	2.71591	2.54982	2.19904	2.51636	0.682855	-0.115696
VvCabSauv08_H0015F_018.ver1.0.g091920	anthocyanidin 3-O-glucosyltransferase 2-like	21.7957	2.07744	0.776859	2.67416	0.00749177	0.045001	1.80002	1.09722	1.26069	1.43618	1.43109	1.89897	1.51869	2.22818	1.7927	2.06289	1.80317	2.37591	0.357721	1.52134	0.413269	0.71311	0.944825	0	1.153	1.04406	0	0.777291	1.1142	0.910413	0.694679	0.169859
VvCabSauv08_H0015F_018.ver1.0.g091950	UDP-glucose flavonoid 3-O-glucosyltransferase 6	149.807	2.05905	0.286269	7.19271	6.35181e-13	6.58949e-11	4.01291	3.84378	3.93654	4.3133	4.17375	3.91821	3.88065	4.33694	4.17068	4.40066	4.35297	4.18546	2.02901	3.43247	2.61747	1.82196	2.18424	2.35634	2.45917	2.36172	2.85826	3.37764	3.22503	2.67096	0.381953	0.398223
VvCabSauv08_H0015F_032.ver1.0.g092370	F-box kelch-repeat At1g22040-like	147.5	-0.84706	0.300135	-2.82226	0.00476862	0.0316595	3.63386	3.81197	3.66346	3.12948	3.68615	3.49497	3.38589	2.59015	3.50592	3.25509	3.47768	3.12159	3.60221	4.06304	3.10102	3.77243	4.07436	3.39459	3.3373	3.14584	3.69497	3.48194	3.63442	3.12049	-0.418312	-0.176474
VvCabSauv08_H0015F_032.ver1.0.g092460	Peroxidase 43	18.799	-8.25273	1.46959	-5.61566	1.95811e-08	7.84643e-07	1.52901	1.82762	1.11117	0.868749	1.79112	0.622431	0	0	0	0	0	1.10266	2.18802	2.44497	2.71589	2.18964	2.37975	2.32082	0.435168	0.802134	1.64654	0.258995	0.870154	0.442269	-1.12171	-1.92582
VvCabSauv08_H0015F_032.ver1.0.g092510	calcium homeostasis endoplasmic reticulum	236.11	-0.444052	0.167198	-2.65585	0.00791082	0.0468875	3.39075	3.34254	3.30897	3.75151	3.2761	3.58308	3.59348	3.85722	3.55604	3.67479	3.505	3.69054	3.33016	3.44515	3.67515	4.15499	3.71706	3.63271	4.1442	3.87903	3.74053	4.28513	4.07841	4.05235	0.276022	0.655145
VvCabSauv08_H0016F_014.ver1.0.g092980	hypothetical protein PRUPE_ppa016504mg, partial	176.456	0.804909	0.237738	3.38569	0.000709983	0.0068878	2.04051	1.99596	2.09744	2.29244	2.51705	2.47434	2.58279	2.62659	2.29729	2.85614	3.10393	2.57337	1.65687	2.15321	1.6929	1.32644	1.79562	1.95587	2.23104	1.84963	2.04763	3.18571	2.52027	2.87383	0.799845	1.02561
VvCabSauv08_H0016F_014.ver1.0.g093070	DNA topoisomerase 1 alpha-like	680.11	0.309294	0.103254	2.99548	0.00274016	0.0202956	4.53139	4.50898	4.59279	4.66773	4.6905	4.6346	4.66919	4.93032	4.66028	4.54227	4.74375	5.05735	4.08928	4.58224	4.42342	4.01534	4.17367	4.47859	4.54675	4.44603	4.52755	4.69265	4.44008	4.58636	0.236741	0.208046
VvCabSauv08_H0016F_014.ver1.0.g093140	RNA polymerase beta (plastid)	13.1962	1.70016	0.591172	2.87592	0.00402856	0.0276598	0.875782	1.01291	0.728507	0.88584	0.727667	1.11287	1.45348	1.00874	1.09477	1.04336	1.25565	1.03489	1.48135	1.21759	0.596691	0.249835	0.50122	0.49798	0.855915	0.77282	0.760671	0.932615	0.937248	0.640978	0.238905	-0.261599
VvCabSauv08_H0016F_014.ver1.0.g093190	disease resistance	12.4683	2.1309	0.631474	3.37448	0.000739544	0.00710811	0.317568	0.278894	0.342658	0.102599	0.260756	0.379366	0.421722	0.479065	0.49606	0.653023	0.404722	0.527554	0.125617	0.125988	0.18299	0.134731	0.0913559	0.0777913	0.155011	0.149956	0.264402	0.248767	0.282838	0.422549	0.215393	0.173187
VvCabSauv08_H0016F_021.ver1.0.g093730	arginine serine-rich 45	281.387	-0.494934	0.140581	-3.52063	0.000430525	0.00455151	4.13458	4.35085	4.34051	4.68516	4.67501	4.41278	4.14238	4.40333	4.50957	4.40975	4.45674	4.2811	4.17135	4.86819	4.58078	4.65097	4.45134	4.71397	4.86475	4.52249	4.60766	5.09169	5.13747	5.00589	0.10722	0.538244
VvCabSauv08_H0016F_022.ver1.0.g093780	RING FYVE PHD zinc finger	147.688	1.11194	0.374645	2.96799	0.00299752	0.0217853	2.338	2.87179	3.14671	2.82992	3.23679	3.16571	3.2807	3.34244	2.22333	3.0176	3.38336	2.25525	2.51513	2.92317	2.3856	1.77357	1.72985	2.21666	2.48883	2.74155	2.54006	2.6744	2.36877	1.85991	0.0999015	-0.306942
VvCabSauv08_H0016F_022.ver1.0.g093970	isocitrate dehydrogenase [NADP]-like	228.287	-0.418816	0.130836	-3.20108	0.00136913	0.011664	4.46221	4.05504	4.27601	4.35768	4.21008	4.39516	4.32513	4.30136	4.14333	4.01714	4.29848	4.49128	4.00898	4.42845	4.38598	4.50041	4.25101	4.52441	4.05768	4.0625	3.99301	4.21094	4.02003	3.92798	0.00454867	-0.221489
VvCabSauv08_H0016F_023.ver1.0.g094140	glutathione S-transferase	59.6064	0.921092	0.325365	2.83095	0.00464097	0.0310041	3.24401	2.79772	3.28797	3.20492	3.74296	3.55378	3.79885	3.5724	3.83547	4.65871	4.00501	4.28014	1.97572	2.28463	2.87968	2.63628	2.8962	2.59297	2.52669	2.63334	2.74341	3.61386	2.75981	2.71891	1.20472	0.650853
VvCabSauv08_H0016F_029.ver1.0.g094340	Glyceraldehyde-3-phosphate dehydrogenase	894.991	0.422003	0.124033	3.40234	0.00066812	0.00655884	5.92464	5.78749	5.79527	6.15287	5.96065	5.64698	6.15359	6.372	6.43783	6.60559	6.56341	6.42964	5.20515	5.4224	5.41782	5.55602	5.59766	5.86418	6.12992	6.2094	5.94225	6.87652	6.61099	6.70734	0.69708	1.38316
VvCabSauv08_H0016F_032.ver1.0.g094630	SBP (S-ribonuclease-binding ) family	9.85967	5.26405	1.67808	3.13696	0.0017071	0.0138953	0.633689	1.55551	1.34657	1.44529	0.946646	0.4563	0.940772	0.650173	1.21618	0.892285	0.599886	0	0.869058	0	0.465903	0	0	0	0	0.951782	1.93566	0.876839	1.66421	1.34835	-0.681198	0.851479
VvCabSauv08_H0016F_035.ver1.0.g094950	eukaryotic translation initiation factor 3 subunit	14.5167	1.94339	0.68784	2.82536	0.00472277	0.0314229	1.08061	1.03081	1.45666	0.893983	1.5578	1.26106	1.90618	2.11627	1.67841	1.72389	1.83472	2.03845	0.329641	0.514853	0.275297	0.23212	0.189041	1.4222	1.59707	1.28767	0.53462	0.914295	1.27219	0.289515	0.676325	0.452068
VvCabSauv08_H0016F_035.ver1.0.g095060	phosphoglycerate cytosolic	8210.46	-0.74997	0.0758158	-9.892	4.50912e-23	1.81267e-20	9.29294	9.22483	9.41395	9.42916	9.36277	9.31631	9.22728	9.04373	9.24688	8.78436	9.00935	9.11304	9.53071	9.75758	9.72005	9.62478	9.78203	9.65033	9.64251	9.71	9.62958	9.65483	9.65517	9.46829	-0.341657	-0.0766872
VvCabSauv08_H0017F_019.ver1.0.g095280	Coil (COILS), Coil (COILS), Coil (COILS), Coil (COILS), Coil (COILS), Coil (COILS), mobidb-lite (MOBIDB_LITE), PTHR31973:SF65 (PANTHER), PTHR31973 (PANTHER)	1145.85	-0.818264	0.155736	-5.25416	1.48702e-07	4.71158e-06	5.63835	5.33269	5.11044	5.63065	5.4169	5.39855	5.2849	5.6881	5.29595	5.43071	5.35024	5.8145	5.36859	5.58521	5.72383	6.12049	5.7886	6.0615	6.6082	6.19758	6.15876	6.5597	6.81425	6.74371	0.171322	1.14668
VvCabSauv08_H0017F_022.ver1.0.g095300	syntaxin of plants 122	23.5293	-1.34509	0.488335	-2.75444	0.00587919	0.0372561	2.64325	3.93059	3.01217	3.49973	2.95692	3.39207	2.61709	2.94642	2.64846	3.37153	3.19315	3.59157	2.71012	3.4118	2.82116	3.73802	3.66348	3.81657	3.81	2.49625	1.64618	3.02516	3.96122	2.95368	0.190082	0.332326
VvCabSauv08_H0017F_022.ver1.0.g095460	Ubiquitin-conjugating enzyme E2 2	170.225	-0.904156	0.339574	-2.66262	0.00775357	0.0462111	5.04746	6.3141	5.07684	5.23246	5.30571	5.30118	4.6188	5.19817	5.17298	5.78991	4.91784	5.11586	5.03494	4.41983	5.00765	5.75563	5.48324	5.73893	5.60656	5.00929	5.09397	5.93277	6.22095	5.78083	-0.204929	1.15738
VvCabSauv08_H0017F_022.ver1.0.g095490	ankyrin repeat family regulator of chromosome condensation (RCC1) family	419.056	0.793705	0.130553	6.07957	1.20508e-09	6.54652e-08	3.78104	3.66042	3.74951	4.08086	3.94116	3.94613	4.24307	4.05806	4.03667	3.91568	3.91421	4.16373	2.93223	3.00165	3.34901	3.18632	2.90724	3.38832	3.49032	3.50489	3.26133	3.72216	3.79287	3.78553	0.267547	0.672559
VvCabSauv08_H0017F_022.ver1.0.g095520	cytochrome P450 family 71	245.479	1.45605	0.388328	3.74954	0.000177159	0.00218208	4.66802	2.82103	3.8571	4.75309	3.97331	4.47102	4.48473	5.02613	4.63349	4.78629	4.83665	5.03697	2.37774	2.33374	3.3677	2.7088	3.53643	3.06511	3.20119	3.55902	2.98838	3.81054	3.88308	3.70287	1.10458	1.10577
VvCabSauv08_H0017F_029.ver1.0.g095660	expp1 precursor	250.879	-0.537905	0.119412	-4.50463	6.64901e-06	0.000134489	6.01261	6.03138	5.73331	5.86446	5.79052	5.72812	5.6892	5.82097	5.7038	5.69819	5.66617	5.73524	5.50886	5.89246	5.71683	6.11522	5.95556	6.01579	6.23324	6.0943	5.91797	6.22052	6.42514	6.32597	-0.225898	0.617824
VvCabSauv08_H0017F_035.ver1.0.g095830	syntaxin 121 family	578.104	-0.943991	0.297433	-3.1738	0.00150458	0.0125649	5.6111	5.35862	5.31556	5.442	5.24383	5.46288	5.13441	5.51042	5.66365	6.98106	5.81899	5.76085	5.5869	5.5617	5.8644	6.40717	5.9545	6.01595	6.61278	6.72959	5.9783	5.90394	6.27247	5.9912	0.758541	0.384871
VvCabSauv08_H0018F_010.ver1.0.g096160	Bifunctional 3-dehydroquinate dehydratase shikimate dehydrogenase	68.0642	1.55012	0.307704	5.03772	4.71108e-07	1.30498e-05	2.40092	2.30252	2.2255	2.5875	2.35414	2.19218	2.56727	2.63402	3.21042	3.12279	2.85471	2.94709	1.47158	2.1574	1.56383	1.4274	1.41019	1.5663	1.79162	1.55733	1.95375	1.52747	2.06665	1.9242	0.665214	0.108501
VvCabSauv08_H0018F_010.ver1.0.g096170	Bifunctional 3-dehydroquinate dehydratase shikimate dehydrogenase	47.8444	1.3607	0.330476	4.11738	3.83197e-05	0.000603211	1.54998	1.53957	1.1704	1.58337	1.47723	1.78366	1.51537	1.70719	1.79726	1.7777	1.98685	1.52359	0.726014	1.03293	0.860603	0.889093	0.614909	0.868839	0.872596	0.90462	1.29972	0.873235	0.807927	1.01072	0.342725	0.0241115
VvCabSauv08_H0018F_010.ver1.0.g096240	vesicle-associated 2-2-like	150.029	0.419458	0.152119	2.75744	0.00582561	0.0369733	4.36651	4.23486	4.4032	4.23912	4.45343	4.41981	4.46036	4.5165	4.48698	4.13078	4.42685	4.56829	3.81474	4.00174	4.13219	3.74887	3.6872	4.14772	3.77164	3.68134	4.15036	4.0215	3.78424	3.88177	0.0404522	-0.0870545
VvCabSauv08_H0018F_010.ver1.0.g096270	transmembrane adipocyte-associated 1 homolog	520.023	-0.445659	0.135971	-3.2776	0.00104693	0.00934996	5.76672	5.7366	5.76456	5.73294	5.6778	5.63975	5.67817	5.84915	5.52858	5.63488	5.85827	5.8366	5.47854	5.54281	6.03099	5.95984	5.5717	6.09795	5.8863	5.94341	6.12109	6.18148	6.23607	6.24072	0.0206246	0.53531
VvCabSauv08_H0018F_013.ver1.0.g096540	DUF1995 domain (DUF1995)	51.1389	1.54602	0.338899	4.56188	5.06973e-06	0.000105735	2.07887	2.31575	2.61354	3.25769	3.04256	2.86709	3.23133	3.48844	2.82636	3.01639	2.97377	3.64525	1.89204	2.01498	2.12041	1.49681	1.84558	1.90609	2.23355	1.4266	0.930513	2.10497	2.25534	2.27782	0.875752	0.203566
VvCabSauv08_H0018F_013.ver1.0.g096630	mitochondrial substrate carrier family	518.571	0.657376	0.167109	3.93382	8.36069e-05	0.00116499	5.66268	5.52701	5.57178	5.82551	5.82351	5.85198	5.9465	5.63909	6.13797	6.52681	6.23393	6.32587	4.95294	5.1835	4.87007	5.16783	5.14492	4.798	5.32813	5.13957	5.48745	5.68697	5.55585	5.74528	0.775045	0.660531
VvCabSauv08_H0018F_013.ver1.0.g096660	myb U	990.589	-0.402602	0.092794	-4.33867	1.4335e-05	0.000263286	4.49801	4.81106	4.87407	5.02487	5.21412	5.03812	5.17188	5.00035	5.11996	5.20339	5.33596	5.44988	4.77165	5.0186	5.0974	5.26773	5.3037	5.20194	5.57909	5.46859	5.42657	5.62639	5.56808	5.5315	0.602032	0.612772
VvCabSauv08_H0018F_013.ver1.0.g096690	Mevalonate kinase	89.4266	0.677391	0.232503	2.91348	0.0035743	0.0250653	3.3115	3.31817	3.71743	3.60285	3.59737	3.26046	3.44108	3.43388	3.35077	3.37378	3.58472	3.92083	2.59482	3.28171	2.4818	2.31998	2.79703	2.69944	2.72808	2.43268	2.95095	2.70518	2.61098	2.32465	0.177407	-0.23917
VvCabSauv08_H0018F_013.ver1.0.g096870	probable serine threonine- kinase PBL7	66.5725	1.72149	0.568296	3.02921	0.00245191	0.0186391	3.28232	2.95014	3.58108	3.76584	2.03963	2.73731	3.65931	3.37525	3.53838	3.11368	3.7213	3.00177	1.44276	1.65362	1.46393	1.30149	2.00384	2.23798	1.50724	0.711247	2.44214	1.63806	0.739035	0.812271	0.00773194	-0.456982
VvCabSauv08_H0018F_013.ver1.0.g096900	E3 ubiquitin- ligase ATL6	739.989	-0.578441	0.147783	-3.91411	9.07373e-05	0.00124599	5.30096	5.55724	5.45694	5.47519	5.35566	5.48441	5.52527	5.4318	5.57829	6.05909	5.52231	5.67432	5.6369	5.73086	5.88727	5.85587	5.95147	5.72009	5.98515	5.94089	5.7805	5.72074	5.73569	5.69945	0.31353	-0.0330531
VvCabSauv08_H0018F_013.ver1.0.g096910	transcription factor bHLH96-like	9.86106	4.85391	1.24417	3.90133	9.56655e-05	0.00130309	1.39478	0.707101	1.19409	2.09601	1.01853	1.21488	2.28999	0.88623	2.42814	1.29111	1.72675	1.08756	0.135383	0.171938	0.201942	0.18338	0	0.205335	0.275193	0	0.226894	0.107111	0	0	0.269814	-0.134051
VvCabSauv08_H0018F_016.ver1.0.g097090	disease resistance (CC-NBS-LRR class) family	5.70351	-2.03599	0.712026	-2.85943	0.00424398	0.028886	0.155256	0.267817	0.166011	0.116429	0.168247	0.175673	0.159827	0.230717	0.123495	0.08882	0.274662	0.137724	0.200743	0.253393	0.0797952	0.452012	0.588378	0.489348	0.686486	0.270381	0.400457	0.269244	0.138749	0.521382	-0.0292926	0.131815
VvCabSauv08_H0018F_016.ver1.0.g097170	DUF3049 family	141.084	1.19811	0.380495	3.14882	0.00163928	0.013466	4.44649	5.40397	5.02653	4.64058	4.89006	4.51677	3.79257	4.11233	3.96794	4.12635	4.51351	4.56153	3.1026	4.82367	3.13228	2.22117	3.1096	2.50421	2.75438	3.07231	2.77059	3.43411	2.92129	2.96186	-0.558534	-0.580429
VvCabSauv08_H0018F_016.ver1.0.g097340	gibberellin receptor GID1C-like	475.495	-0.522765	0.135429	-3.86008	0.000113349	0.00149951	4.86102	4.8018	4.86206	5.34179	5.3387	5.27285	5.19191	5.14482	5.29696	5.16566	5.3887	5.76324	5.16347	5.60306	5.32813	5.25707	5.46506	5.72934	5.40494	5.64564	5.53868	5.81117	5.35345	5.68291	0.597571	0.25096
VvCabSauv08_H0018F_017.ver1.0.g097380	Major facilitator superfamily	86.9889	-1.04166	0.304115	-3.42522	0.000614303	0.00610684	2.18189	2.16997	1.90497	1.93122	2.1138	1.94741	1.86913	1.27412	1.85274	1.75665	1.4712	1.90781	2.34636	2.13551	2.42845	2.7501	1.71409	2.25727	2.54961	2.4086	2.38543	2.19781	2.27849	1.87138	-0.373723	-0.187549
VvCabSauv08_H0018F_024.ver1.0.g097490	recovery 3	103.902	0.678629	0.25793	2.63106	0.00851194	0.0496191	1.63198	1.18904	1.52969	1.88731	1.74114	2.03869	2.0301	2.07333	1.63405	1.64922	1.94466	2.21544	1.20125	0.95697	1.31542	1.34037	1.45587	1.06706	1.90432	1.789	1.61154	1.88583	1.91889	1.89975	0.486207	0.743611
VvCabSauv08_H0018F_028.ver1.0.g097600	transcription factor family	1393.56	-0.530667	0.128921	-4.11623	3.85115e-05	0.000605342	6.61942	6.84473	6.49378	6.41694	6.49927	6.51641	6.72351	6.65262	6.53031	6.65137	6.84519	6.55361	6.31623	6.43249	6.64065	7.13171	6.75098	6.85842	7.08012	7.02466	6.86594	7.3622	6.95937	7.11689	0.030749	0.683027
VvCabSauv08_H0018F_029.ver1.0.g097640	DEAD-box ATP-dependent RNA helicase chloroplastic	1507.98	0.820425	0.100808	8.1385	4.0021e-16	6.84615e-14	6.00843	6.01837	6.36129	6.32597	6.35089	6.22114	6.35179	6.41943	6.33874	6.2615	6.363	6.39795	5.34	5.95251	5.69632	5.07055	5.36216	5.52756	5.5255	5.39732	5.4792	5.80662	5.69924	5.52491	0.21145	0.0139789
VvCabSauv08_H0018F_029.ver1.0.g097830	retinitis pigmentosa 1-like 1	58.3003	-3.26308	0.388635	-8.39626	4.60915e-17	8.9771e-15	1.52607	1.92809	1.109	1.14598	1.78213	1.34604	0.33659	0.589162	0.630136	1.15116	1.28268	1.44036	2.17236	2.29907	2.37283	1.9038	2.06915	2.53473	2.3413	1.76088	1.78125	1.84115	1.86284	1.47578	-0.229649	-0.554829
VvCabSauv08_H0018F_029.ver1.0.g097890	DUF761 domain	47.5781	-1.97746	0.351431	-5.62687	1.83508e-08	7.40478e-07	4.16016	4.20883	4.01384	4.20515	3.79125	3.41649	3.30579	3.13383	2.90639	2.70044	3.86435	4.52218	4.42514	5.32675	4.64137	4.55004	4.88884	4.72853	5.02101	4.67521	4.70417	5.03548	5.28575	4.86303	-0.431952	0.263673
VvCabSauv08_H0018F_029.ver1.0.g097920	probable L-cysteine chloroplastic	387.311	-0.566657	0.146584	-3.86574	0.000110752	0.00147302	4.94483	4.5153	4.73695	4.79223	4.55108	4.35168	4.23427	4.55364	4.2674	4.39385	4.45581	4.50793	4.5037	4.64253	4.91144	4.41186	4.63983	4.91867	4.86307	4.70542	4.88498	5.02686	5.02517	5.15005	-0.279827	0.38147
VvCabSauv08_H0018F_029.ver1.0.g098050	S-adenosylmethionine synthase 2	8079.86	0.399585	0.149165	2.67882	0.00738821	0.0445203	10.0333	10.1879	10.1343	9.76592	9.85764	9.64243	9.80787	9.84691	9.50319	9.37893	9.77779	9.57487	9.19797	9.48808	8.98127	8.73511	9.42093	9.0189	9.11373	8.74801	9.18562	9.1397	9.1073	9.08437	-0.541276	-0.11198
VvCabSauv08_H0018F_029.ver1.0.g098260	ABC transporter I family member 20	285.914	0.877768	0.321388	2.73117	0.00631091	0.0394632	5.46283	5.45634	5.62407	5.53092	5.80114	5.45222	4.72769	5.62506	5.37604	5.44186	5.52167	5.56023	4.07952	4.66533	3.76128	3.39156	4.63106	4.33964	3.75746	3.86847	4.58125	4.55026	4.24469	3.37399	-0.00649268	-0.112396
VvCabSauv08_H0018F_029.ver1.0.g098330	Golgi apparatus membrane ECHIDNA	177.936	-0.541476	0.131241	-4.12581	3.69435e-05	0.000586138	4.65601	4.82577	4.81028	4.98353	4.72999	4.8984	4.77635	4.83833	4.51012	4.82284	4.88144	4.78318	4.48678	4.90343	4.85385	5.12395	4.93309	4.92211	4.82454	4.69744	4.86685	4.8083	4.51856	4.67524	0.0651354	-0.0806572
VvCabSauv08_H0018F_029.ver1.0.g098400	plant F25P12-18	931.994	1.51535	0.16339	9.27442	1.7859e-20	5.46994e-18	7.67861	7.48867	7.88252	8.71859	8.20707	8.28936	8.46271	8.45805	7.96608	7.63367	8.01685	8.1135	6.8686	7.12594	7.28739	6.19989	6.73471	6.70818	6.43694	6.57822	6.58743	5.81975	5.81954	5.75616	0.238075	-1.29549
VvCabSauv08_H0018F_029.ver1.0.g098530	solute carrier family 40 member chloroplastic	112.774	1.66514	0.335901	4.95723	7.15062e-07	1.89427e-05	2.93123	3.06599	2.99403	3.18416	3.52976	3.09648	3.43634	3.75244	3.40289	3.27335	3.65593	3.13881	2.17743	2.75697	2.2594	1.62107	2.31109	1.77561	3.36984	2.70592	2.01667	2.89827	3.29198	2.29592	0.358945	0.430792
VvCabSauv08_H0018F_029.ver1.0.g098950	exonuclease chloroplastic mitochondrial	77.1825	1.11574	0.3596	3.10271	0.00191756	0.0152464	2.73923	2.71784	3.36891	2.74575	2.46921	2.52039	3.33147	2.93641	3.40158	3.87349	3.76344	4.22516	1.90187	1.53152	2.61986	1.59899	1.83712	2.70431	2.30758	2.7942	2.41493	4.06136	3.62367	3.88773	1.01204	1.83984
VvCabSauv08_H0018F_029.ver1.0.g099120	dormancy auxin associated	218.072	0.734112	0.179246	4.09556	4.21149e-05	0.000653675	4.96365	5.2142	4.82929	5.88634	5.84432	6.0372	6.13049	6.64814	6.19463	6.21634	6.29099	6.28739	4.54607	4.8855	5.30328	5.53742	5.14557	5.42481	5.83223	5.66513	5.38276	6.17895	6.4223	5.88661	1.26253	1.251
VvCabSauv08_H0018F_029.ver1.0.g099180	DUF538 family	88.9416	1.21416	0.330604	3.67255	0.000240147	0.00280128	3.31314	4.18295	3.65896	4.36797	4.29672	4.4724	4.74131	4.11712	4.3585	5.75006	5.04677	5.57793	2.43513	2.71412	2.7678	3.59022	2.34998	3.09436	3.46835	3.87631	3.69151	4.42198	4.50663	4.23016	1.7399	1.74724
VvCabSauv08_H0018F_029.ver1.0.g099250	enolase (DUF1399)	465.194	-0.458024	0.14405	-3.17963	0.00147463	0.0123618	4.36547	4.30949	4.32469	4.1258	4.07174	4.31756	4.27054	4.1176	4.21385	4.9052	4.54577	4.58441	3.82124	4.20532	3.80539	4.40075	4.50464	4.31503	4.84934	4.71648	4.50337	5.09935	5.00202	4.93155	0.345242	1.06699
VvCabSauv08_H0018F_029.ver1.0.g099300	phosphatase 2C family	463.034	0.330872	0.108045	3.06234	0.00219615	0.0170066	5.60595	5.68707	5.46779	5.5894	5.56847	5.46815	5.36415	5.51319	5.6279	5.27232	5.45778	5.51464	5.11569	5.18263	4.99469	4.71516	5.08044	5.03357	5.12847	5.0281	5.10316	5.08089	4.88435	4.70663	-0.172021	-0.207043
VvCabSauv08_H0018F_029.ver1.0.g099320	heavy metal-associated isoprenylated plant 35-like	12.3842	-3.23218	0.68969	-4.68642	2.78023e-06	6.22647e-05	0.907253	1.06302	0.704392	0.790369	0.536276	0.370415	0.309489	0.468379	0.130384	0	0.872039	0.821055	1.40836	1.67012	1.26666	1.5909	1.48847	1.22673	1.08015	0.889776	1.12697	1.61712	1.00827	1.26154	-0.327191	-0.152731
VvCabSauv08_H0018F_029.ver1.0.g099330	copper chaperone-related family	12.2325	-2.74523	0.911011	-3.01339	0.00258345	0.0193759	2.78964	3.25362	2.71708	0	2.96104	2.37751	2.7038	0	2.21908	0	3.08508	1.76841	4.16348	4.79821	4.28144	3.59069	4.59633	4.11372	3.21421	4.42795	3.54972	4.09933	2.50653	4.64042	-1.30228	-0.665613
VvCabSauv08_H0018F_029.ver1.0.g099380	rubber elongation factor family	899.604	-0.503644	0.152837	-3.29531	0.000983119	0.0088912	6.94931	6.79471	6.72196	7.23443	6.96095	6.90243	7.04009	6.8977	7.05521	7.09604	7.01774	7.05085	7.06818	7.04314	6.92583	7.48201	7.25723	6.99427	7.37248	7.55952	7.10712	7.3504	7.51483	7.23273	0.232884	0.353599
VvCabSauv08_H0018F_029.ver1.0.g099400	RALF-LIKE 23 family	319.719	-1.48571	0.235737	-6.30239	2.93083e-10	1.8161e-08	6.16665	6.46651	5.899	6.31381	6.23658	5.94176	5.79417	5.45648	5.889	5.27448	5.83425	5.77913	6.87392	7.09131	6.63077	6.97074	7.32952	6.41909	7.03647	6.73465	6.47942	5.97516	6.28222	5.6636	-0.548102	-0.891677
VvCabSauv08_H0018F_029.ver1.0.g099450	phospholipid glycerol acyltransferase family	91.9737	-0.758088	0.192812	-3.93175	8.43297e-05	0.00117252	2.82342	2.74466	2.78127	2.6605	2.73905	2.94925	2.33462	2.65773	2.51186	2.30546	2.89063	3.08256	3.02184	3.09176	3.09111	2.89813	2.91381	3.00999	3.09546	3.06726	3.07749	3.6023	3.54337	3.19985	-0.0235668	0.380273
VvCabSauv08_H0018F_031.ver1.0.g099600	acyl- -binding domain-containing 4	930.628	-0.244209	0.0690822	-3.53505	0.000407696	0.0043502	5.34176	5.51472	5.31814	5.51563	5.57788	5.4019	5.43191	5.3638	5.36577	5.34552	5.47463	5.532	5.14556	5.46223	5.30687	5.42849	5.3765	5.36924	5.57247	5.52223	5.36544	5.68575	5.50899	5.56803	0.059176	0.282707
VvCabSauv08_H0018F_034.ver1.0.g099690	DUF761 domain	47.5781	-1.97746	0.351431	-5.62687	1.83508e-08	7.40478e-07	4.16016	4.20883	4.01384	4.20515	3.79125	3.41649	3.30579	3.13383	2.90639	2.70044	3.86435	4.52218	4.42514	5.32675	4.64137	4.55004	4.88884	4.72853	5.02101	4.67521	4.70417	5.03548	5.28575	4.86303	-0.431952	0.263673
VvCabSauv08_H0018F_039.ver1.0.g099800	E3 ubiquitin- ligase ATL6	739.804	-0.578441	0.147721	-3.91576	9.01205e-05	0.00123964	5.30096	5.55617	5.45694	5.46743	5.35499	5.48441	5.52527	5.4318	5.57829	6.05909	5.52231	5.67432	5.63675	5.73086	5.88727	5.85475	5.95147	5.71905	5.98515	5.94089	5.7805	5.72074	5.73569	5.69945	0.313887	-0.0330035
VvCabSauv08_H0018F_043.ver1.0.g099820	Xaa-pro aminopeptidase P	82.2924	1.26687	0.231336	5.47634	4.3422e-08	1.61814e-06	2.2713	2.39188	2.62503	2.64924	2.95149	2.61017	2.58323	2.78233	2.85593	3.13967	3.04323	2.9444	1.54209	2.05513	1.65197	1.59277	1.59803	1.55259	1.94914	2.11435	1.86911	2.62892	2.52604	2.40849	0.613031	0.771421
VvCabSauv08_H0019F_015.ver1.0.g100390	small subunit processome component 20 homolog isoform X1	26.8258	1.17781	0.41283	2.85302	0.00433055	0.0293263	1.09622	0.895652	1.01935	1.47147	1.39637	1.60264	2.12829	1.90677	1.07096	1.81809	2.08221	2.01743	0.887524	1.21291	1.05773	0.880367	1.00676	0.866448	1.22626	1.46114	1.01744	1.7116	1.24097	1.32042	0.968832	0.371608
VvCabSauv08_H0019F_015.ver1.0.g100530	UDP-glucuronate 4-epimerase 6-like	2887.25	-0.765743	0.179143	-4.27447	1.91594e-05	0.000338181	8.25181	8.34658	7.81244	7.9511	7.75153	7.21359	7.30231	7.32413	7.39599	6.81575	7.21847	6.99874	7.8412	8.2244	7.79608	7.95121	8.08603	7.47053	7.74264	7.61269	7.47487	6.75133	6.92064	6.8277	-1.12596	-1.12067
VvCabSauv08_H0019F_015.ver1.0.g100560	BHLH transcription factor	122.543	-1.15728	0.325249	-3.55815	0.00037348	0.0040387	2.59168	3.04035	3.04745	3.1238	3.09754	2.35278	2.16543	1.94292	2.77701	2.53134	3.04698	2.97974	2.90798	3.75762	2.6857	2.82878	3.46927	3.01203	3.03767	2.8686	2.81177	2.57936	2.69116	2.85228	-0.0404744	-0.4095
VvCabSauv08_H0019F_019.ver1.0.g100790	Lysine-specific demethylase 3B	148.587	-0.654006	0.239152	-2.73469	0.00624385	0.0391351	2.50241	2.19768	2.55271	2.31356	2.31893	2.51655	2.61759	2.31986	2.48981	2.95601	2.94535	2.79106	2.11436	2.8945	2.78338	2.65359	2.77981	3.05272	3.01359	2.43903	2.49251	3.06102	3.65309	3.09321	0.479873	0.671694
VvCabSauv08_H0019F_033.ver1.0.g101030	ER lumen retaining receptor	125.251	-0.57098	0.215819	-2.64565	0.00815348	0.0480266	3.92794	4.0848	3.9459	3.31904	3.62285	3.73049	3.75948	3.86074	3.70536	3.54352	3.86948	3.81294	3.77529	3.96358	3.86759	4.41625	3.96507	3.77667	3.98134	3.62347	3.83895	3.1406	3.78625	3.79452	-0.244234	-0.29503
VvCabSauv08_H0019F_033.ver1.0.g101050	AP2 domain class transcription factor	206.709	-2.54835	0.543493	-4.68883	2.74765e-06	6.15781e-05	3.14041	4.72468	2.07045	2.65649	3.99697	2.68685	1.7351	2.1002	2.39912	4.20703	2.85961	3.44891	3.81653	4.36253	3.9881	4.13434	3.89403	4.30487	4.19604	4.04799	4.17695	5.18989	4.36558	5.0176	0.193337	0.801971
VvCabSauv08_H0019F_043.ver1.0.g101320	AP2 domain-containing transcription factor family	7.80475	-2.87549	1.07178	-2.6829	0.00729858	0.0441539	1.4895	2.89734	0.474053	1.34786	2.52618	1.34793	0.926832	0.994376	0	1.97547	0.484683	0.547609	1.85243	2.44528	1.30901	1.81643	1.61656	3.02648	2.46625	2.2241	2.63482	2.86032	2.40578	2.06757	-0.61771	0.575651
VvCabSauv08_H0019F_046.ver1.0.g101340	NADH dehydrogenase ubiquinone complex assembly factor (DUF185)	3.73304	-5.98331	1.87162	-3.19686	0.00138931	0.0118014	0	0.888245	0	1.61813	0	0.712644	0	0	0	1.63921	1.32742	0.986896	1.22462	0	1.27649	2.39849	1.54015	1.53681	2.01476	2.14311	0	0	1.4067	1.18702	1.02176	0.0308654
VvCabSauv08_H0019F_046.ver1.0.g101360	vesicle-associated membrane 726	231.858	-0.766923	0.172481	-4.44643	8.73097e-06	0.000169866	5.19122	5.02864	5.46202	5.20902	4.97835	5.18519	4.7428	4.86848	4.97892	5.23752	5.13199	5.35944	5.44781	5.6026	5.33941	5.50615	5.49483	5.07418	4.89974	5.15214	5.37893	5.20854	5.21171	4.99761	0.0156897	-0.323985
VvCabSauv08_H0019F_046.ver1.0.g101380	naregenin-chalcone synthase family	6491.59	1.29366	0.139691	9.26087	2.02768e-20	6.15191e-18	9.89454	9.88292	9.82568	9.9576	9.98864	9.62867	9.66837	9.82787	9.53127	9.22838	9.34038	9.24148	8.37172	9.13832	8.48953	7.91054	8.44541	8.02635	7.94964	7.94142	8.03999	7.52889	7.39133	7.1443	-0.59763	-1.31169
VvCabSauv08_H0019F_046.ver1.0.g101450	ABC1 family	40.5831	1.12368	0.320601	3.50493	0.00045673	0.00477673	3.96696	3.36031	3.87557	4.10166	3.6202	3.71933	3.68116	4.22277	3.92304	3.46655	4.0506	3.77732	2.88612	3.21518	3.33915	2.58927	2.58741	2.99705	2.58882	2.34666	2.93797	2.68496	3.0255	1.72812	0.0305478	-0.667289
VvCabSauv08_H0019F_052.ver1.0.g101700	probable sucrose-phosphate synthase 2	277.961	-1.32962	0.353672	-3.75949	0.000170263	0.00210927	2.7409	3.19815	1.74846	2.68011	3.31513	2.44703	2.65676	2.60427	1.98904	2.42223	2.72578	2.74102	3.18217	3.38126	3.19624	2.80668	3.28236	3.89256	3.49858	3.82193	3.93614	4.15689	3.86086	4.01855	0.0671758	0.75888
VvCabSauv08_H0019F_052.ver1.0.g101780	probable glucan 1,3-alpha-glucosidase	393.042	-0.285527	0.104408	-2.73472	0.00624337	0.0391351	5.12898	5.05285	4.88015	4.81144	5.03381	4.79041	4.96108	4.98283	4.86379	4.54857	4.57264	4.95887	4.71521	4.94473	4.88972	5.00504	4.98911	4.9399	4.92023	4.87629	4.78797	5.18188	5.32651	5.12364	-0.327299	0.36079
VvCabSauv08_H0019F_052.ver1.0.g101810	ubiquitin-conjugating enzyme RWD	238.285	-0.761379	0.182383	-4.17461	2.98501e-05	0.000492298	4.30311	4.57594	4.33663	4.21446	4.08347	3.6865	3.89898	4.21064	3.93452	4.08291	4.21713	4.05689	4.13146	4.75025	4.41358	4.58486	4.64985	4.25557	4.15211	4.62279	4.35351	4.7087	4.66959	4.89256	-0.28625	0.325183
VvCabSauv08_H0020F_003.ver1.0.g102260	flavonoid 3 ,5 -methyltransferase-like	369.157	1.44953	0.234578	6.17933	6.43758e-10	3.70362e-08	6.2227	6.13983	5.78488	6.83517	6.52596	6.19216	6.67087	6.53695	6.43281	5.74067	5.78616	5.74619	4.77067	4.65822	5.63087	5.10443	4.37289	5.09933	5.07201	4.95609	5.13744	3.63194	3.87646	3.69608	-0.291463	-1.2851
VvCabSauv08_H0020F_003.ver1.0.g102270	flavonoid 3 ,5 -methyltransferase-like	267.205	1.53012	0.295052	5.18596	2.1491e-07	6.54498e-06	6.18619	6.19301	5.63561	6.69333	6.4936	6.31123	6.26441	5.95716	6.14156	5.90194	5.61582	6.42366	4.5851	4.73885	5.39722	4.11242	3.82157	5.06403	4.70374	4.3639	4.85687	3.42584	3.90747	3.12509	-0.0244662	-1.42092
VvCabSauv08_H0020F_009.ver1.0.g102540	CYTOPLASMIC_DOMAIN (PHOBIUS), TRANSMEMBRANE (PHOBIUS), NON_CYTOPLASMIC_DOMAIN (PHOBIUS)	177.053	-0.988574	0.256434	-3.85508	0.00011569	0.0015242	6.02183	5.50055	6.13336	6.77381	6.76361	6.35705	6.4462	6.18779	5.39677	6.37738	6.39805	6.39132	6.93223	6.85344	6.08851	6.67446	6.84513	6.89542	7.48765	7.0824	7.32533	6.57606	6.37081	6.59843	0.503671	-0.109625
VvCabSauv08_H0020F_009.ver1.0.g102690	integral membrane	172.224	0.85983	0.155904	5.51513	3.48517e-08	1.32957e-06	4.63313	4.45334	4.60379	4.75937	4.81154	4.68476	4.78829	5.04963	4.84496	4.97321	4.77828	4.942	3.90661	3.87526	4.21628	3.82983	3.66935	4.04716	3.82146	3.53579	4.01511	4.07359	3.76516	3.71282	0.334409	-0.148859
VvCabSauv08_H0020F_009.ver1.0.g102700	E3 ubiquitin- ligase ORTHRUS 2	84.5473	1.34534	0.329665	4.08092	4.48574e-05	0.000687613	2.29821	2.24719	2.47433	2.3222	2.49687	2.44444	2.40429	2.33475	2.62227	2.85771	2.51185	2.56375	1.59245	2.21181	1.23986	1.13691	1.66473	1.06822	1.49143	0.881979	1.27335	1.15023	0.991541	1.31158	0.304528	-0.530257
VvCabSauv08_H0020F_009.ver1.0.g102730	Sec14p-like phosphatidylinositol transfer family	401.413	0.830361	0.153795	5.39913	6.69664e-08	2.34091e-06	6.01986	6.12635	5.93894	6.31458	6.09123	5.85472	5.89884	6.25814	6.22262	6.04294	6.099	6.28137	4.4834	5.23566	5.47508	4.90925	5.14346	5.19271	5.37593	5.4081	5.24441	5.47586	5.29132	5.17054	0.112723	0.247859
VvCabSauv08_H0020F_009.ver1.0.g102750	probable beta-1,4-xylosyltransferase IRX10L	137.525	-0.863805	0.208027	-4.15237	3.29055e-05	0.000534459	3.46289	3.67201	3.21321	3.62858	3.21211	3.05228	3.13134	3.25896	3.10372	2.68486	3.28436	3.33168	3.48991	3.59733	3.77697	3.95013	3.70333	3.47905	3.95504	3.62774	3.57171	4.01809	3.94158	3.46552	-0.34907	0.186996
VvCabSauv08_H0020F_009.ver1.0.g102780	sterol 14-demethylase	165.287	-1.19975	0.363258	-3.30274	0.000957451	0.0086982	3.46732	3.30653	2.8994	3.36648	3.7417	3.29129	3.14339	3.21992	3.23909	1.69994	2.74668	3.378	4.364	4.03124	3.84011	4.22363	4.19013	3.76443	4.27495	4.04805	3.02109	3.03779	3.41226	2.94186	-0.616214	-0.947815
VvCabSauv08_H0020F_009.ver1.0.g102880	transferring glycosyl group transferase	327.435	-1.32505	0.206163	-6.4272	1.29976e-10	8.63644e-09	4.53163	5.17023	4.60506	4.26244	4.73109	4.43005	3.82025	4.09195	3.84621	3.40511	3.7014	4.04706	4.9142	5.46442	5.17739	5.02352	5.04175	4.76894	5.21551	4.81502	4.77477	4.17553	4.2366	4.64514	-1.05112	-0.832913
VvCabSauv08_H0020F_009.ver1.0.g102900	no exine formation	434.56	-0.56653	0.117127	-4.83688	1.31895e-06	3.26791e-05	4.25747	4.23911	4.37336	4.44118	4.53059	4.18632	4.00767	4.13198	4.20211	4.39761	4.37725	4.32477	4.21708	4.78324	4.54218	4.47646	4.35034	4.45457	4.69543	4.41273	4.21262	4.95339	4.86177	4.80688	0.0765637	0.359849
VvCabSauv08_H0020F_009.ver1.0.g103010	probable S-acyltransferase 7 isoform X1	312.17	-0.967114	0.263795	-3.66616	0.000246218	0.00285655	4.56713	4.64257	4.50249	4.55226	4.07989	4.29572	4.08621	3.75284	4.16854	4.00455	4.7155	4.42637	5.06057	4.75502	5.41409	5.05771	4.47261	4.5251	4.94535	5.03296	5.7474	4.91473	4.46321	4.78726	-0.18859	-0.354827
VvCabSauv08_H0020F_009.ver1.0.g103020	RNA-binding (RRM RBD RNP motifs) family	20.4392	-2.00248	0.458779	-4.3648	1.2724e-05	0.000237633	1.47679	2.35235	0.860185	1.4422	1.63079	1.70317	1.17027	1.44587	1.15908	1.12615	1.61521	1.51918	1.57191	2.13413	2.09441	2.44319	2.36225	2.73782	2.79736	2.71696	2.59285	2.67662	2.72369	2.1152	-0.142931	0.571686
VvCabSauv08_H0020F_009.ver1.0.g103040	plant MAC12-16	135.884	-2.34114	0.296224	-7.90328	2.71669e-15	4.16041e-13	4.05783	4.67392	4.25769	3.48526	4.41616	3.95926	3.27056	2.76174	3.52375	3.75056	3.72937	4.17944	4.81764	5.50532	5.05546	4.79978	5.53429	5.19883	4.3062	4.4273	5.00652	5.05022	4.91384	4.93898	-0.443356	-0.158459
VvCabSauv08_H0020F_009.ver1.0.g103070	DUF4228 domain	163.445	0.904584	0.323589	2.79547	0.00518241	0.033786	4.79682	4.62685	5.08333	4.74765	4.50089	4.45526	4.56814	4.23757	5.18826	5.10851	4.89395	4.8803	3.8459	4.66457	3.38977	3.53262	4.06183	3.19638	3.6187	2.95275	3.3184	3.33278	3.12615	3.55831	0.125257	-0.627664
VvCabSauv08_H0020F_009.ver1.0.g103090	respiratory burst oxidase homolog C	67.3196	2.47124	0.599434	4.12261	3.74598e-05	0.000592576	1.58114	0.425423	0.75038	1.35802	1.01987	1.14392	2.35185	2.34084	2.68286	3.90826	2.94566	2.82305	0.522265	0.570024	0.783172	0.98104	0.766313	0.468555	1.46193	0.959867	0.572515	0.448747	0.864007	0.209254	2.30668	-0.117818
VvCabSauv08_H0020F_009.ver1.0.g103140	probable phosphatase 2C 39	8.03049	-2.25234	0.814565	-2.76508	0.00569085	0.0363058	0.0669819	0.472551	0.184977	0.342835	0.387315	0.210962	0.0694038	0.156956	0.256326	0.271361	0.0674377	0	0.60843	1.0958	0.620169	0.71376	0.36658	0.619582	0.85681	0.857033	1.07768	1.30679	0.971211	0.836509	-0.12857	0.263372
VvCabSauv08_H0020F_009.ver1.0.g103150	60S ribosomal L21-1	285.188	-0.454659	0.139519	-3.25876	0.00111902	0.00988673	5.63135	5.67217	5.83907	5.77652	5.65557	5.64076	5.41106	5.77574	5.43459	5.06249	5.53008	5.89289	5.66039	5.75356	5.81859	5.66134	5.75855	5.84538	5.59939	5.61459	5.77515	5.69895	5.39478	5.56631	-0.219043	-0.190833
VvCabSauv08_H0020F_009.ver1.0.g103200	60S ribosomal L10-like	322.311	-0.611748	0.151795	-4.03009	5.57553e-05	0.000827453	5.23498	5.65361	5.35478	5.38231	5.59811	5.08718	5.04061	5.24907	5.24582	4.88589	5.27417	5.31792	5.61654	5.71973	5.52026	5.60212	5.69249	5.28122	5.51996	5.48278	5.48078	5.76248	5.8905	5.60395	-0.25513	0.133472
VvCabSauv08_H0020F_009.ver1.0.g103240	DNA repair RAD52 chloroplastic	530.843	0.491281	0.145221	3.38298	0.000717039	0.00693117	6.9847	6.52153	6.7089	6.83144	6.71606	6.57816	6.70011	6.72241	7.08968	6.91057	7.06578	6.88527	5.62779	6.17213	5.97818	6.21042	6.07263	6.10118	6.30862	6.36521	5.99176	6.56863	6.51138	6.37607	0.215499	0.559331
VvCabSauv08_H0020F_019.ver1.0.g103340	FKBP-type peptidyl-prolyl cis-trans isomerase	9.56919	1.8541	0.682	2.71861	0.00655562	0.0405987	1.29363	1.83972	1.33	0.880041	0.80035	1.10845	1.78712	1.96761	1.71971	1.66989	1.04517	1.29773	1.14226	0	0.455817	0.789165	0.423167	0.847857	1.13849	1.22926	0.983164	0.863635	1.58338	1.43285	-0.150184	0.760596
VvCabSauv08_H0020F_020.ver1.0.g103490	CHROMATIN REMODELING 19	119.746	-0.773808	0.190256	-4.0672	4.75811e-05	0.00072282	3.84625	4.1037	4.31476	4.15138	3.90663	4.37602	3.81575	3.82569	4.05595	4.2235	3.90065	4.21932	3.32598	3.30246	3.25765	4.49544	4.41847	4.32267	4.42219	4.29797	4.37995	4.69048	4.31172	4.34918	0.0262545	1.15509
VvCabSauv08_H0020F_020.ver1.0.g103530	ACCUMULATION AND REPLICATION OF CHLOROPLASTS 3 isoform X1	58.8665	0.713062	0.261924	2.7224	0.00648092	0.0402951	2.11932	2.07989	2.18019	2.36107	2.33631	2.57644	2.23032	2.5926	2.38112	1.81339	2.12104	2.63529	1.74551	1.95396	2.02845	1.47633	1.60337	1.96209	2.0111	1.46169	1.81995	2.00128	1.81574	1.75448	0.0634359	-0.0521383
VvCabSauv08_H0020F_020.ver1.0.g103600	GDSL esterase lipase At3g48460	48.8339	1.83662	0.463507	3.96245	7.41846e-05	0.00105332	2.41205	2.4996	2.43115	1.9958	2.93015	2.82504	3.28867	2.45231	3.47734	3.35038	3.14672	3.25626	1.61621	1.94788	1.87672	2.14965	0.470188	1.48493	2.33525	1.85827	2.21501	2.49626	2.33345	2.12124	0.803519	0.503382
VvCabSauv08_H0020F_029.ver1.0.g103930	plant T19L5-60	189.938	0.70262	0.208359	3.37216	0.000745824	0.00715137	4.56993	4.58269	4.85887	4.36363	4.52627	4.17756	4.60002	4.31011	4.7965	5.08588	4.59208	4.69849	3.83497	3.99954	3.83989	3.37727	3.84808	3.82894	3.88551	3.41933	3.63684	3.01381	2.97446	2.79708	0.121653	-0.963016
VvCabSauv08_H0020F_033.ver1.0.g103980	ACT domain-containing ACR4-like	201.907	10.0543	1.543	6.51608	7.21707e-11	5.05667e-09	2.59619	4.43294	3.97378	5.02527	5.07915	3.65956	3.83644	4.34566	5.09874	5.42028	4.1763	4.66252	3.69146	2.40611	0	0	0	0	2.70766	4.13743	3.78043	4.43258	2.89468	4.50971	1.0854	1.91313
VvCabSauv08_H0020F_033.ver1.0.g104020	GYF domain-containing	409.033	0.349616	0.119214	2.93268	0.00336048	0.0238572	2.78358	2.70046	2.73081	3.09032	2.95434	3.16599	3.25979	3.47032	3.15547	3.21002	3.42984	3.51391	2.79047	2.72298	2.99948	2.75607	2.80686	2.77617	3.45719	3.13277	3.16907	3.5132	3.23531	3.20005	0.646303	0.478542
VvCabSauv08_H0020F_033.ver1.0.g104180	bidirectional sugar transporter	4568.23	-1.90075	0.226908	-8.37675	5.4409e-17	1.04154e-14	8.28404	8.37354	8.44294	8.08678	8.27534	8.37787	7.94952	8.09067	7.91484	6.76516	8.09037	8.20775	9.30429	9.03968	9.57808	9.95821	9.43141	9.4576	9.67962	9.58459	9.51231	9.69459	9.63034	9.62852	-0.679076	0.3438
VvCabSauv08_H0020F_036.ver1.0.g104340	probable methyltransferase At1g27930	303.701	1.39531	0.187908	7.42548	1.12374e-13	1.31896e-11	5.53824	5.29497	5.34436	5.45709	5.27059	5.43315	5.68106	5.54543	5.83511	5.89368	5.81875	5.71948	4.35189	4.4517	3.96091	3.9062	4.30965	4.10635	4.56854	4.71321	4.04699	5.55076	5.25863	5.50447	0.418111	1.18312
VvCabSauv08_H0020F_036.ver1.0.g104350	non-specific lipid transfer GPI-anchored 1-like	570.358	1.92299	0.190933	10.0715	7.38298e-24	3.39195e-21	7.0488	7.29708	7.22738	7.39239	7.32628	7.40501	7.27359	7.28788	7.20461	6.37161	6.97715	7.17429	5.54905	6.17706	5.46861	4.55961	5.29343	5.40472	5.07718	5.36737	5.44733	4.66055	4.55621	4.55637	-0.35007	-1.14053
VvCabSauv08_H0020F_036.ver1.0.g104420	stress-associated endoplasmic reticulum 2-like	728.582	-0.599863	0.134289	-4.46696	7.93398e-06	0.000156346	7.14133	7.44254	7.04436	7.64555	7.44961	7.42806	7.01149	7.34618	7.29086	6.95118	7.13814	7.53432	7.15107	7.10943	7.41853	7.72373	7.51911	7.47178	7.484	7.43961	7.30392	7.084	7.03435	6.83607	-0.00152849	-0.241535
VvCabSauv08_H0020F_036.ver1.0.g104460	nuclear transport factor 2	411.895	-0.687508	0.173764	-3.95656	7.60379e-05	0.00107743	7.10431	7.04609	6.72673	6.69279	6.97582	6.82799	6.77715	6.86058	6.77093	6.49627	6.39365	6.25569	7.17211	6.8867	7.31285	7.46183	7.29158	6.91159	6.99843	7.14732	6.94078	6.73521	6.49301	6.52007	-0.577172	-0.541123
VvCabSauv08_H0020F_036.ver1.0.g104630	probable WRKY transcription factor 75	175.229	2.13286	0.284932	7.48552	7.12642e-14	8.74755e-12	4.85265	4.16817	4.37099	5.0632	4.34671	4.67585	5.49888	5.71823	5.62774	6.45575	5.87851	6.26189	3.27473	3.6409	3.9009	2.94694	3.5504	3.48248	4.12772	4.13932	3.55731	3.81031	4.48967	4.22538	1.73478	0.569612
VvCabSauv08_H0020F_036.ver1.0.g104640	sphingosine-1-phosphate lyase	264.192	0.7966	0.185499	4.29436	1.75196e-05	0.000312669	4.79088	4.62301	4.90135	4.83676	4.43307	4.80472	4.53021	4.92672	4.83942	5.20235	4.76177	5.1419	3.87965	3.81955	4.10019	3.83513	3.80882	3.71556	3.86136	3.68621	4.04973	3.76273	3.86736	3.93605	0.263589	-0.0777498
VvCabSauv08_H0020F_039.ver1.0.g105140	Acid phosphatase vanadium-dependent haloperoxidase-related	121.419	0.724871	0.225701	3.21164	0.0013198	0.0113207	4.73314	4.40418	4.66	5.03989	4.35188	4.6939	5.00374	5.06567	5.29234	5.8394	5.32734	5.59375	3.89385	4.21409	3.82687	4.41602	3.94159	4.21776	4.67651	4.66525	4.3498	5.07654	5.16378	5.02183	0.987724	1.10911
VvCabSauv08_H0020F_039.ver1.0.g105370	early endosome antigen 1-like	353.354	-0.745676	0.144553	-5.1585	2.48941e-07	7.41979e-06	3.14809	3.35098	2.9691	3.04761	3.35193	3.04001	2.9122	3.19836	2.92713	3.60294	3.44475	3.33372	3.27713	3.44571	3.50824	3.52621	3.33497	3.53237	3.80804	3.67473	3.64661	4.52716	4.2249	4.33828	0.304412	0.953085
VvCabSauv08_H0020F_039.ver1.0.g105460	U-box domain-containing family	140.267	0.729192	0.186717	3.90533	9.40978e-05	0.00128391	2.86168	2.80946	2.78444	3.23	2.93129	2.93322	3.29832	3.36045	3.15156	2.14374	2.91641	2.80422	2.49293	2.96219	2.45576	2.58613	2.40696	2.29746	2.69169	2.43367	2.52296	2.22302	2.18252	2.08221	-0.197067	-0.474378
VvCabSauv08_H0020F_040.ver1.0.g105650	transcription factor bHLH137-like	630.662	-0.849019	0.141445	-6.00245	1.94363e-09	1.01144e-07	6.06547	6.29906	6.3313	6.19867	6.26304	6.09656	6.00819	6.06014	5.93926	5.55523	6.03433	6.40829	6.12315	6.67571	6.51858	6.62781	6.59728	6.58229	6.54357	6.6225	6.55047	5.90733	6.31736	5.90267	-0.23266	-0.396691
VvCabSauv08_H0021F_003.ver1.0.g106010	hypothetical protein CICLE_v10012875mg	1477.92	-1.23402	0.15364	-8.03189	9.5982e-16	1.55898e-13	7.72516	7.99545	8.06695	7.92064	7.5555	7.66384	7.13746	7.67651	7.38292	7.52241	7.57521	7.34368	8.21351	8.19558	8.31119	8.58417	8.22845	8.35726	8.164	8.3477	8.33284	8.27153	8.54651	8.20428	-0.448755	0.10068
VvCabSauv08_H0021F_018.ver1.0.g106460	nucleoporin	295.511	0.976536	0.348015	2.80601	0.00501585	0.0329675	1.53547	2.08611	2.00358	2.34243	2.30223	2.11216	2.36869	2.49859	2.24634	2.2469	2.30404	2.49976	1.53173	1.29857	0.832611	1.47358	1.83412	0.999873	2.38504	1.39427	1.95273	2.73796	2.43984	2.21165	0.475183	1.24218
VvCabSauv08_H0021F_038.ver1.0.g106660	hypothetical protein MTR_4g116500	33.195	-1.84465	0.664357	-2.77659	0.00549317	0.0353462	2.67155	1.44684	1.67389	2.04338	2.12431	1.20455	1.57719	2.70739	1.89736	2.97302	2.27744	2.32572	2.80477	2.24066	3.47087	3.95982	3.37056	2.89398	3.73173	3.97702	2.99156	0.83594	2.22613	0	0.594635	-1.81807
VvCabSauv08_H0021F_038.ver1.0.g106800	leucine-rich receptor-like kinase family	102.659	0.975662	0.337124	2.89408	0.00380273	0.0263576	2.59445	2.25018	2.87164	2.53464	2.38689	2.91097	2.75018	2.418	2.40821	2.16625	2.45187	2.55725	1.41784	1.94518	1.55811	1.4358	1.3047	2.02573	1.24813	1.05333	1.96021	1.4641	1.28331	1.06453	-0.1803	-0.369727
VvCabSauv08_H0021F_038.ver1.0.g106820	emo am system B	1447.72	-0.296524	0.0806356	-3.67733	0.000235686	0.00276026	7.32301	7.47216	7.32779	7.22719	7.25771	7.35971	7.28194	7.35885	7.1429	7.34611	7.37831	7.48793	7.04547	7.20208	7.44594	7.3368	7.20923	7.40501	7.41145	7.26935	7.38215	7.47171	7.46794	7.37894	0.0297965	0.208363
VvCabSauv08_H0021F_038.ver1.0.g106880	TOPLESS-related 1	15.3488	-1.96261	0.646187	-3.03722	0.00238775	0.018252	2.06808	2.04727	2.787	2.18132	1.93541	2.20489	1.52002	0.943721	1.83805	1.25	1.69062	1.75948	1.96877	1.51118	2.44637	2.78706	3.16958	2.46905	1.06353	0.543419	2.42272	1.13326	2.35662	1.56728	-0.734078	-0.28972
VvCabSauv08_H0021F_038.ver1.0.g106890	hypothetical protein POPTR_0006s27380g	24.754	1.01075	0.382509	2.64242	0.00823165	0.0483702	2.23731	3.01132	2.84896	2.97089	2.80956	3.14799	3.01253	3.20136	2.94083	2.82339	2.74586	2.943	2.11207	2.86588	2.43828	1.92297	2.47764	1.40159	2.58855	2.63125	1.94177	2.70654	2.33919	2.33161	0.138221	-0.0129634
VvCabSauv08_H0021F_038.ver1.0.g106930	ER membrane complex subunit 7 homolog	269.098	0.35252	0.116162	3.03472	0.00240758	0.0183826	5.46092	5.75514	5.52514	5.65386	5.71337	5.74687	5.71766	5.75902	5.91008	5.84207	5.96508	5.9533	4.84434	5.10229	4.92273	5.28759	5.20236	5.1708	5.37744	5.06533	5.12602	5.49754	5.5654	5.39466	0.339749	0.529411
VvCabSauv08_H0021F_038.ver1.0.g107050	probable WRKY transcription factor 32	32.7473	-1.24031	0.440927	-2.81296	0.00490884	0.0324232	1.6417	1.34988	1.32557	0.664669	1.20859	1.71343	1.47917	1.2587	1.00739	1.29749	0.924964	1.82208	1.92746	2.06659	2.15281	2.14774	2.06914	1.4478	2.04699	1.38791	1.81949	1.78421	1.54961	1.41631	-0.0908709	-0.465577
VvCabSauv08_H0021F_038.ver1.0.g107140	pentatricopeptide repeat-containing chloroplastic	11.609	3.14229	0.857274	3.66544	0.000246911	0.00286253	0.644684	0.437971	0.444366	0.610132	0.526112	0.745017	0.76133	0.926075	0.880696	0.476352	0.297964	0.547073	0.612215	0.783064	0.466327	0	0.285845	0	0.399599	0.253195	0	0.204847	0	0.522516	-0.0685444	-0.378081
VvCabSauv08_H0021F_038.ver1.0.g107350	probable steroid-binding 3	425.819	-0.464451	0.138694	-3.34875	0.000811782	0.00762106	7.01738	7.37009	7.08461	7.27602	7.37477	7.24299	7.28458	7.44267	7.25259	7.11177	7.24046	7.3255	7.25524	7.35834	7.48665	7.72681	7.50797	7.37916	7.48486	7.75559	7.13331	7.3091	7.2825	7.08452	0.0685458	-0.141374
VvCabSauv08_H0021F_038.ver1.0.g107490	TIC chloroplastic	354.388	1.01418	0.170685	5.94179	2.81921e-09	1.42781e-07	4.51315	4.25492	4.59038	5.23849	5.15105	4.75811	4.96882	5.41051	4.99653	4.47018	4.93284	5.01471	3.7905	4.20063	4.30732	3.80803	3.88503	4.11287	4.48267	4.58055	4.14528	3.65068	3.95701	3.82022	0.35309	-0.290175
VvCabSauv08_H0021F_038.ver1.0.g107690	kinase superfamily	22.1611	-48.8557	3.99305	-12.2352	2.01669e-34	2.4021e-31	0	0	0	0	2.2136	0	0	0	0	1.79269	1.93453	0	0	0	1.66287	0	1.37561	1.75564	0	0.936671	1.49521	2.21715	1.10738	0	1.24241	0.553889
VvCabSauv08_H0022F_008.ver1.0.g108100	flavin-containing monooxygenase FMO GS-OX-like 9	17.7908	-19.2294	5.89782	-3.26043	0.00111243	0.00984206	2.82425	0	0	0	0	0	0	0	0	0	0	3.228	2.344	0	2.18493	1.55424	0	0	0	1.79976	0	1.84552	0	0	0.134581	-0.894469
VvCabSauv08_H0022F_013.ver1.0.g108180	NON_CYTOPLASMIC_DOMAIN (PHOBIUS), CYTOPLASMIC_DOMAIN (PHOBIUS), SIGNAL_PEPTIDE_C_REGION (PHOBIUS), SIGNAL_PEPTIDE (PHOBIUS), SIGNAL_PEPTIDE_N_REGION (PHOBIUS), TRANSMEMBRANE (PHOBIUS), SIGNAL_PEPTIDE_H_REGION (PHOBIUS), SignalP-TM (SIGNALP_EUK), TMhelix (TMHMM), TMhelix (TMHMM), TMhelix (TMHMM)	13.8004	-1.75543	0.595186	-2.94937	0.00318419	0.0228075	1.77384	2.77877	1.34478	2.41311	2.0209	1.97353	1.86379	1.44964	1.4836	2.43799	2.38053	2.43223	2.57489	2.72334	2.49015	2.84925	3.17111	2.24134	2.72933	3.00848	0.749352	2.78591	2.40972	3.21585	0.451119	0.2077
VvCabSauv08_H0022F_013.ver1.0.g108200	geranylgeranyl diphosphate chloroplastic	311.011	1.2411	0.235877	5.26162	1.42791e-07	4.56023e-06	4.27757	4.44294	5.17869	4.77651	4.93643	4.6594	4.81401	4.82516	4.7694	4.48677	4.8505	4.79058	3.70456	4.54189	3.85974	3.08463	3.4802	3.62568	3.30057	3.04959	3.56325	3.17002	2.77923	3.23965	0.076214	-0.972429
VvCabSauv08_H0022F_013.ver1.0.g108300	myb-related 306-like	381.219	1.88495	0.346752	5.436	5.44886e-08	1.96673e-06	5.61792	5.8548	5.66917	5.95459	5.88328	6.01613	6.09713	5.68936	6.13694	6.37421	6.08769	6.25103	4.60156	4.97856	3.88545	4.35393	3.29497	3.97864	4.51843	3.29366	3.34774	4.40039	3.64883	4.73633	0.523681	-0.22667
VvCabSauv08_H0022F_013.ver1.0.g108420	probable methyltransferase PMT2	106.854	-1.62059	0.545756	-2.96944	0.00298341	0.0216877	2.84405	2.8523	1.95451	2.41783	3.13496	2.29065	2.52459	1.47992	2.37212	2.299	2.68536	0.666415	2.99877	3.32716	2.76971	2.94792	3.68083	3.41515	3.26516	3.06909	2.50245	2.07067	2.09449	2.557	-0.666699	-0.791155
VvCabSauv08_H0022F_013.ver1.0.g108500	40S ribosomal S9-2-like	379.267	0.472091	0.140119	3.36923	0.000753797	0.00719564	6.04082	6.26532	6.29672	6.13338	5.93569	5.9712	6.06743	6.08855	6.32692	5.98605	6.08773	5.9161	5.60855	6.24343	5.79583	5.45241	5.37007	5.58572	6.11854	5.73953	5.61075	6.24189	5.95795	5.96799	-0.204325	0.173343
VvCabSauv08_H0022F_013.ver1.0.g108700	hypothetical protein CICLE_v10020527mg	189.112	-0.83014	0.164295	-5.05273	4.35544e-07	1.21807e-05	3.8847	4.07791	3.84524	4.03511	4.21458	3.58124	3.74365	3.82019	3.64018	3.1308	3.57787	3.66914	4.09301	4.66836	4.47677	4.43839	4.24638	4.15396	4.34378	4.27541	4.18179	4.2211	3.76961	3.91291	-0.476682	-0.444841
VvCabSauv08_H0022F_013.ver1.0.g108820	Hypersensitive-induced response 1	278.906	0.557312	0.140465	3.96762	7.25954e-05	0.0010362	4.89884	4.78706	5.12891	5.1347	5.11445	5.30691	5.3626	5.17523	5.19826	5.578	5.31716	5.474	4.48723	4.64535	4.79988	4.4305	4.36234	4.65033	4.98788	4.88234	4.78929	5.20644	5.04289	5.03876	0.518115	0.451877
VvCabSauv08_H0022F_013.ver1.0.g108870	homeobox-leucine zipper HAT5-like	372.731	0.577605	0.210937	2.73828	0.00617613	0.0388244	5.20078	5.57267	5.02727	5.26357	5.50799	5.21582	5.56831	5.59992	5.37959	5.62069	5.62368	6.05187	4.26889	4.74371	4.16525	4.62426	4.25111	5.1782	5.10691	5.03656	4.58354	5.95205	5.61637	5.26758	0.498506	1.21938
[truncated: 4,350 more rows]
