# Supplementary material for: A sense of place: transcriptomics identifies environmental signatures in Cabernet Sauvignon berry skins in the late stages of ripening
Source: BMC Plant Biol. 2020 Jan 28;20:41. doi: 10.1186/s12870-020-2251-7 (PMC6986057; doi:10.1186/s12870-020-2251-7)
Supplement: Supplementary file 5 — Additional file 5. Common genes between BOD and RNO from transcriptomic approaches 2 and 3. [file 12870_2020_2251_MOESM5_ESM.xlsx]

## Sheet: ap2
Additional file 5. Common genes identified between BOD and RNO from transcriptomics approach 2 (ap2 tab) and approach 3 (ap3 tab). Additional tabs subtract from the respecitive list common DEGs with approach 1 (-ap1). topGO tabs are gene enrichment analyses of each of their respective tabs.
IDENTIFIER	Description
VvCabSauv08_H0000F_009.ver1.0.g000270	trichome birefringence-like 2
VvCabSauv08_H0000F_017.ver1.0.g000370	SPIRAL1-like 1
VvCabSauv08_H0000F_018.ver1.0.g000410	b-keto acyl reductase family
VvCabSauv08_H0000F_021.ver1.0.g000720	NAD(P)H-dependent oxidoreductase 1
VvCabSauv08_H0000F_021.ver1.0.g000730	NAD(P)H-dependent oxidoreductase 1
VvCabSauv08_H0000F_021.ver1.0.g000910	Purple acid phosphatase 3
VvCabSauv08_H0000F_021.ver1.0.g001070	THO complex subunit 2
VvCabSauv08_H0000F_021.ver1.0.g001160	vacuolar iron transporter 1
VvCabSauv08_H0000F_021.ver1.0.g001890	MLP 28
VvCabSauv08_H0000F_021.ver1.0.g002100	serine carboxypeptidase-like 50
VvCabSauv08_H0000F_021.ver1.0.g002120	hypothetical protein PRUPE_ppa013429mg
VvCabSauv08_H0000F_022.ver1.0.g002390	peptidyl-prolyl cis-trans isomerase
VvCabSauv08_H0000F_025.ver1.0.g002500	UDP-glucose 6-dehydrogenase
VvCabSauv08_H0000F_025.ver1.0.g002590	chloroplast import receptor p36 family
VvCabSauv08_H0000F_025.ver1.0.g002780	SPIRAL1-like 1
VvCabSauv08_H0000F_028.ver1.0.g003090	alpha-xylosidase family
VvCabSauv08_H0000F_028.ver1.0.g003460	methionine aminopeptidase chloroplastic
VvCabSauv08_H0000F_028.ver1.0.g003560	NAC transcription factor
VvCabSauv08_H0000F_028.ver1.0.g003880	hypothetical protein CICLE_v10033278mg
VvCabSauv08_H0000F_028.ver1.0.g004020	ATPase E1-E2 type family haloacid dehalogenase-like hydrolase family
VvCabSauv08_H0000F_028.ver1.0.g004450	serine carboxypeptidase-like 35
VvCabSauv08_H0000F_028.ver1.0.g004470	serine carboxypeptidase-like 35
VvCabSauv08_H0000F_028.ver1.0.g004690	PHLOEM PROTEIN 2-LIKE A9-like
VvCabSauv08_H0000F_028.ver1.0.g004800	vacuolar sorting-associated 52 A isoform X1
VvCabSauv08_H0000F_028.ver1.0.g004840	probable NAP1
VvCabSauv08_H0000F_028.ver1.0.g004980	peroxisomal 2,4-dienoyl- reductase-like
VvCabSauv08_H0000F_028.ver1.0.g005170	metal transport family
VvCabSauv08_H0000F_028.ver1.0.g005300	cationic amino acid transporter 5
VvCabSauv08_H0000F_029.ver1.0.g005440	zinc finger 6-like
VvCabSauv08_H0000F_029.ver1.0.g005470	IAA-amino acid hydrolase ILR1-like 4
VvCabSauv08_H0000F_029.ver1.0.g005940	U4 U6 small nuclear ribonucleo Prp31 homolog
VvCabSauv08_H0000F_038.ver1.0.g006490	cAMP-regulated phospho
VvCabSauv08_H0000F_038.ver1.0.g006560	expansin 4 family
VvCabSauv08_H0000F_038.ver1.0.g006690	homeobox ZF-HD class
VvCabSauv08_H0000F_046.ver1.0.g007060	mobidb-lite (MOBIDB_LITE), NON_CYTOPLASMIC_DOMAIN (PHOBIUS), TRANSMEMBRANE (PHOBIUS), CYTOPLASMIC_DOMAIN (PHOBIUS), TMhelix (TMHMM)
VvCabSauv08_H0000F_052.ver1.0.g007250	probable nucleoredoxin 1
VvCabSauv08_H0000F_052.ver1.0.g007290	probable nucleoredoxin 1
VvCabSauv08_H0000F_065.ver1.0.g007420	transcription factor bHLH79
VvCabSauv08_H0000F_065.ver1.0.g007600	WVD2-like 7
VvCabSauv08_H0000F_067.ver1.0.g007870	alpha beta-Hydrolases superfamily
VvCabSauv08_H0000F_067.ver1.0.g007900	mobidb-lite (MOBIDB_LITE)
VvCabSauv08_H0000F_067.ver1.0.g007920	tryptophan aminotransferase-related 2-like
VvCabSauv08_H0000F_067.ver1.0.g008100	Tetratricopeptide repeat (TPR)-like superfamily
VvCabSauv08_H0001F_016.ver1.0.g008990	sulfite exporter family
VvCabSauv08_H0001F_016.ver1.0.g009010	60S ribosomal L24
VvCabSauv08_H0001F_022.ver1.0.g009200	AT-hook motif nuclear-localized 1-like
VvCabSauv08_H0001F_022.ver1.0.g009290	enolase
VvCabSauv08_H0001F_022.ver1.0.g009320	delta(14)-sterol reductase isoform X1
VvCabSauv08_H0001F_023.ver1.0.g009470	eukaryotic translation initiation factor 3 subunit E
VvCabSauv08_H0001F_023.ver1.0.g009920	PPR containing plant
VvCabSauv08_H0001F_023.ver1.0.g009980	transmembrane (DUF288)
VvCabSauv08_H0001F_023.ver1.0.g010210	endo polygalacturonase
VvCabSauv08_H0001F_023.ver1.0.g010240	calcium-dependent kinase 32-like
VvCabSauv08_H0001F_023.ver1.0.g010330	DETOXIFICATION 42
VvCabSauv08_H0001F_023.ver1.0.g010370	myb-like DNA-binding domain
VvCabSauv08_H0001F_023.ver1.0.g010750	CYP702A6
VvCabSauv08_H0001F_023.ver1.0.g010790	NAC domain-containing 92-like
VvCabSauv08_H0001F_023.ver1.0.g010990	evolutionarily carboxy-terminal region
VvCabSauv08_H0001F_023.ver1.0.g011120	hypothetical protein POPTR_0019s05120g
VvCabSauv08_H0001F_023.ver1.0.g011220	40S ribosomal S28
VvCabSauv08_H0001F_023.ver1.0.g011310	rRNA biogenesis RRP5 isoform X2
VvCabSauv08_H0001F_023.ver1.0.g011320	F-box kelch-repeat
VvCabSauv08_H0001F_023.ver1.0.g011530	60S ribosomal L21-1
VvCabSauv08_H0001F_023.ver1.0.g011590	colon cancer-associated Mic1
VvCabSauv08_H0001F_023.ver1.0.g011680	metal tolerance 4-like
VvCabSauv08_H0001F_023.ver1.0.g011900	actin family
VvCabSauv08_H0001F_023.ver1.0.g012480	phosphatase 2C 55
VvCabSauv08_H0001F_023.ver1.0.g012540	probable methyltransferase PMT7
VvCabSauv08_H0001F_023.ver1.0.g012940	response regulator 9
VvCabSauv08_H0001F_023.ver1.0.g013030	hypothetical protein POPTR_0003s12760g
VvCabSauv08_H0001F_023.ver1.0.g013050	telomerase activating Est1
VvCabSauv08_H0001F_023.ver1.0.g013310	S-adenosylmethionine synthase 2
VvCabSauv08_H0001F_023.ver1.0.g013520	aquaporin TIP1-1
VvCabSauv08_H0001F_024.ver1.0.g013770	ovate family
VvCabSauv08_H0001F_030.ver1.0.g014700	chlorophyll a-b binding chloroplastic-like
VvCabSauv08_H0001F_036.ver1.0.g015050	UPF0481 At3g47200-like
VvCabSauv08_H0001F_036.ver1.0.g015380	ferredoxin-dependent glutamate chloroplastic
VvCabSauv08_H0001F_039.ver1.0.g015550	vacuolar cation proton exchanger 3
VvCabSauv08_H0001F_056.ver1.0.g016240	signal recognition particle 54 kDa chloroplastic-like
VvCabSauv08_H0001F_056.ver1.0.g016290	condensation domain
VvCabSauv08_H0001F_056.ver1.0.g016640	AP2 B3-like transcriptional factor family
VvCabSauv08_H0001F_056.ver1.0.g016690	IAA-amino acid hydrolase 1 family
VvCabSauv08_H0001F_056.ver1.0.g016920	2-Cys peroxiredoxin BAS1
VvCabSauv08_H0001F_056.ver1.0.g016940	eukaryotic aspartyl protease family
VvCabSauv08_H0001F_056.ver1.0.g017110	hypothetical protein L484_003317
VvCabSauv08_H0001F_056.ver1.0.g017150	receptor kinase TMK1-like
VvCabSauv08_H0001F_056.ver1.0.g017260	chlorophyll a-b binding chloroplastic-like
VvCabSauv08_H0001F_056.ver1.0.g017840	Tubulin beta-1 chain
VvCabSauv08_H0001F_056.ver1.0.g017990	DUF3527 domain
VvCabSauv08_H0001F_056.ver1.0.g018060	myb-related transcription partner of profilin isoform X1
VvCabSauv08_H0001F_056.ver1.0.g018140	uncharacterized protein LOC109809773
VvCabSauv08_H0001F_056.ver1.0.g018570	ribulose bisphosphate carboxylase oxygenase chloroplastic-like
VvCabSauv08_H0001F_056.ver1.0.g018830	NAD(P)-binding rossmann-fold
VvCabSauv08_H0001F_061.ver1.0.g018900	Tubulin beta-1 chain
VvCabSauv08_H0001F_064.ver1.0.g018960	60S ribosomal L24
VvCabSauv08_H0001F_068.ver1.0.g019250	aquaporin TIP1-1
VvCabSauv08_H0001F_068.ver1.0.g019500	carotene epsilon- chloroplastic
VvCabSauv08_H0001F_068.ver1.0.g019800	sulfite exporter family
VvCabSauv08_H0001F_068.ver1.0.g019870	aspartate glutamate uridylate kinase family
VvCabSauv08_H0001F_068.ver1.0.g020040	enolase
VvCabSauv08_H0001F_068.ver1.0.g020260	growth-regulating factor 3
VvCabSauv08_H0001F_068.ver1.0.g020710	plant F3C22-140
VvCabSauv08_H0001F_072.ver1.0.g021410	heavy metal-associated isoprenylated plant 3-like
VvCabSauv08_H0001F_080.ver1.0.g021750	ubiquitin-conjugating enzyme E2 7-like
VvCabSauv08_H0001F_080.ver1.0.g021810	dentin sialophospho
VvCabSauv08_H0001F_080.ver1.0.g021970	Acyl- N-acyltransferase with RING FYVE PHD-type zinc finger domain-containing
VvCabSauv08_H0001F_080.ver1.0.g022000	hypothetical protein L484_014759
VvCabSauv08_H0001F_084.ver1.0.g022020	probable E3 ubiquitin- ligase HIP1
VvCabSauv08_H0001F_084.ver1.0.g022930	Hydroxymethylglutaryl- lyase
VvCabSauv08_H0001F_084.ver1.0.g023050	Tubulin beta-1 chain
VvCabSauv08_H0001F_084.ver1.0.g023150	bZIP transcription factor family
VvCabSauv08_H0001F_084.ver1.0.g023790	Retrovirus-related Pol poly from transposon TNT 1-94
VvCabSauv08_H0001F_084.ver1.0.g023980	Receptor kinase FERONIA
VvCabSauv08_H0002F_012.ver1.0.g024600	primary amine oxidase-like
VvCabSauv08_H0002F_028.ver1.0.g024800	membrane lipo
VvCabSauv08_H0002F_028.ver1.0.g024980	serine threonine- kinase SAPK3-like
VvCabSauv08_H0002F_028.ver1.0.g025060	phospho-2-dehydro-3-deoxyheptonate aldolase chloroplastic-like
VvCabSauv08_H0002F_028.ver1.0.g025180	light-harvesting complex 3 isotype chloroplastic
VvCabSauv08_H0002F_028.ver1.0.g025450	hypothetical protein VOLCADRAFT_92962
VvCabSauv08_H0002F_028.ver1.0.g025710	nudix hydrolase 8-like
VvCabSauv08_H0002F_028.ver1.0.g025930	homeobox-leucine zipper family
VvCabSauv08_H0002F_028.ver1.0.g025960	aconitase C-terminal domain-containing
VvCabSauv08_H0002F_028.ver1.0.g025980	transport Sec61 subunit alpha-like
VvCabSauv08_H0002F_031.ver1.0.g026290	acetylornithine deacetylase
VvCabSauv08_H0002F_049.ver1.0.g027110	primary amine oxidase-like
VvCabSauv08_H0002F_049.ver1.0.g027120	UDP-D-glucuronate 4-epimerase 2
VvCabSauv08_H0002F_049.ver1.0.g027150	probable calcium-binding CML7
VvCabSauv08_H0002F_049.ver1.0.g027210	myeloid leukemia factor 1-like
VvCabSauv08_H0002F_049.ver1.0.g027330	ATP-dependent Clp protease proteolytic subunit-related chloroplastic
VvCabSauv08_H0002F_049.ver1.0.g027470	probable LRR receptor-like serine threonine- kinase At1g12460
VvCabSauv08_H0002F_049.ver1.0.g027550	phosphate translocator-related family
VvCabSauv08_H0002F_049.ver1.0.g027750	leucoanthocyanidin dioxygenase
VvCabSauv08_H0002F_049.ver1.0.g027810	STAY- chloroplastic-like
VvCabSauv08_H0002F_049.ver1.0.g027860	bifunctional dTDP-4-dehydrorhamnose 3,5-epimerase dTDP-4-dehydrorhamnose reductase
VvCabSauv08_H0002F_049.ver1.0.g027930	glucose-methanol-choline (GMC) oxidoreductase family
VvCabSauv08_H0002F_089.ver1.0.g028250	aconitase C-terminal domain-containing
VvCabSauv08_H0002F_089.ver1.0.g028270	transport Sec61 subunit alpha-like
VvCabSauv08_H0002F_098.ver1.0.g029700	elicitor-responsive 3-like
VvCabSauv08_H0002F_098.ver1.0.g030250	myosin heavy chain
VvCabSauv08_H0002F_098.ver1.0.g030380	glutathione S-transferase T1-like
VvCabSauv08_H0002F_098.ver1.0.g030440	transcription factor jumonji ( ) domain
VvCabSauv08_H0002F_098.ver1.0.g030630	probable aquaporin PIP1-2
VvCabSauv08_H0002F_098.ver1.0.g030640	NAD(P)-binding Rossmann-fold superfamily
VvCabSauv08_H0002F_098.ver1.0.g031160	hypothetical protein CICLE_v10023139mg
VvCabSauv08_H0002F_098.ver1.0.g031180	60S acidic ribosomal family
VvCabSauv08_H0002F_098.ver1.0.g031190	glucan endo-1,3-beta-glucosidase 11
VvCabSauv08_H0002F_098.ver1.0.g031490	YS1 -like
VvCabSauv08_H0002F_098.ver1.0.g031780	luminal-binding 5 precursor
VvCabSauv08_H0002F_098.ver1.0.g031900	ABL interactor 2
VvCabSauv08_H0002F_098.ver1.0.g032060	cellulose synthase G3
VvCabSauv08_H0002F_098.ver1.0.g032210	phosphatidylinositol 4-kinase type 2-beta
VvCabSauv08_H0002F_098.ver1.0.g032510	endoglucanase 6-like precursor
VvCabSauv08_H0002F_098.ver1.0.g032560	probable polygalacturonase
VvCabSauv08_H0002F_098.ver1.0.g032810	kinase family
VvCabSauv08_H0002F_098.ver1.0.g032830	arabinogalactan peptide 22-like
VvCabSauv08_H0002F_098.ver1.0.g033000	BTB POZ domain-containing family
VvCabSauv08_H0002F_098.ver1.0.g033660	BTB POZ domain-containing At1g63850
VvCabSauv08_H0002F_098.ver1.0.g033680	PLAC8 family
VvCabSauv08_H0002F_098.ver1.0.g033700	DNA repair helicase XPB1 isoform X1
VvCabSauv08_H0002F_098.ver1.0.g033740	hypothetical protein CICLE_v10022027mg
VvCabSauv08_H0002F_102.ver1.0.g033980	probable methyltransferase PMT2
VvCabSauv08_H0002F_102.ver1.0.g034130	S-norcoclaurine synthase 1-like
VvCabSauv08_H0003F_008.ver1.0.g034300	lecithin-cholesterol acyltransferase-like 1
VvCabSauv08_H0003F_008.ver1.0.g034340	PHLOEM PROTEIN 2-LIKE A10-like
VvCabSauv08_H0003F_008.ver1.0.g034530	probable xyloglucan glycosyltransferase 9
VvCabSauv08_H0003F_008.ver1.0.g034830	amino acid permease 6-like
VvCabSauv08_H0003F_008.ver1.0.g034850	tubulin alpha chain-like
VvCabSauv08_H0003F_008.ver1.0.g034980	ubiquitin-fold modifier-conjugating enzyme 1
VvCabSauv08_H0003F_008.ver1.0.g035030	auxin-responsive IAA9-like isoform X1
VvCabSauv08_H0003F_008.ver1.0.g035070	Phosphoglycerate mutase family
VvCabSauv08_H0003F_008.ver1.0.g035250	transcription initiation factor IIA subunit 2
VvCabSauv08_H0003F_013.ver1.0.g035350	serine threonine- phosphatase 2A activator
VvCabSauv08_H0003F_013.ver1.0.g035520	outer arm dynein light chain 1
VvCabSauv08_H0003F_013.ver1.0.g035720	annexin D2-like
VvCabSauv08_H0003F_013.ver1.0.g035740	plant F14D7-9
VvCabSauv08_H0003F_013.ver1.0.g035950	pollen Ole e 1 allergen and extensin family
VvCabSauv08_H0003F_013.ver1.0.g036090	Aspartic ase 1
VvCabSauv08_H0003F_013.ver1.0.g036740	ubiquitin-fold modifier 1
VvCabSauv08_H0003F_013.ver1.0.g037160	DUF740 family
VvCabSauv08_H0003F_013.ver1.0.g037330	disulfide-isomerase precursor
VvCabSauv08_H0003F_013.ver1.0.g037510	hypothetical protein CICLE_v10002610mg
VvCabSauv08_H0003F_013.ver1.0.g037750	wound-responsive family
VvCabSauv08_H0003F_013.ver1.0.g037780	Histone-lysine N-methyltransferase ASHH2
VvCabSauv08_H0003F_020.ver1.0.g038710	14-3-3 B
VvCabSauv08_H0003F_020.ver1.0.g039010	TRANSPARENT TESTA 12
VvCabSauv08_H0003F_024.ver1.0.g039420	26S proteasome non-ATPase regulatory subunit 14 homolog
VvCabSauv08_H0003F_036.ver1.0.g040150	transcription factor MYB44-like
VvCabSauv08_H0003F_039.ver1.0.g040450	receptor kinase At3g47110
VvCabSauv08_H0003F_039.ver1.0.g040500	metal transporter Nramp3
VvCabSauv08_H0003F_042.ver1.0.g040700	GYF domain
VvCabSauv08_H0003F_042.ver1.0.g040920	G-box-binding factor 1-like
VvCabSauv08_H0003F_042.ver1.0.g041010	Brassinosteroid signaling positive regulator (BZR1) family
VvCabSauv08_H0003F_042.ver1.0.g041050	NAC domain-containing 13-like isoform X2
VvCabSauv08_H0003F_051.ver1.0.g041270	probable galacturonosyltransferase-like 1
VvCabSauv08_H0003F_051.ver1.0.g041310	DA1-related 1-like
VvCabSauv08_H0003F_051.ver1.0.g041540	Allene oxide synthase
VvCabSauv08_H0004F_011.ver1.0.g042050	ER membrane complex subunit
VvCabSauv08_H0004F_011.ver1.0.g042210	DA1-related 1-like
VvCabSauv08_H0004F_011.ver1.0.g042290	PQ-loop repeat family transmembrane family
VvCabSauv08_H0004F_018.ver1.0.g042380	cytochrome P450 84A1-like
VvCabSauv08_H0004F_018.ver1.0.g042530	lactoylglutathione lyase glyoxalase I family
VvCabSauv08_H0004F_018.ver1.0.g042600	histone H1-like
VvCabSauv08_H0004F_018.ver1.0.g042680	60S ribosomal L8
VvCabSauv08_H0004F_018.ver1.0.g042710	YEATS family
VvCabSauv08_H0004F_018.ver1.0.g043080	MLO 4
VvCabSauv08_H0004F_018.ver1.0.g043130	proteasome subunit alpha type-7
VvCabSauv08_H0004F_018.ver1.0.g043580	phospholipase D delta
VvCabSauv08_H0004F_018.ver1.0.g044180	phosphoserine aminotransferase
VvCabSauv08_H0004F_037.ver1.0.g044500	Beta-galactosidase 3
VvCabSauv08_H0004F_037.ver1.0.g044510	Thioredoxin H-type
VvCabSauv08_H0004F_044.ver1.0.g044860	core histone H2A H2B H3 H4
VvCabSauv08_H0004F_044.ver1.0.g044900	GDP-mannose 4,6 dehydratase
VvCabSauv08_H0004F_044.ver1.0.g044950	60S ribosomal L8
VvCabSauv08_H0004F_044.ver1.0.g045360	MLO 4
VvCabSauv08_H0004F_046.ver1.0.g045500	E3 ubiquitin- ligase RGLG3-like isoform X1
VvCabSauv08_H0004F_046.ver1.0.g045510	cysteine-rich RECEPTOR-like kinase
VvCabSauv08_H0004F_051.ver1.0.g045630	3-hydroxy-3-methylglutaryl-coenzyme A reductase 1
VvCabSauv08_H0004F_051.ver1.0.g045640	thioredoxin reductase NTRB-like
VvCabSauv08_H0004F_051.ver1.0.g045710	AT-rich interactive domain-containing 5-like isoform X1
VvCabSauv08_H0004F_061.ver1.0.g046060	alcohol dehydrogenase 1
VvCabSauv08_H0004F_061.ver1.0.g046210	hypothetical protein POPTR_0005s06030g
VvCabSauv08_H0004F_071.ver1.0.g046700	catalase isozyme 1
VvCabSauv08_H0004F_071.ver1.0.g046790	rab escort 1
VvCabSauv08_H0004F_072.ver1.0.g046890	scarecrow 4
VvCabSauv08_H0004F_072.ver1.0.g046910	mobidb-lite (MOBIDB_LITE), CYTOPLASMIC_DOMAIN (PHOBIUS), NON_CYTOPLASMIC_DOMAIN (PHOBIUS), TRANSMEMBRANE (PHOBIUS), CYTOPLASMIC_DOMAIN (PHOBIUS), TRANSMEMBRANE (PHOBIUS), TMhelix (TMHMM), TMhelix (TMHMM)
VvCabSauv08_H0004F_072.ver1.0.g046920	TRANSMEMBRANE (PHOBIUS), TRANSMEMBRANE (PHOBIUS), NON_CYTOPLASMIC_DOMAIN (PHOBIUS), NON_CYTOPLASMIC_DOMAIN (PHOBIUS), CYTOPLASMIC_DOMAIN (PHOBIUS)
VvCabSauv08_H0004F_072.ver1.0.g046960	Vam6 Vps39
VvCabSauv08_H0004F_072.ver1.0.g047340	salicylate carboxymethyltransferase-like
VvCabSauv08_H0004F_072.ver1.0.g047440	salicylate carboxymethyltransferase-like
VvCabSauv08_H0004F_076.ver1.0.g047970	4-hydroxy-4-methyl-2-oxoglutarate aldolase 2
VvCabSauv08_H0004F_076.ver1.0.g047990	isopentenyl-diphosphate Delta-isomerase I
VvCabSauv08_H0004F_076.ver1.0.g048360	60S ribosomal L38
VvCabSauv08_H0004F_076.ver1.0.g048560	PQ-loop transmembrane family
VvCabSauv08_H0004F_076.ver1.0.g048800	UDP-glucosyl transferase 72E1
VvCabSauv08_H0004F_076.ver1.0.g048930	GRAS family transcription factor
VvCabSauv08_H0004F_076.ver1.0.g049040	U2 snRNP auxilliary large splicing factor
VvCabSauv08_H0004F_076.ver1.0.g049070	splicing factor 3B subunit 4
VvCabSauv08_H0004F_076.ver1.0.g049120	polyol transporter
VvCabSauv08_H0004F_076.ver1.0.g049630	plant F18B3-190
VvCabSauv08_H0004F_076.ver1.0.g049710	salicylate carboxymethyltransferase-like
VvCabSauv08_H0004F_076.ver1.0.g050260	Beta-galactosidase 3
VvCabSauv08_H0004F_076.ver1.0.g050290	nodulin 21 family
VvCabSauv08_H0004F_088.ver1.0.g050600	SignalP-noTM (SIGNALP_EUK)
VvCabSauv08_H0004F_090.ver1.0.g051050	Calcium-dependent phosphotriesterase superfamily
VvCabSauv08_H0004F_090.ver1.0.g051230	catalase isozyme 1
VvCabSauv08_H0004F_090.ver1.0.g051710	trihelix transcription factor GT-2-like
VvCabSauv08_H0004F_090.ver1.0.g051920	UTP--glucose-1-phosphate uridylyltransferase
VvCabSauv08_H0004F_090.ver1.0.g052120	U-box domain-containing
VvCabSauv08_H0004F_090.ver1.0.g052260	pectinesterase family
VvCabSauv08_H0005F_001.ver1.0.g054500	60S ribosomal L12
VvCabSauv08_H0005F_001.ver1.0.g054520	aquaporin PIP2-2
VvCabSauv08_H0005F_001.ver1.0.g054560	disulfide isomerase-like 1-4
VvCabSauv08_H0005F_001.ver1.0.g054570	V-type proton ATPase subunit G-like
VvCabSauv08_H0005F_001.ver1.0.g054660	rhomboid 19
VvCabSauv08_H0005F_001.ver1.0.g054880	elongation factor 1-alpha-like
VvCabSauv08_H0005F_001.ver1.0.g054890	hypothetical protein POPTR_0008s04290g
VvCabSauv08_H0005F_001.ver1.0.g055500	nucleotide-sugar transporter family
VvCabSauv08_H0005F_010.ver1.0.g056300	superoxide dismutase [Mn] mitochondrial
VvCabSauv08_H0005F_010.ver1.0.g056310	hypothetical protein EUTSA_v10027507mg
VvCabSauv08_H0005F_016.ver1.0.g056520	plant-specific domain TIGR01615 family
VvCabSauv08_H0005F_016.ver1.0.g056570	hypothetical protein CICLE_v10032119mg
VvCabSauv08_H0005F_016.ver1.0.g056610	HSP20-like chaperone superfamily
VvCabSauv08_H0005F_020.ver1.0.g056840	malate dehydrogenase [NADP] chloroplastic
VvCabSauv08_H0005F_020.ver1.0.g056860	U11 U12 small nuclear ribonucleo 31 kDa
VvCabSauv08_H0005F_020.ver1.0.g057160	phosphatase 2A regulatory B subunit family
VvCabSauv08_H0005F_020.ver1.0.g057440	arsenical pump-driving ATPase
VvCabSauv08_H0005F_020.ver1.0.g057540	adenosine kinase family
VvCabSauv08_H0005F_021.ver1.0.g058020	core histone H2A H2B H3 H4
VvCabSauv08_H0005F_032.ver1.0.g058180	cytochrome P450 family
VvCabSauv08_H0005F_051.ver1.0.g058890	DUF399 family (DUF399 and DUF3411)
VvCabSauv08_H0005F_054.ver1.0.g059810	cytochrome P450 90A1
VvCabSauv08_H0006F_012.ver1.0.g060210	S-adenosyl-L-methionine-dependent methyltransferases superfamily
VvCabSauv08_H0006F_012.ver1.0.g060450	extensin-like repeat
VvCabSauv08_H0006F_017.ver1.0.g060530	1-aminocyclopropane-1-carboxylate oxidase
VvCabSauv08_H0006F_025.ver1.0.g060660	proline-rich cell wall -like precursor
VvCabSauv08_H0006F_033.ver1.0.g061380	histone H1
VvCabSauv08_H0006F_033.ver1.0.g061510	auxin-induced 22B
VvCabSauv08_H0006F_033.ver1.0.g061600	CBL-interacting kinase 4
VvCabSauv08_H0006F_033.ver1.0.g061800	calcium-transporting ATPase plasma membrane-type
VvCabSauv08_H0007F_007.ver1.0.g063150	NADP-dependent D-sorbitol-6-phosphate dehydrogenase-like
VvCabSauv08_H0007F_008.ver1.0.g063770	V1 subunit B
VvCabSauv08_H0007F_008.ver1.0.g063850	amino acid permease family
VvCabSauv08_H0007F_023.ver1.0.g064070	purple acid phosphatase
VvCabSauv08_H0007F_023.ver1.0.g064170	kinesin motor family
VvCabSauv08_H0007F_023.ver1.0.g064230	squalene synthase
VvCabSauv08_H0007F_027.ver1.0.g064350	glycerol-3-phosphate acyltransferase 3
VvCabSauv08_H0007F_027.ver1.0.g064480	expansin-like family
VvCabSauv08_H0007F_027.ver1.0.g064670	Phosphoglycerate mutase family
VvCabSauv08_H0007F_034.ver1.0.g065050	carboxylesterase 7
VvCabSauv08_H0007F_034.ver1.0.g065060	carboxylesterase 13
VvCabSauv08_H0007F_034.ver1.0.g065580	probable E3 ubiquitin ligase SUD1 isoform X2
VvCabSauv08_H0007F_034.ver1.0.g065660	Leucine-rich repeat (LRR) family
VvCabSauv08_H0007F_034.ver1.0.g065720	cyclin D3-2 family
VvCabSauv08_H0007F_034.ver1.0.g065750	Cyclase family
VvCabSauv08_H0007F_034.ver1.0.g065820	probable carbohydrate esterase At4g34215
VvCabSauv08_H0007F_034.ver1.0.g065920	cinnamyl alcohol dehydrogenase 1
VvCabSauv08_H0007F_034.ver1.0.g066170	hypothetical protein CICLE_v10028186mg
VvCabSauv08_H0007F_042.ver1.0.g066920	monosaccharide-sensing 2-like
VvCabSauv08_H0007F_042.ver1.0.g067230	family 2 glycosyltransferase
VvCabSauv08_H0007F_042.ver1.0.g067420	bZIP transcription factor family
VvCabSauv08_H0007F_043.ver1.0.g067510	nodulin family
VvCabSauv08_H0007F_043.ver1.0.g067560	Subtilisin-like protease
VvCabSauv08_H0007F_043.ver1.0.g067850	probable aquaporin PIP2-8
VvCabSauv08_H0007F_043.ver1.0.g067990	Phytoene dehydrogenase
VvCabSauv08_H0008F_001.ver1.0.g068700	phosphate-responsive 1 family
VvCabSauv08_H0008F_001.ver1.0.g068710	ATP-dependent RNA helicase DEAH13 isoform X1
VvCabSauv08_H0008F_001.ver1.0.g068730	Subtilisin-like protease
VvCabSauv08_H0008F_001.ver1.0.g068770	GTP diphosphokinase chloroplastic
VvCabSauv08_H0008F_001.ver1.0.g068810	pectinesterase-like
VvCabSauv08_H0008F_001.ver1.0.g068990	60S ribosomal L22-2
VvCabSauv08_H0008F_001.ver1.0.g069030	small nuclear ribonucleo Sm D2-like
VvCabSauv08_H0008F_001.ver1.0.g069200	ABC transporter C family member 14-like
VvCabSauv08_H0008F_001.ver1.0.g069290	rubber elongation factor family
VvCabSauv08_H0008F_001.ver1.0.g069400	bifunctional 2
VvCabSauv08_H0008F_001.ver1.0.g069450	glutathione S- amino-terminal domain
VvCabSauv08_H0008F_018.ver1.0.g069880	MYB family transcription factor
VvCabSauv08_H0008F_018.ver1.0.g069890	calcium calcium calmodulin-dependent Serine Threonine-kinase
VvCabSauv08_H0008F_018.ver1.0.g069920	multidrug resistant ABC transporter family
VvCabSauv08_H0008F_018.ver1.0.g069990	polygalacturonase glycoside hydrolase family
VvCabSauv08_H0008F_018.ver1.0.g070110	hypothetical protein POPTR_0014s10660g
VvCabSauv08_H0008F_018.ver1.0.g070160	peptidyl-prolyl cis-trans isomerase
VvCabSauv08_H0008F_027.ver1.0.g070490	histone H2AX
VvCabSauv08_H0008F_029.ver1.0.g071040	sister-chromatide cohesion
VvCabSauv08_H0008F_029.ver1.0.g071190	gibberellin receptor GID1B-like
VvCabSauv08_H0008F_029.ver1.0.g071260	autophagy-related 18h-like
VvCabSauv08_H0008F_029.ver1.0.g071670	endo-1,3 1,4-beta-D-glucanase-like
VvCabSauv08_H0008F_029.ver1.0.g072870	BEACH-DOMAIN HOMOLOG A1
VvCabSauv08_H0008F_029.ver1.0.g072980	2-methyl-6-phytyl-1,4-hydroquinone chloroplastic
VvCabSauv08_H0008F_029.ver1.0.g073010	DUF4378 domain
VvCabSauv08_H0009F_007.ver1.0.g073560	LAZ1 homolog 1-like isoform X1
VvCabSauv08_H0009F_011.ver1.0.g074180	hypothetical protein POPTR_0005s25020g
VvCabSauv08_H0009F_011.ver1.0.g074400	DUF21 domain-containing At2g14520-like
VvCabSauv08_H0009F_017.ver1.0.g074710	GDSL esterase lipase EXL3-like
VvCabSauv08_H0009F_017.ver1.0.g074730	photosystem I assembly Ycf1 (chloroplast)
VvCabSauv08_H0009F_017.ver1.0.g074980	hypothetical protein L484_021881
VvCabSauv08_H0009F_017.ver1.0.g075130	Tubulin beta-1 chain
VvCabSauv08_H0009F_017.ver1.0.g075460	glycosyl hydrolase family 9
VvCabSauv08_H0009F_017.ver1.0.g076190	Beta-galactosidase 3
VvCabSauv08_H0009F_017.ver1.0.g076470	wound-responsive family
VvCabSauv08_H0009F_017.ver1.0.g076590	mannan endo-1,4-beta-mannosidase 7-like
VvCabSauv08_H0009F_020.ver1.0.g076780	eukaryotic translation initiation factor 2 (eIF-2) family
VvCabSauv08_H0010F_003.ver1.0.g077110	probable 3-hydroxyisobutyrate dehydrogenase-like mitochondrial
VvCabSauv08_H0010F_003.ver1.0.g077230	NADP-dependent malic enzyme
VvCabSauv08_H0010F_003.ver1.0.g077260	Avr9 Cf-9 rapidly elicited
VvCabSauv08_H0010F_020.ver1.0.g077690	EG45-like domain containing
VvCabSauv08_H0010F_020.ver1.0.g077810	alpha beta-Hydrolases superfamily
VvCabSauv08_H0010F_020.ver1.0.g078320	CBL-interacting kinase 24
VvCabSauv08_H0010F_020.ver1.0.g078430	plastocyanin-like domain
VvCabSauv08_H0010F_020.ver1.0.g078520	WUS-interacting 2
VvCabSauv08_H0010F_021.ver1.0.g078660	sulfate transporter
VvCabSauv08_H0010F_021.ver1.0.g078700	Leucine-rich repeat (LRR) family
VvCabSauv08_H0010F_021.ver1.0.g078770	Serinc-domain containing serine and sphingolipid biosynthesis
VvCabSauv08_H0010F_021.ver1.0.g078810	DUF538 family
VvCabSauv08_H0010F_026.ver1.0.g079320	sucrose synthase
VvCabSauv08_H0010F_026.ver1.0.g079330	CAAX amino terminal protease family
VvCabSauv08_H0010F_026.ver1.0.g079810	Cysteine ases superfamily
VvCabSauv08_H0010F_026.ver1.0.g079950	auxin-binding ABP19a
VvCabSauv08_H0010F_031.ver1.0.g080480	TPR repeat
VvCabSauv08_H0011F_003.ver1.0.g080930	mannitol dehydrogenase
VvCabSauv08_H0011F_003.ver1.0.g081110	TPR domain
VvCabSauv08_H0011F_016.ver1.0.g081610	formin 1
VvCabSauv08_H0011F_032.ver1.0.g082210	phage capsid scaffolding (GPO) serine peptidase
VvCabSauv08_H0011F_032.ver1.0.g082230	ATP-dependent RNA helicase chloroplastic-like
VvCabSauv08_H0011F_032.ver1.0.g082240	ATP-dependent RNA helicase chloroplastic-like
VvCabSauv08_H0011F_032.ver1.0.g082360	G coupled receptor
VvCabSauv08_H0011F_032.ver1.0.g082860	annexin D2-like
VvCabSauv08_H0011F_032.ver1.0.g082880	hematological neurological
VvCabSauv08_H0011F_032.ver1.0.g083060	DNAse I-like superfamily
VvCabSauv08_H0011F_032.ver1.0.g083390	probable disease resistance At5g66900
VvCabSauv08_H0011F_032.ver1.0.g083800	extra-large guanine nucleotide-binding 1-like
VvCabSauv08_H0011F_032.ver1.0.g083900	Wall-associated receptor kinase-like 14
VvCabSauv08_H0011F_037.ver1.0.g084210	stearoyl-[acyl-carrier- ] 9- chloroplastic
VvCabSauv08_H0011F_037.ver1.0.g084310	sister chromatid cohesion 1 4
VvCabSauv08_H0011F_037.ver1.0.g084440	endoglucanase 12-like
VvCabSauv08_H0013F_006.ver1.0.g084740	cation calcium exchanger 1-like
VvCabSauv08_H0013F_006.ver1.0.g084890	probable carboxylesterase 15
VvCabSauv08_H0014F_007.ver1.0.g086100	CCCH-type zinc fingerfamily with RNA-binding domain-containing
VvCabSauv08_H0014F_023.ver1.0.g086250	translation factor SUI1 homolog
VvCabSauv08_H0014F_023.ver1.0.g086350	glutamate receptor -like
VvCabSauv08_H0014F_027.ver1.0.g087040	isoprene chloroplastic-like
VvCabSauv08_H0014F_027.ver1.0.g087100	histone-lysine N-methyltransferase ATXR3-like isoform X1
VvCabSauv08_H0014F_032.ver1.0.g087500	heavy metal-associated isoprenylated plant 47-like
VvCabSauv08_H0014F_032.ver1.0.g087630	calcium ion-binding
VvCabSauv08_H0014F_032.ver1.0.g087740	RPM1-interacting 4-like
VvCabSauv08_H0014F_032.ver1.0.g087970	FASCICLIN-like arabinogalactan 2
VvCabSauv08_H0014F_032.ver1.0.g088320	chlorophyll a-b binding chloroplastic
VvCabSauv08_H0014F_032.ver1.0.g089030	hypothetical protein POPTR_0013s14570g
VvCabSauv08_H0014F_035.ver1.0.g089220	ripening-related -like
VvCabSauv08_H0014F_035.ver1.0.g089310	hypothetical protein L484_020245
VvCabSauv08_H0014F_035.ver1.0.g089870	DNA-directed RNA polymerase II subunit RPB2
VvCabSauv08_H0014F_038.ver1.0.g090060	Ubiquitin and WLM domain-containing
VvCabSauv08_H0014F_038.ver1.0.g090150	disulfide isomerase-like 2-3
VvCabSauv08_H0014F_038.ver1.0.g090360	glycosyl hydrolase family 17 family
VvCabSauv08_H0014F_038.ver1.0.g090440	NRT1 PTR FAMILY
VvCabSauv08_H0014F_038.ver1.0.g090500	chromatin remodeling EBS-like
VvCabSauv08_H0014F_040.ver1.0.g090620	fatty acid hydroperoxide lyase
VvCabSauv08_H0014F_040.ver1.0.g090650	transmembrane (DUF1068)
VvCabSauv08_H0015F_001.ver1.0.g090980	transmembrane 87B
VvCabSauv08_H0015F_001.ver1.0.g091040	basic blue
VvCabSauv08_H0015F_008.ver1.0.g091640	maternal effect embryo arrest
VvCabSauv08_H0015F_032.ver1.0.g092460	Peroxidase 43
VvCabSauv08_H0015F_032.ver1.0.g092500	SNF7 family
VvCabSauv08_H0016F_014.ver1.0.g092980	hypothetical protein PRUPE_ppa016504mg, partial
VvCabSauv08_H0016F_029.ver1.0.g094340	Glyceraldehyde-3-phosphate dehydrogenase
VvCabSauv08_H0016F_029.ver1.0.g094350	Coil (COILS), mobidb-lite (MOBIDB_LITE)
VvCabSauv08_H0016F_035.ver1.0.g095060	phosphoglycerate cytosolic
VvCabSauv08_H0017F_029.ver1.0.g095660	expp1 precursor
VvCabSauv08_H0018F_013.ver1.0.g096660	myb U
VvCabSauv08_H0018F_013.ver1.0.g096770	nuclear transcription factor Y subunit C-3-like
VvCabSauv08_H0018F_013.ver1.0.g096800	signal peptidase complex subunit 3B-like
VvCabSauv08_H0018F_013.ver1.0.g096920	branched-chain-amino-acid aminotransferase 2 isoform X1
VvCabSauv08_H0018F_016.ver1.0.g097170	DUF3049 family
VvCabSauv08_H0018F_029.ver1.0.g097830	retinitis pigmentosa 1-like 1
VvCabSauv08_H0018F_029.ver1.0.g098050	S-adenosylmethionine synthase 2
VvCabSauv08_H0018F_029.ver1.0.g098110	FACT complex subunit SPT16
VvCabSauv08_H0018F_029.ver1.0.g098140	shaggy-related kinase alpha-like
VvCabSauv08_H0018F_029.ver1.0.g098400	plant F25P12-18
VvCabSauv08_H0018F_029.ver1.0.g098570	PAPA-1-like family
VvCabSauv08_H0018F_029.ver1.0.g098710	pyrophosphate-energized vacuolar membrane proton pump-like
VvCabSauv08_H0018F_029.ver1.0.g098800	disulfide isomerase-like 2-2
VvCabSauv08_H0018F_029.ver1.0.g098930	importin subunit alpha-2-like
VvCabSauv08_H0018F_029.ver1.0.g098950	exonuclease chloroplastic mitochondrial
VvCabSauv08_H0018F_029.ver1.0.g099120	dormancy auxin associated
VvCabSauv08_H0018F_029.ver1.0.g099180	DUF538 family
VvCabSauv08_H0018F_029.ver1.0.g099300	phosphatase 2C family
VvCabSauv08_H0018F_029.ver1.0.g099400	RALF-LIKE 23 family
VvCabSauv08_H0018F_037.ver1.0.g099700	mannosylglyco endo-beta-mannosidase-like isoform X1
VvCabSauv08_H0018F_043.ver1.0.g099820	Xaa-pro aminopeptidase P
VvCabSauv08_H0019F_015.ver1.0.g100380	small subunit processome component 20 homolog
VvCabSauv08_H0019F_015.ver1.0.g100480	HXXXD-type acyl-transferase family
VvCabSauv08_H0019F_015.ver1.0.g100530	UDP-glucuronate 4-epimerase 6-like
VvCabSauv08_H0019F_015.ver1.0.g100650	adenosylhomocysteinase family
VvCabSauv08_H0019F_015.ver1.0.g100730	selenium-binding 1-like
VvCabSauv08_H0019F_046.ver1.0.g101380	naregenin-chalcone synthase family
VvCabSauv08_H0020F_009.ver1.0.g102880	transferring glycosyl group transferase
VvCabSauv08_H0020F_009.ver1.0.g103150	60S ribosomal L21-1
VvCabSauv08_H0020F_036.ver1.0.g104350	non-specific lipid transfer GPI-anchored 1-like
VvCabSauv08_H0020F_036.ver1.0.g104460	nuclear transport factor 2
VvCabSauv08_H0020F_039.ver1.0.g105140	Acid phosphatase vanadium-dependent haloperoxidase-related
VvCabSauv08_H0020F_039.ver1.0.g105240	3-oxoacyl-[acyl-carrier- ] reductase
VvCabSauv08_H0020F_040.ver1.0.g105650	transcription factor bHLH137-like
VvCabSauv08_H0021F_003.ver1.0.g105780	NDR1 HIN1 13
VvCabSauv08_H0021F_003.ver1.0.g105970	NC domain-containing family
VvCabSauv08_H0021F_018.ver1.0.g106370	cyclic nucleotide-gated ion channel
VvCabSauv08_H0021F_018.ver1.0.g106380	splicing factor RSZp22 family
VvCabSauv08_H0021F_038.ver1.0.g107490	TIC chloroplastic
VvCabSauv08_H0022F_013.ver1.0.g108210	malate chloroplastic-like
VvCabSauv08_H0022F_013.ver1.0.g108700	hypothetical protein CICLE_v10020527mg
VvCabSauv08_H0022F_013.ver1.0.g108920	LRR receptor-like serine threonine- kinase FEI 1
VvCabSauv08_H0022F_013.ver1.0.g108970	ATPase plasma membrane-type
VvCabSauv08_H0022F_013.ver1.0.g109270	LONGIFOLIA 2-like
VvCabSauv08_H0022F_013.ver1.0.g109340	cytochrome P450 78A5-like
VvCabSauv08_H0022F_013.ver1.0.g109370	COBRA 3
VvCabSauv08_H0022F_013.ver1.0.g109390	COBRA 4
VvCabSauv08_H0022F_016.ver1.0.g109820	Galactosyl transferase GMA12 MNN10 family
VvCabSauv08_H0022F_025.ver1.0.g110170	NDH dependent flow 6
VvCabSauv08_H0022F_033.ver1.0.g110680	LIM domain-containing WLIM1-like
VvCabSauv08_H0022F_033.ver1.0.g110910	ADP-glucose pyrophosphorylase family
VvCabSauv08_H0022F_033.ver1.0.g110950	suppressor SRP40
VvCabSauv08_H0022F_033.ver1.0.g111300	ATP synthase subunit mitochondrial-like
VvCabSauv08_H0022F_033.ver1.0.g111650	LEO1 homolog
VvCabSauv08_H0022F_033.ver1.0.g111740	basic helix-loop-helix (bHLH) DNA-binding superfamily
VvCabSauv08_H0023F_011.ver1.0.g112390	two pore potassium channel a isoform X1
VvCabSauv08_H0023F_015.ver1.0.g112830	Cellulose synthase E1
VvCabSauv08_H0023F_025.ver1.0.g113720	hypothetical protein PRUPE_ppa000218mg
VvCabSauv08_H0023F_025.ver1.0.g113790	4-hydroxy-4-methyl-2-oxoglutarate aldolase 3 isoform X2
VvCabSauv08_H0024F_009.ver1.0.g114090	trichome birefringence-like 43
VvCabSauv08_H0024F_009.ver1.0.g114330	ubiquitin carboxyl-terminal hydrolase 23 isoform X1
VvCabSauv08_H0024F_019.ver1.0.g114690	DJ-1 homolog B-like
VvCabSauv08_H0024F_019.ver1.0.g114810	Phosphoenolpyruvate housekeeping isozyme
VvCabSauv08_H0024F_019.ver1.0.g115190	NHL repeat-containing family
VvCabSauv08_H0024F_036.ver1.0.g115800	Receptor kinase THESEUS 1
VvCabSauv08_H0024F_036.ver1.0.g115830	PAP-specific phosphatase HAL2-like
VvCabSauv08_H0024F_036.ver1.0.g115900	NAC domain-containing 72-like
VvCabSauv08_H0024F_036.ver1.0.g115980	fiber Fb34
VvCabSauv08_H0024F_036.ver1.0.g116170	plant intracellular Ras-group-related LRR 6
VvCabSauv08_H0024F_036.ver1.0.g116340	cellulase (glycosyl hydrolase family 5)
VvCabSauv08_H0024F_036.ver1.0.g116370	3-deoxy-manno-octulosonate cytidylyltransferase
VvCabSauv08_H0024F_036.ver1.0.g116480	vesicle-fusing ATPase-like
VvCabSauv08_H0024F_036.ver1.0.g116600	ubiquitin ligase
VvCabSauv08_H0024F_036.ver1.0.g116610	Core-2 I-branching beta-1,6-N-acetylglucosaminyltransferase family
VvCabSauv08_H0024F_036.ver1.0.g116700	embryo defective 2737
VvCabSauv08_H0024F_036.ver1.0.g116770	3-hydroxyacyl- dehydrogenase family
VvCabSauv08_H0024F_036.ver1.0.g116950	probable aminotransferase TAT2
VvCabSauv08_H0024F_036.ver1.0.g117280	TAF RNA polymerase I subunit A
VvCabSauv08_H0024F_036.ver1.0.g117320	probable disease resistance RPP8 4
VvCabSauv08_H0024F_036.ver1.0.g117380	sodium calcium exchanger family
VvCabSauv08_H0025F_003.ver1.0.g117860	FIP1[V] isoform X1
VvCabSauv08_H0025F_003.ver1.0.g117880	probable WRKY transcription factor 32
VvCabSauv08_H0025F_003.ver1.0.g117920	cytosol aminopeptidase family
VvCabSauv08_H0025F_005.ver1.0.g118040	Autophagy-related 11
VvCabSauv08_H0026F_004.ver1.0.g118640	DNA ligase (DUF1645)
VvCabSauv08_H0026F_004.ver1.0.g118740	Myb26 family
VvCabSauv08_H0026F_004.ver1.0.g118810	DEAD box RNA helicase family
VvCabSauv08_H0026F_004.ver1.0.g119150	A-kinase anchor
VvCabSauv08_H0026F_004.ver1.0.g119190	60S ribosomal L27a
VvCabSauv08_H0026F_017.ver1.0.g119350	IQ-DOMAIN 31-like
VvCabSauv08_H0026F_018.ver1.0.g119420	BCL-2 binding anthanogene-1
VvCabSauv08_H0027F_011.ver1.0.g120760	elongation factor 1-alpha-like
VvCabSauv08_H0027F_011.ver1.0.g120790	cytochrome-c oxidase electron carrier
VvCabSauv08_H0027F_011.ver1.0.g120800	elongation factor 1-alpha-like
VvCabSauv08_H0027F_013.ver1.0.g120850	cytokinin riboside 5 -monophosphate phosphoribohydrolase LOG1-like
VvCabSauv08_H0027F_013.ver1.0.g120990	ripening-related 5
VvCabSauv08_H0027F_013.ver1.0.g121020	mobidb-lite (MOBIDB_LITE)
VvCabSauv08_H0027F_013.ver1.0.g121370	chaperonin-like chloroplastic
VvCabSauv08_H0027F_013.ver1.0.g121460	probable 3-beta-hydroxysteroid-Delta(8),Delta(7)-isomerase
VvCabSauv08_H0027F_017.ver1.0.g121520	cinnamoyl- reductase 1-like
VvCabSauv08_H0027F_024.ver1.0.g121680	linoleate 13S-lipoxygenase 2- chloroplastic-like
VvCabSauv08_H0027F_024.ver1.0.g121800	G-type lectin S-receptor-like serine threonine- kinase RLK1
VvCabSauv08_H0027F_024.ver1.0.g121920	callose synthase 3-like
VvCabSauv08_H0027F_024.ver1.0.g122080	hypothetical protein PRUPE_ppa013922mg
VvCabSauv08_H0027F_024.ver1.0.g122220	disease resistance response
VvCabSauv08_H0027F_024.ver1.0.g122230	transmembrane 45A-like
VvCabSauv08_H0027F_024.ver1.0.g122260	E3 ubiquitin- ligase BRE1-like 2 isoform X1
VvCabSauv08_H0027F_026.ver1.0.g122390	cytokinin riboside 5 -monophosphate phosphoribohydrolase LOG8-like
VvCabSauv08_H0027F_031.ver1.0.g122500	Mediator of RNA polymerase II transcription subunit 13
VvCabSauv08_H0027F_031.ver1.0.g122550	hypothetical protein L484_019129
VvCabSauv08_H0028F_003.ver1.0.g122890	calcium-binding PBP1-like
VvCabSauv08_H0028F_003.ver1.0.g123160	TRANSPORT INHIBITOR RESPONSE 1-like
VvCabSauv08_H0028F_013.ver1.0.g123550	6a-hydroxymaackiain methyltransferase family
VvCabSauv08_H0028F_013.ver1.0.g123610	28 kDa heat- and acid-stable phospho
VvCabSauv08_H0028F_013.ver1.0.g123690	GDSL esterase lipase At5g45950-like
VvCabSauv08_H0028F_013.ver1.0.g124020	pyruvate decarboxylase
VvCabSauv08_H0028F_013.ver1.0.g124030	malate mitochondrial
VvCabSauv08_H0028F_013.ver1.0.g124130	trichome birefringence-like 38
VvCabSauv08_H0028F_013.ver1.0.g124440	oryzain alpha chain-like
VvCabSauv08_H0028F_013.ver1.0.g124570	probable LRR receptor-like serine threonine- kinase At5g45780
VvCabSauv08_H0028F_020.ver1.0.g124960	tyrosine kinase family
VvCabSauv08_H0028F_020.ver1.0.g125230	MACPF domain-containing NSL1
VvCabSauv08_H0028F_020.ver1.0.g125360	homeobox domain
VvCabSauv08_H0028F_020.ver1.0.g125390	receptor kinase HSL1
VvCabSauv08_H0028F_020.ver1.0.g125400	NAC domain-containing 73-like
VvCabSauv08_H0028F_027.ver1.0.g125630	G-type lectin S-receptor-like Serine Threonine-kinase
VvCabSauv08_H0028F_027.ver1.0.g125680	G-type lectin S-receptor-like serine threonine- kinase RKS1
VvCabSauv08_H0028F_028.ver1.0.g125800	endonuclease 1
VvCabSauv08_H0028F_028.ver1.0.g126040	no apical meristem family
VvCabSauv08_H0028F_028.ver1.0.g126070	COP1-interacting 7
VvCabSauv08_H0028F_028.ver1.0.g126160	polyphenol chloroplastic-like
VvCabSauv08_H0028F_028.ver1.0.g126250	epoxide hydrolase
VvCabSauv08_H0028F_028.ver1.0.g126300	sensitive to freezing 6
VvCabSauv08_H0029F_002.ver1.0.g126360	glucomannan 4-beta-mannosyltransferase 2-like
VvCabSauv08_H0029F_011.ver1.0.g126710	aquaporin TIP1-1
VvCabSauv08_H0029F_011.ver1.0.g126730	zinc finger family
VvCabSauv08_H0029F_011.ver1.0.g126960	Aspartic ase 2
VvCabSauv08_H0029F_011.ver1.0.g127170	glucomannan 4-beta-mannosyltransferase 2-like
VvCabSauv08_H0029F_013.ver1.0.g127700	XS domain
VvCabSauv08_H0029F_013.ver1.0.g127710	Pleiotropic drug resistance 2
VvCabSauv08_H0029F_013.ver1.0.g128100	zinc finger WIP3-like
VvCabSauv08_H0029F_013.ver1.0.g128350	DEAD-box ATP-dependent RNA helicase 2
VvCabSauv08_H0029F_013.ver1.0.g128390	FAF- chloroplastic
VvCabSauv08_H0029F_030.ver1.0.g129150	late embryogenesis abundant
VvCabSauv08_H0029F_030.ver1.0.g129190	methyl- -binding domain-containing 11-like isoform X1
VvCabSauv08_H0030F_005.ver1.0.g129680	glycine-rich family
VvCabSauv08_H0030F_012.ver1.0.g130270	DUF3511 domain
VvCabSauv08_H0030F_012.ver1.0.g130550	uncharacterized protein LOC109719402
VvCabSauv08_H0030F_012.ver1.0.g130870	ABC transporter-like family-
VvCabSauv08_H0031F_004.ver1.0.g131720	GRAM domain ABA-responsive
VvCabSauv08_H0032F_002.ver1.0.g132500	serine threonine- kinase phg2-like
VvCabSauv08_H0032F_002.ver1.0.g132810	nifU chloroplastic
VvCabSauv08_H0032F_005.ver1.0.g132930	endoglucanase 25-like
VvCabSauv08_H0032F_005.ver1.0.g133000	probable leucine-rich repeat receptor kinase At5g49770
VvCabSauv08_H0032F_005.ver1.0.g133180	NADH dehydrogenase (ubiquinone)s
VvCabSauv08_H0033F_005.ver1.0.g134030	senescence-associated family
VvCabSauv08_H0034F_002.ver1.0.g134860	Eukaryotic peptide chain release factor subunit 1-3
VvCabSauv08_H0034F_002.ver1.0.g135390	abscisic stress-ripening 2-like
VvCabSauv08_H0034F_002.ver1.0.g135560	Histone-lysine N-methyltransferase ASHH1
VvCabSauv08_H0035F_026.ver1.0.g136800	Receptor kinase FERONIA
VvCabSauv08_H0035F_026.ver1.0.g136870	Receptor kinase FERONIA
VvCabSauv08_H0035F_026.ver1.0.g136900	receptor kinase FERONIA
VvCabSauv08_H0035F_026.ver1.0.g137100	COBRA 3
VvCabSauv08_H0035F_027.ver1.0.g137320	Auxin transport BIG
VvCabSauv08_H0035F_027.ver1.0.g137580	galacturonosyltransferase 9
VvCabSauv08_H0035F_027.ver1.0.g138680	40S ribosomal S7
VvCabSauv08_H0036F_004.ver1.0.g139420	Retrovirus-related Pol poly from transposon TNT 1-94
VvCabSauv08_H0037F_015.ver1.0.g140590	carbohydrate binding domain-containing precursor
VvCabSauv08_H0037F_023.ver1.0.g141290	ABC transporter C family member 2-like
VvCabSauv08_H0038F_013.ver1.0.g142400	phospholipase D alpha 1
VvCabSauv08_H0038F_014.ver1.0.g142850	periodic tryptophan 2 homolog
VvCabSauv08_H0038F_014.ver1.0.g143180	plastidic ATP ADP-transporter
VvCabSauv08_H0039F_022.ver1.0.g143630	UDP-D-apiose UDP-D-xylose synthase 2
VvCabSauv08_H0041F_004.ver1.0.g144310	mobidb-lite (MOBIDB_LITE)
VvCabSauv08_H0041F_004.ver1.0.g144440	RALF-like 34
VvCabSauv08_H0041F_004.ver1.0.g145070	kinase family
VvCabSauv08_H0041F_013.ver1.0.g145370	ssDNA-binding transcriptional regulator
VvCabSauv08_H0041F_013.ver1.0.g145580	plant intracellular Ras-group-related LRR 4-like
VvCabSauv08_H0041F_013.ver1.0.g145700	auxin efflux carrier family
VvCabSauv08_H0041F_013.ver1.0.g145720	endoribonuclease kinase IRE1
VvCabSauv08_H0041F_013.ver1.0.g145880	ribonuclease P subunit p25 isoform X1
VvCabSauv08_H0041F_013.ver1.0.g146280	Ras-related small GTP-binding family
VvCabSauv08_H0042F_008.ver1.0.g147530	neurogenic locus notch homolog 1-like
VvCabSauv08_H0042F_008.ver1.0.g147560	trihelix transcription factor
VvCabSauv08_H0042F_008.ver1.0.g147630	pollen-specific SF21-like
VvCabSauv08_H0042F_017.ver1.0.g147770	DNA-binding storekeeper -related transcriptional regulator
VvCabSauv08_H0042F_024.ver1.0.g148530	class 4 pathogenesis-related family
VvCabSauv08_H0042F_024.ver1.0.g148690	light-inducible CPRF2-like
VvCabSauv08_H0042F_024.ver1.0.g148720	GDP-mannose 3,5-epimerase 2
VvCabSauv08_H0043F_004.ver1.0.g148930	DUF538 family
VvCabSauv08_H0043F_014.ver1.0.g149010	Delta(24)-sterol reductase
VvCabSauv08_H0043F_023.ver1.0.g149600	AP-5 complex subunit beta-1
VvCabSauv08_H0043F_023.ver1.0.g149680	phototropic-responsive NPH3 family
VvCabSauv08_H0043F_024.ver1.0.g150690	enolase 1
VvCabSauv08_H0043F_036.ver1.0.g151110	remorin family
VvCabSauv08_H0046F_003.ver1.0.g153290	probable zinc metalloprotease chloroplastic
VvCabSauv08_H0046F_003.ver1.0.g153330	Bos1 membrin family Qb-SNARE
VvCabSauv08_H0046F_003.ver1.0.g153470	core-2 I-branching enzyme
VvCabSauv08_H0046F_003.ver1.0.g153540	5-methyltetrahydropteroyltriglutamate--homocysteine methyltransferase family
VvCabSauv08_H0046F_003.ver1.0.g153710	cationic amino acid transporter vacuolar-like
VvCabSauv08_H0046F_009.ver1.0.g153870	glycosyltransferase family 8
VvCabSauv08_H0046F_009.ver1.0.g153880	glycosyltransferase family 8
VvCabSauv08_H0046F_009.ver1.0.g154070	probable calcium-binding CML27
VvCabSauv08_H0047F_023.ver1.0.g155530	probable histone
VvCabSauv08_H0047F_023.ver1.0.g155600	scarecrow 21 isoform X1
VvCabSauv08_H0047F_023.ver1.0.g155680	hypothetical protein L484_019524
VvCabSauv08_H0047F_023.ver1.0.g155790	60S ribosomal L8
VvCabSauv08_H0048F_006.ver1.0.g156360	Malate dehydrogenase
VvCabSauv08_H0048F_006.ver1.0.g157090	Acid phosphatase 1
VvCabSauv08_H0048F_006.ver1.0.g157820	Retrovirus-related Pol poly from transposon TNT 1-94
VvCabSauv08_H0049F_004.ver1.0.g158560	enzyme of the cupin superfamily
VvCabSauv08_H0049F_005.ver1.0.g158760	TMV resistance N-like
VvCabSauv08_H0051F_008.ver1.0.g159770	Reticuline oxidase
VvCabSauv08_H0051F_008.ver1.0.g159780	berberine bridge enzyme-like 8
VvCabSauv08_H0051F_008.ver1.0.g159790	Sec14p-like phosphatidylinositol transfer family
VvCabSauv08_H0051F_013.ver1.0.g160220	dihydroceramide fatty acyl 2-hydroxylase FAH1-like
VvCabSauv08_H0051F_018.ver1.0.g160770	NAD(P)-binding Rossmann-fold superfamily
VvCabSauv08_H0052F_015.ver1.0.g161100	GDP-fucose O-fucosyltransferase
VvCabSauv08_H0052F_015.ver1.0.g161220	glutamyl-tRNA reductase-binding chloroplastic
VvCabSauv08_H0052F_016.ver1.0.g161490	ECERIFERUM 3-like
VvCabSauv08_H0053F_020.ver1.0.g162410	alpha beta fold hydrolase
VvCabSauv08_H0054F_003.ver1.0.g163460	Glycine cleavage T- family
VvCabSauv08_H0054F_003.ver1.0.g163790	iron-regulated ABC transporter membrane component
VvCabSauv08_H0054F_003.ver1.0.g163870	Der1-like family
VvCabSauv08_H0054F_003.ver1.0.g163900	STRUBBELIG-RECEPTOR FAMILY 8
VvCabSauv08_H0054F_003.ver1.0.g164070	Ankyrin repeat-containing
VvCabSauv08_H0054F_010.ver1.0.g164230	Cellulose synthase E6
VvCabSauv08_H0054F_018.ver1.0.g164870	fumarylacetoacetase family
VvCabSauv08_H0054F_018.ver1.0.g165020	fruit pKIWI501-like
VvCabSauv08_H0054F_018.ver1.0.g165180	ATP-dependent 6-phosphofructokinase 2
VvCabSauv08_H0054F_018.ver1.0.g165640	Heavy metal transport detoxification superfamily
VvCabSauv08_H0054F_018.ver1.0.g165690	oligopeptide transporter 3
VvCabSauv08_H0054F_018.ver1.0.g165710	acyl carrier
VvCabSauv08_H0054F_019.ver1.0.g165820	Cellulose synthase E6
VvCabSauv08_H0058F_027.ver1.0.g167510	Phosphoenolpyruvate carboxylase kinase 1
VvCabSauv08_H0060F_008.ver1.0.g168150	aquaporin PIP1-3-like
VvCabSauv08_H0060F_008.ver1.0.g168410	Heavy metal transport detoxification superfamily
VvCabSauv08_H0060F_008.ver1.0.g168470	3-methyl-2-oxobutanoate hydroxymethyltransferase
VvCabSauv08_H0060F_011.ver1.0.g169550	homeobox leucine zipper family
VvCabSauv08_H0060F_015.ver1.0.g169720	chitinase family
VvCabSauv08_H0060F_015.ver1.0.g169780	BTB POZ domain-containing family
VvCabSauv08_H0060F_015.ver1.0.g170390	eukaryotic translation initiation factor 3 subunit
VvCabSauv08_H0061F_002.ver1.0.g170500	maternal effect embryo arrest
VvCabSauv08_H0061F_002.ver1.0.g170560	neutral ceramidase-like
VvCabSauv08_H0061F_002.ver1.0.g170640	kinase family
VvCabSauv08_H0061F_002.ver1.0.g170730	glutathione S-transferase
VvCabSauv08_H0061F_002.ver1.0.g170890	myosin heavy chain
VvCabSauv08_H0061F_002.ver1.0.g170940	tropinone reductase homolog At5g06060-like isoform X3
VvCabSauv08_H0061F_002.ver1.0.g170980	tropinone reductase homolog At5g06060-like isoform X1
VvCabSauv08_H0061F_002.ver1.0.g171350	telomere repeat-binding 2-like isoform X1
VvCabSauv08_H0061F_002.ver1.0.g171550	zinc finger family
VvCabSauv08_H0061F_004.ver1.0.g171710	tropinone reductase homolog At5g06060-like isoform X1
VvCabSauv08_H0061F_013.ver1.0.g171840	osmotin precursor
VvCabSauv08_H0061F_013.ver1.0.g171970	uncharacterized protein LOC100306507
VvCabSauv08_H0061F_013.ver1.0.g172030	core histone H2A H2B H3 H4
VvCabSauv08_H0061F_013.ver1.0.g172180	TOX high mobility group box (DUF1635)
VvCabSauv08_H0061F_013.ver1.0.g172510	chitinase 2-like
VvCabSauv08_H0063F_013.ver1.0.g174000	dolichyl-diphosphooligosaccharide-- glycosyltransferase subunit STT3B
VvCabSauv08_H0065F_003.ver1.0.g174500	small related domain-containing family
VvCabSauv08_H0065F_003.ver1.0.g174720	Coatomer subunit beta-1
VvCabSauv08_H0065F_003.ver1.0.g174840	Plasma membrane ATPase 4
VvCabSauv08_H0065F_003.ver1.0.g175040	cryptochrome chloroplastic mitochondrial
VvCabSauv08_H0065F_003.ver1.0.g175080	myosin heavy chain
VvCabSauv08_H0065F_003.ver1.0.g175180	arabinose kinase
VvCabSauv08_H0065F_003.ver1.0.g175190	AIG2 D
VvCabSauv08_H0065F_003.ver1.0.g175340	RNA binding (RRM RBD RNP motifs) family
VvCabSauv08_H0065F_003.ver1.0.g175380	keratin-associated (DUF1218)
VvCabSauv08_H0065F_003.ver1.0.g175860	lactoylglutathione lyase
VvCabSauv08_H0065F_003.ver1.0.g175990	embryonic flower 1 (EMF1)
VvCabSauv08_H0065F_010.ver1.0.g177010	aspartate--tRNA ligase cytoplasmic-like
VvCabSauv08_H0067F_008.ver1.0.g177870	uncharacterized membrane At1g16860-like
VvCabSauv08_H0067F_008.ver1.0.g178060	subtilisin-like protease
VvCabSauv08_H0067F_012.ver1.0.g178210	afadin alpha-actinin-binding
VvCabSauv08_H0067F_012.ver1.0.g178810	SUPPRESSOR OF npr1- CONSTITUTIVE 1
VvCabSauv08_H0071F_008.ver1.0.g179950	non-lysosomal glucosylceramidase-like
VvCabSauv08_H0072F_001.ver1.0.g180060	glutathione S-transferase F11-like
VvCabSauv08_H0072F_002.ver1.0.g180180	expansin A1
VvCabSauv08_H0072F_002.ver1.0.g180350	plant F12P19-7
VvCabSauv08_H0072F_002.ver1.0.g180360	plant F12P19-7
VvCabSauv08_H0072F_009.ver1.0.g180680	DJ-1 homolog D
VvCabSauv08_H0072F_014.ver1.0.g180920	glutamate decarboxylase 1 family
VvCabSauv08_H0073F_006.ver1.0.g181220	cysteine ase inhibitor 1-like
VvCabSauv08_H0073F_006.ver1.0.g181450	S-adenosyl-L-methionine-dependent methyltransferases superfamily
VvCabSauv08_H0075F_005.ver1.0.g182020	enolase 1
VvCabSauv08_H0077F_001.ver1.0.g182510	cAMP-regulated phospho 19-related
VvCabSauv08_H0080F_001.ver1.0.g183690	glucan synthase-like 3
VvCabSauv08_H0080F_001.ver1.0.g183700	ecotropic viral integration site
VvCabSauv08_H0080F_010.ver1.0.g184120	Peptidyl-prolyl cis-trans isomerase FKBP42
VvCabSauv08_H0080F_010.ver1.0.g184580	hypothetical protein POPTR_0001s27530g
VvCabSauv08_H0080F_010.ver1.0.g184740	60S ribosomal L31
VvCabSauv08_H0080F_010.ver1.0.g184760	DNA-damage-repair toleration DRT100-like precursor
VvCabSauv08_H0081F_004.ver1.0.g185640	probable methyltransferase PMT18
VvCabSauv08_H0081F_014.ver1.0.g186010	UDP-glycosyltransferase 92A1-like
VvCabSauv08_H0081F_014.ver1.0.g186050	chitinase 1
VvCabSauv08_H0082F_012.ver1.0.g186540	S-adenosyl-L-methionine-dependent methyltransferases superfamily
VvCabSauv08_H0084F_001.ver1.0.g187080	expansin-A8-like precursor
VvCabSauv08_H0084F_001.ver1.0.g187890	UDP-glycosyltransferase 87A1
VvCabSauv08_H0084F_001.ver1.0.g188020	cinnamoyl- reductase 1-like
VvCabSauv08_H0084F_001.ver1.0.g188040	eukaryotic translation initiation factor 2 subunit alpha homolog
VvCabSauv08_H0084F_001.ver1.0.g188300	mitogen-activated kinase kinase kinase 13
VvCabSauv08_H0084F_001.ver1.0.g188530	Peptidyl-prolyl cis-trans isomerase CYP19-4
VvCabSauv08_H0084F_001.ver1.0.g188780	pleckstrin homology domain-containing 1
VvCabSauv08_H0084F_004.ver1.0.g189040	mitogen-activated kinase kinase kinase 13
VvCabSauv08_H0085F_004.ver1.0.g189140	calnexin homolog
VvCabSauv08_H0085F_006.ver1.0.g189520	transcription factor bHLH137-like
VvCabSauv08_H0085F_006.ver1.0.g189530	V-type proton ATPase subunit C-like
VvCabSauv08_H0085F_006.ver1.0.g189570	Retinol dehydrogenase 11
VvCabSauv08_H0085F_006.ver1.0.g189740	bidirectional sugar transporter SWEET14-like
VvCabSauv08_H0085F_006.ver1.0.g189830	histidine kinase- DNA gyrase
VvCabSauv08_H0085F_006.ver1.0.g189890	60S ribosomal L7a-1-like
VvCabSauv08_H0085F_006.ver1.0.g190040	NUCLEAR FUSION DEFECTIVE 4-like
VvCabSauv08_H0085F_008.ver1.0.g190390	NF-X1-type zinc finger NFXL1-like
VvCabSauv08_H0085F_008.ver1.0.g190420	dihydropyrimidine dehydrogenase (NADP(+)) chloroplastic
VvCabSauv08_H0085F_008.ver1.0.g190610	ketose-bisphosphate aldolase class-II family
VvCabSauv08_H0085F_010.ver1.0.g190840	suppressor of lin-12-like family
VvCabSauv08_H0086F_008.ver1.0.g190910	glyceraldehyde-3-phosphate cytosolic-like
VvCabSauv08_H0088F_005.ver1.0.g191670	class IV chitinase precursor
VvCabSauv08_H0088F_005.ver1.0.g191710	class IV chitinase precursor
VvCabSauv08_H0088F_005.ver1.0.g191750	class IV chitinase family
VvCabSauv08_H0088F_005.ver1.0.g191770	class IV chitinase precursor
VvCabSauv08_H0088F_006.ver1.0.g192720	G3DSA:1.20.5.1230 (GENE3D)
VvCabSauv08_H0088F_023.ver1.0.g193060	Calcium-binding EF-hand family
VvCabSauv08_H0089F_008.ver1.0.g193380	inactive purple acid phosphatase
VvCabSauv08_H0089F_008.ver1.0.g193390	inactive purple acid phosphatase
VvCabSauv08_H0089F_008.ver1.0.g194120	cucumber peeling cupredoxin-like
VvCabSauv08_H0089F_008.ver1.0.g194130	calcium-dependent lipid-binding ( domain) family
VvCabSauv08_H0089F_008.ver1.0.g194460	2 -hydroxy isoflavone dihydroflavonol reductase family
VvCabSauv08_H0092F_011.ver1.0.g195880	peptidyl-prolyl cis-trans isomerase FKBP15-1-like
VvCabSauv08_H0093F_009.ver1.0.g196430	CCR4-NOT transcription complex subunit 11-like
VvCabSauv08_H0093F_009.ver1.0.g196770	serine threonine- kinase SRK2A
VvCabSauv08_H0093F_009.ver1.0.g196940	plant calmodulin-binding
VvCabSauv08_H0093F_012.ver1.0.g197250	serine threonine- kinase SRK2A
VvCabSauv08_H0095F_006.ver1.0.g198150	anthocyanin permease 1
VvCabSauv08_H0095F_006.ver1.0.g198210	BAHD acyltransferase DCR-like
VvCabSauv08_H0095F_006.ver1.0.g198610	tubulin beta-1 chain
VvCabSauv08_H0096F_012.ver1.0.g199900	NRT1 PTR FAMILY
VvCabSauv08_H0097F_004.ver1.0.g200250	subtilisin-like serine protease
VvCabSauv08_H0097F_004.ver1.0.g200260	DOWNY MILDEW RESISTANCE 6
VvCabSauv08_H0097F_004.ver1.0.g200290	pectinesterase pectinesterase inhibitor
VvCabSauv08_H0098F_001.ver1.0.g200980	hypothetical protein PRUPE_ppb000367mg
VvCabSauv08_H0099F_003.ver1.0.g202140	catalase isozyme 1
VvCabSauv08_H0099F_003.ver1.0.g202420	glyceraldehyde-3-phosphate dehydrogenase chloroplastic
VvCabSauv08_H0099F_003.ver1.0.g202520	monosaccharide-sensing 2-like
VvCabSauv08_H0099F_003.ver1.0.g202560	NON_CYTOPLASMIC_DOMAIN (PHOBIUS), CYTOPLASMIC_DOMAIN (PHOBIUS), TRANSMEMBRANE (PHOBIUS), TMhelix (TMHMM)
VvCabSauv08_H0099F_003.ver1.0.g203010	hydroxyproline-rich glyco family
VvCabSauv08_H0100F_015.ver1.0.g203400	hypothetical protein PRUPE_ppa015871mg, partial
VvCabSauv08_H0100F_015.ver1.0.g203500	probable voltage-gated potassium channel subunit beta
VvCabSauv08_H0100F_015.ver1.0.g203520	pectate lyase family
VvCabSauv08_H0101F_009.ver1.0.g203970	DEAD-box ATP-dependent RNA helicase 27-like
VvCabSauv08_H0101F_009.ver1.0.g204450	transcription factor BIM2
VvCabSauv08_H0102F_003.ver1.0.g204840	Leucine-rich repeat extensin 2
VvCabSauv08_H0103F_011.ver1.0.g205150	citrate glyoxysomal-like
VvCabSauv08_H0103F_011.ver1.0.g205170	disease resistance RPP8-like
VvCabSauv08_H0103F_011.ver1.0.g205340	transcription factor PAR1
VvCabSauv08_H0103F_011.ver1.0.g205370	MEI2-like 2
VvCabSauv08_H0103F_011.ver1.0.g205550	probable receptor kinase At2g42960
VvCabSauv08_H0103F_011.ver1.0.g205760	Vacuolar sorting-associated 8
VvCabSauv08_H0103F_011.ver1.0.g205920	two-component response regulator ARR2-like
VvCabSauv08_H0103F_011.ver1.0.g206000	oxygen-evolving enhancer chloroplastic-like
VvCabSauv08_H0104F_006.ver1.0.g206330	TIFY 8 isoform X2
VvCabSauv08_H0104F_006.ver1.0.g206410	uncharacterized LOC8278573 precursor
VvCabSauv08_H0104F_006.ver1.0.g206420	GTP-binding nuclear Ran-3-like
VvCabSauv08_H0104F_006.ver1.0.g206650	cellulose synthase A catalytic subunit 1
VvCabSauv08_H0104F_006.ver1.0.g206670	adenine nucleotide transporter chloroplastic mitochondrial-like
VvCabSauv08_H0104F_006.ver1.0.g206860	WVD2-like 5
VvCabSauv08_H0105F_014.ver1.0.g207670	calcium-dependent kinase 13
VvCabSauv08_H0107F_010.ver1.0.g208210	PLASMODESMATA CALLOSE-BINDING PROTEIN 5-like
VvCabSauv08_H0107F_010.ver1.0.g208310	trichome birefringence-like 39
VvCabSauv08_H0108F_005.ver1.0.g209450	cytochrome P450 family
VvCabSauv08_H0110F_001.ver1.0.g209510	probable carotenoid cleavage dioxygenase chloroplastic
VvCabSauv08_H0110F_011.ver1.0.g209970	long-chain-alcohol oxidase FAO4A-like
VvCabSauv08_H0110F_011.ver1.0.g210180	pectin acetylesterase 8-like
VvCabSauv08_H0111F_002.ver1.0.g210280	AMMECR1 family
VvCabSauv08_H0111F_019.ver1.0.g210490	exocyst subunit EXO70 family
VvCabSauv08_H0111F_019.ver1.0.g210500	exocyst complex component EXO70A1-like
VvCabSauv08_H0111F_019.ver1.0.g210650	Ribosomal S17 family
VvCabSauv08_H0111F_019.ver1.0.g210660	mobidb-lite (MOBIDB_LITE)
VvCabSauv08_H0113F_005.ver1.0.g211230	photosystem I reaction center subunit chloroplastic-like
VvCabSauv08_H0113F_005.ver1.0.g211310	chloride channel -D
VvCabSauv08_H0113F_005.ver1.0.g211590	trichome birefringence-like 11
VvCabSauv08_H0113F_005.ver1.0.g211600	outer envelope membrane 7
VvCabSauv08_H0113F_005.ver1.0.g211610	ATP-dependent (S)-NAD(P)H-hydrate dehydratase isoform X1
VvCabSauv08_H0113F_005.ver1.0.g211630	stem-specific TSJT1-like
VvCabSauv08_H0113F_005.ver1.0.g211840	Ribosomal L34e superfamily
VvCabSauv08_H0113F_005.ver1.0.g212000	Bax inhibitor-1 family
VvCabSauv08_H0113F_006.ver1.0.g212100	primary amine oxidase-like
VvCabSauv08_H0113F_010.ver1.0.g212150	sugar transport 13
VvCabSauv08_H0113F_011.ver1.0.g212190	survival -like phosphatase nucleotidase
VvCabSauv08_H0114F_004.ver1.0.g212500	60S ribosomal L18
VvCabSauv08_H0114F_004.ver1.0.g212750	lipase class 3 family
VvCabSauv08_H0114F_004.ver1.0.g212980	COBRA 7 precursor
VvCabSauv08_H0114F_004.ver1.0.g213000	GATA transcription factor 15
VvCabSauv08_H0114F_004.ver1.0.g213150	3-oxo-delta(4,5)-steroid 5-beta-reductase
VvCabSauv08_H0114F_004.ver1.0.g213780	Galactokinase family
VvCabSauv08_H0114F_004.ver1.0.g214030	E3 ubiquitin- ligase UPL6
VvCabSauv08_H0114F_004.ver1.0.g214070	stress-response A B barrel domain-containing HS1-like
VvCabSauv08_H0116F_001.ver1.0.g214410	protease inhibitor seed storage lipid transfer family
VvCabSauv08_H0116F_001.ver1.0.g214630	cysteine mitochondrial
VvCabSauv08_H0117F_004.ver1.0.g215020	chromatin remodeling 5
VvCabSauv08_H0118F_004.ver1.0.g215770	S3 self-incompatibility locus-linked pollen
VvCabSauv08_H0118F_004.ver1.0.g216000	T-complex 11
VvCabSauv08_H0121F_006.ver1.0.g216670	26S protease regulatory subunit 6B homolog
VvCabSauv08_H0121F_007.ver1.0.g216820	CBS domain-containing mitochondrial
VvCabSauv08_H0123F_013.ver1.0.g217340	E3 ubiquitin ligase PQT3-like isoform X1
VvCabSauv08_H0123F_013.ver1.0.g217700	(S)-coclaurine N-methyltransferase-like
VvCabSauv08_H0123F_013.ver1.0.g217880	zinc transporter chloroplastic-like
VvCabSauv08_H0123F_013.ver1.0.g217910	NDR1 HIN1 13
VvCabSauv08_H0123F_013.ver1.0.g217940	Fatty acid desaturase 3
VvCabSauv08_H0123F_013.ver1.0.g218480	3 -5 exonuclease
VvCabSauv08_H0123F_013.ver1.0.g218550	ephrin type-B receptor
VvCabSauv08_H0125F_004.ver1.0.g218940	UDP-glycosyltransferase 88A1
VvCabSauv08_H0125F_004.ver1.0.g219000	UDP-glycosyltransferase 88A1
VvCabSauv08_H0125F_004.ver1.0.g219050	LRR receptor-like serine threonine- kinase GSO1
VvCabSauv08_H0125F_004.ver1.0.g219140	Sec63 Brl domains-containing
VvCabSauv08_H0125F_007.ver1.0.g219630	acidic endochitinase-like
VvCabSauv08_H0125F_010.ver1.0.g219940	P-loop containing nucleoside triphosphate hydrolases superfamily
VvCabSauv08_H0126F_004.ver1.0.g220020	leucine-rich repeat receptor-like serine threonine- kinase BAM1
VvCabSauv08_H0126F_004.ver1.0.g220070	tubulin alpha chain
VvCabSauv08_H0126F_004.ver1.0.g220250	hypothetical protein CICLE_v10026305mg
VvCabSauv08_H0126F_004.ver1.0.g220550	galactomannan galactosyltransferase 1-like
VvCabSauv08_H0126F_004.ver1.0.g220810	60S ribosomal L26-1
VvCabSauv08_H0128F_006.ver1.0.g221860	glycosyl hydrolase family 17 family
VvCabSauv08_H0130F_004.ver1.0.g223030	soluble starch synthase chloroplastic amyloplastic
VvCabSauv08_H0130F_007.ver1.0.g223280	Major facilitator superfamily
VvCabSauv08_H0130F_007.ver1.0.g223380	probable 6-phosphogluconolactonase chloroplastic
VvCabSauv08_H0130F_007.ver1.0.g223410	homeobox leucine zipper family
VvCabSauv08_H0130F_007.ver1.0.g223670	PRR response regulator
VvCabSauv08_H0130F_007.ver1.0.g223880	L-type lectin-domain containing receptor kinase
VvCabSauv08_H0133F_005.ver1.0.g224980	hypothetical protein POPTR_0011s02960g
VvCabSauv08_H0135F_008.ver1.0.g225390	oxidoreductase family
VvCabSauv08_H0135F_011.ver1.0.g225540	F-box LRR-repeat 13-like
VvCabSauv08_H0137F_002.ver1.0.g225990	RALF-like 33
VvCabSauv08_H0137F_005.ver1.0.g226500	transcription factor HY5-like
VvCabSauv08_H0137F_005.ver1.0.g226520	enolase-phosphatase E1
VvCabSauv08_H0137F_005.ver1.0.g226740	FAR1-RELATED SEQUENCE 4-like isoform X2
VvCabSauv08_H0137F_005.ver1.0.g226750	late embryogenesis abundant D-29-like
VvCabSauv08_H0137F_005.ver1.0.g226920	S-adenosylmethionine synthase 2
VvCabSauv08_H0137F_005.ver1.0.g226930	methyltransferase 13 isoform X1
VvCabSauv08_H0139F_001.ver1.0.g227530	Bifunctional inhibitor lipid-transfer seed storage 2S albumin superfamily
VvCabSauv08_H0146F_005.ver1.0.g229400	peptidyl-prolyl cis-trans isomerase CYP19-3
VvCabSauv08_H0147F_001.ver1.0.g229780	tubulin alpha chain
VvCabSauv08_H0148F_004.ver1.0.g230630	probable glutathione S-transferase
VvCabSauv08_H0153F_001.ver1.0.g232190	hypothetical protein CICLE_v10025922mg
VvCabSauv08_H0153F_001.ver1.0.g232640	strubbelig-receptor family 6
VvCabSauv08_H0153F_001.ver1.0.g232660	ATPase plasma membrane-type
VvCabSauv08_H0157F_005.ver1.0.g234120	myosin heavy chain
VvCabSauv08_H0160F_008.ver1.0.g234860	NAD-dependent malic enzyme 62 kDa mitochondrial
VvCabSauv08_H0160F_008.ver1.0.g235060	ABC transporter C family member 15
VvCabSauv08_H0161F_003.ver1.0.g235520	syntaxin of plants
VvCabSauv08_H0161F_003.ver1.0.g235560	retinoblastoma-related 1
VvCabSauv08_H0169F_003.ver1.0.g236900	NUCLEAR FUSION DEFECTIVE 4-like
VvCabSauv08_H0169F_003.ver1.0.g237050	Peptidase family M48 family
VvCabSauv08_H0169F_005.ver1.0.g237080	Fidgetin 1
VvCabSauv08_H0169F_005.ver1.0.g237120	kelch repeat-containing F-box family
VvCabSauv08_H0169F_005.ver1.0.g237150	chloride channel CLC-b-like
VvCabSauv08_H0175F_004.ver1.0.g237920	transparent testa
VvCabSauv08_H0175F_013.ver1.0.g238020	subtilisin-like protease
VvCabSauv08_H0183F_003.ver1.0.g238530	IQ-DOMAIN 1
VvCabSauv08_H0183F_003.ver1.0.g238540	Core-2 I-branching beta-1,6-N-acetylglucosaminyltransferase family
VvCabSauv08_H0187F_005.ver1.0.g238730	probable serine threonine- kinase WNK3 isoform X1
VvCabSauv08_H0187F_006.ver1.0.g238920	disease resistance RPM1-like
VvCabSauv08_H0188F_003.ver1.0.g239100	phosphomannomutase A1
VvCabSauv08_H0188F_003.ver1.0.g239180	propionyl- carboxylase
VvCabSauv08_H0188F_003.ver1.0.g239360	DNA-binding family
VvCabSauv08_H0201F_015.ver1.0.g241020	aspartyl protease family 2-like
VvCabSauv08_H0201F_016.ver1.0.g241520	eukaryotic translation initiation factor
VvCabSauv08_H0203F_003.ver1.0.g241640	ABC transporter G family member 35-like
VvCabSauv08_H0206F_002.ver1.0.g241810	auxin efflux carrier component 1-like
VvCabSauv08_H0216F_004.ver1.0.g242500	F-box kelch-repeat At2g44130-like
VvCabSauv08_H0216F_004.ver1.0.g242520	mobidb-lite (MOBIDB_LITE)
VvCabSauv08_H0216F_004.ver1.0.g242590	late embryogenesis abundant
VvCabSauv08_H0216F_004.ver1.0.g242600	RAP domain-containing chloroplastic
VvCabSauv08_H0225F_002.ver1.0.g243370	kinase superfamily
VvCabSauv08_H0225F_002.ver1.0.g243590	DUF688 family
VvCabSauv08_H0227F_001.ver1.0.g243650	NRDE2 homolog isoform X1
VvCabSauv08_H0227F_001.ver1.0.g243660	NRDE2 homolog isoform X2
VvCabSauv08_H0237F_003.ver1.0.g244170	101 kDa heat shock
VvCabSauv08_H0262F_007.ver1.0.g245490	transcription factor MYB114-like
VvCabSauv08_H0279F_001.ver1.0.g246310	agamous-like MADS-box AGL11 isoform X1
VvCabSauv08_H0299F_002.ver1.0.g247150	mobidb-lite (MOBIDB_LITE)
VvCabSauv08_H0317F_002.ver1.0.g247680	histone acetyltransferase MCC1 isoform X1
VvCabSauv08_H0342F_003.ver1.0.g248440	Inositol-tetrakisphosphate 1-kinase 1
VvCabSauv08_H0352F_001.ver1.0.g248860	TMV resistance N
VvCabSauv08_H0358F_001.ver1.0.g248940	aleurone layer morphogenesis
VvCabSauv08_H0396F_002.ver1.0.g250080	LRR receptor-like kinase
VvCabSauv08_H0447F_002.ver1.0.g251530	senescence-associated family
VvCabSauv08_H0454F_002.ver1.0.g251590	gibberellin-regulated family
VvCabSauv08_H0666F_001.ver1.0.g254220	flavonoid 3 ,5 -hydroxylase 1-like
VvCabSauv08_H0761F_003.ver1.0.g254590	binding partner of ACD11 1-like
VvCabSauv08_H0803F_001.ver1.0.g254810	brassinosteroid LRR receptor kinase precursor
VvCabSauv08_P0000F.ver1.0.g255540	RING FYVE PHD zinc finger
VvCabSauv08_P0000F.ver1.0.g255680	probable methyltransferase PMT2
VvCabSauv08_P0000F.ver1.0.g256080	ubiquitin-conjugating enzyme E2 2
VvCabSauv08_P0000F.ver1.0.g256230	plant T7N9-9
VvCabSauv08_P0000F.ver1.0.g256370	5 -AMP-activated kinase
VvCabSauv08_P0000F.ver1.0.g256480	Tetratricopeptide repeat (TPR)-like superfamily
VvCabSauv08_P0000F.ver1.0.g257950	probable nucleoredoxin 1
VvCabSauv08_P0000F.ver1.0.g258040	iron-sulfur cluster assembly 1-like
VvCabSauv08_P0000F.ver1.0.g258050	ADP-ribosylation factor A1D
VvCabSauv08_P0000F.ver1.0.g258110	Pectin lyase-like superfamily
VvCabSauv08_P0000F.ver1.0.g258120	Pyrrolidone-carboxylate peptidase
VvCabSauv08_P0000F.ver1.0.g258460	mobidb-lite (MOBIDB_LITE)
VvCabSauv08_P0000F.ver1.0.g258470	tryptophan aminotransferase-related 2-like
VvCabSauv08_P0000F.ver1.0.g258610	copper amine enzyme domain
VvCabSauv08_P0000F.ver1.0.g258930	SPIRAL1-like 1
VvCabSauv08_P0000F.ver1.0.g258950	glycosyl hydrolase family 27
VvCabSauv08_P0000F.ver1.0.g259000	Dual specificity phosphatase 4
VvCabSauv08_P0000F.ver1.0.g259070	Cytochrome P450
VvCabSauv08_P0000F.ver1.0.g259570	NRT1 PTR FAMILY -like
VvCabSauv08_P0000F.ver1.0.g259660	sodium hydrogen exchanger 8
VvCabSauv08_P0000F.ver1.0.g259980	OBERON 3
VvCabSauv08_P0000F.ver1.0.g260050	THO complex subunit 2
VvCabSauv08_P0000F.ver1.0.g260250	RNA-dependent RNA polymerase 1
VvCabSauv08_P0000F.ver1.0.g260410	nudix family
VvCabSauv08_P0000F.ver1.0.g260870	MLP 28
VvCabSauv08_P0000F.ver1.0.g260890	MLP 34
VvCabSauv08_P0000F.ver1.0.g260950	MLP 31
VvCabSauv08_P0000F.ver1.0.g261470	RING FYVE PHD zinc finger
VvCabSauv08_P0000F.ver1.0.g261580	ATP synthase subunit mitochondrial
VvCabSauv08_P0000F.ver1.0.g261630	MATE efflux family
VvCabSauv08_P0000F.ver1.0.g261700	ATP-dependent RNA helicase DHX36
VvCabSauv08_P0000F.ver1.0.g261710	fructose-bisphosphate aldolase chloroplastic-like
VvCabSauv08_P0000F.ver1.0.g261760	rust resistance kinase Lr10-like
VvCabSauv08_P0000F.ver1.0.g261870	amino-acid permease BAT1 homolog isoform X1
VvCabSauv08_P0000F.ver1.0.g262290	Glutamine--tRNA ligase
VvCabSauv08_P0000F.ver1.0.g262400	hypothetical protein CICLE_v10015600mg, partial
VvCabSauv08_P0000F.ver1.0.g262510	fiber Fb34
VvCabSauv08_P0000F.ver1.0.g263900	mobidb-lite (MOBIDB_LITE)
VvCabSauv08_P0000F.ver1.0.g264160	lecithin-cholesterol acyltransferase-like 4
VvCabSauv08_P0000F.ver1.0.g264300	vesicle-associated membrane 726
VvCabSauv08_P0000F.ver1.0.g264760	cationic amino acid transporter 5
VvCabSauv08_P0000F.ver1.0.g265170	and Myb-like DNA-binding domain-containing
VvCabSauv08_P0000F.ver1.0.g265180	QUASIMODO2 LIKE 1
VvCabSauv08_P0000F.ver1.0.g265360	chloroplast import receptor p36 family
VvCabSauv08_P0000F.ver1.0.g265570	SPIRAL1-like 1
VvCabSauv08_P0001F.ver1.0.g265830	probable calcium-binding CML49
VvCabSauv08_P0001F.ver1.0.g266710	DETOXIFICATION 42
VvCabSauv08_P0001F.ver1.0.g266860	DNA-directed RNA polymerase I subunit 1
VvCabSauv08_P0001F.ver1.0.g267190	polygalacturonase inhibitor precursor
VvCabSauv08_P0001F.ver1.0.g267240	NAC domain-containing 92-like
VvCabSauv08_P0001F.ver1.0.g267460	evolutionarily carboxy-terminal region
VvCabSauv08_P0001F.ver1.0.g267580	hypothetical protein POPTR_0019s05120g
VvCabSauv08_P0001F.ver1.0.g267690	40S ribosomal S28
VvCabSauv08_P0001F.ver1.0.g267830	F-box kelch-repeat
VvCabSauv08_P0001F.ver1.0.g268420	actin family
VvCabSauv08_P0001F.ver1.0.g268590	EMSY-LIKE 3-like isoform X2
VvCabSauv08_P0001F.ver1.0.g268810	Glucan endo-1,3-beta- basic isoform
VvCabSauv08_P0001F.ver1.0.g268990	probable anion transporter chloroplastic
VvCabSauv08_P0001F.ver1.0.g269170	O-fucosyltransferase family
VvCabSauv08_P0001F.ver1.0.g269200	Tubulin beta-1 chain
VvCabSauv08_P0001F.ver1.0.g269410	myb-related transcription partner of profilin isoform X1
VvCabSauv08_P0001F.ver1.0.g269650	kinase family
VvCabSauv08_P0001F.ver1.0.g270090	far-red elongated hypocotyl
VvCabSauv08_P0001F.ver1.0.g270230	RHOMBOID 1
VvCabSauv08_P0001F.ver1.0.g270250	expansin-A4-like precursor
VvCabSauv08_P0001F.ver1.0.g270260	mobidb-lite (MOBIDB_LITE)
VvCabSauv08_P0001F.ver1.0.g270850	E3 ubiquitin- ligase UPL4
VvCabSauv08_P0001F.ver1.0.g270860	nuclear factor subunit B8
VvCabSauv08_P0001F.ver1.0.g270940	60S ribosomal L4
VvCabSauv08_P0001F.ver1.0.g270970	L-ascorbate peroxidase cytosolic
VvCabSauv08_P0001F.ver1.0.g270980	probable LRR receptor-like serine threonine- kinase At1g67720
VvCabSauv08_P0001F.ver1.0.g271240	serine arginine-rich splicing factor RS2Z32 isoform X1
VvCabSauv08_P0001F.ver1.0.g271270	calcium-transporting ATPase endoplasmic reticulum-type-like
VvCabSauv08_P0001F.ver1.0.g271330	probable membrane-associated kinase regulator 4
VvCabSauv08_P0001F.ver1.0.g271360	ankyrin repeat family
VvCabSauv08_P0001F.ver1.0.g271370	pectate lyase family
VvCabSauv08_P0001F.ver1.0.g271380	exocyst subunit EXO70 family
VvCabSauv08_P0001F.ver1.0.g271390	UDP-glucuronic acid decarboxylase 1
VvCabSauv08_P0001F.ver1.0.g271610	ras-related RABE1c
VvCabSauv08_P0001F.ver1.0.g271770	elongation factor 1-alpha-like
VvCabSauv08_P0001F.ver1.0.g271800	DEAD-box ATP-dependent RNA helicase 57
VvCabSauv08_P0001F.ver1.0.g272170	60S ribosomal L12
VvCabSauv08_P0001F.ver1.0.g272730	Heavy metal transport detoxification superfamily
VvCabSauv08_P0001F.ver1.0.g272990	enoyl-(acyl carrier) reductase
VvCabSauv08_P0001F.ver1.0.g273110	Tubulin beta-1 chain
VvCabSauv08_P0001F.ver1.0.g273180	Homeodomain-like superfamily
VvCabSauv08_P0001F.ver1.0.g273430	phosphatidylinositol 4-kinase gamma
VvCabSauv08_P0001F.ver1.0.g273500	global transcription factor group B1
VvCabSauv08_P0001F.ver1.0.g273720	DHHC-type zinc finger
VvCabSauv08_P0001F.ver1.0.g273980	Receptor kinase FERONIA
VvCabSauv08_P0001F.ver1.0.g274600	LURP-one-related 10-like
VvCabSauv08_P0001F.ver1.0.g274610	LURP-one-related 10-like
VvCabSauv08_P0002F.ver1.0.g277260	pleckstrin homology (PH) domain-containing
VvCabSauv08_P0002F.ver1.0.g277390	Histone H3 K4-specific methyltransferase SET7 9 family
VvCabSauv08_P0002F.ver1.0.g277510	cytochrome P450 family
VvCabSauv08_P0002F.ver1.0.g277640	phospho-2-dehydro-3-deoxyheptonate aldolase chloroplastic-like
VvCabSauv08_P0002F.ver1.0.g277670	ureidoglycine aminohydrolase
VvCabSauv08_P0002F.ver1.0.g277970	mobidb-lite (MOBIDB_LITE), SIGNAL_PEPTIDE_C_REGION (PHOBIUS), SIGNAL_PEPTIDE (PHOBIUS), SIGNAL_PEPTIDE_N_REGION (PHOBIUS), NON_CYTOPLASMIC_DOMAIN (PHOBIUS), SIGNAL_PEPTIDE_H_REGION (PHOBIUS), SignalP-noTM (SIGNALP_GRAM_NEGATIVE), SignalP-noTM (SIGNALP_EUK), SignalP-TM (SIGNALP_GRAM_POSITIVE)
VvCabSauv08_P0002F.ver1.0.g278370	sphingomyelin phosphodiesterase
VvCabSauv08_P0002F.ver1.0.g278580	auxin canalization (DUF828)
VvCabSauv08_P0002F.ver1.0.g278980	plant MNJ7-17
VvCabSauv08_P0002F.ver1.0.g278990	scarecrow 6
VvCabSauv08_P0002F.ver1.0.g279000	autophagy-related 8f
VvCabSauv08_P0002F.ver1.0.g279270	Flavin-binding monooxygenase family
VvCabSauv08_P0002F.ver1.0.g279450	transaldolase total2
VvCabSauv08_P0002F.ver1.0.g279570	ripening-related family
VvCabSauv08_P0002F.ver1.0.g279690	primary amine oxidase-like
VvCabSauv08_P0002F.ver1.0.g279750	probable calcium-binding CML7
VvCabSauv08_P0002F.ver1.0.g280160	phosphate translocator-related family
VvCabSauv08_P0002F.ver1.0.g280310	leucoanthocyanidin dioxygenase
VvCabSauv08_P0002F.ver1.0.g280490	glucose-methanol-choline (GMC) oxidoreductase family
VvCabSauv08_P0002F.ver1.0.g281000	cytochrome P450 family
VvCabSauv08_P0002F.ver1.0.g281530	Tubulin beta-1 chain
VvCabSauv08_P0002F.ver1.0.g281800	peptidase M1 family
VvCabSauv08_P0002F.ver1.0.g281880	transferring glycosyl group transferase
VvCabSauv08_P0002F.ver1.0.g282180	Hyoscyamine 6-dioxygenase
VvCabSauv08_P0002F.ver1.0.g282380	glucan endo-1,3-beta-glucosidase 11
VvCabSauv08_P0002F.ver1.0.g282460	DUF4228 domain
VvCabSauv08_P0002F.ver1.0.g282690	YS1 -like
VvCabSauv08_P0002F.ver1.0.g282780	Early nodulin 2
VvCabSauv08_P0002F.ver1.0.g282790	light-mediated development DET1 isoform X2
VvCabSauv08_P0002F.ver1.0.g283010	luminal-binding 5 precursor
VvCabSauv08_P0002F.ver1.0.g283130	protein ABIL2-like
VvCabSauv08_P0002F.ver1.0.g283510	UDP-glucose 4-epimerase GEPI48-like
VvCabSauv08_P0002F.ver1.0.g283610	ribosome maturation factor
VvCabSauv08_P0002F.ver1.0.g283710	mitochondrial inner membrane OXA1-like
VvCabSauv08_P0002F.ver1.0.g283760	endoglucanase 6-like precursor
VvCabSauv08_P0002F.ver1.0.g283810	probable polygalacturonase
VvCabSauv08_P0002F.ver1.0.g283830	mobidb-lite (MOBIDB_LITE)
VvCabSauv08_P0002F.ver1.0.g283910	hydroquinone glucosyltransferase
VvCabSauv08_P0002F.ver1.0.g284300	BTB POZ domain-containing family
VvCabSauv08_P0002F.ver1.0.g284360	Cation H(+) antiporter 18
VvCabSauv08_P0002F.ver1.0.g284540	uncharacterized protein LOC109790590, partial
VvCabSauv08_P0002F.ver1.0.g284830	polygalacturonase glycoside hydrolase family
VvCabSauv08_P0003F.ver1.0.g285440	histone deacetylase complex subunit SAP30 Sin3-binding
VvCabSauv08_P0003F.ver1.0.g285490	probable 1-acyl-sn-glycerol-3-phosphate acyltransferase 5
VvCabSauv08_P0003F.ver1.0.g285810	Allene oxide synthase
VvCabSauv08_P0003F.ver1.0.g285830	transport golgi organization (DUF833)
VvCabSauv08_P0003F.ver1.0.g286640	DUF829 domain
VvCabSauv08_P0003F.ver1.0.g287040	late embryogenesis abundant group 2
VvCabSauv08_P0003F.ver1.0.g287270	dehydration responsive element binding family
VvCabSauv08_P0003F.ver1.0.g287310	SUMO-conjugating enzyme SCE1
VvCabSauv08_P0003F.ver1.0.g287370	probable WRKY transcription factor 7
VvCabSauv08_P0003F.ver1.0.g287600	receptor kinase 1
VvCabSauv08_P0003F.ver1.0.g288350	GATA type zinc finger transcription factor family
VvCabSauv08_P0003F.ver1.0.g288380	mobidb-lite (MOBIDB_LITE)
VvCabSauv08_P0003F.ver1.0.g289230	symplekin tight junction carboxy-terminal
VvCabSauv08_P0003F.ver1.0.g289350	octicosapeptide phox Bem1p (PB1) domain
VvCabSauv08_P0003F.ver1.0.g289840	hypothetical protein L484_002898
VvCabSauv08_P0003F.ver1.0.g289890	GDP-fucose O-fucosyltransferase
VvCabSauv08_P0003F.ver1.0.g289910	Ulp1 protease carboxy-terminal domain
VvCabSauv08_P0003F.ver1.0.g290020	ubiquitin carboxy-terminal hydrolase
VvCabSauv08_P0003F.ver1.0.g290100	plant MNA5-17
VvCabSauv08_P0003F.ver1.0.g290170	14-3-3 B
VvCabSauv08_P0003F.ver1.0.g290450	cationic peroxidase 1-like
VvCabSauv08_P0003F.ver1.0.g290830	phosphate-responsive 1 family
VvCabSauv08_P0003F.ver1.0.g290840	phosphate-responsive 1 family
VvCabSauv08_P0003F.ver1.0.g291010	outer arm dynein light chain 1
VvCabSauv08_P0003F.ver1.0.g291060	phosphatase 2C family
VvCabSauv08_P0003F.ver1.0.g291160	sugar transport 5-like
VvCabSauv08_P0003F.ver1.0.g291210	annexin D2-like
VvCabSauv08_P0003F.ver1.0.g292570	UDP-galactose transporter 1
VvCabSauv08_P0003F.ver1.0.g292780	caffeic acid 3-O-methyltransferase
VvCabSauv08_P0003F.ver1.0.g292810	disulfide-isomerase precursor
VvCabSauv08_P0003F.ver1.0.g293040	hypothetical protein CICLE_v10002610mg
VvCabSauv08_P0003F.ver1.0.g293310	Zinc finger C-x8-C-x5-C-x3-H type family
VvCabSauv08_P0003F.ver1.0.g293650	expansin-A11-like precursor
VvCabSauv08_P0003F.ver1.0.g293680	aspartyl protease family 1-like
VvCabSauv08_P0003F.ver1.0.g293790	transportin 1
VvCabSauv08_P0003F.ver1.0.g293880	24-methylenesterol C-methyltransferase 2
VvCabSauv08_P0004F.ver1.0.g294690	PIN-LIKES 3-like
VvCabSauv08_P0005F.ver1.0.g295100	hypothetical protein PRUPE_ppa021750mg, partial
VvCabSauv08_P0005F.ver1.0.g295430	RING U-box superfamily
VvCabSauv08_P0005F.ver1.0.g296000	UDP-D-xylose:L-fucose alpha-1,3-D-xylosyltransferase MGP4-like
VvCabSauv08_P0005F.ver1.0.g296120	OTU domain-containing 5-like isoform X1
VvCabSauv08_P0005F.ver1.0.g296260	Adenosine kinase 2
VvCabSauv08_P0005F.ver1.0.g296270	Adenosine kinase 2
VvCabSauv08_P0005F.ver1.0.g296470	aquaporin PIP2-2
VvCabSauv08_P0005F.ver1.0.g296520	disulfide isomerase-like 1-4
VvCabSauv08_P0005F.ver1.0.g296530	V-type proton ATPase subunit G-like
VvCabSauv08_P0005F.ver1.0.g296750	myb family transcription factor family
VvCabSauv08_P0005F.ver1.0.g296850	hypothetical protein POPTR_0008s04290g
VvCabSauv08_P0005F.ver1.0.g297250	DUF155 family
VvCabSauv08_P0005F.ver1.0.g298380	glyco family
VvCabSauv08_P0005F.ver1.0.g298400	mannose-1-phosphate guanylyltransferase 1
VvCabSauv08_P0005F.ver1.0.g298420	Wall-associated receptor kinase-like 20
VvCabSauv08_P0005F.ver1.0.g298520	methylsterol monooxygenase 2-2-like
VvCabSauv08_P0005F.ver1.0.g298860	scarecrow 9
VvCabSauv08_P0005F.ver1.0.g299110	very-long-chain enoyl- reductase-like
VvCabSauv08_P0005F.ver1.0.g299510	transcription factor bHLH110-like isoform X1
VvCabSauv08_P0005F.ver1.0.g299530	RAB GTPase A5B
VvCabSauv08_P0005F.ver1.0.g299710	aquaporin TIP1-1-like
VvCabSauv08_P0005F.ver1.0.g299920	caffeoylshikimate esterase-like
VvCabSauv08_P0005F.ver1.0.g299930	60S ribosomal L35
VvCabSauv08_P0005F.ver1.0.g300030	chalcone--flavonone isomerase
VvCabSauv08_P0005F.ver1.0.g300110	hypothetical protein CICLE_v10033332mg
VvCabSauv08_P0005F.ver1.0.g300120	histone H4
VvCabSauv08_P0005F.ver1.0.g300210	glutathione S-transferase L3-like
VvCabSauv08_P0005F.ver1.0.g300230	ecotropic viral integration site 5 ortholog isoform X3
VvCabSauv08_P0005F.ver1.0.g300380	E3 ubiquitin- ligase SHPRH
VvCabSauv08_P0005F.ver1.0.g300460	lung seven transmembrane receptor family
VvCabSauv08_P0005F.ver1.0.g300630	expansin-A4-like precursor
VvCabSauv08_P0005F.ver1.0.g300800	Potassium transporter 2
VvCabSauv08_P0005F.ver1.0.g300890	Haloacid dehalogenase-like hydrolase (HAD) superfamily
VvCabSauv08_P0005F.ver1.0.g301180	DUF399 family (DUF399 and DUF3411)
VvCabSauv08_P0005F.ver1.0.g301370	RNA polymerase beta subunit (chloroplast)
VvCabSauv08_P0005F.ver1.0.g301390	histidine acid phosphatase family
VvCabSauv08_P0005F.ver1.0.g301420	probable methyltransferase PMT23
VvCabSauv08_P0005F.ver1.0.g302080	cytochrome P450 90A1
VvCabSauv08_P0006F.ver1.0.g304290	probable methyltransferase PMT3
VvCabSauv08_P0006F.ver1.0.g304410	myb-related Myb4-like
VvCabSauv08_P0006F.ver1.0.g304540	proline-rich cell wall -like precursor
VvCabSauv08_P0006F.ver1.0.g304570	extensin-like repeat
VvCabSauv08_P0006F.ver1.0.g304630	proline-rich cell wall -like precursor
VvCabSauv08_P0006F.ver1.0.g304700	RING-H2 finger ATL16
VvCabSauv08_P0006F.ver1.0.g305180	cellulose synthase G2
VvCabSauv08_P0006F.ver1.0.g305200	inhibitor of trypsin and hageman factor
VvCabSauv08_P0006F.ver1.0.g305380	TPX2 (targeting for Xklp2) family
VvCabSauv08_P0006F.ver1.0.g305870	hypothetical protein CICLE_v10004554mg
VvCabSauv08_P0006F.ver1.0.g306160	DNAJ heat shock N-terminal domain-containing
VvCabSauv08_P0006F.ver1.0.g306250	auxin canalization (DUF828)
VvCabSauv08_P0006F.ver1.0.g306280	IQ-DOMAIN 14-like
VvCabSauv08_P0007F.ver1.0.g306990	zinc finger CCCH domain-containing 19-like
VvCabSauv08_P0007F.ver1.0.g307120	ubiquitin fusion degradation 1 homolog
VvCabSauv08_P0007F.ver1.0.g307150	NADP-dependent D-sorbitol-6-phosphate dehydrogenase-like
VvCabSauv08_P0007F.ver1.0.g307170	BASIC PENTACYSTEINE4-like
VvCabSauv08_P0007F.ver1.0.g309210	expansin-like family
VvCabSauv08_P0007F.ver1.0.g310050	family 2 glycosyltransferase
VvCabSauv08_P0007F.ver1.0.g310400	isoflavone reductase
VvCabSauv08_P0007F.ver1.0.g310680	BTB POZ domain-containing At1g63850-like
VvCabSauv08_P0007F.ver1.0.g310730	glucan endo-1,3-beta-glucosidase
VvCabSauv08_P0007F.ver1.0.g311080	dolichyl-diphosphooligosaccharide-- glycosyltransferase 48 kDa subunit
VvCabSauv08_P0007F.ver1.0.g311390	hypothetical protein CICLE_v10029756mg
VvCabSauv08_P0007F.ver1.0.g311850	ANTAGONIST OF LIKE HETEROCHROMATIN PROTEIN 1
VvCabSauv08_P0007F.ver1.0.g311930	serine carboxypeptidase
VvCabSauv08_P0007F.ver1.0.g311940	polyadenylate-binding RBP47 isoform X1
VvCabSauv08_P0007F.ver1.0.g311960	carboxylesterase 7
VvCabSauv08_P0007F.ver1.0.g311970	carboxylesterase 13
VvCabSauv08_P0007F.ver1.0.g312470	40S ribosomal S16
VvCabSauv08_P0007F.ver1.0.g312510	probable E3 ubiquitin ligase SUD1 isoform X1
VvCabSauv08_P0007F.ver1.0.g312680	Cyclase family
VvCabSauv08_P0007F.ver1.0.g313120	alpha-L-fucosidase 2
VvCabSauv08_P0008F.ver1.0.g313900	zinc finger family
VvCabSauv08_P0008F.ver1.0.g314110	nitrogen regulatory P-II
VvCabSauv08_P0008F.ver1.0.g315290	phosphate-responsive 1 family
VvCabSauv08_P0008F.ver1.0.g315300	ATP-dependent RNA helicase DEAH13 isoform X1
VvCabSauv08_P0008F.ver1.0.g315320	Subtilisin-like protease
VvCabSauv08_P0008F.ver1.0.g315450	Epoxide hydrolase 2
VvCabSauv08_P0008F.ver1.0.g315680	glycoside hydrolase family 1
VvCabSauv08_P0008F.ver1.0.g315740	E3 ubiquitin- ligase BAH1
VvCabSauv08_P0008F.ver1.0.g315760	ABC transporter C family member 14-like
VvCabSauv08_P0008F.ver1.0.g315770	transducin family
VvCabSauv08_P0008F.ver1.0.g315810	AAA-type ATPase family
VvCabSauv08_P0008F.ver1.0.g315840	rubber elongation factor family
VvCabSauv08_P0008F.ver1.0.g315950	bifunctional 2
VvCabSauv08_P0008F.ver1.0.g316910	breast carcinoma amplified sequence 3
VvCabSauv08_P0008F.ver1.0.g317530	IWS1 homolog 1
VvCabSauv08_P0008F.ver1.0.g317580	basic 7S globulin-like precursor
VvCabSauv08_P0008F.ver1.0.g317890	E3 ubiquitin- ligase TRIM33
VvCabSauv08_P0008F.ver1.0.g318450	kinase superfamily
VvCabSauv08_P0008F.ver1.0.g318500	BEACH-DOMAIN HOMOLOG A1
VvCabSauv08_P0008F.ver1.0.g318800	NADH dehydrogenase [ubiquinone] flavo mitochondrial
VvCabSauv08_P0008F.ver1.0.g318980	Magnesium transporter MRS2-I
VvCabSauv08_P0008F.ver1.0.g319120	Retrovirus-related Pol poly from transposon TNT 1-94
VvCabSauv08_P0009F.ver1.0.g319790	Regulator of chromosome condensation (RCC1) family with FYVE zinc finger domain-containing
VvCabSauv08_P0009F.ver1.0.g320300	alcohol dehydrogenase 1
VvCabSauv08_P0009F.ver1.0.g320840	high-affinity nickel-transport family
VvCabSauv08_P0009F.ver1.0.g320850	GDSL-like lipase acylhydrolase
VvCabSauv08_P0009F.ver1.0.g321110	endoplasmin homolog
VvCabSauv08_P0009F.ver1.0.g321130	pathogenesis-related thaumatin family
VvCabSauv08_P0009F.ver1.0.g321240	Tubulin beta-1 chain
VvCabSauv08_P0009F.ver1.0.g321560	5 -3 exoribonuclease 3
VvCabSauv08_P0009F.ver1.0.g321830	core histone H2A H2B H3 H4
VvCabSauv08_P0009F.ver1.0.g322600	50S ribosomal L31
VvCabSauv08_P0009F.ver1.0.g322620	mannan endo-1,4-beta-mannosidase 7-like
VvCabSauv08_P0009F.ver1.0.g322920	HAD-superfamily subfamily 5 -nucleotidase
VvCabSauv08_P0009F.ver1.0.g322950	DUF21 domain-containing At1g47330
VvCabSauv08_P0009F.ver1.0.g322960	S-adenosyl-L-methionine-dependent methyltransferases superfamily
VvCabSauv08_P0009F.ver1.0.g323020	phosphatidylinositol phosphatidylcholine transfer SFH11 isoform X1
VvCabSauv08_P0010F.ver1.0.g323090	hypothetical protein POPTR_0006s23340g
VvCabSauv08_P0010F.ver1.0.g323170	Plant invertase pectin methylesterase inhibitor superfamily
VvCabSauv08_P0010F.ver1.0.g323390	peroxiredoxin chloroplastic
VvCabSauv08_P0010F.ver1.0.g323770	cytochrome P450 71A1-like
VvCabSauv08_P0010F.ver1.0.g324110	replication A 70 kDa DNA-binding subunit A-like
VvCabSauv08_P0010F.ver1.0.g324730	mitogen-activated kinase kinase 2-like
VvCabSauv08_P0010F.ver1.0.g325080	esterase lipase thioesterase family
VvCabSauv08_P0010F.ver1.0.g325210	flavin-containing monooxygenase FMO GS-OX-like 2
VvCabSauv08_P0010F.ver1.0.g325230	acyl- synthetase family
VvCabSauv08_P0010F.ver1.0.g325240	beta-galactosidase precursor
VvCabSauv08_P0010F.ver1.0.g325260	Angio-associated migratory cell
VvCabSauv08_P0010F.ver1.0.g325300	glycine dehydrogenase (decarboxylating) mitochondrial
VvCabSauv08_P0010F.ver1.0.g325330	ectonucleotide pyrophosphatase phosphodiesterase
VvCabSauv08_P0010F.ver1.0.g325390	senescence-associated family
VvCabSauv08_P0010F.ver1.0.g325470	EFFECTOR OF TRANSCRIPTION 2-like
VvCabSauv08_P0010F.ver1.0.g325570	DUF3456 domain
VvCabSauv08_P0010F.ver1.0.g325650	Histone acetyltransferase type B catalytic subunit
VvCabSauv08_P0010F.ver1.0.g325760	arabinogalactan peptide 22-like
VvCabSauv08_P0010F.ver1.0.g325990	Glucan endo-1,3-beta-glucosidase 13
VvCabSauv08_P0010F.ver1.0.g326140	probable 3-hydroxyisobutyrate dehydrogenase-like mitochondrial
VvCabSauv08_P0010F.ver1.0.g326250	NADP-dependent malic enzyme
VvCabSauv08_P0010F.ver1.0.g326540	casein kinase I
VvCabSauv08_P0010F.ver1.0.g327060	kinesin motor family
VvCabSauv08_P0010F.ver1.0.g327130	ras-related RHN1-like isoform X2
VvCabSauv08_P0010F.ver1.0.g327140	serine-rich family
VvCabSauv08_P0010F.ver1.0.g327270	sulfate transporter
VvCabSauv08_P0010F.ver1.0.g327340	Leucine-rich repeat extensin 4
VvCabSauv08_P0010F.ver1.0.g327610	ABC transporter G family member 32
VvCabSauv08_P0010F.ver1.0.g327950	deSI At4g17486
VvCabSauv08_P0010F.ver1.0.g328090	dynein light chain type 1 family
VvCabSauv08_P0010F.ver1.0.g328100	lactoylglutathione lyase glyoxalase I family
VvCabSauv08_P0010F.ver1.0.g328270	beta-glucuronosyltransferase 14B-like
VvCabSauv08_P0010F.ver1.0.g328500	TPR repeat
VvCabSauv08_P0010F.ver1.0.g328530	WVD2-like 5
VvCabSauv08_P0010F.ver1.0.g328600	blue copper -like
VvCabSauv08_P0010F.ver1.0.g328680	WUS-interacting 2
VvCabSauv08_P0010F.ver1.0.g328810	zinc finger BED domain-containing DAYSLEEPER-like
VvCabSauv08_P0010F.ver1.0.g328890	Bifunctional inhibitor lipid-transfer seed storage 2S albumin superfamily
VvCabSauv08_P0010F.ver1.0.g329080	LRR receptor-like serine threonine- kinase GSO2
VvCabSauv08_P0010F.ver1.0.g329160	sucrose-phosphate synthase family
VvCabSauv08_P0011F.ver1.0.g329270	glycine-rich domain-containing 1
VvCabSauv08_P0011F.ver1.0.g329480	mannitol dehydrogenase
VvCabSauv08_P0011F.ver1.0.g330310	ATP-dependent RNA helicase chloroplastic-like
VvCabSauv08_P0011F.ver1.0.g330370	homeobox-leucine zipper ATHB-6-like
VvCabSauv08_P0011F.ver1.0.g330470	G coupled receptor
VvCabSauv08_P0011F.ver1.0.g330620	7-deoxyloganetin glucosyltransferase-like
VvCabSauv08_P0011F.ver1.0.g330630	7-deoxyloganetin glucosyltransferase-like
VvCabSauv08_P0011F.ver1.0.g331030	cell wall integrity stress response component
VvCabSauv08_P0011F.ver1.0.g331170	DNAse I-like superfamily
VvCabSauv08_P0011F.ver1.0.g331890	oxygen-evolving enhancer chloroplastic
VvCabSauv08_P0011F.ver1.0.g332110	beta-glucosidase 4
VvCabSauv08_P0011F.ver1.0.g332120	sister chromatid cohesion 1 4
VvCabSauv08_P0013F.ver1.0.g334550	Tubulin beta-1 chain
VvCabSauv08_P0013F.ver1.0.g334660	SNF1-related kinase regulatory subunit beta-1
VvCabSauv08_P0013F.ver1.0.g335440	L-ascorbate oxidase-like
VvCabSauv08_P0013F.ver1.0.g335840	probable carboxylesterase 15
VvCabSauv08_P0014F.ver1.0.g336370	metal ion-binding
VvCabSauv08_P0014F.ver1.0.g336450	hypothetical protein PRUPE_ppa016677mg
VvCabSauv08_P0014F.ver1.0.g336510	calcium ion-binding
VvCabSauv08_P0014F.ver1.0.g336560	long chain acyl- synthetase 8
VvCabSauv08_P0014F.ver1.0.g336810	salicylate carboxymethyltransferase-like
VvCabSauv08_P0014F.ver1.0.g336860	fasciclin-like arabinogalactan 2
VvCabSauv08_P0014F.ver1.0.g337610	GAMETE EXPRESSED 1
VvCabSauv08_P0014F.ver1.0.g338220	Xyloglucan endotransglucosylase hydrolase 9 precursor
VvCabSauv08_P0014F.ver1.0.g338310	isoprene chloroplastic-like
VvCabSauv08_P0014F.ver1.0.g338550	transferring glycosyl group transferase
VvCabSauv08_P0014F.ver1.0.g338560	zinc finger family
VvCabSauv08_P0014F.ver1.0.g339680	glycosyl hydrolase family 17 family
VvCabSauv08_P0014F.ver1.0.g339770	NRT1 PTR FAMILY
VvCabSauv08_P0014F.ver1.0.g339950	fatty acid hydroperoxide lyase
VvCabSauv08_P0014F.ver1.0.g339980	transmembrane (DUF1068)
VvCabSauv08_P0014F.ver1.0.g340110	alpha beta-Hydrolases superfamily
VvCabSauv08_P0014F.ver1.0.g340250	L-ascorbate oxidase homolog
VvCabSauv08_P0014F.ver1.0.g340760	pre-mRNA splicing factor
VvCabSauv08_P0014F.ver1.0.g340980	acyl-UDP-N-acetylglucosamine O-acyltransferase
VvCabSauv08_P0015F.ver1.0.g341960	F-box kelch-repeat At1g22040-like
VvCabSauv08_P0015F.ver1.0.g342040	Peroxidase 43
VvCabSauv08_P0015F.ver1.0.g344020	maternal effect embryo arrest
VvCabSauv08_P0015F.ver1.0.g344120	6-phosphogluconate dehydrogenase family
VvCabSauv08_P0015F.ver1.0.g344140	glutelin type-A 2-like
VvCabSauv08_P0016F.ver1.0.g345440	disease resistance
VvCabSauv08_P0016F.ver1.0.g345740	myb domain 63
VvCabSauv08_P0016F.ver1.0.g345790	ARM repeat superfamily
VvCabSauv08_P0016F.ver1.0.g346120	Glyceraldehyde-3-phosphate dehydrogenase
VvCabSauv08_P0017F.ver1.0.g347340	peptide nitrate transporter
VvCabSauv08_P0017F.ver1.0.g347350	fasciclin-like arabinogalactan 15 precursor
VvCabSauv08_P0017F.ver1.0.g347360	E3 ubiquitin- ligase RHF2A
VvCabSauv08_P0017F.ver1.0.g347920	beta-D-glucoside glucohydrolase
VvCabSauv08_P0018F.ver1.0.g348870	S-adenosylmethionine synthase 2
VvCabSauv08_P0018F.ver1.0.g348950	shaggy-related kinase alpha-like
VvCabSauv08_P0018F.ver1.0.g349230	alkaline neutral invertase mitochondrial-like
VvCabSauv08_P0018F.ver1.0.g349490	PAPA-1-like family
VvCabSauv08_P0018F.ver1.0.g349650	pyrophosphate-energized vacuolar membrane proton pump-like
VvCabSauv08_P0018F.ver1.0.g349760	disulfide isomerase-like 2-2
VvCabSauv08_P0018F.ver1.0.g349790	hypothetical protein POPTR_0005s01960g
VvCabSauv08_P0018F.ver1.0.g349950	phosphatase 2C family
VvCabSauv08_P0018F.ver1.0.g350030	Topless-related 3
VvCabSauv08_P0018F.ver1.0.g350140	DUF538 family
VvCabSauv08_P0018F.ver1.0.g350240	SKP1 interacting partner 3-related family
VvCabSauv08_P0018F.ver1.0.g351170	recovery 3
VvCabSauv08_P0018F.ver1.0.g351640	amidase 1
VvCabSauv08_P0018F.ver1.0.g351850	branched-chain-amino-acid aminotransferase 2 isoform X1
VvCabSauv08_P0018F.ver1.0.g352440	calcium-dependent phospholipid-binding copine family
VvCabSauv08_P0019F.ver1.0.g353950	HXXXD-type acyl-transferase family
VvCabSauv08_P0019F.ver1.0.g354100	adenosylhomocysteinase family
VvCabSauv08_P0019F.ver1.0.g354350	naregenin-chalcone synthase family
VvCabSauv08_P0020F.ver1.0.g356100	REF SRPP At1g67360
VvCabSauv08_P0020F.ver1.0.g356110	NADH-ubiquinone oxidoreductase
VvCabSauv08_P0020F.ver1.0.g356390	nuclear transport factor 2B
VvCabSauv08_P0020F.ver1.0.g356840	11-beta-hydroxysteroid dehydrogenase 1B-like
VvCabSauv08_P0020F.ver1.0.g356900	GYF domain-containing
VvCabSauv08_P0020F.ver1.0.g357250	jasmonate-zim-domain 10
VvCabSauv08_P0020F.ver1.0.g357300	transcription factor bHLH137-like
VvCabSauv08_P0020F.ver1.0.g357520	Inactive leucine-rich repeat receptor kinase CORYNE
VvCabSauv08_P0021F.ver1.0.g358330	zinc finger 3-like
VvCabSauv08_P0021F.ver1.0.g358440	probable receptor kinase At1g80640
VvCabSauv08_P0021F.ver1.0.g358970	transmembrane 9 superfamily member 8-like
VvCabSauv08_P0021F.ver1.0.g359250	chaperone dnaJ
VvCabSauv08_P0021F.ver1.0.g359360	eukaryotic translation initiation factor 3 subunit B-like
VvCabSauv08_P0021F.ver1.0.g360180	cyclic nucleotide-gated ion channel
VvCabSauv08_P0022F.ver1.0.g361490	xanthine uracil permease family
VvCabSauv08_P0022F.ver1.0.g361520	LIM domain-containing WLIM1-like
VvCabSauv08_P0022F.ver1.0.g361780	ADP-glucose pyrophosphorylase family
VvCabSauv08_P0022F.ver1.0.g361970	TORTIFOLIA1 3
VvCabSauv08_P0022F.ver1.0.g362530	40S ribosomal S19
VvCabSauv08_P0022F.ver1.0.g362910	eukaryotic translation initiation factor 5A-2-like
VvCabSauv08_P0022F.ver1.0.g363010	two-component response regulator-like APRR1
VvCabSauv08_P0022F.ver1.0.g363420	mini zinc finger 2-like
VvCabSauv08_P0022F.ver1.0.g363550	probable methyltransferase PMT2
VvCabSauv08_P0022F.ver1.0.g364010	short-chain alcohol dehydrogenase
VvCabSauv08_P0022F.ver1.0.g364060	LRR receptor-like serine threonine- kinase FEI 1
VvCabSauv08_P0022F.ver1.0.g364090	plasma membrane H+ ATPase family
VvCabSauv08_P0022F.ver1.0.g364580	COBRA 3
VvCabSauv08_P0023F.ver1.0.g365120	tyrosine- and lysine-rich precursor
VvCabSauv08_P0023F.ver1.0.g365140	leguminosin group485 secreted peptide
VvCabSauv08_P0023F.ver1.0.g365270	Lipid transfer
VvCabSauv08_P0023F.ver1.0.g365320	pirin
VvCabSauv08_P0023F.ver1.0.g366160	WEB family At5g55860-like
VvCabSauv08_P0023F.ver1.0.g366190	serine threonine- kinase D6PKL1-like
VvCabSauv08_P0023F.ver1.0.g366450	WW domain
VvCabSauv08_P0023F.ver1.0.g366610	KH domain-containing At5g56140-like
VvCabSauv08_P0023F.ver1.0.g367450	hypothetical protein PRUPE_ppa000218mg
VvCabSauv08_P0023F.ver1.0.g367540	4-hydroxy-4-methyl-2-oxoglutarate aldolase 3 isoform X2
VvCabSauv08_P0024F.ver1.0.g369170	cellulase (glycosyl hydrolase family 5)
VvCabSauv08_P0024F.ver1.0.g369200	3-deoxy-manno-octulosonate cytidylyltransferase
VvCabSauv08_P0024F.ver1.0.g370080	RING U-box superfamily
VvCabSauv08_P0024F.ver1.0.g370140	bZIP family transcription factor
VvCabSauv08_P0024F.ver1.0.g370370	hypothetical protein CICLE_v10008068mg
VvCabSauv08_P0024F.ver1.0.g370960	NHL repeat-containing family
VvCabSauv08_P0024F.ver1.0.g371440	Pmr5 Cas1p GDSL SGNH-like acyl-esterase family
VvCabSauv08_P0025F.ver1.0.g372060	oxidoreductase family
VvCabSauv08_P0025F.ver1.0.g372100	Heparanase 3
VvCabSauv08_P0025F.ver1.0.g372240	nuclear encoding mitochondrial mRNA
VvCabSauv08_P0025F.ver1.0.g372370	60S ribosomal L14
VvCabSauv08_P0025F.ver1.0.g372670	ENHANCED DISEASE RESISTANCE (DUF1336)
VvCabSauv08_P0025F.ver1.0.g372680	ENHANCED DISEASE RESISTANCE (DUF1336)
VvCabSauv08_P0025F.ver1.0.g372840	glycoside hydrolase family 18
VvCabSauv08_P0025F.ver1.0.g373290	transcriptional regulator
VvCabSauv08_P0025F.ver1.0.g373330	40S ribosomal S12-like
VvCabSauv08_P0025F.ver1.0.g373380	mobidb-lite (MOBIDB_LITE)
VvCabSauv08_P0025F.ver1.0.g373390	probable WRKY transcription factor 32
VvCabSauv08_P0025F.ver1.0.g373430	cytosol aminopeptidase family
VvCabSauv08_P0025F.ver1.0.g373460	cyclic nucleotide-gated channel 6
VvCabSauv08_P0025F.ver1.0.g373630	homoserine kinase
VvCabSauv08_P0025F.ver1.0.g374220	NAD(P)-binding Rossmann-fold superfamily
VvCabSauv08_P0026F.ver1.0.g374460	PHD finger family
VvCabSauv08_P0026F.ver1.0.g374520	UDP-glucose 6-dehydrogenase 1
VvCabSauv08_P0026F.ver1.0.g374560	alpha-1,4 glucan phosphorylase L chloroplastic amyloplastic
VvCabSauv08_P0026F.ver1.0.g374570	alpha-1,4 glucan phosphorylase L chloroplastic amyloplastic
VvCabSauv08_P0026F.ver1.0.g374690	lysine-tRNA ligase
VvCabSauv08_P0026F.ver1.0.g374800	plastocyanin-like domain-containing family
VvCabSauv08_P0026F.ver1.0.g374940	DUF1997 family
VvCabSauv08_P0026F.ver1.0.g374950	Pectinesterase 31
VvCabSauv08_P0026F.ver1.0.g374960	latex abundant 1
VvCabSauv08_P0026F.ver1.0.g375040	NAC domain-containing 100-like
VvCabSauv08_P0026F.ver1.0.g375090	polypyrimidine tract-binding homolog 1-like isoform X1
VvCabSauv08_P0026F.ver1.0.g375100	expansin S1 precursor family
VvCabSauv08_P0026F.ver1.0.g375240	malate chloroplastic-like
VvCabSauv08_P0026F.ver1.0.g375260	60S ribosomal L34
VvCabSauv08_P0026F.ver1.0.g375280	myb-related 306
VvCabSauv08_P0026F.ver1.0.g375290	mini zinc finger 2-like
VvCabSauv08_P0026F.ver1.0.g375350	gibberellin-regulated family
VvCabSauv08_P0026F.ver1.0.g375630	hypothetical protein PRUPE_ppa027069mg
VvCabSauv08_P0026F.ver1.0.g375760	LRR receptor-like kinase family
VvCabSauv08_P0026F.ver1.0.g375910	IQ-DOMAIN 31-like
VvCabSauv08_P0026F.ver1.0.g376060	Mitochondrial outer membrane porin of 34 kDa
VvCabSauv08_P0026F.ver1.0.g376490	proline- glutamic acid- and leucine-rich 1
VvCabSauv08_P0026F.ver1.0.g376700	Metalloendo ase 1
VvCabSauv08_P0026F.ver1.0.g376790	peroxidase family
VvCabSauv08_P0026F.ver1.0.g376920	ALTERED XYLOGLUCAN 4-like
VvCabSauv08_P0026F.ver1.0.g376980	nodulin 21 -like transporter family
VvCabSauv08_P0026F.ver1.0.g377170	Methyl- -binding domain-containing 9
VvCabSauv08_P0026F.ver1.0.g377270	formate mitochondrial
VvCabSauv08_P0026F.ver1.0.g377380	DNA ligase (DUF1645)
VvCabSauv08_P0026F.ver1.0.g377500	Peptide deformylase 1B
VvCabSauv08_P0026F.ver1.0.g377610	glutaredoxin C4
VvCabSauv08_P0026F.ver1.0.g377940	A-kinase anchor
VvCabSauv08_P0026F.ver1.0.g378180	Ribosomal RNA-processing 8
VvCabSauv08_P0026F.ver1.0.g378310	GDSL-like lipase acylhydrolase
VvCabSauv08_P0026F.ver1.0.g378350	Elongation factor Tu
VvCabSauv08_P0026F.ver1.0.g379190	probable inactive leucine-rich repeat receptor kinase At3g03770
VvCabSauv08_P0026F.ver1.0.g379200	hypothetical protein CICLE_v10014104mg
VvCabSauv08_P0026F.ver1.0.g379210	probable adenylate kinase mitochondrial
VvCabSauv08_P0027F.ver1.0.g379610	elongation factor 1-alpha-like
VvCabSauv08_P0027F.ver1.0.g379640	elongation factor 1-alpha-like
VvCabSauv08_P0027F.ver1.0.g379990	hydroxyproline-rich glyco
VvCabSauv08_P0027F.ver1.0.g380000	disulfide isomerase-like 1-4
VvCabSauv08_P0027F.ver1.0.g380060	aquaporin PIP2-2
VvCabSauv08_P0027F.ver1.0.g380240	cytokinin riboside 5 -monophosphate phosphoribohydrolase LOG1-like
VvCabSauv08_P0027F.ver1.0.g380400	ripening-related 5
VvCabSauv08_P0027F.ver1.0.g380410	lysM domain receptor-like kinase 3
VvCabSauv08_P0027F.ver1.0.g380960	ADP,ATP carrier mitochondrial
VvCabSauv08_P0027F.ver1.0.g381440	linoleate 13S-lipoxygenase 2- chloroplastic-like
VvCabSauv08_P0027F.ver1.0.g381490	linoleate 13S-lipoxygenase 2- chloroplastic-like
VvCabSauv08_P0027F.ver1.0.g381540	G-type lectin S-receptor-like serine threonine- kinase RLK1
VvCabSauv08_P0027F.ver1.0.g381570	G-type lectin S-receptor-like serine threonine- kinase RLK1
VvCabSauv08_P0027F.ver1.0.g381830	Formate--tetrahydrofolate ligase
VvCabSauv08_P0027F.ver1.0.g382080	hypothetical protein PRUPE_ppa012214mg
VvCabSauv08_P0027F.ver1.0.g382510	mitochondrial dicarboxylate tricarboxylate transporter DTC-like
VvCabSauv08_P0027F.ver1.0.g382730	chaperonin 60 beta
VvCabSauv08_P0028F.ver1.0.g383290	B-box type zinc finger
VvCabSauv08_P0028F.ver1.0.g383800	Quinone oxidoreductase PIG3
VvCabSauv08_P0028F.ver1.0.g384090	no apical meristem family
VvCabSauv08_P0028F.ver1.0.g384120	COP1-interacting 7
VvCabSauv08_P0028F.ver1.0.g384590	probable ubiquitin-conjugating enzyme E2 24
VvCabSauv08_P0028F.ver1.0.g385080	homeobox domain
VvCabSauv08_P0028F.ver1.0.g385120	receptor kinase HSL1
VvCabSauv08_P0028F.ver1.0.g385140	NAC domain-containing 73-like
VvCabSauv08_P0028F.ver1.0.g385370	GDSL esterase lipase At5g45950-like
VvCabSauv08_P0028F.ver1.0.g386070	Retrovirus-related Pol poly from transposon TNT 1-94
VvCabSauv08_P0028F.ver1.0.g386080	Retrovirus-related Pol poly from transposon TNT 1-94
VvCabSauv08_P0028F.ver1.0.g386110	oryzain alpha chain-like
VvCabSauv08_P0028F.ver1.0.g386230	GSK3 SHAGGY-LIKE KINASE 1
VvCabSauv08_P0029F.ver1.0.g386650	zinc finger CCCH domain-containing 53-like isoform X1
VvCabSauv08_P0029F.ver1.0.g387240	zinc finger family
VvCabSauv08_P0029F.ver1.0.g387290	cyclin-dependent kinases regulatory subunit 1
VvCabSauv08_P0029F.ver1.0.g387480	ATPase complex subunit
VvCabSauv08_P0029F.ver1.0.g387690	hypothetical protein CARUB_v10003563mg
VvCabSauv08_P0029F.ver1.0.g387810	nucleobase-ascorbate transporter 12
VvCabSauv08_P0029F.ver1.0.g388450	pentatricopeptide repeat-containing At5g48910-like
VvCabSauv08_P0030F.ver1.0.g389530	DUF1677 family (DUF1677)
VvCabSauv08_P0030F.ver1.0.g389560	Subtilisin-like protease
VvCabSauv08_P0030F.ver1.0.g389610	cytochrome P450 71A1-like
VvCabSauv08_P0030F.ver1.0.g390170	casein kinase 1 2
VvCabSauv08_P0030F.ver1.0.g390450	beta-galactosidase 1 family
VvCabSauv08_P0030F.ver1.0.g390460	hypothetical protein PRUPE_ppa022571mg
VvCabSauv08_P0030F.ver1.0.g390850	Ubiquitin carboxyl-terminal hydrolase 6
VvCabSauv08_P0030F.ver1.0.g390880	NADP-specific glutamate dehydrogenase-like isoform X1
VvCabSauv08_P0030F.ver1.0.g391300	GDSL esterase lipase APG-like
VvCabSauv08_P0030F.ver1.0.g391320	actin-binding family
VvCabSauv08_P0030F.ver1.0.g392060	transcription factor bHLH68-like isoform X1
VvCabSauv08_P0030F.ver1.0.g392070	NRT1 PTR FAMILY -like
VvCabSauv08_P0030F.ver1.0.g392180	disulfide isomerase like precursor
VvCabSauv08_P0030F.ver1.0.g392190	late embryogenesis abundant
VvCabSauv08_P0030F.ver1.0.g392200	dynein light chain type 1 family
VvCabSauv08_P0030F.ver1.0.g392220	D-glycerate dehydrogenase hydroxypyruvate reductase
VvCabSauv08_P0030F.ver1.0.g392690	MAR-binding filament
VvCabSauv08_P0032F.ver1.0.g394620	endoglucanase 25-like
VvCabSauv08_P0032F.ver1.0.g394900	NADH dehydrogenase (ubiquinone)s
VvCabSauv08_P0032F.ver1.0.g396260	serine threonine- kinase phg2-like
VvCabSauv08_P0032F.ver1.0.g396270	mobidb-lite (MOBIDB_LITE)
VvCabSauv08_P0034F.ver1.0.g398430	erythroid differentiation-related factor
VvCabSauv08_P0034F.ver1.0.g398580	Eukaryotic peptide chain release factor subunit 1-3
VvCabSauv08_P0034F.ver1.0.g398600	leucine-rich repeat family
VvCabSauv08_P0034F.ver1.0.g398790	core histone H2A H2B H3 H4
VvCabSauv08_P0034F.ver1.0.g398920	tubby-like F-box 8
VvCabSauv08_P0034F.ver1.0.g399090	Sphingomyelin synthetase family
VvCabSauv08_P0034F.ver1.0.g399110	abscisic stress-ripening 2-like
VvCabSauv08_P0034F.ver1.0.g399130	cellulose synthase A catalytic subunit 2 [UDP-forming]-like
VvCabSauv08_P0034F.ver1.0.g399170	60S ribosomal L3-like
VvCabSauv08_P0034F.ver1.0.g399530	Pyridoxal phosphate (PLP)-dependent transferases superfamily
VvCabSauv08_P0034F.ver1.0.g400030	oxidoreductase NAD-binding rossmann fold
VvCabSauv08_P0035F.ver1.0.g400230	SPIRAL1-like 1
VvCabSauv08_P0035F.ver1.0.g400380	Receptor kinase FERONIA
VvCabSauv08_P0035F.ver1.0.g400470	kinase family
VvCabSauv08_P0035F.ver1.0.g400620	COBRA 3
VvCabSauv08_P0035F.ver1.0.g400920	phosphatidylinositol 3- and 4-kinase
VvCabSauv08_P0035F.ver1.0.g401260	S-adenosylmethionine decarboxylase proenzyme
VvCabSauv08_P0035F.ver1.0.g401410	trichome birefringence-like 19
VvCabSauv08_P0035F.ver1.0.g401940	regulator of Vps4 activity in the MVB pathway
VvCabSauv08_P0035F.ver1.0.g402170	40S ribosomal S7
VvCabSauv08_P0037F.ver1.0.g403650	cation-chloride cotransporter 1 isoform X1
VvCabSauv08_P0037F.ver1.0.g404810	katanin p60 ATPase-containing subunit A-like 2
VvCabSauv08_P0037F.ver1.0.g405230	urease accessory G
VvCabSauv08_P0037F.ver1.0.g405270	3-oxoacyl-[acyl-carrier- ] synthase chloroplastic
VvCabSauv08_P0038F.ver1.0.g405740	Glycerol kinase
VvCabSauv08_P0038F.ver1.0.g405870	TSS isoform X1
VvCabSauv08_P0038F.ver1.0.g406230	WUS-interacting 2
VvCabSauv08_P0038F.ver1.0.g406240	SNF1-related kinase regulatory subunit gamma-like PV42a
VvCabSauv08_P0038F.ver1.0.g406510	phospholipase D alpha 1
VvCabSauv08_P0038F.ver1.0.g407650	plastidic ATP ADP-transporter
VvCabSauv08_P0038F.ver1.0.g407700	sulfate transporter
VvCabSauv08_P0039F.ver1.0.g408520	FAD-binding berberine family
VvCabSauv08_P0039F.ver1.0.g408690	40S ribosomal S6
VvCabSauv08_P0039F.ver1.0.g409190	transferase family
VvCabSauv08_P0039F.ver1.0.g409410	UDP-D-apiose UDP-D-xylose synthase 2
VvCabSauv08_P0039F.ver1.0.g409560	beta-ureidopropionase
VvCabSauv08_P0040F.ver1.0.g410340	calcium permeable stress-gated cation channel 1-like isoform X1
VvCabSauv08_P0041F.ver1.0.g410980	NAD-dependent aldehyde dehydrogenase family
VvCabSauv08_P0041F.ver1.0.g411170	beta-galactosidase 3-like
VvCabSauv08_P0041F.ver1.0.g412050	sorbin SH3 domain
VvCabSauv08_P0041F.ver1.0.g412160	stress enhanced chloroplastic
VvCabSauv08_P0041F.ver1.0.g412520	C2 domain-containing family
VvCabSauv08_P0041F.ver1.0.g412540	heavy metal-associated isoprenylated plant 23-like
VvCabSauv08_P0041F.ver1.0.g412880	heat shock factor HSF24-like
VvCabSauv08_P0041F.ver1.0.g413010	RALF-like 34
VvCabSauv08_P0041F.ver1.0.g413210	pi-PLC X domain plant
VvCabSauv08_P0041F.ver1.0.g413700	kinase family
VvCabSauv08_P0041F.ver1.0.g413730	kinase family
VvCabSauv08_P0041F.ver1.0.g413800	receptor kinase
VvCabSauv08_P0041F.ver1.0.g413850	Isoflavone 2 -hydroxylase
VvCabSauv08_P0042F.ver1.0.g414440	auxin-responsive IAA16
VvCabSauv08_P0042F.ver1.0.g414540	light-inducible CPRF2-like
VvCabSauv08_P0042F.ver1.0.g414800	Peptide-N(4)-(N-acetyl-beta-glucosaminyl)asparagine amidase
VvCabSauv08_P0042F.ver1.0.g414880	trihelix transcription factor
VvCabSauv08_P0042F.ver1.0.g415000	DNA-damage-repair toleration DRT102
VvCabSauv08_P0042F.ver1.0.g415730	superoxide dismutase [Cu-Zn]-like
VvCabSauv08_P0044F.ver1.0.g416130	aldo keto reductase family
VvCabSauv08_P0044F.ver1.0.g416300	auxin-responsive family
VvCabSauv08_P0045F.ver1.0.g416870	Subtilisin-like protease
VvCabSauv08_P0046F.ver1.0.g417210	pyruvate cytosolic isozyme
VvCabSauv08_P0046F.ver1.0.g417220	2,3-bisphosphoglycerate-independent phosphoglycerate mutase
VvCabSauv08_P0046F.ver1.0.g418120	NADH--cytochrome b5 reductase 1-like
VvCabSauv08_P0046F.ver1.0.g418510	5-methyltetrahydropteroyltriglutamate--homocysteine methyltransferase
VvCabSauv08_P0046F.ver1.0.g418690	cationic amino acid transporter vacuolar-like
VvCabSauv08_P0047F.ver1.0.g418890	endoribonuclease L-PSP family
VvCabSauv08_P0047F.ver1.0.g419130	inositol-1,4,5-trisphosphate 5-phosphatase
VvCabSauv08_P0047F.ver1.0.g419260	microtubule-associated TORTIFOLIA1-like
VvCabSauv08_P0047F.ver1.0.g419330	hypothetical protein PRUPE_ppb019238mg
VvCabSauv08_P0047F.ver1.0.g419350	LHCP TRANSLOCATION DEFECT
VvCabSauv08_P0047F.ver1.0.g419410	glucose-6-phosphate phosphate translocator chloroplastic-like
VvCabSauv08_P0047F.ver1.0.g419610	thiamine thiazole chloroplastic-like
VvCabSauv08_P0047F.ver1.0.g420120	autophagy-related 18f-like isoform X1
VvCabSauv08_P0047F.ver1.0.g420670	S-locus kinase
VvCabSauv08_P0047F.ver1.0.g421230	cyclic nucleotide-gated cation channel 4
VvCabSauv08_P0047F.ver1.0.g421460	Receptor kinase THESEUS 1
VvCabSauv08_P0048F.ver1.0.g421840	Malate dehydrogenase
VvCabSauv08_P0048F.ver1.0.g421860	Malate dehydrogenase
VvCabSauv08_P0048F.ver1.0.g422830	WD repeat-containing 70
VvCabSauv08_P0049F.ver1.0.g425150	chlorophyll a-b binding chloroplastic-like
VvCabSauv08_P0051F.ver1.0.g426690	tubulin beta chain
VvCabSauv08_P0051F.ver1.0.g427020	Coatomer subunit epsilon-1
VvCabSauv08_P0052F.ver1.0.g427750	calcium-transporting ATPase plasma membrane-type-like
VvCabSauv08_P0052F.ver1.0.g427770	O-fucosyltransferase family
VvCabSauv08_P0053F.ver1.0.g428880	transmembrane (DUF679)
VvCabSauv08_P0053F.ver1.0.g429250	copper chaperone
VvCabSauv08_P0053F.ver1.0.g429400	XS domain
VvCabSauv08_P0053F.ver1.0.g429560	DUF313 domain
VvCabSauv08_P0053F.ver1.0.g429810	cytochrome P450 77A3
VvCabSauv08_P0054F.ver1.0.g430020	kinase family
VvCabSauv08_P0054F.ver1.0.g430030	myb transcription factor
VvCabSauv08_P0054F.ver1.0.g430060	thiamine thiazole chloroplastic-like
VvCabSauv08_P0054F.ver1.0.g430090	nuclear transport factor 2-like
VvCabSauv08_P0054F.ver1.0.g430610	Glycine cleavage T- family
VvCabSauv08_P0054F.ver1.0.g430840	Peroxidase 42
VvCabSauv08_P0054F.ver1.0.g430960	iron-regulated ABC transporter membrane component
VvCabSauv08_P0054F.ver1.0.g431270	uncharacterized protein LOC109726334
VvCabSauv08_P0054F.ver1.0.g431570	ubiquinol oxidase chloroplastic chromoplastic
VvCabSauv08_P0054F.ver1.0.g431610	Lipid transfer
VvCabSauv08_P0054F.ver1.0.g431640	uncharacterized membrane At1g16860-like
VvCabSauv08_P0054F.ver1.0.g431780	uclacyanin 1
VvCabSauv08_P0054F.ver1.0.g431890	U4 tri-snRNP-associated 2-like
VvCabSauv08_P0054F.ver1.0.g431980	ripening-related -like
VvCabSauv08_P0054F.ver1.0.g432700	Cellulose synthase E6
VvCabSauv08_P0055F.ver1.0.g433190	U-box domain-containing 9
VvCabSauv08_P0057F.ver1.0.g434400	enolase 1
VvCabSauv08_P0057F.ver1.0.g435370	sorbitol dehydrogenase
VvCabSauv08_P0058F.ver1.0.g436170	Phosphoenolpyruvate carboxylase kinase 1
VvCabSauv08_P0058F.ver1.0.g436600	polyubiquitin 3
VvCabSauv08_P0060F.ver1.0.g437270	GPI-anchored adhesin (DUF3741)
VvCabSauv08_P0060F.ver1.0.g437340	aquaporin PIP1-3-like
VvCabSauv08_P0060F.ver1.0.g437600	E4 SUMO- ligase PIAL2-like isoform X1
VvCabSauv08_P0060F.ver1.0.g438220	Eukaryotic translation initiation factor 1A
VvCabSauv08_P0060F.ver1.0.g438970	O-acyltransferase WSD1
VvCabSauv08_P0060F.ver1.0.g439050	O-acyltransferase WSD1
VvCabSauv08_P0060F.ver1.0.g439100	phosphatidylinositol 4-kinase type 2-beta
VvCabSauv08_P0060F.ver1.0.g439150	aspartyl protease family
VvCabSauv08_P0060F.ver1.0.g439740	homeobox leucine zipper family
VvCabSauv08_P0060F.ver1.0.g439820	S-adenosyl-L-methionine-dependent methyltransferases superfamily
VvCabSauv08_P0060F.ver1.0.g439860	CBL-interacting kinase 9
VvCabSauv08_P0061F.ver1.0.g440040	Glycosyl hydrolase family
VvCabSauv08_P0061F.ver1.0.g440050	MYB transcription factor MYB51
VvCabSauv08_P0061F.ver1.0.g440170	zinc finger CCCH domain-containing 49-like isoform X1
VvCabSauv08_P0061F.ver1.0.g440380	kinase family
VvCabSauv08_P0061F.ver1.0.g440410	UDP-glucoronosyl UDP-glucosyl transferase family
VvCabSauv08_P0061F.ver1.0.g440460	probable glutathione S-transferase
VvCabSauv08_P0061F.ver1.0.g440660	NAD(P)-binding Rossmann-fold superfamily
VvCabSauv08_P0061F.ver1.0.g440810	ribulose bisphosphate carboxylase oxygenase chloroplastic-like
VvCabSauv08_P0061F.ver1.0.g441590	IPR019651 (PFAM), mobidb-lite (MOBIDB_LITE), TRANSMEMBRANE (PHOBIUS), NON_CYTOPLASMIC_DOMAIN (PHOBIUS), NON_CYTOPLASMIC_DOMAIN (PHOBIUS), CYTOPLASMIC_DOMAIN (PHOBIUS), TRANSMEMBRANE (PHOBIUS), TRANSMEMBRANE (PHOBIUS), CYTOPLASMIC_DOMAIN (PHOBIUS), TMhelix (TMHMM), TMhelix (TMHMM), TMhelix (TMHMM)
VvCabSauv08_P0061F.ver1.0.g441830	alpha-hydroxynitrile lyase family
VvCabSauv08_P0061F.ver1.0.g441920	uncharacterized protein LOC100306507
VvCabSauv08_P0061F.ver1.0.g442120	nutrient reservoir
VvCabSauv08_P0061F.ver1.0.g442310	Polymerase histidinol phosphatase
VvCabSauv08_P0061F.ver1.0.g442540	hydrolase family HAD-superfamily
VvCabSauv08_P0061F.ver1.0.g442650	L-ascorbate peroxidase cytosolic
VvCabSauv08_P0061F.ver1.0.g442880	hydrolase family
VvCabSauv08_P0062F.ver1.0.g443070	phospholipid-transporting ATPase 3 isoform X1
VvCabSauv08_P0062F.ver1.0.g443680	cysteine-rich RLK (receptor-like kinase)
VvCabSauv08_P0063F.ver1.0.g444150	peptidoglycan-binding domain
VvCabSauv08_P0063F.ver1.0.g444900	expansin 4 family
VvCabSauv08_P0065F.ver1.0.g445120	myosin-15-like isoform X1
VvCabSauv08_P0065F.ver1.0.g445530	Plasma membrane ATPase 4
VvCabSauv08_P0065F.ver1.0.g445910	arabinose kinase
VvCabSauv08_P0065F.ver1.0.g446740	embryonic flower 1 (EMF1)
VvCabSauv08_P0065F.ver1.0.g446990	BURP domain RD22-like precursor
VvCabSauv08_P0065F.ver1.0.g447000	BURP domain RD22-like precursor
VvCabSauv08_P0066F.ver1.0.g448400	oligopeptide transporter 4-like
VvCabSauv08_P0066F.ver1.0.g448450	global transcription factor group
VvCabSauv08_P0066F.ver1.0.g448500	Fatty acid amide hydrolase
VvCabSauv08_P0066F.ver1.0.g448770	nicotiana tabacum ORF
VvCabSauv08_P0067F.ver1.0.g449430	NADPH--cytochrome P450 reductase-like
VvCabSauv08_P0067F.ver1.0.g449630	villin-5-like isoform X2
VvCabSauv08_P0067F.ver1.0.g449670	transcription factor transcription regulator
VvCabSauv08_P0067F.ver1.0.g450070	60S ribosomal L7-4
VvCabSauv08_P0067F.ver1.0.g450550	subtilisin-like protease
VvCabSauv08_P0071F.ver1.0.g452770	non-lysosomal glucosylceramidase-like
VvCabSauv08_P0072F.ver1.0.g453600	glutamate decarboxylase
VvCabSauv08_P0073F.ver1.0.g454400	Anthocyanidin 5,3-O-glucosyltransferase
VvCabSauv08_P0075F.ver1.0.g456200	peptidoglycan-binding domain
VvCabSauv08_P0076F.ver1.0.g458040	heme-binding 2-like
VvCabSauv08_P0077F.ver1.0.g458450	cleavage and polyadenylation specificity factor (ISS)
VvCabSauv08_P0077F.ver1.0.g458460	mobidb-lite (MOBIDB_LITE)
VvCabSauv08_P0078F.ver1.0.g459340	signal recognition particle receptor alpha subunit family
VvCabSauv08_P0078F.ver1.0.g459830	LRR receptor-like kinase family
VvCabSauv08_P0078F.ver1.0.g460170	NAD(P)-binding Rossmann-fold superfamily
VvCabSauv08_P0080F.ver1.0.g461290	sterol methyltransferase 1
VvCabSauv08_P0080F.ver1.0.g461310	DUF642 family
VvCabSauv08_P0080F.ver1.0.g461340	glycoside hydrolase family 1
VvCabSauv08_P0080F.ver1.0.g462150	hypothetical protein EUTSA_v10021794mg
VvCabSauv08_P0080F.ver1.0.g462790	G-type lectin S-receptor-like serine threonine- kinase RLK1
VvCabSauv08_P0080F.ver1.0.g463230	calcium-binding EF hand family
VvCabSauv08_P0081F.ver1.0.g463460	auxin-responsive family
VvCabSauv08_P0081F.ver1.0.g463490	water chloroplastic
VvCabSauv08_P0081F.ver1.0.g463540	Xyloglucan galactosyltransferase KATAMARI1
VvCabSauv08_P0081F.ver1.0.g463590	probable aldo-keto reductase 2
VvCabSauv08_P0081F.ver1.0.g463620	probable aldo-keto reductase 2
VvCabSauv08_P0081F.ver1.0.g463930	chitinase 1
VvCabSauv08_P0082F.ver1.0.g464890	acyl- -binding
VvCabSauv08_P0082F.ver1.0.g465110	S-adenosyl-L-methionine-dependent methyltransferases superfamily
VvCabSauv08_P0082F.ver1.0.g465460	bifunctional nitrilase nitrile hydratase NIT4A
VvCabSauv08_P0082F.ver1.0.g465540	Bifunctional nitrilase nitrile hydratase NIT4A
VvCabSauv08_P0082F.ver1.0.g465710	disease resistance At4g27190-like
VvCabSauv08_P0083F.ver1.0.g465830	histone acetyltransferase of the CBP family 12
VvCabSauv08_P0083F.ver1.0.g465950	hypothetical protein CARUB_v10016328mg
VvCabSauv08_P0083F.ver1.0.g466730	7-dehydrocholesterol reductase
VvCabSauv08_P0084F.ver1.0.g467590	CBL-interacting kinase 2
VvCabSauv08_P0084F.ver1.0.g468300	cinnamoyl- reductase 1-like
VvCabSauv08_P0084F.ver1.0.g468340	Serine Threonine-kinase DDB-G0267514
VvCabSauv08_P0084F.ver1.0.g468810	peptidyl-prolyl cis-trans isomerase family
VvCabSauv08_P0084F.ver1.0.g468830	SMR domain-containing At5g58720 isoform X1
VvCabSauv08_P0084F.ver1.0.g469040	anthranilate synthase alpha subunit chloroplastic-like
VvCabSauv08_P0084F.ver1.0.g469240	ATP-dependent zinc metalloprotease FTSH chloroplastic-like
VvCabSauv08_P0084F.ver1.0.g469270	MYB transcription factor MYB51
VvCabSauv08_P0085F.ver1.0.g469490	stress up-regulated Nod 19
VvCabSauv08_P0085F.ver1.0.g469750	alpha-mannosidase precursor
VvCabSauv08_P0085F.ver1.0.g469900	retinol dehydrogenase 12-like
VvCabSauv08_P0085F.ver1.0.g469930	hypothetical protein CICLE_v10030778mg
VvCabSauv08_P0085F.ver1.0.g470070	bidirectional sugar transporter SWEET14-like
VvCabSauv08_P0085F.ver1.0.g470220	DEK-like isoform X1
VvCabSauv08_P0085F.ver1.0.g470230	60S ribosomal L7a-1-like
VvCabSauv08_P0085F.ver1.0.g470240	SWI SNF complex subunit SWI3A
VvCabSauv08_P0085F.ver1.0.g470320	Heavy metal transport detoxification superfamily
VvCabSauv08_P0085F.ver1.0.g470410	CBS domain-containing CBSCBSPB1-like isoform X2
VvCabSauv08_P0085F.ver1.0.g470860	probable inactive leucine-rich repeat receptor kinase At3g03770
VvCabSauv08_P0085F.ver1.0.g471130	inactive receptor kinase
VvCabSauv08_P0085F.ver1.0.g471410	Aldose 1-epimerase
VvCabSauv08_P0086F.ver1.0.g472080	adenosylhomocysteinase isoform X1
VvCabSauv08_P0086F.ver1.0.g472280	peptide methionine sulfoxide reductase-like
VvCabSauv08_P0086F.ver1.0.g472300	probable pectate lyase 18 precursor
VvCabSauv08_P0086F.ver1.0.g472320	adenosylhomocysteinase isoform X1
VvCabSauv08_P0088F.ver1.0.g473720	stearoyl-[acyl-carrier- ] 9- chloroplastic
VvCabSauv08_P0088F.ver1.0.g473930	class IV chitinase precursor
VvCabSauv08_P0088F.ver1.0.g473990	class IV chitinase precursor
VvCabSauv08_P0088F.ver1.0.g474030	class IV chitinase family
VvCabSauv08_P0088F.ver1.0.g474410	calreticulin 3
VvCabSauv08_P0089F.ver1.0.g475550	ribosome biogenesis regulatory homolog
VvCabSauv08_P0089F.ver1.0.g475890	soluble inorganic pyrophosphatase
VvCabSauv08_P0089F.ver1.0.g476000	inactive purple acid phosphatase
VvCabSauv08_P0089F.ver1.0.g476260	probable methyltransferase PMT13
VvCabSauv08_P0089F.ver1.0.g476510	FASCICLIN-like arabinogalactan 8
VvCabSauv08_P0089F.ver1.0.g476860	cucumber peeling cupredoxin-like
VvCabSauv08_P0089F.ver1.0.g476970	UTP:RNA uridylyltransferase 1-like
VvCabSauv08_P0089F.ver1.0.g477340	LOB domain-containing 18-like
VvCabSauv08_P0092F.ver1.0.g479380	U-box domain-containing 9
VvCabSauv08_P0092F.ver1.0.g479880	peptidyl-prolyl cis-trans isomerase FKBP15-1-like
VvCabSauv08_P0092F.ver1.0.g479900	coatomer alpha subunit-like family
VvCabSauv08_P0092F.ver1.0.g480280	galacturonosyltransferase 8-like
VvCabSauv08_P0093F.ver1.0.g480770	calcium-dependent kinase SK5
VvCabSauv08_P0093F.ver1.0.g481100	plant calmodulin-binding
VvCabSauv08_P0093F.ver1.0.g481560	NAD-dependent aldehyde dehydrogenase family
VvCabSauv08_P0094F.ver1.0.g482480	cationic amino acid transporter 9
VvCabSauv08_P0095F.ver1.0.g483090	Pectin lyase-like superfamily
VvCabSauv08_P0095F.ver1.0.g483250	scarecrow 8
VvCabSauv08_P0095F.ver1.0.g483270	mate efflux family
VvCabSauv08_P0095F.ver1.0.g483340	BAHD acyltransferase DCR-like
VvCabSauv08_P0095F.ver1.0.g483620	cytokinin hydroxylase-like
VvCabSauv08_P0095F.ver1.0.g483690	AMP-dependent synthetase and ligase family
VvCabSauv08_P0095F.ver1.0.g484460	chalcone synthase
VvCabSauv08_P0096F.ver1.0.g485240	transcription factor
VvCabSauv08_P0096F.ver1.0.g485560	ERI1 exoribonuclease 2-like isoform X2
VvCabSauv08_P0097F.ver1.0.g486020	subtilisin-like serine protease
VvCabSauv08_P0098F.ver1.0.g486450	NADH dehydrogenase [ubiquinone] iron-sulfur mitochondrial
VvCabSauv08_P0099F.ver1.0.g487670	aspartyl protease family 1-like
VvCabSauv08_P0099F.ver1.0.g487850	syringolide-induced 14-1-1
VvCabSauv08_P0099F.ver1.0.g487880	24-methylenesterol C-methyltransferase 2
VvCabSauv08_P0099F.ver1.0.g487930	Hop-interacting THI120
VvCabSauv08_P0099F.ver1.0.g488150	enoyl- hydratase peroxisomal
VvCabSauv08_P0099F.ver1.0.g488170	multi-copper oxidase
VvCabSauv08_P0099F.ver1.0.g488640	catalase isozyme 1
VvCabSauv08_P0099F.ver1.0.g488670	plant regulator RWP-RK family
VvCabSauv08_P0099F.ver1.0.g488680	niemann-pick C1
VvCabSauv08_P0099F.ver1.0.g489040	monosaccharide-sensing 2-like
VvCabSauv08_P0099F.ver1.0.g489310	CP12 domain-containing family
VvCabSauv08_P0099F.ver1.0.g489340	calponin homology domain-containing DDB_G0272472
VvCabSauv08_P0099F.ver1.0.g489520	hydroxyproline-rich glyco family
VvCabSauv08_P0099F.ver1.0.g489530	cellulose synthase 6 family
VvCabSauv08_P0100F.ver1.0.g489920	purple acid phosphatase 23 isoform X2
VvCabSauv08_P0100F.ver1.0.g489940	pectate lyase family
VvCabSauv08_P0101F.ver1.0.g490560	cytochrome P450 family 71
VvCabSauv08_P0101F.ver1.0.g490670	aspartyl protease family
VvCabSauv08_P0101F.ver1.0.g490990	Translation initiation factor eIF-2B subunit delta
VvCabSauv08_P0101F.ver1.0.g491400	probable serine threonine- kinase DDB_G0291350
VvCabSauv08_P0101F.ver1.0.g491690	D-aminoacyl-tRNA deacylase
VvCabSauv08_P0103F.ver1.0.g493440	hypothetical protein POPTR_0005s22660g
VvCabSauv08_P0104F.ver1.0.g493920	DUF581 family
VvCabSauv08_P0104F.ver1.0.g494170	3-ketoacyl- synthase 11
VvCabSauv08_P0104F.ver1.0.g494470	ubiquinol-cytochrome c reductase family
VvCabSauv08_P0104F.ver1.0.g494480	uncharacterized LOC8278573 precursor
VvCabSauv08_P0104F.ver1.0.g494600	acyl- thioesterase 2-like
VvCabSauv08_P0104F.ver1.0.g494720	cellulose synthase A catalytic subunit 1
VvCabSauv08_P0104F.ver1.0.g495270	transcriptional regulator
VvCabSauv08_P0104F.ver1.0.g495550	probable receptor kinase At1g80640
VvCabSauv08_P0107F.ver1.0.g497180	Ras-related RABA1f
VvCabSauv08_P0107F.ver1.0.g497640	phosphoenolpyruvate carboxylase 2
VvCabSauv08_P0107F.ver1.0.g498330	peroxisomal small heat shock
VvCabSauv08_P0108F.ver1.0.g498960	cytochrome P450 family
VvCabSauv08_P0110F.ver1.0.g499340	long-chain-alcohol oxidase FAO4A-like
VvCabSauv08_P0110F.ver1.0.g499690	homeobox Hox-A3-like
VvCabSauv08_P0110F.ver1.0.g499760	LRR receptor-like serine threonine- kinase FEI 2 isoform X1
VvCabSauv08_P0111F.ver1.0.g500120	exocyst complex component EXO70A1-like
VvCabSauv08_P0111F.ver1.0.g500260	Ribosomal S17 family
VvCabSauv08_P0113F.ver1.0.g501170	40S ribosomal S18
VvCabSauv08_P0113F.ver1.0.g501230	survival -like phosphatase nucleotidase
VvCabSauv08_P0113F.ver1.0.g501380	Haloacid dehalogenase-like hydrolase (HAD) superfamily
VvCabSauv08_P0113F.ver1.0.g501660	glyco membrane precursor GPI-anchored
VvCabSauv08_P0113F.ver1.0.g501870	Heavy metal transport detoxification superfamily
VvCabSauv08_P0113F.ver1.0.g502290	peptide methionine sulfoxide reductase B5-like
VvCabSauv08_P0114F.ver1.0.g502810	Fumarylacetoacetate (FAA) hydrolase family
VvCabSauv08_P0114F.ver1.0.g502860	Epoxide hydrolase 2
VvCabSauv08_P0114F.ver1.0.g503250	major allergen Mal d 1
VvCabSauv08_P0114F.ver1.0.g503310	COBRA 7 precursor
VvCabSauv08_P0114F.ver1.0.g503460	3-oxo-delta(4,5)-steroid 5-beta-reductase
VvCabSauv08_P0114F.ver1.0.g503860	ATP-citrate synthase beta chain 1
VvCabSauv08_P0115F.ver1.0.g505100	LOB domain-containing 18-like
VvCabSauv08_P0116F.ver1.0.g506230	ATP synthase subunit mitochondrial-like
VvCabSauv08_P0116F.ver1.0.g506640	protease inhibitor seed storage lipid transfer family
VvCabSauv08_P0116F.ver1.0.g507310	hypothetical protein CICLE_v10022208mg
VvCabSauv08_P0117F.ver1.0.g508190	Rho GTPase-activating gacQ
VvCabSauv08_P0118F.ver1.0.g508570	glutelin type-A 2-like
VvCabSauv08_P0118F.ver1.0.g508690	senescence associated gene 18
VvCabSauv08_P0118F.ver1.0.g509340	P-loop nucleoside triphosphate hydrolase superfamily
VvCabSauv08_P0118F.ver1.0.g509420	disease resistance RPP13 1
VvCabSauv08_P0119F.ver1.0.g510090	filamentous hemagglutinin transporter
VvCabSauv08_P0119F.ver1.0.g510120	LRR receptor-like serine threonine- kinase
VvCabSauv08_P0121F.ver1.0.g510630	CBS domain-containing mitochondrial
VvCabSauv08_P0122F.ver1.0.g511210	UDP-glucosyltransferase family
VvCabSauv08_P0122F.ver1.0.g511350	monocopper oxidase SKU5
VvCabSauv08_P0122F.ver1.0.g511640	lipase class 3 family
VvCabSauv08_P0122F.ver1.0.g511830	U-box domain-containing 9
VvCabSauv08_P0122F.ver1.0.g511910	oxidoreductase family
VvCabSauv08_P0122F.ver1.0.g511980	NBS-LRR resistance gene ARGH30
VvCabSauv08_P0123F.ver1.0.g512080	hypothetical protein L484_018601
VvCabSauv08_P0123F.ver1.0.g512510	ANTAGONIST OF LIKE HETEROCHROMATIN PROTEIN 1-like
VvCabSauv08_P0123F.ver1.0.g513250	3 -5 exonuclease domain-containing family
VvCabSauv08_P0123F.ver1.0.g513270	ENTH VHS family
VvCabSauv08_P0124F.ver1.0.g514130	hypothetical protein PRUPE_ppa021750mg, partial
VvCabSauv08_P0125F.ver1.0.g514470	Poly(A) RNA polymerase cid14
VvCabSauv08_P0125F.ver1.0.g514530	cyclic nucleotide-gated ion channel 1-like isoform X1
VvCabSauv08_P0125F.ver1.0.g514980	probable LRR receptor-like serine threonine- kinase At4g36180
VvCabSauv08_P0125F.ver1.0.g515530	ABC transporter family
VvCabSauv08_P0125F.ver1.0.g515540	UDP-glycosyltransferase 88A1
VvCabSauv08_P0125F.ver1.0.g515590	hypothetical protein PHAVU_004G040800g
VvCabSauv08_P0126F.ver1.0.g516130	Serine hydroxymethyltransferase family
VvCabSauv08_P0126F.ver1.0.g516610	tubulin alpha chain-like
VvCabSauv08_P0126F.ver1.0.g516870	thioredoxin chloroplastic isoform X2
VvCabSauv08_P0126F.ver1.0.g517050	galactomannan galactosyltransferase 1-like
VvCabSauv08_P0126F.ver1.0.g517300	60S ribosomal L26-1
VvCabSauv08_P0126F.ver1.0.g517370	Formin 6
VvCabSauv08_P0126F.ver1.0.g517660	Subtilisin-like protease
VvCabSauv08_P0128F.ver1.0.g518410	glutamine synthetase cytosolic isozyme 1
VvCabSauv08_P0130F.ver1.0.g520000	luminal-binding 5 precursor
VvCabSauv08_P0130F.ver1.0.g520360	homeobox leucine zipper family
VvCabSauv08_P0130F.ver1.0.g520660	TRANSPARENT TESTA GLABRA 1-like
VvCabSauv08_P0130F.ver1.0.g520740	Heavy metal transport detoxification superfamily
VvCabSauv08_P0130F.ver1.0.g520800	L-type lectin-domain containing receptor kinase
VvCabSauv08_P0130F.ver1.0.g520830	MFS transporter
VvCabSauv08_P0130F.ver1.0.g520950	ABC transporter B family member 19
VvCabSauv08_P0132F.ver1.0.g522250	cleavage stimulation factor subunit 77
VvCabSauv08_P0133F.ver1.0.g522670	O-acetyltransferase family
VvCabSauv08_P0133F.ver1.0.g522790	cold regulated 314 thylakoid membrane 2
VvCabSauv08_P0133F.ver1.0.g522840	MEI2-like 2
VvCabSauv08_P0133F.ver1.0.g522920	hypothetical protein CICLE_v10017480mg
VvCabSauv08_P0137F.ver1.0.g525040	glycosyltransferase 2 family
VvCabSauv08_P0137F.ver1.0.g525070	RALF-LIKE 23 family
VvCabSauv08_P0137F.ver1.0.g525400	translationally-controlled tumor homolog
VvCabSauv08_P0137F.ver1.0.g525480	enolase-phosphatase E1
VvCabSauv08_P0137F.ver1.0.g525880	S-adenosylmethionine synthase 2
VvCabSauv08_P0137F.ver1.0.g525890	methyltransferase 13 isoform X1
VvCabSauv08_P0137F.ver1.0.g525950	ARM repeat superfamily
VvCabSauv08_P0137F.ver1.0.g526070	boron transporter 1-like
VvCabSauv08_P0140F.ver1.0.g527520	salt stress response antifungal domain
VvCabSauv08_P0140F.ver1.0.g527610	eukaryotic translation initiation factor
VvCabSauv08_P0140F.ver1.0.g527820	50S ribosomal L28
VvCabSauv08_P0140F.ver1.0.g527910	Long-chain-alcohol oxidase FAO2
VvCabSauv08_P0142F.ver1.0.g528430	NBS-LRR resistance gene ARGH30
VvCabSauv08_P0142F.ver1.0.g528500	disease resistance RPP13 1
VvCabSauv08_P0142F.ver1.0.g528570	hypothetical protein POPTR_0005s01170g, partial
VvCabSauv08_P0142F.ver1.0.g529190	50S ribosomal chloroplastic
VvCabSauv08_P0142F.ver1.0.g529490	DUF642 family
VvCabSauv08_P0144F.ver1.0.g530400	ethylene-responsive transcription factor ERF003-like
VvCabSauv08_P0145F.ver1.0.g531070	glutamyl-tRNA(Gln) amidotransferase subunit A
VvCabSauv08_P0146F.ver1.0.g532000	WVD2-like 2
VvCabSauv08_P0148F.ver1.0.g532900	PHD finger family
VvCabSauv08_P0148F.ver1.0.g533400	DNA polymerase delta subunit 4
VvCabSauv08_P0148F.ver1.0.g533410	probable folate-biopterin transporter 7
VvCabSauv08_P0149F.ver1.0.g533880	glutathione S-transferase
VvCabSauv08_P0150F.ver1.0.g533940	probable methylenetetrahydrofolate reductase
VvCabSauv08_P0151F.ver1.0.g534360	acid beta-fructofuranosidase-like
VvCabSauv08_P0151F.ver1.0.g534380	BAG family molecular chaperone regulator 7
VvCabSauv08_P0152F.ver1.0.g535070	dof zinc finger -like
VvCabSauv08_P0153F.ver1.0.g536300	cytochrome P450 71A1-like
VvCabSauv08_P0153F.ver1.0.g536450	DUF1677 family (DUF1677)
VvCabSauv08_P0153F.ver1.0.g537000	pectinesterase family
VvCabSauv08_P0153F.ver1.0.g537120	ATPase plasma membrane-type
VvCabSauv08_P0156F.ver1.0.g538680	leucine-rich repeat transmembrane kinase
VvCabSauv08_P0157F.ver1.0.g539030	glutamyl-tRNA (Gln) amidotransferase subunit A (DUF620)
VvCabSauv08_P0157F.ver1.0.g539040	arabinogalactan 18
VvCabSauv08_P0157F.ver1.0.g539240	peroxisomal membrane 22 kDa (Mpv17 PMP22) family
VvCabSauv08_P0157F.ver1.0.g539360	phototropic-responsive NPH3 family
VvCabSauv08_P0157F.ver1.0.g539380	hypothetical protein ARALYDRAFT_496153
VvCabSauv08_P0157F.ver1.0.g539540	DNA RNA polymerases superfamily
VvCabSauv08_P0157F.ver1.0.g539690	nucleobase-ascorbate transporter 6-like
VvCabSauv08_P0160F.ver1.0.g541280	ABC transporter C family member 15
VvCabSauv08_P0161F.ver1.0.g541570	ninja-family AFP3-like
VvCabSauv08_P0161F.ver1.0.g542230	nuclear factor kappa-B-binding
VvCabSauv08_P0161F.ver1.0.g542340	probable alpha-mannosidase At5g13980 isoform X1
VvCabSauv08_P0161F.ver1.0.g542550	GEM 5
VvCabSauv08_P0162F.ver1.0.g543220	eukaryotic translation initiation factor 4G
VvCabSauv08_P0163F.ver1.0.g543450	PHOSPHATE STARVATION RESPONSE 3 isoform X1
VvCabSauv08_P0164F.ver1.0.g543990	mobidb-lite (MOBIDB_LITE), SIGNAL_PEPTIDE_H_REGION (PHOBIUS), SIGNAL_PEPTIDE (PHOBIUS), SIGNAL_PEPTIDE_N_REGION (PHOBIUS), SIGNAL_PEPTIDE_C_REGION (PHOBIUS), NON_CYTOPLASMIC_DOMAIN (PHOBIUS)
VvCabSauv08_P0169F.ver1.0.g546520	GEM 5
VvCabSauv08_P0169F.ver1.0.g547260	Peptidase family M48 family
VvCabSauv08_P0169F.ver1.0.g547330	kelch repeat-containing F-box family
VvCabSauv08_P0169F.ver1.0.g547530	LRR receptor-like serine threonine- kinase GSO1
VvCabSauv08_P0171F.ver1.0.g548380	uncharacterized protein LOC100798042
VvCabSauv08_P0171F.ver1.0.g548400	RNI superfamily
VvCabSauv08_P0171F.ver1.0.g548490	galactosyltransferase family
VvCabSauv08_P0171F.ver1.0.g548500	CASP 2D1
VvCabSauv08_P0171F.ver1.0.g548530	DNA-binding bromodomain
VvCabSauv08_P0171F.ver1.0.g548670	Aspartic ase
VvCabSauv08_P0171F.ver1.0.g548690	SWAP (suppressor-of-white-APricot) surp domain
VvCabSauv08_P0171F.ver1.0.g548980	EH domain-containing 1
VvCabSauv08_P0171F.ver1.0.g549240	glycine-rich isoform 2 precursor
VvCabSauv08_P0171F.ver1.0.g549310	Lipid transfer
VvCabSauv08_P0175F.ver1.0.g551270	TCP family transcription factor
VvCabSauv08_P0176F.ver1.0.g551710	calcium permeable stress-gated cation channel 1-like isoform X1
VvCabSauv08_P0177F.ver1.0.g551810	beta- soluble isoenzyme I-like
VvCabSauv08_P0177F.ver1.0.g551830	BAG family molecular chaperone regulator 7
VvCabSauv08_P0181F.ver1.0.g553670	copper-transporting ATPase RAN1-like
VvCabSauv08_P0183F.ver1.0.g554280	BRI1 suppressor 1 (BSU1)-like 3
VvCabSauv08_P0183F.ver1.0.g554330	E3 ubiquitin- ligase PUB23-like
VvCabSauv08_P0186F.ver1.0.g555410	plasma membrane fusion
VvCabSauv08_P0186F.ver1.0.g555570	Heparanase 3
VvCabSauv08_P0186F.ver1.0.g555600	oxidoreductase family
VvCabSauv08_P0186F.ver1.0.g555630	pyrophosphate-energized vacuolar membrane proton pump-like
VvCabSauv08_P0187F.ver1.0.g556070	NBR1 homolog
VvCabSauv08_P0187F.ver1.0.g556100	phloem specific
VvCabSauv08_P0187F.ver1.0.g556170	probable serine threonine- kinase WNK3 isoform X1
VvCabSauv08_P0188F.ver1.0.g556530	NAD(P)-binding Rossmann-fold superfamily
VvCabSauv08_P0188F.ver1.0.g556540	short-chain dehydrogenase reductase family
VvCabSauv08_P0188F.ver1.0.g556550	NAD(P)-binding Rossmann-fold superfamily
VvCabSauv08_P0188F.ver1.0.g556850	DNA-binding family
VvCabSauv08_P0188F.ver1.0.g557080	riboflavin biosynthesis chloroplastic-like
VvCabSauv08_P0188F.ver1.0.g557150	rRNA-processing FCF1 homolog
VvCabSauv08_P0194F.ver1.0.g559490	G-type lectin S-receptor-like serine threonine- kinase CES101
VvCabSauv08_P0195F.ver1.0.g560270	E3 ubiquitin- ligase
VvCabSauv08_P0196F.ver1.0.g560340	copper-transporting ATPase RAN1-like
VvCabSauv08_P0196F.ver1.0.g560650	exostosin family
VvCabSauv08_P0197F.ver1.0.g560920	probable xyloglucan endotransglucosylase hydrolase 23
VvCabSauv08_P0197F.ver1.0.g560960	xyloglucan endotransglucosylase hydrolase family
VvCabSauv08_P0197F.ver1.0.g561300	xylose isomerase isoform X1
VvCabSauv08_P0198F.ver1.0.g561930	Aspartate aminotransferase
VvCabSauv08_P0200F.ver1.0.g562760	eukaryotic translation initiation factor 4E-1-like
VvCabSauv08_P0201F.ver1.0.g563590	cysteine-rich receptor kinase 10
VvCabSauv08_P0203F.ver1.0.g564700	GDSL esterase lipase APG-like
VvCabSauv08_P0203F.ver1.0.g564890	nuclear poly(A) polymerase 4-like
VvCabSauv08_P0206F.ver1.0.g565970	DETOXIFICATION 16-like
VvCabSauv08_P0206F.ver1.0.g566080	guanine nucleotide-binding subunit beta
VvCabSauv08_P0206F.ver1.0.g566360	S-adenosyl-L-methionine-dependent methyltransferases superfamily
VvCabSauv08_P0207F.ver1.0.g566550	uncharacterized protein LOC109790590, partial
VvCabSauv08_P0210F.ver1.0.g567770	FASCICLIN-like arabinogalactan 17 precursor
VvCabSauv08_P0210F.ver1.0.g567780	disease resistance RGA4 isoform X1
VvCabSauv08_P0213F.ver1.0.g568420	hypothetical protein PRUPE_ppa012852mg
VvCabSauv08_P0214F.ver1.0.g568560	kinase TMKL1
VvCabSauv08_P0215F.ver1.0.g569310	V-type proton ATPase catalytic subunit A
VvCabSauv08_P0216F.ver1.0.g569500	ankyrin repeat SKIP35-like
VvCabSauv08_P0219F.ver1.0.g570630	cysteine-rich RECEPTOR-like kinase
VvCabSauv08_P0220F.ver1.0.g571390	hypothetical protein PRUPE_ppa015473mg, partial
VvCabSauv08_P0220F.ver1.0.g571440	transcription factor IBH1-like
VvCabSauv08_P0220F.ver1.0.g571460	ECERIFERUM 3-like
VvCabSauv08_P0221F.ver1.0.g571570	geraniol 8-hydroxylase-like
VvCabSauv08_P0224F.ver1.0.g572380	Serine threonine- kinase
VvCabSauv08_P0224F.ver1.0.g572500	xyloglucan endo-1 family
VvCabSauv08_P0224F.ver1.0.g572520	xyloglucan endotransglucosylase hydrolase family
VvCabSauv08_P0224F.ver1.0.g572550	probable xyloglucan endotransglucosylase hydrolase 23
VvCabSauv08_P0224F.ver1.0.g572620	4-coumarate-- ligase 1
VvCabSauv08_P0224F.ver1.0.g572790	P-loop containing nucleoside triphosphate hydrolases superfamily
VvCabSauv08_P0225F.ver1.0.g573200	DUF688 family
VvCabSauv08_P0225F.ver1.0.g573220	disulfide isomerase-like 5-2
VvCabSauv08_P0226F.ver1.0.g573520	regulatory particle triple-A ATPase
VvCabSauv08_P0231F.ver1.0.g574630	peroxisomal membrane 22 kDa (Mpv17 PMP22) family
VvCabSauv08_P0231F.ver1.0.g574780	arabinogalactan 18
VvCabSauv08_P0235F.ver1.0.g575600	hydroxyacylglutathione hydrolase
VvCabSauv08_P0237F.ver1.0.g575880	101 kDa heat shock
VvCabSauv08_P0238F.ver1.0.g576130	60S ribosomal L26-1-like
VvCabSauv08_P0242F.ver1.0.g577090	dnaJ homolog
VvCabSauv08_P0243F.ver1.0.g577320	UTP--glucose-1-phosphate uridylyltransferase
VvCabSauv08_P0246F.ver1.0.g578070	probable potassium transporter 13
VvCabSauv08_P0252F.ver1.0.g579510	hypothetical protein PRUPE_ppa008208mg
VvCabSauv08_P0252F.ver1.0.g579680	nitrogen regulatory P-II
VvCabSauv08_P0253F.ver1.0.g580570	TMV resistance N
VvCabSauv08_P0257F.ver1.0.g581080	elongation factor 1-beta 1
VvCabSauv08_P0257F.ver1.0.g581380	Tubulin beta-1 chain
VvCabSauv08_P0259F.ver1.0.g581640	pumilio homolog chloroplastic-like
VvCabSauv08_P0264F.ver1.0.g583130	chaperone dnaJ chloroplastic-like
VvCabSauv08_P0264F.ver1.0.g583200	kinase family
VvCabSauv08_P0268F.ver1.0.g583820	BEL1-like homeodomain 1
VvCabSauv08_P0271F.ver1.0.g584430	Pantoate--beta-alanine ligase
VvCabSauv08_P0272F.ver1.0.g584680	glutathione S-transferase
VvCabSauv08_P0276F.ver1.0.g585270	Inactive beta-amylase 9
VvCabSauv08_P0276F.ver1.0.g585330	LOW QUALITY PROTEIN: uncharacterized protein LOC109842496
VvCabSauv08_P0276F.ver1.0.g585360	Bifunctional 3-dehydroquinate dehydratase shikimate dehydrogenase
VvCabSauv08_P0276F.ver1.0.g585610	pyruvate orthophosphate dikinase
VvCabSauv08_P0281F.ver1.0.g586540	cathepsin B-like protease family
VvCabSauv08_P0283F.ver1.0.g587120	nascent polypeptide-associated complex subunit alpha 1
VvCabSauv08_P0286F.ver1.0.g587450	plant invertase pectin methylesterase inhibitor
VvCabSauv08_P0288F.ver1.0.g587970	LRR receptor-like kinase family
VvCabSauv08_P0288F.ver1.0.g588220	P-loop nucleoside triphosphate hydrolase superfamily
VvCabSauv08_P0289F.ver1.0.g588350	glutathione transferase GST 23-like
VvCabSauv08_P0295F.ver1.0.g589350	ripening-related family
VvCabSauv08_P0295F.ver1.0.g589400	plant invertase pectin methylesterase inhibitor
VvCabSauv08_P0299F.ver1.0.g590240	potassium channel SKOR-like
VvCabSauv08_P0303F.ver1.0.g591250	succinic semialdehyde dehydrogenase isoform a
VvCabSauv08_P0304F.ver1.0.g591600	farnesyl pyrophosphate synthase 1
VvCabSauv08_P0304F.ver1.0.g591660	GBF-interacting 1-like isoform X2
VvCabSauv08_P0310F.ver1.0.g592820	Serine threonine- kinase Nek5
VvCabSauv08_P0310F.ver1.0.g592870	beta-D-glucan exohydrolase family
VvCabSauv08_P0319F.ver1.0.g594250	iron regulated 1
VvCabSauv08_P0327F.ver1.0.g595670	Long chain acyl- synthetase 2
VvCabSauv08_P0327F.ver1.0.g595680	cold-regulated 413 plasma membrane 2-like
VvCabSauv08_P0327F.ver1.0.g595750	EXTRA-LARGE G-
VvCabSauv08_P0327F.ver1.0.g595880	cytochrome P450 82C4-like
VvCabSauv08_P0328F.ver1.0.g595950	transparent testa
VvCabSauv08_P0330F.ver1.0.g596440	B-cell receptor-associated
VvCabSauv08_P0330F.ver1.0.g596490	L-ascorbate oxidase homolog
VvCabSauv08_P0331F.ver1.0.g596530	WEB family chloroplastic-like
VvCabSauv08_P0334F.ver1.0.g596970	HLH DNA-binding domain superfamily
VvCabSauv08_P0338F.ver1.0.g597720	peptidyl-prolyl cis-trans isomerase family
VvCabSauv08_P0338F.ver1.0.g597760	amidase family
VvCabSauv08_P0342F.ver1.0.g598310	WEB family chloroplastic-like
VvCabSauv08_P0345F.ver1.0.g598630	galacturonosyltransferase 8-like
VvCabSauv08_P0358F.ver1.0.g600370	zinc finger family
VvCabSauv08_P0370F.ver1.0.g601920	O-acyltransferase WSD1
VvCabSauv08_P0372F.ver1.0.g602270	Aminotransferase- plant mobile domain family
VvCabSauv08_P0372F.ver1.0.g602280	CBL-interacting serine threonine- kinase 6-like
VvCabSauv08_P0374F.ver1.0.g602400	Cytochrome P450 83A1 family
VvCabSauv08_P0376F.ver1.0.g602540	60S ribosomal L7-4
VvCabSauv08_P0377F.ver1.0.g602770	hypothetical protein PRUPE_ppb015435mg, partial
VvCabSauv08_P0377F.ver1.0.g602780	neurofilament heavy
VvCabSauv08_P0380F.ver1.0.g603170	NBR1 homolog
VvCabSauv08_P0391F.ver1.0.g603900	elongation factor 1-beta
VvCabSauv08_P0393F.ver1.0.g604510	transparent testa
VvCabSauv08_P0398F.ver1.0.g604820	Inactive beta-amylase 9
VvCabSauv08_P0398F.ver1.0.g604880	double-stranded RNA-binding 2-like
VvCabSauv08_P0408F.ver1.0.g605970	nuclear transport factor 2-like
VvCabSauv08_P0408F.ver1.0.g606000	thiazole biosynthetic enzyme
VvCabSauv08_P0408F.ver1.0.g606030	myb transcription factor
VvCabSauv08_P0411F.ver1.0.g606550	ferritin- chloroplastic
VvCabSauv08_P0419F.ver1.0.g607210	hypothetical protein CICLE_v10014397mg
VvCabSauv08_P0420F.ver1.0.g607440	copper transport CCH-like
VvCabSauv08_P0421F.ver1.0.g607560	hypothetical protein PRUPE_ppa016504mg, partial
VvCabSauv08_P0422F.ver1.0.g607680	stress-response A B barrel domain-containing HS1-like
VvCabSauv08_P0434F.ver1.0.g608870	mobidb-lite (MOBIDB_LITE), SIGNAL_PEPTIDE_H_REGION (PHOBIUS), NON_CYTOPLASMIC_DOMAIN (PHOBIUS), SIGNAL_PEPTIDE_C_REGION (PHOBIUS), SIGNAL_PEPTIDE (PHOBIUS), SIGNAL_PEPTIDE_N_REGION (PHOBIUS), SignalP-noTM (SIGNALP_EUK)
VvCabSauv08_P0439F.ver1.0.g609380	disease resistance RPP13 1
VvCabSauv08_P0440F.ver1.0.g609460	L-ascorbate oxidase-like
VvCabSauv08_P0451F.ver1.0.g610320	ferritin- chloroplastic
VvCabSauv08_P0467F.ver1.0.g611800	60S ribosomal L5
VvCabSauv08_P0467F.ver1.0.g611890	Small nuclear ribonucleo family
VvCabSauv08_P0468F.ver1.0.g611990	transcription factor Pur-alpha 1-like
VvCabSauv08_P0472F.ver1.0.g612260	peptidyl-tRNA hydrolase II (PTH2) family
VvCabSauv08_P0476F.ver1.0.g612620	purple acid phosphatase
VvCabSauv08_P0480F.ver1.0.g612800	hypothetical protein PRUPE_ppa012214mg
VvCabSauv08_P0495F.ver1.0.g614020	hypothetical protein L484_003332
VvCabSauv08_P0503F.ver1.0.g614710	F-box LRR-repeat 15-like isoform X2
VvCabSauv08_P0504F.ver1.0.g614800	cycloartenol synthase
VvCabSauv08_P0538F.ver1.0.g616240	epsin N-terminal homology domain-containing family
VvCabSauv08_P0567F.ver1.0.g617320	mobidb-lite (MOBIDB_LITE), mobidb-lite (MOBIDB_LITE)
VvCabSauv08_P0630F.ver1.0.g619610	BRCT domain DNA repair
VvCabSauv08_P0662F.ver1.0.g620560	tubulin alpha-3 chain

## Sheet: ap3
Additional file 5. Common genes identified between BOD and RNO from transcriptomics approach 2 (ap2 tab) and approach 3 (ap3 tab). Additional tabs subtract from the respecitive list common DEGs with approach 1 (-ap1). topGO tabs are gene enrichment analyses of each of their respective tabs.
NAME	color	Description
VvCabSauv08_H0000F_009.ver1.0.g000220	pink	F-box kelch-repeat plant
VvCabSauv08_H0000F_009.ver1.0.g000270	blue	trichome birefringence-like 2
VvCabSauv08_H0000F_009.ver1.0.g000340	blue	2-phytyl-1,4-beta-naphthoquinone chloroplastic
VvCabSauv08_H0000F_009.ver1.0.g000360	blue	Cysteine-rich receptor kinase 3
VvCabSauv08_H0000F_017.ver1.0.g000370	blue	SPIRAL1-like 1
VvCabSauv08_H0000F_018.ver1.0.g000410	blue	b-keto acyl reductase family
VvCabSauv08_H0000F_018.ver1.0.g000550	blue	XRI1-like isoform X1
VvCabSauv08_H0000F_018.ver1.0.g000580	blue	probable potassium transporter 17
VvCabSauv08_H0000F_018.ver1.0.g000590	blue	sodium hydrogen exchanger 8
VvCabSauv08_H0000F_021.ver1.0.g000780	blue	CASP 4D1
VvCabSauv08_H0000F_021.ver1.0.g000810	blue	BASIC PENTACYSTEINE2-like
VvCabSauv08_H0000F_021.ver1.0.g000860	blue	65-kDa microtubule-associated 6-like
VvCabSauv08_H0000F_021.ver1.0.g000870	blue	cyclin-J18 isoform X1
VvCabSauv08_H0000F_021.ver1.0.g000910	pink	Purple acid phosphatase 3
VvCabSauv08_H0000F_021.ver1.0.g001050	salmon	hypothetical protein PRUPE_ppa021750mg, partial
VvCabSauv08_H0000F_021.ver1.0.g001060	salmon	Retrovirus-related Pol poly from transposon TNT 1-94
VvCabSauv08_H0000F_021.ver1.0.g001070	cyan	THO complex subunit 2
VvCabSauv08_H0000F_021.ver1.0.g001100	greenyellow	pollen defective IN guidance
VvCabSauv08_H0000F_021.ver1.0.g001260	blue	semialdehyde dehydrogenase family
VvCabSauv08_H0000F_021.ver1.0.g001300	midnightblue	adagio 3
VvCabSauv08_H0000F_021.ver1.0.g001510	greenyellow	hypothetical protein PRUPE_ppa019714mg, partial
VvCabSauv08_H0000F_021.ver1.0.g001550	salmon	mediator of RNA polymerase II transcription subunit 23
VvCabSauv08_H0000F_021.ver1.0.g001590	pink	hypothetical protein PRUPE_ppa015871mg, partial
VvCabSauv08_H0000F_021.ver1.0.g001600	blue	glucan endo-1,3-beta-glucosidase 3-like isoform X3
VvCabSauv08_H0000F_021.ver1.0.g001630	blue	cell number regulator 2-like
VvCabSauv08_H0000F_021.ver1.0.g001690	greenyellow	actin-related 2 3 complex subunit 2A
VvCabSauv08_H0000F_021.ver1.0.g001710	pink	pectinesterase pectinesterase inhibitor 6
VvCabSauv08_H0000F_021.ver1.0.g001810	blue	p21-carboxy-terminal region-binding
VvCabSauv08_H0000F_021.ver1.0.g001890	blue	MLP 28
VvCabSauv08_H0000F_021.ver1.0.g002120	blue	hypothetical protein PRUPE_ppa013429mg
VvCabSauv08_H0000F_021.ver1.0.g002160	blue	WVD2-like 7 isoform X1
VvCabSauv08_H0000F_021.ver1.0.g002270	blue	U-box domain-containing 11-like
VvCabSauv08_H0000F_021.ver1.0.g002330	blue	fasciclin-like arabinogalactan
VvCabSauv08_H0000F_021.ver1.0.g002350	greenyellow	glycosyltransferase family 14 family
VvCabSauv08_H0000F_024.ver1.0.g002410	blue	probable NAP1
VvCabSauv08_H0000F_025.ver1.0.g002430	pink	hydroxyisourate hydrolase family
VvCabSauv08_H0000F_025.ver1.0.g002450	blue	alpha-1,4 glucan phosphorylase L chloroplastic amyloplastic
VvCabSauv08_H0000F_025.ver1.0.g002460	blue	probable WRKY transcription factor 57
VvCabSauv08_H0000F_025.ver1.0.g002500	blue	UDP-glucose 6-dehydrogenase
VvCabSauv08_H0000F_025.ver1.0.g002510	blue	40S ribosomal S19-like
VvCabSauv08_H0000F_025.ver1.0.g002570	blue	14-3-3 GF14 iota
VvCabSauv08_H0000F_025.ver1.0.g002590	blue	chloroplast import receptor p36 family
VvCabSauv08_H0000F_025.ver1.0.g002680	salmon	pentatricopeptide repeat-containing At1g69290-like
VvCabSauv08_H0000F_025.ver1.0.g002780	blue	SPIRAL1-like 1
VvCabSauv08_H0000F_025.ver1.0.g002820	salmon	hypothetical protein PRUPE_ppa019854mg
VvCabSauv08_H0000F_025.ver1.0.g002830	blue	DUF150 family
VvCabSauv08_H0000F_025.ver1.0.g002910	greenyellow	Alpha-1,4-glucan- synthase [UDP-forming] 2
VvCabSauv08_H0000F_025.ver1.0.g002920	greenyellow	DNA binding
VvCabSauv08_H0000F_025.ver1.0.g002950	blue	MADS-box CMB1-like
VvCabSauv08_H0000F_028.ver1.0.g003090	blue	alpha-xylosidase family
VvCabSauv08_H0000F_028.ver1.0.g003100	blue	nim1-interacting 2
VvCabSauv08_H0000F_028.ver1.0.g003160	greenyellow	dihydrolipoyllysine-residue acetyltransferase component 4 of pyruvate dehydrogenase chloroplastic-like
VvCabSauv08_H0000F_028.ver1.0.g003220	blue	hypothetical protein L484_007849
VvCabSauv08_H0000F_028.ver1.0.g003260	greenyellow	aluminum activated malate transporter family
VvCabSauv08_H0000F_028.ver1.0.g003320	blue	CTL DDB_G0274487 isoform X2
VvCabSauv08_H0000F_028.ver1.0.g003460	blue	methionine aminopeptidase chloroplastic
VvCabSauv08_H0000F_028.ver1.0.g003490	blue	leucine-rich repeat receptor-like serine threonine- kinase
VvCabSauv08_H0000F_028.ver1.0.g003550	blue	mobidb-lite (MOBIDB_LITE)
VvCabSauv08_H0000F_028.ver1.0.g003560	blue	NAC transcription factor
VvCabSauv08_H0000F_028.ver1.0.g003670	midnightblue	coiled-coil domain-containing 130-like
VvCabSauv08_H0000F_028.ver1.0.g003680	pink	clavata3 esr-related 12 family
VvCabSauv08_H0000F_028.ver1.0.g003790	salmon	nuclear matrix constituent
VvCabSauv08_H0000F_028.ver1.0.g003830	salmon	zinc finger CCHC domain-containing 8-like isoform X1
VvCabSauv08_H0000F_028.ver1.0.g003880	blue	hypothetical protein CICLE_v10033278mg
VvCabSauv08_H0000F_028.ver1.0.g003960	pink	isoprenylcysteine alpha-carbonyl methylesterase ICME
VvCabSauv08_H0000F_028.ver1.0.g004120	blue	zinc C3HC4 type (RING finger)
VvCabSauv08_H0000F_028.ver1.0.g004200	midnightblue	hypothetical protein POPTR_0008s10910g
VvCabSauv08_H0000F_028.ver1.0.g004230	midnightblue	alanine--tRNA ligase
VvCabSauv08_H0000F_028.ver1.0.g004300	greenyellow	RNA recognition motif
VvCabSauv08_H0000F_028.ver1.0.g004320	salmon	sacsin isoform X2
VvCabSauv08_H0000F_028.ver1.0.g004430	greenyellow	cytochrome P450 family
VvCabSauv08_H0000F_028.ver1.0.g004450	blue	serine carboxypeptidase-like 35
VvCabSauv08_H0000F_028.ver1.0.g004470	blue	serine carboxypeptidase-like 35
VvCabSauv08_H0000F_028.ver1.0.g004570	blue	Glutathione S-transferase family
VvCabSauv08_H0000F_028.ver1.0.g004590	pink	cytochrome C oxidase biogenesis Cmc1
VvCabSauv08_H0000F_028.ver1.0.g004610	blue	centromere-associated E isoform X1
VvCabSauv08_H0000F_028.ver1.0.g004620	blue	cytochrome chloroplastic
VvCabSauv08_H0000F_028.ver1.0.g004660	blue	inositol monophosphatase family
VvCabSauv08_H0000F_028.ver1.0.g004690	pink	PHLOEM PROTEIN 2-LIKE A9-like
VvCabSauv08_H0000F_028.ver1.0.g004770	greenyellow	bromodomain associated
VvCabSauv08_H0000F_028.ver1.0.g004790	greenyellow	peptidyl-prolyl cis-trans isomerase FKBP17- chloroplastic
VvCabSauv08_H0000F_028.ver1.0.g004800	blue	vacuolar sorting-associated 52 A isoform X1
VvCabSauv08_H0000F_028.ver1.0.g004820	salmon	Retrovirus-related Pol poly from transposon TNT 1-94
VvCabSauv08_H0000F_028.ver1.0.g004830	blue	vacuolar sorting-associated 52 A isoform X1
VvCabSauv08_H0000F_028.ver1.0.g004840	blue	probable NAP1
VvCabSauv08_H0000F_028.ver1.0.g004850	cyan	chloroplastic mitochondrial
VvCabSauv08_H0000F_028.ver1.0.g005010	cyan	CHROMATIN REMODELING 4
VvCabSauv08_H0000F_028.ver1.0.g005020	blue	FRS (FAR1 Related Sequences) transcription factor family
VvCabSauv08_H0000F_028.ver1.0.g005030	blue	AICARFT IMPCHase bienzyme family
VvCabSauv08_H0000F_028.ver1.0.g005040	greenyellow	50S ribosomal L7 L12
VvCabSauv08_H0000F_028.ver1.0.g005110	pink	copper-transporting ATPase RAN1-like
VvCabSauv08_H0000F_028.ver1.0.g005160	blue	allantoate amidohydrolase
VvCabSauv08_H0000F_028.ver1.0.g005170	blue	metal transport family
VvCabSauv08_H0000F_028.ver1.0.g005220	greenyellow	C2H2-type zinc finger
VvCabSauv08_H0000F_028.ver1.0.g005290	blue	translocator assembly maintenance
VvCabSauv08_H0000F_028.ver1.0.g005300	blue	cationic amino acid transporter 5
VvCabSauv08_H0000F_028.ver1.0.g005370	blue	37S ribosomal S27
VvCabSauv08_H0000F_028.ver1.0.g005400	cyan	multiple RNA-binding domain-containing 1
VvCabSauv08_H0000F_029.ver1.0.g005470	blue	IAA-amino acid hydrolase ILR1-like 4
VvCabSauv08_H0000F_029.ver1.0.g005480	blue	ALTERED XYLOGLUCAN 4-like
VvCabSauv08_H0000F_029.ver1.0.g005500	pink	Retrovirus-related Pol poly from transposon TNT 1-94
VvCabSauv08_H0000F_029.ver1.0.g005510	pink	embryo defective 2016
VvCabSauv08_H0000F_029.ver1.0.g005520	grey60	anticodon-binding domain
VvCabSauv08_H0000F_029.ver1.0.g005570	blue	carboxy-terminal domain cyclin
VvCabSauv08_H0000F_029.ver1.0.g005590	salmon	hypothetical protein PRUPE_ppa019748mg, partial
VvCabSauv08_H0000F_029.ver1.0.g005740	blue	nodulin 21 -like transporter family
VvCabSauv08_H0000F_029.ver1.0.g005780	blue	nodulin 21 -like transporter family
VvCabSauv08_H0000F_029.ver1.0.g005800	blue	threonine--tRNA mitochondrial 1
VvCabSauv08_H0000F_029.ver1.0.g005850	blue	transcription factor
VvCabSauv08_H0000F_029.ver1.0.g006040	greenyellow	ubiquitin-like-specific protease 1D isoform X1
VvCabSauv08_H0000F_038.ver1.0.g006210	pink	plant M4I22-120
VvCabSauv08_H0000F_038.ver1.0.g006300	blue	EXS (ERD1 XPR1 SYG1) family
VvCabSauv08_H0000F_038.ver1.0.g006490	blue	cAMP-regulated phospho
VvCabSauv08_H0000F_038.ver1.0.g006520	pink	UBIQUITIN-SPECIFIC PROTEASE 16 family
VvCabSauv08_H0000F_038.ver1.0.g006560	blue	expansin 4 family
VvCabSauv08_H0000F_038.ver1.0.g006620	cyan	beta-1,3-galactosyltransferase GALT1
VvCabSauv08_H0000F_038.ver1.0.g006680	greenyellow	hypothetical protein POPTR_0013s01010g
VvCabSauv08_H0000F_046.ver1.0.g007000	blue	Oxysterol-binding -related 1D
VvCabSauv08_H0000F_046.ver1.0.g007060	blue	mobidb-lite (MOBIDB_LITE), NON_CYTOPLASMIC_DOMAIN (PHOBIUS), TRANSMEMBRANE (PHOBIUS), CYTOPLASMIC_DOMAIN (PHOBIUS), TMhelix (TMHMM)
VvCabSauv08_H0000F_065.ver1.0.g007520	blue	cofactor assembly of complex C
VvCabSauv08_H0000F_065.ver1.0.g007600	blue	WVD2-like 7
VvCabSauv08_H0000F_065.ver1.0.g007620	blue	Two-component response regulator
VvCabSauv08_H0000F_066.ver1.0.g007740	pink	disease resistance (CC-NBS-LRR class) family
VvCabSauv08_H0000F_066.ver1.0.g007760	blue	FKBP-type peptidyl-prolyl cis-trans isomerase
VvCabSauv08_H0000F_067.ver1.0.g007870	blue	alpha beta-Hydrolases superfamily
VvCabSauv08_H0000F_067.ver1.0.g007900	blue	mobidb-lite (MOBIDB_LITE)
VvCabSauv08_H0000F_067.ver1.0.g008060	blue	copper amine enzyme domain
VvCabSauv08_H0000F_067.ver1.0.g008140	salmon	DUF4283 domain
VvCabSauv08_H0000F_067.ver1.0.g008240	blue	hypothetical protein CICLE_v10033962mg
VvCabSauv08_H0000F_072.ver1.0.g008320	blue	60S ribosomal L44
VvCabSauv08_H0000F_072.ver1.0.g008330	salmon	Metal-dependent phosphohydrolase
VvCabSauv08_H0000F_074.ver1.0.g008390	greenyellow	alpha-amylase chloroplastic isoform X2
VvCabSauv08_H0000F_074.ver1.0.g008480	blue	heat-inducible transcription repressor
VvCabSauv08_H0000F_074.ver1.0.g008560	blue	homeobox-leucine zipper HAT5-like
VvCabSauv08_H0001F_010.ver1.0.g008700	greenyellow	SHOOT GRAVITROPISM 6 isoform X2
VvCabSauv08_H0001F_010.ver1.0.g008710	blue	UDP-glycosyltransferase 73C3
VvCabSauv08_H0001F_012.ver1.0.g008750	pink	serine carboxypeptidase-like 51 isoform X1
VvCabSauv08_H0001F_012.ver1.0.g008760	pink	vacuolar -sorting-associated 37 homolog 1-like
VvCabSauv08_H0001F_012.ver1.0.g008800	greenyellow	DEAD-box ATP-dependent RNA helicase 38-like
VvCabSauv08_H0001F_016.ver1.0.g008870	pink	cactus-binding carboxy- cactin
VvCabSauv08_H0001F_016.ver1.0.g008920	pink	threonine dehydratase chloroplastic
VvCabSauv08_H0001F_016.ver1.0.g008990	blue	sulfite exporter family
VvCabSauv08_H0001F_018.ver1.0.g009080	blue	S-formylglutathione hydrolase
VvCabSauv08_H0001F_022.ver1.0.g009190	blue	hypothetical protein PRUPE_ppa003537mg
VvCabSauv08_H0001F_022.ver1.0.g009240	blue	glucomannan 4-beta-mannosyltransferase 9-like
VvCabSauv08_H0001F_022.ver1.0.g009250	greenyellow	pentatricopeptide repeat-containing mitochondrial
VvCabSauv08_H0001F_022.ver1.0.g009260	blue	mobidb-lite (MOBIDB_LITE)
VvCabSauv08_H0001F_022.ver1.0.g009320	blue	delta(14)-sterol reductase isoform X1
VvCabSauv08_H0001F_022.ver1.0.g009330	blue	GPD base excision DNA repair family
VvCabSauv08_H0001F_022.ver1.0.g009380	blue	phytosulfokines 6 precursor family
VvCabSauv08_H0001F_023.ver1.0.g009550	blue	threonine-tRNA ligase 2
VvCabSauv08_H0001F_023.ver1.0.g009580	blue	membrane calcium-translocating P-type ATPase
VvCabSauv08_H0001F_023.ver1.0.g009590	blue	SIGNAL_PEPTIDE (PHOBIUS), SIGNAL_PEPTIDE_H_REGION (PHOBIUS), SIGNAL_PEPTIDE_N_REGION (PHOBIUS), NON_CYTOPLASMIC_DOMAIN (PHOBIUS), SIGNAL_PEPTIDE_C_REGION (PHOBIUS)
VvCabSauv08_H0001F_023.ver1.0.g009670	greenyellow	transcription initiation factor IIB
VvCabSauv08_H0001F_023.ver1.0.g009710	blue	nonsense-mediated mRNA decay NMD3 family
VvCabSauv08_H0001F_023.ver1.0.g009920	pink	PPR containing plant
VvCabSauv08_H0001F_023.ver1.0.g009930	salmon	Integrase-type DNA-binding superfamily
VvCabSauv08_H0001F_023.ver1.0.g009950	greenyellow	cytoplasmic tRNA 2-thiolation 2
VvCabSauv08_H0001F_023.ver1.0.g009970	blue	magnesium-chelatase subunit chloroplastic
VvCabSauv08_H0001F_023.ver1.0.g009980	blue	transmembrane (DUF288)
VvCabSauv08_H0001F_023.ver1.0.g010230	blue	probable galactinol--sucrose galactosyltransferase 2
VvCabSauv08_H0001F_023.ver1.0.g010240	pink	calcium-dependent kinase 32-like
VvCabSauv08_H0001F_023.ver1.0.g010330	blue	DETOXIFICATION 42
VvCabSauv08_H0001F_023.ver1.0.g010370	salmon	myb-like DNA-binding domain
VvCabSauv08_H0001F_023.ver1.0.g010460	salmon	DNA-directed RNA polymerase I subunit 1
VvCabSauv08_H0001F_023.ver1.0.g010490	blue	SWR1 complex subunit 6
VvCabSauv08_H0001F_023.ver1.0.g010530	blue	mobidb-lite (MOBIDB_LITE)
VvCabSauv08_H0001F_023.ver1.0.g010550	blue	arabinogalactan peptide 23-like
VvCabSauv08_H0001F_023.ver1.0.g010570	greenyellow	chaperone dnaJ 6-like
VvCabSauv08_H0001F_023.ver1.0.g010650	blue	OTU domain-containing
VvCabSauv08_H0001F_023.ver1.0.g010710	greenyellow	endo polygalacturonase
VvCabSauv08_H0001F_023.ver1.0.g010750	blue	CYP702A6
VvCabSauv08_H0001F_023.ver1.0.g010790	pink	NAC domain-containing 92-like
VvCabSauv08_H0001F_023.ver1.0.g010850	blue	myb-related 2-like
VvCabSauv08_H0001F_023.ver1.0.g010900	blue	hypothetical protein SORBIDRAFT_09g004300
VvCabSauv08_H0001F_023.ver1.0.g010960	blue	NDH-DEPENDENT CYCLIC ELECTRON FLOW 5
VvCabSauv08_H0001F_023.ver1.0.g011030	pink	H ACA ribonucleo complex subunit 1 1
VvCabSauv08_H0001F_023.ver1.0.g011090	blue	FMN binding
VvCabSauv08_H0001F_023.ver1.0.g011110	blue	arabinogalactan 13
VvCabSauv08_H0001F_023.ver1.0.g011150	blue	copper zinc superoxide dismutase 3 family
VvCabSauv08_H0001F_023.ver1.0.g011220	blue	40S ribosomal S28
VvCabSauv08_H0001F_023.ver1.0.g011290	salmon	pre-mRNA-splicing factor RSE1
VvCabSauv08_H0001F_023.ver1.0.g011300	blue	strigolactone esterase D14-like
VvCabSauv08_H0001F_023.ver1.0.g011310	salmon	rRNA biogenesis RRP5 isoform X2
VvCabSauv08_H0001F_023.ver1.0.g011320	midnightblue	F-box kelch-repeat
VvCabSauv08_H0001F_023.ver1.0.g011390	greenyellow	F-box At3g58530
VvCabSauv08_H0001F_023.ver1.0.g011590	salmon	colon cancer-associated Mic1
VvCabSauv08_H0001F_023.ver1.0.g011680	blue	metal tolerance 4-like
VvCabSauv08_H0001F_023.ver1.0.g011800	blue	WRC
VvCabSauv08_H0001F_023.ver1.0.g011860	greenyellow	metal tolerance C2
VvCabSauv08_H0001F_023.ver1.0.g011900	blue	actin family
VvCabSauv08_H0001F_023.ver1.0.g011910	blue	phosphatase 2C family
VvCabSauv08_H0001F_023.ver1.0.g011980	grey60	omega-6 fatty acid endoplasmic reticulum isozyme 2
VvCabSauv08_H0001F_023.ver1.0.g012020	blue	enoyl-[acyl-carrier- ] reductase [NADH] chloroplastic-like
VvCabSauv08_H0001F_023.ver1.0.g012050	salmon	PHOTOPERIOD-INDEPENDENT EARLY FLOWERING 1-like isoform X1
VvCabSauv08_H0001F_023.ver1.0.g012100	blue	myb family transcription factor family
VvCabSauv08_H0001F_023.ver1.0.g012140	blue	STRUBBELIG-receptor family 2
VvCabSauv08_H0001F_023.ver1.0.g012280	blue	Glucan endo-1,3-beta- basic isoform
VvCabSauv08_H0001F_023.ver1.0.g012330	blue	probable inactive purple acid phosphatase 16 isoform X1
VvCabSauv08_H0001F_023.ver1.0.g012480	greenyellow	phosphatase 2C 55
VvCabSauv08_H0001F_023.ver1.0.g012490	blue	calmodulin binding
VvCabSauv08_H0001F_023.ver1.0.g012510	blue	Calmodulin-like family
VvCabSauv08_H0001F_023.ver1.0.g012540	blue	probable methyltransferase PMT7
VvCabSauv08_H0001F_023.ver1.0.g012580	blue	L-galactono-1,4-lactone mitochondrial
VvCabSauv08_H0001F_023.ver1.0.g012600	greenyellow	DUF247 domain
VvCabSauv08_H0001F_023.ver1.0.g012760	blue	pyrroline-5-carboxylate reductase
VvCabSauv08_H0001F_023.ver1.0.g012830	blue	Eukaryotic rpb5 RNA polymerase subunit family
VvCabSauv08_H0001F_023.ver1.0.g012850	blue	pentatricopeptide repeat-containing mitochondrial
VvCabSauv08_H0001F_023.ver1.0.g012910	blue	tubulin-folding cofactor B
VvCabSauv08_H0001F_023.ver1.0.g013030	blue	hypothetical protein POPTR_0003s12760g
VvCabSauv08_H0001F_023.ver1.0.g013110	blue	sigma factor binding chloroplastic isoform X3
VvCabSauv08_H0001F_023.ver1.0.g013130	salmon	flavonoid 3 ,5 -hydroxylase 1-like
VvCabSauv08_H0001F_023.ver1.0.g013210	pink	arginine serine-rich coiled-coil 2 isoform X1
VvCabSauv08_H0001F_023.ver1.0.g013290	blue	translation initiation factor
VvCabSauv08_H0001F_023.ver1.0.g013380	blue	arsenate reductase -like
VvCabSauv08_H0001F_023.ver1.0.g013500	blue	alpha carbonic anhydrase 7-like
VvCabSauv08_H0001F_023.ver1.0.g013510	blue	E3 ubiquitin- ligase MIEL1
VvCabSauv08_H0001F_023.ver1.0.g013520	blue	aquaporin TIP1-1
VvCabSauv08_H0001F_023.ver1.0.g013620	cyan	phosphatidylinositol 4-phosphate 5-kinase 9-like
VvCabSauv08_H0001F_023.ver1.0.g013700	cyan	SHOOT GRAVITROPISM 6 isoform X1
VvCabSauv08_H0001F_024.ver1.0.g013760	pink	downstream target of AGL15-4
VvCabSauv08_H0001F_024.ver1.0.g013840	pink	stress response NST1
VvCabSauv08_H0001F_024.ver1.0.g014040	greenyellow	alpha-soluble NSF attachment
VvCabSauv08_H0001F_025.ver1.0.g014060	blue	Glucan endo-1,3-beta- basic isoform
VvCabSauv08_H0001F_025.ver1.0.g014090	blue	probable inactive purple acid phosphatase 16 isoform X1
VvCabSauv08_H0001F_025.ver1.0.g014180	greenyellow	N-acetylglucosaminyl transferase component family
VvCabSauv08_H0001F_025.ver1.0.g014210	pink	phosphatase 2C 55
VvCabSauv08_H0001F_025.ver1.0.g014220	blue	plant calmodulin-binding
VvCabSauv08_H0001F_030.ver1.0.g014480	greenyellow	hypothetical protein PRUPE_ppa016504mg, partial
VvCabSauv08_H0001F_030.ver1.0.g014560	midnightblue	syntaxin-related family
VvCabSauv08_H0001F_030.ver1.0.g014700	blue	chlorophyll a-b binding chloroplastic-like
VvCabSauv08_H0001F_030.ver1.0.g014720	blue	yippee-like
VvCabSauv08_H0001F_030.ver1.0.g014760	salmon	carboxyl-terminal domain (ctd) phosphatase-like 2
VvCabSauv08_H0001F_030.ver1.0.g014870	blue	auxin transporter 4
VvCabSauv08_H0001F_036.ver1.0.g015040	blue	Transmembrane 136
VvCabSauv08_H0001F_036.ver1.0.g015140	blue	Eukaryotic rpb5 RNA polymerase subunit family
VvCabSauv08_H0001F_036.ver1.0.g015170	greenyellow	condensin complex subunit 1
VvCabSauv08_H0001F_036.ver1.0.g015210	greenyellow	maturase (mitochondrion)
VvCabSauv08_H0001F_036.ver1.0.g015270	blue	tubulin folding cofactor B
VvCabSauv08_H0001F_036.ver1.0.g015480	pink	transcription factor -like isoform X1
VvCabSauv08_H0001F_039.ver1.0.g015550	blue	vacuolar cation proton exchanger 3
VvCabSauv08_H0001F_046.ver1.0.g015690	cyan	importin beta-
VvCabSauv08_H0001F_051.ver1.0.g015750	blue	Serine threonine- kinase KIPK
VvCabSauv08_H0001F_056.ver1.0.g015880	blue	acyl carrier mitochondrial-like
VvCabSauv08_H0001F_056.ver1.0.g015900	blue	CAAX prenyl protease 2 isoform X1
VvCabSauv08_H0001F_056.ver1.0.g016000	blue	cell division homolog 2- chloroplastic-like
VvCabSauv08_H0001F_056.ver1.0.g016020	blue	plant F3C22-140
VvCabSauv08_H0001F_056.ver1.0.g016060	pink	iron-sulfur assembly -like mitochondrial
VvCabSauv08_H0001F_056.ver1.0.g016210	pink	Nucleic acid- OB-fold
VvCabSauv08_H0001F_056.ver1.0.g016290	blue	condensation domain
VvCabSauv08_H0001F_056.ver1.0.g016320	blue	pentatricopeptide repeat-containing At4g21065-like
VvCabSauv08_H0001F_056.ver1.0.g016390	greenyellow	catalytic hydrolase
VvCabSauv08_H0001F_056.ver1.0.g016430	blue	hypothetical protein L484_019163
VvCabSauv08_H0001F_056.ver1.0.g016480	blue	vacuolar sorting-associated 55 homolog isoform X1
VvCabSauv08_H0001F_056.ver1.0.g016490	grey60	mobidb-lite (MOBIDB_LITE)
VvCabSauv08_H0001F_056.ver1.0.g016520	greenyellow	hypothetical protein L484_018358
VvCabSauv08_H0001F_056.ver1.0.g016550	grey60	fission ELM1
VvCabSauv08_H0001F_056.ver1.0.g016570	pink	glycine-rich RNA-binding mitochondrial-like
VvCabSauv08_H0001F_056.ver1.0.g016650	blue	lysosomal Pro-X carboxypeptidase-like
VvCabSauv08_H0001F_056.ver1.0.g016790	blue	TLD domain-containing 1 isoform X1
VvCabSauv08_H0001F_056.ver1.0.g016880	blue	hypothetical protein L484_018844
VvCabSauv08_H0001F_056.ver1.0.g016920	blue	2-Cys peroxiredoxin BAS1
VvCabSauv08_H0001F_056.ver1.0.g017080	pink	syringolide-induced B13-1-9
VvCabSauv08_H0001F_056.ver1.0.g017150	blue	receptor kinase TMK1-like
VvCabSauv08_H0001F_056.ver1.0.g017160	blue	phosphoinositide phospholipase C 2-like
VvCabSauv08_H0001F_056.ver1.0.g017200	blue	vacuolar cation proton exchanger 3
VvCabSauv08_H0001F_056.ver1.0.g017230	cyan	root UVB sensitive 5 isoform X1
VvCabSauv08_H0001F_056.ver1.0.g017260	grey60	chlorophyll a-b binding chloroplastic-like
VvCabSauv08_H0001F_056.ver1.0.g017330	pink	carboxyl-terminal domain (ctd) phosphatase-like 2
VvCabSauv08_H0001F_056.ver1.0.g017380	grey60	30S ribosomal chloroplastic
VvCabSauv08_H0001F_056.ver1.0.g017450	blue	auxin transporter 4
VvCabSauv08_H0001F_056.ver1.0.g017510	pink	26S proteasome non-ATPase regulatory subunit 7 homolog A-like
VvCabSauv08_H0001F_056.ver1.0.g017590	blue	8-amino-7-oxononanoate synthase
VvCabSauv08_H0001F_056.ver1.0.g017680	midnightblue	mRNA-capping enzyme-like
VvCabSauv08_H0001F_056.ver1.0.g017690	midnightblue	mRNA-capping enzyme isoform X1
VvCabSauv08_H0001F_056.ver1.0.g017770	greenyellow	nucleotide-sugar transporter family
VvCabSauv08_H0001F_056.ver1.0.g017790	greenyellow	60S ribosomal L35a-3
VvCabSauv08_H0001F_056.ver1.0.g017840	blue	Tubulin beta-1 chain
VvCabSauv08_H0001F_056.ver1.0.g017900	blue	mobidb-lite (MOBIDB_LITE)
VvCabSauv08_H0001F_056.ver1.0.g017950	blue	RING FYVE PHD zinc finger
VvCabSauv08_H0001F_056.ver1.0.g017960	blue	kinase family
VvCabSauv08_H0001F_056.ver1.0.g017990	blue	DUF3527 domain
VvCabSauv08_H0001F_056.ver1.0.g018060	blue	myb-related transcription partner of profilin isoform X1
VvCabSauv08_H0001F_056.ver1.0.g018110	greenyellow	rop guanine nucleotide exchange factor 7-like isoform X3
VvCabSauv08_H0001F_056.ver1.0.g018160	grey60	copper ion transmembrane transporter
VvCabSauv08_H0001F_056.ver1.0.g018180	blue	aldehyde oxidase GLOX-like
VvCabSauv08_H0001F_056.ver1.0.g018200	blue	BEL1-like homeodomain 9
VvCabSauv08_H0001F_056.ver1.0.g018260	greenyellow	receptor kinase 1 isoform X1
VvCabSauv08_H0001F_056.ver1.0.g018360	blue	uracil phosphoribosyltransferase
VvCabSauv08_H0001F_056.ver1.0.g018490	blue	ultraviolet-B receptor UVR8-like
VvCabSauv08_H0001F_056.ver1.0.g018630	blue	light-harvesting complex chloroplastic
VvCabSauv08_H0001F_056.ver1.0.g018700	greenyellow	hypothetical protein CICLE_v10013090mg
VvCabSauv08_H0001F_056.ver1.0.g018770	blue	far-red elongated hypocotyl
VvCabSauv08_H0001F_061.ver1.0.g018900	blue	Tubulin beta-1 chain
VvCabSauv08_H0001F_063.ver1.0.g018920	blue	hypothetical protein L484_007944
VvCabSauv08_H0001F_064.ver1.0.g018940	blue	Sulfite exporter family
VvCabSauv08_H0001F_068.ver1.0.g018990	greenyellow	cysteine-rich RECEPTOR-like kinase
VvCabSauv08_H0001F_068.ver1.0.g019030	blue	translation initiation factor
VvCabSauv08_H0001F_068.ver1.0.g019050	salmon	pentatricopeptide repeat-containing chloroplastic-like
VvCabSauv08_H0001F_068.ver1.0.g019110	pink	E3 ubiquitin- ligase RFWD3-like
VvCabSauv08_H0001F_068.ver1.0.g019190	blue	hypothetical protein CICLE_v10013772mg
VvCabSauv08_H0001F_068.ver1.0.g019240	blue	E3 ubiquitin- ligase MIEL1
VvCabSauv08_H0001F_068.ver1.0.g019250	blue	aquaporin TIP1-1
VvCabSauv08_H0001F_068.ver1.0.g019330	midnightblue	phosphatidylinositol 4-phosphate 5-kinase 9
VvCabSauv08_H0001F_068.ver1.0.g019470	blue	E3 ubiquitin- ligase Os04g0590900-like
VvCabSauv08_H0001F_068.ver1.0.g019500	blue	carotene epsilon- chloroplastic
VvCabSauv08_H0001F_068.ver1.0.g019670	blue	eukaryotic aspartyl protease family
VvCabSauv08_H0001F_068.ver1.0.g019740	blue	GDSL esterase lipase At5g22810-like
VvCabSauv08_H0001F_068.ver1.0.g019750	cyan	E3 ubiquitin- ligase UPL7 isoform X1
VvCabSauv08_H0001F_068.ver1.0.g019800	blue	sulfite exporter family
VvCabSauv08_H0001F_068.ver1.0.g020010	blue	glucomannan 4-beta-mannosyltransferase 9-like
VvCabSauv08_H0001F_068.ver1.0.g020020	midnightblue	pentatricopeptide repeat-containing mitochondrial
VvCabSauv08_H0001F_068.ver1.0.g020030	blue	type II peroxiredoxin
VvCabSauv08_H0001F_068.ver1.0.g020060	blue	histone deacetylase HDT1-like
VvCabSauv08_H0001F_068.ver1.0.g020070	blue	mobidb-lite (MOBIDB_LITE)
VvCabSauv08_H0001F_068.ver1.0.g020080	blue	transcriptional activator DEMETER-like
VvCabSauv08_H0001F_068.ver1.0.g020260	blue	growth-regulating factor 3
VvCabSauv08_H0001F_068.ver1.0.g020280	pink	cysteine-rich RECEPTOR-like kinase
VvCabSauv08_H0001F_068.ver1.0.g020330	greenyellow	calcineurin-like metallo-phosphoesterase superfamily
VvCabSauv08_H0001F_068.ver1.0.g020440	blue	bZIP transcription factor family
VvCabSauv08_H0001F_068.ver1.0.g020450	blue	IQ domain-containing IQM3-like
VvCabSauv08_H0001F_068.ver1.0.g020460	blue	60S acidic ribosomal P2A-like
VvCabSauv08_H0001F_068.ver1.0.g020660	midnightblue	F-box LRR-repeat At1g67190-like
VvCabSauv08_H0001F_068.ver1.0.g020710	blue	plant F3C22-140
VvCabSauv08_H0001F_068.ver1.0.g020970	blue	condensation domain
VvCabSauv08_H0001F_080.ver1.0.g021450	blue	alpha-expansin 9 precursor family
VvCabSauv08_H0001F_080.ver1.0.g021510	pink	myb transcription factor
VvCabSauv08_H0001F_080.ver1.0.g021520	blue	mitochondrial import inner membrane translocase subunit Tim9
VvCabSauv08_H0001F_080.ver1.0.g021580	greenyellow	dol-P-Glc:Glc(2)Man(9) c(2)-PP-Dol alpha-1,2-glucosyltransferase isoform X1
VvCabSauv08_H0001F_080.ver1.0.g021630	pink	WD-40 repeat family
VvCabSauv08_H0001F_080.ver1.0.g021660	pink	peptide transporter family
VvCabSauv08_H0001F_080.ver1.0.g021700	royalblue	Transcription factor DPB
VvCabSauv08_H0001F_080.ver1.0.g021750	blue	ubiquitin-conjugating enzyme E2 7-like
VvCabSauv08_H0001F_080.ver1.0.g021800	blue	oxoprolinase 1
VvCabSauv08_H0001F_080.ver1.0.g021990	cyan	mobidb-lite (MOBIDB_LITE)
VvCabSauv08_H0001F_080.ver1.0.g022000	pink	hypothetical protein L484_014759
VvCabSauv08_H0001F_084.ver1.0.g022010	blue	MLO 6
VvCabSauv08_H0001F_084.ver1.0.g022180	blue	V-type proton ATPase subunit G-like
VvCabSauv08_H0001F_084.ver1.0.g022260	pink	transmembrane
VvCabSauv08_H0001F_084.ver1.0.g022670	blue	membrane magnesium transporter
VvCabSauv08_H0001F_084.ver1.0.g022710	blue	thylakoid lumen kDa
VvCabSauv08_H0001F_084.ver1.0.g022740	pink	acylphosphatase family
VvCabSauv08_H0001F_084.ver1.0.g022800	blue	Transcription factor DPB
VvCabSauv08_H0001F_084.ver1.0.g022840	blue	plant T8M16-80
VvCabSauv08_H0001F_084.ver1.0.g022920	blue	enoyl-(acyl carrier) reductase
VvCabSauv08_H0001F_084.ver1.0.g022930	blue	Hydroxymethylglutaryl- lyase
VvCabSauv08_H0001F_084.ver1.0.g023050	blue	Tubulin beta-1 chain
VvCabSauv08_H0001F_084.ver1.0.g023100	salmon	Calmodulin-interacting 111
VvCabSauv08_H0001F_084.ver1.0.g023240	blue	70 kDa peptidyl-prolyl isomerase-like
VvCabSauv08_H0001F_084.ver1.0.g023270	blue	kinase and PP2C-like domain-containing
VvCabSauv08_H0001F_084.ver1.0.g023440	blue	zinc finger (C3HC4-type RING finger) family
VvCabSauv08_H0001F_084.ver1.0.g023460	salmon	global transcription factor group B1
VvCabSauv08_H0001F_084.ver1.0.g023560	royalblue	type cupin
VvCabSauv08_H0001F_084.ver1.0.g023600	blue	ubiquitin-conjugating enzyme E2 22-like
VvCabSauv08_H0001F_084.ver1.0.g023660	blue	proteasome subunit alpha type-3
VvCabSauv08_H0001F_084.ver1.0.g023690	salmon	histone-lysine N- H3 lysine-9 specific SUVH1-like
VvCabSauv08_H0001F_084.ver1.0.g023790	salmon	Retrovirus-related Pol poly from transposon TNT 1-94
VvCabSauv08_H0001F_084.ver1.0.g023820	greenyellow	ARM repeat superfamily
VvCabSauv08_H0001F_084.ver1.0.g023850	midnightblue	FAR1-RELATED SEQUENCE 3-like
VvCabSauv08_H0001F_084.ver1.0.g023900	pink	heavy metal-associated isoprenylated plant 45-like
VvCabSauv08_H0001F_084.ver1.0.g023910	greenyellow	Chaperone dnaJ 72
VvCabSauv08_H0001F_084.ver1.0.g023930	blue	eukaryotic translation initiation factor
VvCabSauv08_H0001F_084.ver1.0.g023960	blue	Ubiquitin-conjugating enzyme E2-17 kDa
VvCabSauv08_H0001F_084.ver1.0.g024050	midnightblue	phospholipid-transporting ATPase 1-like
VvCabSauv08_H0001F_084.ver1.0.g024120	blue	Probably inactive leucine-rich repeat receptor kinase
VvCabSauv08_H0001F_084.ver1.0.g024140	grey60	pentatricopeptide repeat-containing At1g09900-like
VvCabSauv08_H0001F_084.ver1.0.g024160	midnightblue	B3 domain-containing Os07g0679700-like isoform X1
VvCabSauv08_H0001F_090.ver1.0.g024410	midnightblue	serine arginine-rich splicing factor 4-like
VvCabSauv08_H0002F_004.ver1.0.g024500	greenyellow	pleckstrin homology (PH) domain-containing
VvCabSauv08_H0002F_004.ver1.0.g024510	blue	pleckstrin homology (PH) domain-containing
VvCabSauv08_H0002F_012.ver1.0.g024600	blue	primary amine oxidase-like
VvCabSauv08_H0002F_022.ver1.0.g024640	pink	bax inhibitor 1-like
VvCabSauv08_H0002F_028.ver1.0.g024710	salmon	pleckstrin homology (PH) domain-containing
VvCabSauv08_H0002F_028.ver1.0.g024720	cyan	pleckstrin homology (PH) domain-containing
VvCabSauv08_H0002F_028.ver1.0.g024760	cyan	pleckstrin homology (PH) domain-containing
VvCabSauv08_H0002F_028.ver1.0.g024770	salmon	hypothetical protein PRUPE_ppa021750mg, partial
VvCabSauv08_H0002F_028.ver1.0.g024820	blue	novel plant SNARE 11-like
VvCabSauv08_H0002F_028.ver1.0.g024830	blue	mobidb-lite (MOBIDB_LITE)
VvCabSauv08_H0002F_028.ver1.0.g024860	blue	Histone H3 K4-specific methyltransferase SET7 9 family
VvCabSauv08_H0002F_028.ver1.0.g025000	blue	Bifunctional inhibitor lipid-transfer seed storage 2S albumin superfamily
VvCabSauv08_H0002F_028.ver1.0.g025050	blue	DNA repair endonuclease UVH1
VvCabSauv08_H0002F_028.ver1.0.g025100	blue	ureidoglycine aminohydrolase
VvCabSauv08_H0002F_028.ver1.0.g025120	salmon	hypothetical protein PRUPE_ppa016504mg, partial
VvCabSauv08_H0002F_028.ver1.0.g025180	blue	light-harvesting complex 3 isotype chloroplastic
VvCabSauv08_H0002F_028.ver1.0.g025340	salmon	histone-lysine N- H3 lysine-9 specific SUVH6-like
VvCabSauv08_H0002F_028.ver1.0.g025430	blue	Ribosomal L19 family
VvCabSauv08_H0002F_028.ver1.0.g025450	blue	hypothetical protein VOLCADRAFT_92962
VvCabSauv08_H0002F_028.ver1.0.g025610	blue	probable enoyl- hydratase mitochondrial
VvCabSauv08_H0002F_028.ver1.0.g025640	pink	ubiquitin carboxyl-terminal hydrolase 3-like
VvCabSauv08_H0002F_028.ver1.0.g025650	blue	Oleosin 1
VvCabSauv08_H0002F_028.ver1.0.g025710	blue	nudix hydrolase 8-like
VvCabSauv08_H0002F_028.ver1.0.g025740	blue	palmitoyl- thioesterase 1-like
VvCabSauv08_H0002F_028.ver1.0.g025790	blue	tryptophan RNA-binding attenuator
VvCabSauv08_H0002F_028.ver1.0.g025830	blue	ethylene-responsive transcription factor ERF039-like
VvCabSauv08_H0002F_028.ver1.0.g025850	blue	cytochrome P450 CYP72A219-like isoform X1
VvCabSauv08_H0002F_028.ver1.0.g025870	cyan	E3 ubiquitin- ligase HOS1 isoform X3
VvCabSauv08_H0002F_028.ver1.0.g025980	blue	transport Sec61 subunit alpha-like
VvCabSauv08_H0002F_028.ver1.0.g026020	blue	transmembrane
VvCabSauv08_H0002F_028.ver1.0.g026040	blue	auxin canalization (DUF828)
VvCabSauv08_H0002F_028.ver1.0.g026080	blue	hypothetical protein PRUPE_ppa003101mg
VvCabSauv08_H0002F_028.ver1.0.g026090	salmon	agenet domain-containing family
VvCabSauv08_H0002F_028.ver1.0.g026100	blue	GDP-fucose O-fucosyltransferase
VvCabSauv08_H0002F_031.ver1.0.g026220	pink	hypothetical protein PRUPE_ppa025817mg
VvCabSauv08_H0002F_031.ver1.0.g026260	blue	mitochondrial carnitine acylcarnitine carrier
VvCabSauv08_H0002F_031.ver1.0.g026270	pink	PHD finger family
VvCabSauv08_H0002F_031.ver1.0.g026290	grey60	acetylornithine deacetylase
VvCabSauv08_H0002F_031.ver1.0.g026400	blue	pentatricopeptide repeat-containing chloroplastic
VvCabSauv08_H0002F_031.ver1.0.g026480	salmon	cysteine-rich RECEPTOR-like kinase
VvCabSauv08_H0002F_031.ver1.0.g026560	pink	AT-hook motif nuclear-localized 23-like
VvCabSauv08_H0002F_049.ver1.0.g026660	blue	Lipid transfer
VvCabSauv08_H0002F_049.ver1.0.g026680	blue	Lipid transfer
VvCabSauv08_H0002F_049.ver1.0.g026700	blue	oxysterol-binding family
VvCabSauv08_H0002F_049.ver1.0.g026780	blue	Flavin-binding monooxygenase family
VvCabSauv08_H0002F_049.ver1.0.g026830	blue	transaldolase 2
VvCabSauv08_H0002F_049.ver1.0.g027110	blue	primary amine oxidase-like
VvCabSauv08_H0002F_049.ver1.0.g027120	pink	UDP-D-glucuronate 4-epimerase 2
VvCabSauv08_H0002F_049.ver1.0.g027140	blue	esterase lipase thioesterase family
VvCabSauv08_H0002F_049.ver1.0.g027150	blue	probable calcium-binding CML7
VvCabSauv08_H0002F_049.ver1.0.g027210	pink	myeloid leukemia factor 1-like
VvCabSauv08_H0002F_049.ver1.0.g027250	blue	STEROL-4ALPHA-METHYL OXIDASE 1-1 family
VvCabSauv08_H0002F_049.ver1.0.g027330	blue	ATP-dependent Clp protease proteolytic subunit-related chloroplastic
VvCabSauv08_H0002F_049.ver1.0.g027410	blue	A20 AN1-like zinc finger family
VvCabSauv08_H0002F_049.ver1.0.g027450	blue	bile acid:sodium symporter family
VvCabSauv08_H0002F_049.ver1.0.g027470	blue	probable LRR receptor-like serine threonine- kinase At1g12460
VvCabSauv08_H0002F_049.ver1.0.g027480	blue	probable aminotransferase ACS12
VvCabSauv08_H0002F_049.ver1.0.g027500	pink	cell cycle regulated microtubule-associated
VvCabSauv08_H0002F_049.ver1.0.g027550	blue	phosphate translocator-related family
VvCabSauv08_H0002F_049.ver1.0.g027570	cyan	hypothetical protein PRUPE_ppa001445mg
VvCabSauv08_H0002F_049.ver1.0.g027580	blue	ripening-related P-450 enzyme-like
VvCabSauv08_H0002F_049.ver1.0.g027590	pink	ripening-related P-450 enzyme-like
VvCabSauv08_H0002F_049.ver1.0.g027680	greenyellow	Subtilisin-like protease SDD1
VvCabSauv08_H0002F_049.ver1.0.g027690	blue	hypothetical protein POPTR_0003s11880g
VvCabSauv08_H0002F_049.ver1.0.g027750	blue	leucoanthocyanidin dioxygenase
VvCabSauv08_H0002F_049.ver1.0.g027810	cyan	STAY- chloroplastic-like
VvCabSauv08_H0002F_049.ver1.0.g027830	blue	ubiquitin carboxyl-terminal hydrolase MINDY-2 isoform X2
VvCabSauv08_H0002F_049.ver1.0.g027860	blue	bifunctional dTDP-4-dehydrorhamnose 3,5-epimerase dTDP-4-dehydrorhamnose reductase
VvCabSauv08_H0002F_049.ver1.0.g027930	blue	glucose-methanol-choline (GMC) oxidoreductase family
VvCabSauv08_H0002F_066.ver1.0.g028070	blue	two-component response regulator-APRR2
VvCabSauv08_H0002F_089.ver1.0.g028270	blue	transport Sec61 subunit alpha-like
VvCabSauv08_H0002F_091.ver1.0.g028290	blue	transaldolase total2
VvCabSauv08_H0002F_095.ver1.0.g028470	midnightblue	extra-large guanine nucleotide-binding 3-like
VvCabSauv08_H0002F_095.ver1.0.g028480	blue	pentatricopeptide repeat-containing At1g31920-like
VvCabSauv08_H0002F_095.ver1.0.g028490	blue	GHMP kinase family
VvCabSauv08_H0002F_095.ver1.0.g028500	blue	E2F DP family winged-helix DNA-binding domain-containing
VvCabSauv08_H0002F_095.ver1.0.g028620	blue	ripening-related P-450 enzyme-like
VvCabSauv08_H0002F_095.ver1.0.g028640	salmon	DNAJ heat shock N-terminal domain-containing
VvCabSauv08_H0002F_095.ver1.0.g028660	cyan	bZIP transcription factor family
VvCabSauv08_H0002F_095.ver1.0.g028680	salmon	uncharacterized protein LOC109779784
VvCabSauv08_H0002F_095.ver1.0.g028720	blue	alpha beta superfamily hydrolase
VvCabSauv08_H0002F_095.ver1.0.g028740	salmon	hypothetical protein PRUPE_ppa019748mg, partial
VvCabSauv08_H0002F_095.ver1.0.g028810	pink	envelope glyco
VvCabSauv08_H0002F_095.ver1.0.g029320	blue	C2 calcium lipid-binding plant phosphoribosyltransferase family
VvCabSauv08_H0002F_095.ver1.0.g029330	blue	glycosylphosphatidylinositol domain-containing
VvCabSauv08_H0002F_095.ver1.0.g029340	blue	transferring acyl groups
VvCabSauv08_H0002F_095.ver1.0.g029350	blue	transcription factor bHLH94-like
VvCabSauv08_H0002F_095.ver1.0.g029360	blue	E3 ubiquitin- ligase Os04g0590900-like
VvCabSauv08_H0002F_095.ver1.0.g029390	greenyellow	TPR2-like isoform X1
VvCabSauv08_H0002F_095.ver1.0.g029520	greenyellow	hydroxyproline-rich glyco family
VvCabSauv08_H0002F_098.ver1.0.g029540	blue	calcium-dependent kinase 26-like isoform X1
VvCabSauv08_H0002F_098.ver1.0.g029560	blue	1 domain
VvCabSauv08_H0002F_098.ver1.0.g029570	blue	UDP-galactose UDP-glucose transporter 4
VvCabSauv08_H0002F_098.ver1.0.g029660	greenyellow	ribosomal RNA processing
VvCabSauv08_H0002F_098.ver1.0.g029700	blue	elicitor-responsive 3-like
VvCabSauv08_H0002F_098.ver1.0.g029770	pink	myb-related B-like isoform X2
VvCabSauv08_H0002F_098.ver1.0.g029780	blue	bifunctional UDP-glucose 4-epimerase and UDP-xylose 4-epimerase 1
VvCabSauv08_H0002F_098.ver1.0.g029850	blue	E3 ubiquitin- ligase At1g12760-like isoform X2
VvCabSauv08_H0002F_098.ver1.0.g029860	greenyellow	hypothetical protein PRUPE_ppa016504mg, partial
VvCabSauv08_H0002F_098.ver1.0.g029900	blue	IQ-DOMAIN 14-like
VvCabSauv08_H0002F_098.ver1.0.g029910	blue	mobidb-lite (MOBIDB_LITE)
VvCabSauv08_H0002F_098.ver1.0.g029970	royalblue	plant UBX domain-containing 8
VvCabSauv08_H0002F_098.ver1.0.g030160	salmon	hypothetical protein PRUPE_ppa016504mg, partial
VvCabSauv08_H0002F_098.ver1.0.g030230	pink	remorin family
VvCabSauv08_H0002F_098.ver1.0.g030260	blue	LURP-one-related 11-like
VvCabSauv08_H0002F_098.ver1.0.g030270	blue	LURP-one-related 11-like
VvCabSauv08_H0002F_098.ver1.0.g030280	blue	THO complex subunit 2 isoform X1
VvCabSauv08_H0002F_098.ver1.0.g030340	midnightblue	serine racemase
VvCabSauv08_H0002F_098.ver1.0.g030380	blue	glutathione S-transferase T1-like
VvCabSauv08_H0002F_098.ver1.0.g030440	salmon	transcription factor jumonji ( ) domain
VvCabSauv08_H0002F_098.ver1.0.g030470	blue	Tubulin beta-1 chain
VvCabSauv08_H0002F_098.ver1.0.g030520	pink	Mitochondrial substrate carrier family
VvCabSauv08_H0002F_098.ver1.0.g030540	blue	P-loop nucleoside triphosphate hydrolases superfamily with CH (Calponin Homology) domain-containing
VvCabSauv08_H0002F_098.ver1.0.g030550	blue	tyrosine--tRNA ligase cytoplasmic-like
VvCabSauv08_H0002F_098.ver1.0.g030570	blue	transcription factor EGL1-like
VvCabSauv08_H0002F_098.ver1.0.g030630	blue	probable aquaporin PIP1-2
VvCabSauv08_H0002F_098.ver1.0.g030690	greenyellow	Cytochrome P450 86A2
VvCabSauv08_H0002F_098.ver1.0.g030720	cyan	BTB POZ domain-containing At5g41330-like
VvCabSauv08_H0002F_098.ver1.0.g030730	pink	hydroxyproline-rich glyco
VvCabSauv08_H0002F_098.ver1.0.g030740	blue	peptidase M1 family
VvCabSauv08_H0002F_098.ver1.0.g030750	blue	probable aquaporin NIP5-1-like
VvCabSauv08_H0002F_098.ver1.0.g030770	blue	kinase superfamily
VvCabSauv08_H0002F_098.ver1.0.g030780	blue	transferring glycosyl group transferase
VvCabSauv08_H0002F_098.ver1.0.g030800	blue	transmembrane 120 homolog
VvCabSauv08_H0002F_098.ver1.0.g030860	blue	WAT1-related At5g07050-like
VvCabSauv08_H0002F_098.ver1.0.g030960	blue	heavy metal transport detoxification superfamily
VvCabSauv08_H0002F_098.ver1.0.g031050	pink	metal tolerance 1-like
VvCabSauv08_H0002F_098.ver1.0.g031090	blue	ankyrin domain
VvCabSauv08_H0002F_098.ver1.0.g031120	pink	Polyketide cyclase dehydrase and lipid transport superfamily
VvCabSauv08_H0002F_098.ver1.0.g031180	blue	60S acidic ribosomal family
VvCabSauv08_H0002F_098.ver1.0.g031250	pink	DUF4228 domain
VvCabSauv08_H0002F_098.ver1.0.g031310	salmon	BRANCHLESS TRICHOME
VvCabSauv08_H0002F_098.ver1.0.g031440	blue	embryogenesis-associated EMB8
VvCabSauv08_H0002F_098.ver1.0.g031490	blue	YS1 -like
VvCabSauv08_H0002F_098.ver1.0.g031520	pink	zinc finger matrin-type
VvCabSauv08_H0002F_098.ver1.0.g031570	blue	Early nodulin 2
VvCabSauv08_H0002F_098.ver1.0.g031600	blue	yippee-like At4g27745
VvCabSauv08_H0002F_098.ver1.0.g031660	blue	BTB POZ domain-containing At3g05675-like
VvCabSauv08_H0002F_098.ver1.0.g031730	pink	methyltransferase mitochondrial
VvCabSauv08_H0002F_098.ver1.0.g031900	blue	ABL interactor 2
VvCabSauv08_H0002F_098.ver1.0.g032070	blue	auxin response factor 2
VvCabSauv08_H0002F_098.ver1.0.g032110	greenyellow	RNA polymerase II transcriptional coactivator KELP
VvCabSauv08_H0002F_098.ver1.0.g032140	blue	SUN domain-containing 2-like
VvCabSauv08_H0002F_098.ver1.0.g032150	blue	E3 ubiquitin- ligase SINAT5-like
VvCabSauv08_H0002F_098.ver1.0.g032210	blue	phosphatidylinositol 4-kinase type 2-beta
VvCabSauv08_H0002F_098.ver1.0.g032270	greenyellow	dynamin-related 5A
VvCabSauv08_H0002F_098.ver1.0.g032400	blue	NAD(P)H-quinone oxidoreductase subunit chloroplastic
VvCabSauv08_H0002F_098.ver1.0.g032430	blue	hypothetical protein PRUPE_ppa014016mg
VvCabSauv08_H0002F_098.ver1.0.g032460	pink	mitochondrial inner membrane OXA1-like
VvCabSauv08_H0002F_098.ver1.0.g032510	blue	endoglucanase 6-like precursor
VvCabSauv08_H0002F_098.ver1.0.g032520	blue	hypothetical protein POPTR_0003s13920g
VvCabSauv08_H0002F_098.ver1.0.g032530	blue	ethylene-responsive transcription factor ERF061
VvCabSauv08_H0002F_098.ver1.0.g032540	greenyellow	DNA primase small subunit
VvCabSauv08_H0002F_098.ver1.0.g032560	blue	probable polygalacturonase
VvCabSauv08_H0002F_098.ver1.0.g032710	blue	trichome birefringence-like 23
VvCabSauv08_H0002F_098.ver1.0.g032730	pink	mitochondrial adenine nucleotide transporter ADNT1-like
VvCabSauv08_H0002F_098.ver1.0.g032810	pink	kinase family
VvCabSauv08_H0002F_098.ver1.0.g032870	blue	Ubiquitin-conjugating enzyme E2 10
VvCabSauv08_H0002F_098.ver1.0.g032950	blue	ABC transporter C family member 10-like
VvCabSauv08_H0002F_098.ver1.0.g033000	salmon	BTB POZ domain-containing family
VvCabSauv08_H0002F_098.ver1.0.g033050	blue	Cation H(+) antiporter 18
VvCabSauv08_H0002F_098.ver1.0.g033130	blue	calcium-dependent kinase 1
VvCabSauv08_H0002F_098.ver1.0.g033200	greenyellow	hydrolyzing O-glycosyl compounds hydrolase
VvCabSauv08_H0002F_098.ver1.0.g033310	cyan	E4 SUMO- ligase PIAL2-like isoform X2
VvCabSauv08_H0002F_098.ver1.0.g033510	grey60	pentatricopeptide repeat-containing chloroplastic-like
VvCabSauv08_H0002F_098.ver1.0.g033530	pink	mitogen-activated kinase homolog MMK2-like
VvCabSauv08_H0002F_098.ver1.0.g033580	salmon	pentatricopeptide repeat-containing At5g52630
VvCabSauv08_H0002F_098.ver1.0.g033590	pink	hypothetical protein L484_024236
VvCabSauv08_H0002F_098.ver1.0.g033680	blue	PLAC8 family
VvCabSauv08_H0002F_098.ver1.0.g033700	pink	DNA repair helicase XPB1 isoform X1
VvCabSauv08_H0002F_098.ver1.0.g033740	blue	hypothetical protein CICLE_v10022027mg
VvCabSauv08_H0002F_098.ver1.0.g033770	blue	ARID bright DNA-binding domain
VvCabSauv08_H0002F_098.ver1.0.g033780	pink	probable E3 ubiquitin- ligase RHB1A isoform X1
VvCabSauv08_H0002F_102.ver1.0.g033830	cyan	RAB GTPase B1C
VvCabSauv08_H0002F_102.ver1.0.g033980	blue	probable methyltransferase PMT2
VvCabSauv08_H0002F_102.ver1.0.g034000	blue	tobamovirus multiplication 2A
VvCabSauv08_H0002F_102.ver1.0.g034100	blue	hypothetical protein POPTR_0001s03140g
VvCabSauv08_H0002F_102.ver1.0.g034130	blue	S-norcoclaurine synthase 1-like
VvCabSauv08_H0003F_008.ver1.0.g034340	pink	PHLOEM PROTEIN 2-LIKE A10-like
VvCabSauv08_H0003F_008.ver1.0.g034460	salmon	pre-mRNA-processing 40A
VvCabSauv08_H0003F_008.ver1.0.g034470	blue	pre-mRNA-processing 40A
VvCabSauv08_H0003F_008.ver1.0.g034570	greenyellow	Chaperone -domain superfamily
VvCabSauv08_H0003F_008.ver1.0.g034580	blue	hypothetical protein CICLE_v10026305mg
VvCabSauv08_H0003F_008.ver1.0.g034600	blue	alpha beta hydrolase family
VvCabSauv08_H0003F_008.ver1.0.g034610	blue	PI-PLC X domain-containing At5g67130-like
VvCabSauv08_H0003F_008.ver1.0.g034620	blue	G3DSA:2.170.150.10 (GENE3D)
VvCabSauv08_H0003F_008.ver1.0.g034720	pink	alpha beta-Hydrolases superfamily
VvCabSauv08_H0003F_008.ver1.0.g034760	blue	DUF1005 family
VvCabSauv08_H0003F_008.ver1.0.g034850	blue	tubulin alpha chain-like
VvCabSauv08_H0003F_008.ver1.0.g034910	blue	soluble inorganic pyrophosphatase chloroplastic-like
VvCabSauv08_H0003F_008.ver1.0.g034940	blue	Nucleotide-diphospho-sugar transferases superfamily
VvCabSauv08_H0003F_008.ver1.0.g034950	pink	symplekin tight junction carboxy-terminal
VvCabSauv08_H0003F_008.ver1.0.g034960	cyan	symplekin tight junction carboxy-terminal
VvCabSauv08_H0003F_008.ver1.0.g034970	salmon	symplekin tight junction carboxy-terminal
VvCabSauv08_H0003F_008.ver1.0.g034990	greenyellow	glutamyl-tRNA reductase family
VvCabSauv08_H0003F_008.ver1.0.g035000	blue	zinc finger (C3HC4-type RING finger) family
VvCabSauv08_H0003F_008.ver1.0.g035030	blue	auxin-responsive IAA9-like isoform X1
VvCabSauv08_H0003F_008.ver1.0.g035070	blue	Phosphoglycerate mutase family
VvCabSauv08_H0003F_008.ver1.0.g035090	blue	zinc-binding dehydrogenase family
VvCabSauv08_H0003F_008.ver1.0.g035180	blue	P-loop containing nucleoside triphosphate hydrolases superfamily
VvCabSauv08_H0003F_008.ver1.0.g035200	grey60	TRAF-type zinc finger
VvCabSauv08_H0003F_008.ver1.0.g035250	pink	transcription initiation factor IIA subunit 2
VvCabSauv08_H0003F_013.ver1.0.g035340	blue	UDP-glucosyltransferase family
VvCabSauv08_H0003F_013.ver1.0.g035470	blue	RNA-binding 38-like
VvCabSauv08_H0003F_013.ver1.0.g035480	blue	probable pectin methyltransferase QUA2
VvCabSauv08_H0003F_013.ver1.0.g035560	blue	hydrolase family
VvCabSauv08_H0003F_013.ver1.0.g035600	blue	signal peptidase complex DTM1
VvCabSauv08_H0003F_013.ver1.0.g035650	pink	synaptonemal complex ZEP1-like isoform X1
VvCabSauv08_H0003F_013.ver1.0.g035680	blue	sugar transport 5-like
VvCabSauv08_H0003F_013.ver1.0.g035740	blue	plant F14D7-9
VvCabSauv08_H0003F_013.ver1.0.g035750	blue	uncharacterized methyltransferase chloroplastic-like
VvCabSauv08_H0003F_013.ver1.0.g035810	pink	uncharacterized protein LOC109726334
VvCabSauv08_H0003F_013.ver1.0.g035910	greenyellow	tRNA-splicing endonuclease positive effector
VvCabSauv08_H0003F_013.ver1.0.g035930	greenyellow	random slug 5-like
VvCabSauv08_H0003F_013.ver1.0.g035950	blue	pollen Ole e 1 allergen and extensin family
VvCabSauv08_H0003F_013.ver1.0.g036010	blue	sulfate transporter
VvCabSauv08_H0003F_013.ver1.0.g036080	royalblue	heavy metal-associated isoprenylated plant 23-like
VvCabSauv08_H0003F_013.ver1.0.g036090	blue	Aspartic ase 1
VvCabSauv08_H0003F_013.ver1.0.g036240	blue	pentatricopeptide repeat-containing At4g18520
VvCabSauv08_H0003F_013.ver1.0.g036260	pink	DNA-directed RNA polymerase II
VvCabSauv08_H0003F_013.ver1.0.g036270	blue	hypothetical protein POPTR_0005s08350g
VvCabSauv08_H0003F_013.ver1.0.g036290	blue	Transcription factor TGA7 family
VvCabSauv08_H0003F_013.ver1.0.g036340	blue	DUF793 family
VvCabSauv08_H0003F_013.ver1.0.g036450	midnightblue	histone acetyltransferase of the MYST family 1
VvCabSauv08_H0003F_013.ver1.0.g036460	salmon	PHD finger family
VvCabSauv08_H0003F_013.ver1.0.g036470	cyan	PHD finger family
VvCabSauv08_H0003F_013.ver1.0.g036490	cyan	PHD finger family
VvCabSauv08_H0003F_013.ver1.0.g036500	cyan	PHD finger family
VvCabSauv08_H0003F_013.ver1.0.g036650	pink	OSBP(oxysterol binding )-related 1C
VvCabSauv08_H0003F_013.ver1.0.g036690	blue	Serine Threonine kinase family
VvCabSauv08_H0003F_013.ver1.0.g036770	blue	cold shock 2-like
VvCabSauv08_H0003F_013.ver1.0.g036880	blue	aspartate aminotransferase family
VvCabSauv08_H0003F_013.ver1.0.g036920	blue	ethylene-responsive transcription factor ERF012-like
VvCabSauv08_H0003F_013.ver1.0.g036950	blue	emp24 gp25L p24 family
VvCabSauv08_H0003F_013.ver1.0.g036960	blue	Thioredoxin superfamily
VvCabSauv08_H0003F_013.ver1.0.g037080	blue	UDP-galactose transporter 1
VvCabSauv08_H0003F_013.ver1.0.g037150	cyan	long chain acyl- synthetase chloroplastic-like
VvCabSauv08_H0003F_013.ver1.0.g037160	blue	DUF740 family
VvCabSauv08_H0003F_013.ver1.0.g037170	blue	GDSL-like lipase acylhydrolase
VvCabSauv08_H0003F_013.ver1.0.g037220	blue	TLC domain-containing 2
VvCabSauv08_H0003F_013.ver1.0.g037270	blue	acetyltransferase At1g77540-like
VvCabSauv08_H0003F_013.ver1.0.g037280	pink	F-box 7
VvCabSauv08_H0003F_013.ver1.0.g037310	grey60	delta-aminolevulinic acid chloroplastic-like
VvCabSauv08_H0003F_013.ver1.0.g037450	greenyellow	beta-galactosidase family
VvCabSauv08_H0003F_013.ver1.0.g037600	greenyellow	chloroplast processing peptidase-like
VvCabSauv08_H0003F_013.ver1.0.g037650	blue	pentatricopeptide repeat-containing mitochondrial
VvCabSauv08_H0003F_013.ver1.0.g037700	blue	translocase subunit chloroplastic
VvCabSauv08_H0003F_013.ver1.0.g037750	midnightblue	wound-responsive family
VvCabSauv08_H0003F_013.ver1.0.g037780	pink	Histone-lysine N-methyltransferase ASHH2
VvCabSauv08_H0003F_013.ver1.0.g037810	cyan	Zinc finger C-x8-C-x5-C-x3-H type family
VvCabSauv08_H0003F_013.ver1.0.g037840	pink	UDP-sugar pyrophosphorylase isoform X1
VvCabSauv08_H0003F_013.ver1.0.g037890	salmon	hypothetical protein PRUPE_ppa019748mg, partial
VvCabSauv08_H0003F_013.ver1.0.g037940	blue	NON_CYTOPLASMIC_DOMAIN (PHOBIUS), TRANSMEMBRANE (PHOBIUS), CYTOPLASMIC_DOMAIN (PHOBIUS), CYTOPLASMIC_DOMAIN (PHOBIUS), NON_CYTOPLASMIC_DOMAIN (PHOBIUS), TRANSMEMBRANE (PHOBIUS), TRANSMEMBRANE (PHOBIUS), TMhelix (TMHMM), TMhelix (TMHMM), TMhelix (TMHMM)
VvCabSauv08_H0003F_018.ver1.0.g038280	blue	Xanthine uracil permease family
VvCabSauv08_H0003F_018.ver1.0.g038320	blue	Spc97 Spc98 family of spindle pole body (SBP) component
VvCabSauv08_H0003F_018.ver1.0.g038430	salmon	hypothetical protein PRUPE_ppa019714mg, partial
VvCabSauv08_H0003F_018.ver1.0.g038500	pink	Calcineurin-like metallo-phosphoesterase superfamily
VvCabSauv08_H0003F_018.ver1.0.g038520	blue	heme oxygenase 2
VvCabSauv08_H0003F_018.ver1.0.g038530	pink	alpha beta-Hydrolases superfamily
VvCabSauv08_H0003F_020.ver1.0.g038710	grey60	14-3-3 B
VvCabSauv08_H0003F_020.ver1.0.g038750	pink	transcription factor bHLH143-like
VvCabSauv08_H0003F_020.ver1.0.g038810	blue	kinase superfamily
VvCabSauv08_H0003F_020.ver1.0.g038850	blue	pyridoxine pyridoxamine 5 -phosphate oxidase chloroplastic isoform X1
VvCabSauv08_H0003F_020.ver1.0.g038920	greenyellow	class molecular chaperone
VvCabSauv08_H0003F_020.ver1.0.g039170	blue	isoamylase chloroplastic isoform X1
VvCabSauv08_H0003F_020.ver1.0.g039180	blue	isoamylase chloroplastic isoform X2
VvCabSauv08_H0003F_022.ver1.0.g039240	salmon	NAC domain-containing 19
VvCabSauv08_H0003F_024.ver1.0.g039450	blue	succinate dehydrogenase subunit mitochondrial
VvCabSauv08_H0003F_024.ver1.0.g039470	blue	plant F17M5-140
VvCabSauv08_H0003F_024.ver1.0.g039480	salmon	origin of replication complex subunit 2
VvCabSauv08_H0003F_024.ver1.0.g039510	blue	probable phosphatase 2C 12
VvCabSauv08_H0003F_024.ver1.0.g039690	pink	CYTOPLASMIC_DOMAIN (PHOBIUS), NON_CYTOPLASMIC_DOMAIN (PHOBIUS), TRANSMEMBRANE (PHOBIUS), TMhelix (TMHMM)
VvCabSauv08_H0003F_024.ver1.0.g039790	greenyellow	cold regulated 27
VvCabSauv08_H0003F_024.ver1.0.g039810	blue	DCL (DUF3223)
VvCabSauv08_H0003F_036.ver1.0.g040020	pink	transcription factor
VvCabSauv08_H0003F_036.ver1.0.g040040	blue	mannose-P-dolichol utilization defect 1
VvCabSauv08_H0003F_039.ver1.0.g040420	blue	cyclin family
VvCabSauv08_H0003F_039.ver1.0.g040470	blue	Isoflavone 2 -hydroxylase
VvCabSauv08_H0003F_039.ver1.0.g040540	blue	glutamyl-tRNA (Gln) amidotransferase subunit A (DUF620)
VvCabSauv08_H0003F_039.ver1.0.g040550	blue	ARM-repeat Tetratricopeptide repeat (TPR)
VvCabSauv08_H0003F_039.ver1.0.g040600	blue	Arginine N-methyltransferase 2
VvCabSauv08_H0003F_039.ver1.0.g040620	blue	hypothetical protein COCSUDRAFT_59011
VvCabSauv08_H0003F_039.ver1.0.g040630	blue	acyl- -binding domain 3
VvCabSauv08_H0003F_039.ver1.0.g040670	pink	casein kinase II subunit alpha-2-like
VvCabSauv08_H0003F_039.ver1.0.g040680	cyan	hypothetical protein PRUPE_ppa020297mg, partial
VvCabSauv08_H0003F_042.ver1.0.g040750	blue	hypothetical protein PRUPE_ppa001927mg
VvCabSauv08_H0003F_042.ver1.0.g040810	salmon	hypothetical protein CICLE_v10031194mg
VvCabSauv08_H0003F_042.ver1.0.g040850	blue	Zinc finger MAGPIE
VvCabSauv08_H0003F_042.ver1.0.g040920	pink	G-box-binding factor 1-like
VvCabSauv08_H0003F_042.ver1.0.g040930	blue	heat shock -binding
VvCabSauv08_H0003F_042.ver1.0.g040960	blue	Peroxisomal membrane 11A
VvCabSauv08_H0003F_042.ver1.0.g041010	blue	Brassinosteroid signaling positive regulator (BZR1) family
VvCabSauv08_H0003F_042.ver1.0.g041030	blue	geranylgeranyl pyrophosphate chloroplastic-like
VvCabSauv08_H0003F_042.ver1.0.g041040	blue	methyltransferase 2 isoform X1
VvCabSauv08_H0003F_049.ver1.0.g041110	salmon	DIS3-like exonuclease 2
VvCabSauv08_H0003F_051.ver1.0.g041150	blue	DUF936 family
VvCabSauv08_H0003F_051.ver1.0.g041160	blue	uncharacterized protein LOC109707778
VvCabSauv08_H0003F_051.ver1.0.g041170	blue	2-oxoglutarate (2OG) and Fe(II)-dependent oxygenase superfamily
VvCabSauv08_H0003F_051.ver1.0.g041180	blue	ERBB-3 BINDING PROTEIN 1
VvCabSauv08_H0003F_051.ver1.0.g041220	blue	pathogenesis-related thaumatin family
VvCabSauv08_H0003F_051.ver1.0.g041260	pink	RING finger 5
VvCabSauv08_H0003F_051.ver1.0.g041270	blue	probable galacturonosyltransferase-like 1
VvCabSauv08_H0003F_051.ver1.0.g041350	blue	F-box RNI FBD-like domain
VvCabSauv08_H0003F_051.ver1.0.g041400	greenyellow	DNA-directed RNA polymerase subunit beta (DUF616)
VvCabSauv08_H0003F_051.ver1.0.g041410	blue	oxygen-evolving enhancer chloroplastic
VvCabSauv08_H0003F_051.ver1.0.g041540	pink	Allene oxide synthase
VvCabSauv08_H0003F_051.ver1.0.g041600	blue	adenine nucleotide alpha hydrolase-like domain kinase
VvCabSauv08_H0003F_059.ver1.0.g041730	blue	transducin family WD-40 repeat family
VvCabSauv08_H0003F_060.ver1.0.g041740	blue	carboxy-terminal domain cyclin
VvCabSauv08_H0004F_005.ver1.0.g041930	blue	3-hydroxybenzoate 6-hydroxylase 1
VvCabSauv08_H0004F_011.ver1.0.g042050	blue	ER membrane complex subunit
VvCabSauv08_H0004F_011.ver1.0.g042080	blue	dehydrogenase reductase SDR family member 7
VvCabSauv08_H0004F_011.ver1.0.g042160	blue	AP2-like ethylene-responsive transcription factor BBM2
VvCabSauv08_H0004F_011.ver1.0.g042170	cyan	histone-lysine N-methyltransferase SUVR5 isoform X1
VvCabSauv08_H0004F_011.ver1.0.g042260	pink	lysM domain receptor-like kinase 4
VvCabSauv08_H0004F_011.ver1.0.g042290	blue	PQ-loop repeat family transmembrane family
VvCabSauv08_H0004F_011.ver1.0.g042330	blue	GNS1 SUR4 membrane family
VvCabSauv08_H0004F_012.ver1.0.g042350	pink	endonuclease exonuclease phosphatase family
VvCabSauv08_H0004F_018.ver1.0.g042410	pink	zinc finger CCCH domain-containing 19-like
VvCabSauv08_H0004F_018.ver1.0.g042420	salmon	hypothetical protein EUTSA_v10007429mg
VvCabSauv08_H0004F_018.ver1.0.g042490	greenyellow	CHAPERONE-LIKE PROTEIN OF chloroplastic
VvCabSauv08_H0004F_018.ver1.0.g042520	blue	B-box zinc finger 19-like
VvCabSauv08_H0004F_018.ver1.0.g042530	blue	lactoylglutathione lyase glyoxalase I family
VvCabSauv08_H0004F_018.ver1.0.g042600	pink	histone H1-like
VvCabSauv08_H0004F_018.ver1.0.g042610	salmon	Heterogeneous nuclear ribonucleo Q
VvCabSauv08_H0004F_018.ver1.0.g042640	blue	GDP-mannose 4,6 dehydratase
VvCabSauv08_H0004F_018.ver1.0.g042650	blue	Zinc finger CCCH domain-containing 30
VvCabSauv08_H0004F_018.ver1.0.g042700	blue	auxin-responsive SAUR50-like
VvCabSauv08_H0004F_018.ver1.0.g042710	blue	YEATS family
VvCabSauv08_H0004F_018.ver1.0.g042880	cyan	phosphotransferases inositol or phosphatidylinositol kinase
VvCabSauv08_H0004F_018.ver1.0.g042890	midnightblue	phosphotransferases inositol or phosphatidylinositol kinase
VvCabSauv08_H0004F_018.ver1.0.g042940	pink	transcription factor bHLH121-like
VvCabSauv08_H0004F_018.ver1.0.g042990	blue	mobidb-lite (MOBIDB_LITE)
VvCabSauv08_H0004F_018.ver1.0.g043050	pink	receptor homology transmembrane domain- and RING domain-containing 1
VvCabSauv08_H0004F_018.ver1.0.g043080	blue	MLO 4
VvCabSauv08_H0004F_018.ver1.0.g043110	salmon	pre-mRNA-splicing factor CWC25 homolog
VvCabSauv08_H0004F_018.ver1.0.g043130	blue	proteasome subunit alpha type-7
VvCabSauv08_H0004F_018.ver1.0.g043180	pink	pyridoxal-phosphate-dependent serine (DUF632)
VvCabSauv08_H0004F_018.ver1.0.g043200	pink	L10-interacting MYB domain-containing -like isoform X2
VvCabSauv08_H0004F_018.ver1.0.g043300	pink	RING FYVE PHD-type zinc finger
VvCabSauv08_H0004F_018.ver1.0.g043310	greenyellow	F-box At4g35930 isoform X1
VvCabSauv08_H0004F_018.ver1.0.g043350	blue	hypothetical protein CICLE_v10026827mg
VvCabSauv08_H0004F_018.ver1.0.g043530	blue	hypothetical protein MTR_5g022970
VvCabSauv08_H0004F_018.ver1.0.g043550	greenyellow	HXXXD-type acyl-transferase family
VvCabSauv08_H0004F_018.ver1.0.g043580	blue	phospholipase D delta
VvCabSauv08_H0004F_018.ver1.0.g043640	pink	serine threonine- kinase STY46-like
VvCabSauv08_H0004F_018.ver1.0.g043780	blue	porphobilinogen chloroplastic-like
VvCabSauv08_H0004F_018.ver1.0.g043900	pink	RING-H2 zinc finger
VvCabSauv08_H0004F_018.ver1.0.g044110	blue	AMP-dependent synthetase and ligase family
VvCabSauv08_H0004F_018.ver1.0.g044140	blue	squamosa promoter-binding
VvCabSauv08_H0004F_037.ver1.0.g044460	blue	3-epi-6-deoxocathasterone 23-monooxygenase-like
VvCabSauv08_H0004F_037.ver1.0.g044470	pink	translocase subunit
VvCabSauv08_H0004F_037.ver1.0.g044500	blue	Beta-galactosidase 3
VvCabSauv08_H0004F_037.ver1.0.g044530	blue	nodulin 21 family
VvCabSauv08_H0004F_044.ver1.0.g044790	blue	lactoylglutathione lyase glyoxalase I family
VvCabSauv08_H0004F_044.ver1.0.g044810	blue	Kinesin-related 4
VvCabSauv08_H0004F_044.ver1.0.g044820	blue	probable LRR receptor-like serine threonine- kinase At4g36180
VvCabSauv08_H0004F_044.ver1.0.g044870	pink	histone H1-like
VvCabSauv08_H0004F_044.ver1.0.g044900	blue	GDP-mannose 4,6 dehydratase
VvCabSauv08_H0004F_044.ver1.0.g044950	grey60	60S ribosomal L8
VvCabSauv08_H0004F_044.ver1.0.g044960	blue	filament-like plant 4
VvCabSauv08_H0004F_044.ver1.0.g045160	cyan	phosphotransferases inositol or phosphatidylinositol kinase
VvCabSauv08_H0004F_044.ver1.0.g045170	salmon	phosphotransferases inositol or phosphatidylinositol kinase
VvCabSauv08_H0004F_044.ver1.0.g045230	blue	transcription factor bHLH121-like
VvCabSauv08_H0004F_044.ver1.0.g045360	blue	MLO 4
VvCabSauv08_H0004F_046.ver1.0.g045390	midnightblue	uncharacterized protein LOC109793947
VvCabSauv08_H0004F_046.ver1.0.g045400	blue	histone deacetylase 14
VvCabSauv08_H0004F_046.ver1.0.g045490	blue	cytochrome P450 82C4-like
VvCabSauv08_H0004F_046.ver1.0.g045500	blue	E3 ubiquitin- ligase RGLG3-like isoform X1
VvCabSauv08_H0004F_046.ver1.0.g045510	salmon	cysteine-rich RECEPTOR-like kinase
VvCabSauv08_H0004F_051.ver1.0.g045630	blue	3-hydroxy-3-methylglutaryl-coenzyme A reductase 1
VvCabSauv08_H0004F_051.ver1.0.g045640	blue	thioredoxin reductase NTRB-like
VvCabSauv08_H0004F_051.ver1.0.g045700	pink	RNA polymerase I specific transcription initiation factor RRN3
VvCabSauv08_H0004F_051.ver1.0.g045710	pink	AT-rich interactive domain-containing 5-like isoform X1
VvCabSauv08_H0004F_051.ver1.0.g045730	blue	PIN-LIKES 3-like
VvCabSauv08_H0004F_058.ver1.0.g045780	greenyellow	RING FYVE PHD-type zinc finger
VvCabSauv08_H0004F_058.ver1.0.g045820	grey60	hypothetical protein CICLE_v10026827mg
VvCabSauv08_H0004F_058.ver1.0.g045860	blue	universal stress family
VvCabSauv08_H0004F_058.ver1.0.g045900	blue	eukaryotic aspartyl protease family
VvCabSauv08_H0004F_058.ver1.0.g046040	blue	phospholipase D delta
VvCabSauv08_H0004F_061.ver1.0.g046080	pink	RNA-binding 8A
VvCabSauv08_H0004F_061.ver1.0.g046190	salmon	Retrovirus-related Pol poly from transposon TNT 1-94
VvCabSauv08_H0004F_061.ver1.0.g046200	pink	NAC domain class transcription factor
VvCabSauv08_H0004F_061.ver1.0.g046220	blue	BTB POZ domain-containing At2g13690-like
VvCabSauv08_H0004F_061.ver1.0.g046280	pink	DNA repair metallo-beta-lactamase family
VvCabSauv08_H0004F_061.ver1.0.g046310	cyan	Retrovirus-related Pol poly from transposon TNT 1-94
VvCabSauv08_H0004F_061.ver1.0.g046320	blue	GDP-mannose transporter GONST1 isoform X1
VvCabSauv08_H0004F_061.ver1.0.g046330	blue	probable gamma-secretase subunit PEN-2
VvCabSauv08_H0004F_069.ver1.0.g046540	midnightblue	phloem 2-B10
VvCabSauv08_H0004F_069.ver1.0.g046550	midnightblue	F-box PP2-B10-like
VvCabSauv08_H0004F_071.ver1.0.g046700	blue	catalase isozyme 1
VvCabSauv08_H0004F_071.ver1.0.g046710	blue	phosphoinositide phosphatase family
VvCabSauv08_H0004F_071.ver1.0.g046720	blue	phosphoinositide phosphatase family
VvCabSauv08_H0004F_071.ver1.0.g046790	salmon	rab escort 1
VvCabSauv08_H0004F_071.ver1.0.g046800	pink	heterogeneous nuclear ribonucleo H isoform X1
VvCabSauv08_H0004F_072.ver1.0.g046910	cyan	mobidb-lite (MOBIDB_LITE), CYTOPLASMIC_DOMAIN (PHOBIUS), NON_CYTOPLASMIC_DOMAIN (PHOBIUS), TRANSMEMBRANE (PHOBIUS), CYTOPLASMIC_DOMAIN (PHOBIUS), TRANSMEMBRANE (PHOBIUS), TMhelix (TMHMM), TMhelix (TMHMM)
VvCabSauv08_H0004F_072.ver1.0.g046920	midnightblue	TRANSMEMBRANE (PHOBIUS), TRANSMEMBRANE (PHOBIUS), NON_CYTOPLASMIC_DOMAIN (PHOBIUS), NON_CYTOPLASMIC_DOMAIN (PHOBIUS), CYTOPLASMIC_DOMAIN (PHOBIUS)
VvCabSauv08_H0004F_072.ver1.0.g047040	blue	ADP-ribosylation factor 2 isoform X1
VvCabSauv08_H0004F_072.ver1.0.g047150	pink	basic helix-loop-helix (bHLH) DNA-binding superfamily
VvCabSauv08_H0004F_072.ver1.0.g047160	blue	anaphase-promoting complex subunit 10
VvCabSauv08_H0004F_072.ver1.0.g047220	blue	alpha beta-Hydrolases superfamily
VvCabSauv08_H0004F_072.ver1.0.g047280	pink	plant F18B3-190
VvCabSauv08_H0004F_072.ver1.0.g047340	greenyellow	salicylate carboxymethyltransferase-like
VvCabSauv08_H0004F_076.ver1.0.g047530	blue	haloacid dehalogenase-like hydrolase family
VvCabSauv08_H0004F_076.ver1.0.g047660	greenyellow	hypothetical protein PRUPE_ppa003106mg
VvCabSauv08_H0004F_076.ver1.0.g047770	blue	ubiquitin carboxyl-terminal hydrolase
VvCabSauv08_H0004F_076.ver1.0.g047820	cyan	ROP-INTERACTIVE CRIB MOTIF-CONTAINING 2
VvCabSauv08_H0004F_076.ver1.0.g047830	blue	photosystem I reaction center subunit chloroplastic
VvCabSauv08_H0004F_076.ver1.0.g047880	blue	adipose-regulatory (seipin)
VvCabSauv08_H0004F_076.ver1.0.g047940	blue	SAUR-like auxin-responsive family
VvCabSauv08_H0004F_076.ver1.0.g047970	blue	4-hydroxy-4-methyl-2-oxoglutarate aldolase 2
VvCabSauv08_H0004F_076.ver1.0.g047990	grey60	isopentenyl-diphosphate Delta-isomerase I
VvCabSauv08_H0004F_076.ver1.0.g048250	blue	tic20 family
VvCabSauv08_H0004F_076.ver1.0.g048280	blue	acyl carrier mitochondrial-like
VvCabSauv08_H0004F_076.ver1.0.g048330	blue	high chlorophyll fluorescent 109
VvCabSauv08_H0004F_076.ver1.0.g048370	blue	lecithin:cholesterol acyltransferase family
VvCabSauv08_H0004F_076.ver1.0.g048480	blue	DA1-related 1-like
VvCabSauv08_H0004F_076.ver1.0.g048560	blue	PQ-loop transmembrane family
VvCabSauv08_H0004F_076.ver1.0.g048630	blue	histone deacetylase complex subunit SAP30 Sin3-binding
VvCabSauv08_H0004F_076.ver1.0.g048640	blue	UPF0496 At4g34320-like
VvCabSauv08_H0004F_076.ver1.0.g048720	blue	Dolichyl-diphosphooligosaccharide-- glycosyltransferase 48 kDa subunit
VvCabSauv08_H0004F_076.ver1.0.g048790	blue	NEDD8-conjugating enzyme Ubc12
VvCabSauv08_H0004F_076.ver1.0.g048970	pink	probable phosphatase 2C 55
VvCabSauv08_H0004F_076.ver1.0.g049030	salmon	DNA-directed RNA polymerase III subunit RPC5
VvCabSauv08_H0004F_076.ver1.0.g049120	blue	polyol transporter
VvCabSauv08_H0004F_076.ver1.0.g049190	blue	U1 small nuclear ribonucleo 70 kDa-like
VvCabSauv08_H0004F_076.ver1.0.g049210	greenyellow	ATP-dependent DNA helicase DDM1-like
VvCabSauv08_H0004F_076.ver1.0.g049270	blue	succinate dehydrogenase [ubiquinone] flavo mitochondrial
VvCabSauv08_H0004F_076.ver1.0.g049350	pink	AP-3 complex subunit sigma
VvCabSauv08_H0004F_076.ver1.0.g049360	blue	pyridine nucleotide-disulfide oxidoreductase domain
VvCabSauv08_H0004F_076.ver1.0.g049500	blue	transcription factor bHLH63-like
VvCabSauv08_H0004F_076.ver1.0.g049510	pink	anaphase-promoting complex subunit 10
VvCabSauv08_H0004F_076.ver1.0.g049520	blue	tubby-like F-box 5
VvCabSauv08_H0004F_076.ver1.0.g049630	pink	plant F18B3-190
VvCabSauv08_H0004F_076.ver1.0.g049660	blue	phosphatidic acid phosphatase (PAP2) family
VvCabSauv08_H0004F_076.ver1.0.g049710	greenyellow	salicylate carboxymethyltransferase-like
VvCabSauv08_H0004F_076.ver1.0.g049920	blue	uncharacterized protein LOC109776095 isoform X1
VvCabSauv08_H0004F_076.ver1.0.g050000	blue	cysteine protease RD19A-like
VvCabSauv08_H0004F_076.ver1.0.g050020	blue	nuclear transport factor 2 (NTF2) family
VvCabSauv08_H0004F_076.ver1.0.g050050	blue	thiamine-phosphate synthase
VvCabSauv08_H0004F_076.ver1.0.g050100	salmon	auxin response factor 2
VvCabSauv08_H0004F_076.ver1.0.g050220	blue	radical SAM family
VvCabSauv08_H0004F_076.ver1.0.g050240	blue	translocase subunit
VvCabSauv08_H0004F_076.ver1.0.g050260	blue	Beta-galactosidase 3
VvCabSauv08_H0004F_076.ver1.0.g050290	blue	nodulin 21 family
VvCabSauv08_H0004F_076.ver1.0.g050390	blue	glutaredoxin family
VvCabSauv08_H0004F_084.ver1.0.g050590	blue	cytochrome P450 family
VvCabSauv08_H0004F_090.ver1.0.g050740	blue	ganglioside-induced differentiation-associated 2
VvCabSauv08_H0004F_090.ver1.0.g050750	blue	outer envelope
VvCabSauv08_H0004F_090.ver1.0.g050780	blue	porphobilinogen chloroplastic-like
VvCabSauv08_H0004F_090.ver1.0.g050830	blue	regulator of Vps4 activity in the MVB pathway
VvCabSauv08_H0004F_090.ver1.0.g051050	blue	Calcium-dependent phosphotriesterase superfamily
VvCabSauv08_H0004F_090.ver1.0.g051230	blue	catalase isozyme 1
VvCabSauv08_H0004F_090.ver1.0.g051240	blue	phosphoinositide phosphatase family
VvCabSauv08_H0004F_090.ver1.0.g051250	blue	phosphoinositide phosphatase family
VvCabSauv08_H0004F_090.ver1.0.g051550	blue	transcription elongation factor (TFIIS) family
VvCabSauv08_H0004F_090.ver1.0.g051680	greenyellow	hypothetical protein POPTR_0019s02680g
VvCabSauv08_H0004F_090.ver1.0.g051690	pink	DNAJ heat shock N-terminal domain-containing family
VvCabSauv08_H0004F_090.ver1.0.g051750	blue	carbamoylphosphate synthase small subunit
VvCabSauv08_H0004F_090.ver1.0.g051900	pink	G-type lectin S-receptor-like serine threonine- kinase RLK1
VvCabSauv08_H0004F_090.ver1.0.g051930	salmon	hypothetical protein PRUPE_ppa016504mg, partial
VvCabSauv08_H0004F_090.ver1.0.g051970	blue	G-type lectin S-receptor-like serine threonine- kinase LECRK1
VvCabSauv08_H0004F_090.ver1.0.g052120	pink	U-box domain-containing
VvCabSauv08_H0004F_090.ver1.0.g052260	blue	pectinesterase family
VvCabSauv08_H0004F_090.ver1.0.g052270	blue	SIGNAL_PEPTIDE (PHOBIUS), SIGNAL_PEPTIDE_H_REGION (PHOBIUS), SIGNAL_PEPTIDE_N_REGION (PHOBIUS), NON_CYTOPLASMIC_DOMAIN (PHOBIUS), SIGNAL_PEPTIDE_C_REGION (PHOBIUS), SignalP-noTM (SIGNALP_EUK)
VvCabSauv08_H0004F_090.ver1.0.g052280	blue	mobidb-lite (MOBIDB_LITE)
VvCabSauv08_H0004F_090.ver1.0.g052290	blue	mobidb-lite (MOBIDB_LITE)
VvCabSauv08_H0004F_090.ver1.0.g052600	blue	callose synthase 5
VvCabSauv08_H0004F_090.ver1.0.g052670	blue	probable gamma-secretase subunit PEN-2
VvCabSauv08_H0004F_090.ver1.0.g052750	blue	TPR repeat
VvCabSauv08_H0004F_098.ver1.0.g053310	greenyellow	transcription factor bHLH121-like
VvCabSauv08_H0004F_100.ver1.0.g053420	cyan	hypothetical protein PRUPE_ppa003106mg
VvCabSauv08_H0004F_100.ver1.0.g053460	blue	auxin efflux carrier component 8
VvCabSauv08_H0004F_100.ver1.0.g053500	blue	lysine ketoglutarate reductase trans-splicing
VvCabSauv08_H0004F_100.ver1.0.g053510	blue	ubiquitin carboxyl-terminal hydrolase
VvCabSauv08_H0004F_100.ver1.0.g053700	blue	SAUR-like auxin-responsive family
VvCabSauv08_H0004F_100.ver1.0.g053750	blue	isopentenyl-diphosphate Delta-isomerase I
VvCabSauv08_H0004F_102.ver1.0.g053940	blue	cysteine protease RD19A-like
VvCabSauv08_H0004F_102.ver1.0.g053950	midnightblue	uncharacterized WD repeat-containing -like
VvCabSauv08_H0004F_105.ver1.0.g054060	cyan	hypothetical protein PRUPE_ppa021750mg, partial
VvCabSauv08_H0004F_114.ver1.0.g054200	grey60	SWIM zinc finger family
VvCabSauv08_H0004F_114.ver1.0.g054210	blue	photosystem I reaction center subunit chloroplastic
VvCabSauv08_H0004F_114.ver1.0.g054240	midnightblue	TPR repeat
VvCabSauv08_H0004F_118.ver1.0.g054280	pink	WNK kinase
VvCabSauv08_H0004F_118.ver1.0.g054380	pink	Ankyrin repeat family
VvCabSauv08_H0004F_118.ver1.0.g054420	blue	probable Histone-lysine N-methyltransferase ATXR5
VvCabSauv08_H0005F_001.ver1.0.g054460	salmon	endoplasmic reticulum metallopeptidase 1
VvCabSauv08_H0005F_001.ver1.0.g054500	blue	60S ribosomal L12
VvCabSauv08_H0005F_001.ver1.0.g054520	blue	aquaporin PIP2-2
VvCabSauv08_H0005F_001.ver1.0.g054540	blue	esterase lipase thioesterase family
VvCabSauv08_H0005F_001.ver1.0.g054560	blue	disulfide isomerase-like 1-4
VvCabSauv08_H0005F_001.ver1.0.g054570	blue	V-type proton ATPase subunit G-like
VvCabSauv08_H0005F_001.ver1.0.g054640	blue	chlorophyll a-b binding chloroplastic
VvCabSauv08_H0005F_001.ver1.0.g054650	blue	domain kinase
VvCabSauv08_H0005F_001.ver1.0.g054660	blue	rhomboid 19
VvCabSauv08_H0005F_001.ver1.0.g054680	greenyellow	hypothetical protein SORBIDRAFT_0391s002010, partial
VvCabSauv08_H0005F_001.ver1.0.g054740	pink	Seven transmembrane MLO family
VvCabSauv08_H0005F_001.ver1.0.g054770	blue	serine carboxypeptidase
VvCabSauv08_H0005F_001.ver1.0.g054830	greenyellow	60S acidic ribosomal P0
VvCabSauv08_H0005F_001.ver1.0.g054840	blue	alpha-taxilin
VvCabSauv08_H0005F_001.ver1.0.g054890	pink	hypothetical protein POPTR_0008s04290g
VvCabSauv08_H0005F_001.ver1.0.g054940	blue	mitochondrial import inner membrane translocase subunit TIM14-3-like
VvCabSauv08_H0005F_001.ver1.0.g055130	blue	probable RNA-binding ARP1 isoform X2
VvCabSauv08_H0005F_001.ver1.0.g055180	pink	DUF155 family
VvCabSauv08_H0005F_001.ver1.0.g055210	midnightblue	regulator of nonsense transcripts UPF2
VvCabSauv08_H0005F_001.ver1.0.g055260	midnightblue	hydrolase family HAD-superfamily
VvCabSauv08_H0005F_001.ver1.0.g055430	greenyellow	Adenylosuccinate lyase
VvCabSauv08_H0005F_001.ver1.0.g055470	blue	ARM repeat
VvCabSauv08_H0005F_001.ver1.0.g055480	greenyellow	pentatricopeptide (PPR) repeat
VvCabSauv08_H0005F_001.ver1.0.g055490	blue	LIM domain-containing WLIM2b-like
VvCabSauv08_H0005F_001.ver1.0.g055530	blue	60S ribosomal L35a-3
VvCabSauv08_H0005F_001.ver1.0.g055620	pink	Transcriptional factor B3 family
VvCabSauv08_H0005F_001.ver1.0.g055680	royalblue	kDa class I heat shock
VvCabSauv08_H0005F_001.ver1.0.g055710	midnightblue	7-deoxyloganetic acid glucosyltransferase-like
VvCabSauv08_H0005F_001.ver1.0.g055740	royalblue	uncharacterized protein LOC100527014
VvCabSauv08_H0005F_001.ver1.0.g055880	royalblue	kDa class I heat shock
VvCabSauv08_H0005F_001.ver1.0.g055890	royalblue	hypothetical protein EUTSA_v10017313mg
VvCabSauv08_H0005F_001.ver1.0.g055930	royalblue	kDa class I heat shock
VvCabSauv08_H0005F_001.ver1.0.g055940	royalblue	kDa class I heat shock
VvCabSauv08_H0005F_001.ver1.0.g055950	royalblue	kDa class I heat shock
VvCabSauv08_H0005F_001.ver1.0.g055980	royalblue	nodulin 21 -like transporter family
VvCabSauv08_H0005F_001.ver1.0.g055990	royalblue	kDa class I heat shock
VvCabSauv08_H0005F_001.ver1.0.g056000	royalblue	kDa class I heat shock
VvCabSauv08_H0005F_001.ver1.0.g056010	royalblue	kDa class I heat shock
VvCabSauv08_H0005F_001.ver1.0.g056020	royalblue	kDa class I heat shock
VvCabSauv08_H0005F_003.ver1.0.g056210	blue	probable pectate lyase 12-like precursor
VvCabSauv08_H0005F_003.ver1.0.g056230	blue	cytochrome b6 (chloroplast)
VvCabSauv08_H0005F_010.ver1.0.g056330	blue	uncharacterized membrane At1g06890-like
VvCabSauv08_H0005F_016.ver1.0.g056420	salmon	cysteine histidine-rich C1 domain
VvCabSauv08_H0005F_016.ver1.0.g056470	grey60	hypothetical protein POPTR_0008s05590g
VvCabSauv08_H0005F_016.ver1.0.g056550	midnightblue	Radical SAM superfamily
VvCabSauv08_H0005F_016.ver1.0.g056610	salmon	HSP20-like chaperone superfamily
VvCabSauv08_H0005F_016.ver1.0.g056670	royalblue	kDa heat shock peroxisomal
VvCabSauv08_H0005F_016.ver1.0.g056720	blue	ACT domain-containing family
VvCabSauv08_H0005F_016.ver1.0.g056770	blue	hypothetical protein CICLE_v10030542mg
VvCabSauv08_H0005F_020.ver1.0.g056790	blue	acyl- -binding domain-containing 4
VvCabSauv08_H0005F_020.ver1.0.g056890	blue	MATE efflux family
VvCabSauv08_H0005F_020.ver1.0.g056930	blue	pullulanase chloroplastic
VvCabSauv08_H0005F_020.ver1.0.g056970	pink	ACT domain-containing ACR10-like
VvCabSauv08_H0005F_020.ver1.0.g057160	salmon	phosphatase 2A regulatory B subunit family
VvCabSauv08_H0005F_020.ver1.0.g057170	salmon	hypothetical protein PRUPE_ppa015871mg, partial
VvCabSauv08_H0005F_020.ver1.0.g057180	pink	serine threonine phosphatase 2A 57 kDa regulatory subunit B beta isoform-like
VvCabSauv08_H0005F_020.ver1.0.g057190	blue	probable pectate lyase 12-like precursor
VvCabSauv08_H0005F_020.ver1.0.g057210	blue	SHUGOSHIN 2-like isoform X1
VvCabSauv08_H0005F_020.ver1.0.g057290	salmon	pseudouridine synthase family
VvCabSauv08_H0005F_020.ver1.0.g057310	pink	vacuolar -sorting-associated 33 homolog
VvCabSauv08_H0005F_020.ver1.0.g057330	greenyellow	U-box domain-containing 14
VvCabSauv08_H0005F_020.ver1.0.g057540	blue	adenosine kinase family
VvCabSauv08_H0005F_020.ver1.0.g057650	salmon	Retrovirus-related Pol poly from transposon TNT 1-94
VvCabSauv08_H0005F_021.ver1.0.g057700	blue	pyruvate kinase cytosolic-like
VvCabSauv08_H0005F_021.ver1.0.g057710	blue	pyruvate kinase family
VvCabSauv08_H0005F_021.ver1.0.g057720	blue	mRNA cap guanine-N7 methyltransferase 2
VvCabSauv08_H0005F_021.ver1.0.g057770	blue	3-oxoacyl-[acyl-carrier] synthase
VvCabSauv08_H0005F_021.ver1.0.g057810	blue	Phosphorylase superfamily
VvCabSauv08_H0005F_021.ver1.0.g057820	salmon	3-phosphoinositide-dependent kinase
VvCabSauv08_H0005F_021.ver1.0.g057880	greenyellow	probable U3 small nucleolar RNA-associated 7
VvCabSauv08_H0005F_021.ver1.0.g057920	greenyellow	UDP-Glycosyltransferase superfamily
VvCabSauv08_H0005F_021.ver1.0.g058010	blue	RAP release galactose-binding-like domain (DUF1997)
VvCabSauv08_H0005F_021.ver1.0.g058020	greenyellow	core histone H2A H2B H3 H4
VvCabSauv08_H0005F_021.ver1.0.g058040	greenyellow	binding to TOMV RNA 1L (long form)
VvCabSauv08_H0005F_026.ver1.0.g058050	blue	aspartyl protease family
VvCabSauv08_H0005F_027.ver1.0.g058060	blue	phospholipid glycerol acyltransferase family
VvCabSauv08_H0005F_029.ver1.0.g058070	greenyellow	AP3-complex subunit beta-A
VvCabSauv08_H0005F_032.ver1.0.g058150	blue	quinone oxidoreductase 2 homolog
VvCabSauv08_H0005F_032.ver1.0.g058160	blue	alpha beta-Hydrolases superfamily
VvCabSauv08_H0005F_032.ver1.0.g058180	blue	cytochrome P450 family
VvCabSauv08_H0005F_032.ver1.0.g058190	greenyellow	transducin WD40 repeat
VvCabSauv08_H0005F_032.ver1.0.g058200	blue	serine arginine repetitive matrix 1-like isoform X2
VvCabSauv08_H0005F_047.ver1.0.g058300	pink	transferring glycosyl group transferase
VvCabSauv08_H0005F_047.ver1.0.g058320	grey60	thylakoid lumenal 15 kDa family
VvCabSauv08_H0005F_047.ver1.0.g058350	blue	AT-hook motif nuclear-localized 15-like isoform X1
VvCabSauv08_H0005F_047.ver1.0.g058410	cyan	hAT transposon superfamily
VvCabSauv08_H0005F_047.ver1.0.g058430	salmon	pumilio Puf RNA-binding domain-containing family
VvCabSauv08_H0005F_047.ver1.0.g058450	blue	aspartyl protease family
VvCabSauv08_H0005F_047.ver1.0.g058490	blue	zinc finger family
VvCabSauv08_H0005F_047.ver1.0.g058550	blue	actin-related 5
VvCabSauv08_H0005F_047.ver1.0.g058580	pink	scarecrow 9
VvCabSauv08_H0005F_047.ver1.0.g058670	blue	Geranylgeranyl transferase type-1 subunit beta
VvCabSauv08_H0005F_051.ver1.0.g058890	cyan	DUF399 family (DUF399 and DUF3411)
VvCabSauv08_H0005F_054.ver1.0.g058920	blue	biotin lipoyl attachment domain-containing family
VvCabSauv08_H0005F_054.ver1.0.g058970	blue	inhibitor of trypsin and hageman factor
VvCabSauv08_H0005F_054.ver1.0.g058980	blue	laccase family
VvCabSauv08_H0005F_054.ver1.0.g059120	blue	eukaryotic translation initiation factor 2 subunit alpha homolog
VvCabSauv08_H0005F_054.ver1.0.g059370	royalblue	RING-H2 finger ATL66-like
VvCabSauv08_H0005F_054.ver1.0.g059480	salmon	pur ALPHA-1
VvCabSauv08_H0005F_054.ver1.0.g059600	blue	PHD finger ALFIN-LIKE 2-like
VvCabSauv08_H0005F_054.ver1.0.g059660	blue	peptidyl-prolyl cis-trans isomerase family
VvCabSauv08_H0005F_054.ver1.0.g059810	blue	cytochrome P450 90A1
VvCabSauv08_H0005F_054.ver1.0.g059840	blue	Yippee family zinc-binding
VvCabSauv08_H0005F_054.ver1.0.g059860	blue	proteoglycan 4
VvCabSauv08_H0005F_054.ver1.0.g059980	blue	60S acidic ribosomal P0
VvCabSauv08_H0005F_054.ver1.0.g060040	blue	import inner membrane translocase subunit
VvCabSauv08_H0006F_012.ver1.0.g060180	blue	serine threonine- kinase tricorner-like
VvCabSauv08_H0006F_012.ver1.0.g060210	blue	S-adenosyl-L-methionine-dependent methyltransferases superfamily
VvCabSauv08_H0006F_012.ver1.0.g060260	blue	aldo keto reductase family
VvCabSauv08_H0006F_012.ver1.0.g060270	blue	probable glutathione S-transferase
VvCabSauv08_H0006F_012.ver1.0.g060300	cyan	DUF761 domain
VvCabSauv08_H0006F_012.ver1.0.g060310	pink	pre-mRNA-splicing factor SLU7
VvCabSauv08_H0006F_014.ver1.0.g060490	blue	enoyl- hydratase isomerase family
VvCabSauv08_H0006F_014.ver1.0.g060500	blue	hypothetical protein CICLE_v10006185mg
VvCabSauv08_H0006F_017.ver1.0.g060530	grey60	1-aminocyclopropane-1-carboxylate oxidase
VvCabSauv08_H0006F_032.ver1.0.g060740	blue	IQ-DOMAIN 14-like
VvCabSauv08_H0006F_033.ver1.0.g060820	blue	uncharacterized LOC103502119
VvCabSauv08_H0006F_033.ver1.0.g060890	blue	actin-related 9 isoform X3
VvCabSauv08_H0006F_033.ver1.0.g060950	blue	SWI SNF-related matrix-associated actin-dependent regulator of chromatin subfamily A member 3-like 3
VvCabSauv08_H0006F_033.ver1.0.g061250	midnightblue	FHA domain plant
VvCabSauv08_H0006F_033.ver1.0.g061300	midnightblue	Pentatricopeptide repeat (PPR) superfamily
VvCabSauv08_H0006F_033.ver1.0.g061330	blue	WVD2-like 1
VvCabSauv08_H0006F_033.ver1.0.g061410	pink	CRM-domain containing factor chloroplastic mitochondrial
VvCabSauv08_H0006F_033.ver1.0.g061460	pink	magnesium transporter -like family
VvCabSauv08_H0006F_033.ver1.0.g061510	greenyellow	auxin-induced 22B
VvCabSauv08_H0006F_033.ver1.0.g061560	pink	transcription factor UNE12
VvCabSauv08_H0006F_033.ver1.0.g061630	blue	U-box domain-containing 44-like
VvCabSauv08_H0006F_033.ver1.0.g061740	blue	hypothetical protein L484_013349
VvCabSauv08_H0006F_033.ver1.0.g061870	blue	mRNA splicing thioredoxin-like U5 snRNP
VvCabSauv08_H0006F_033.ver1.0.g061940	pink	LRR receptor-like kinase family
VvCabSauv08_H0006F_033.ver1.0.g062000	blue	probable aldo-keto reductase 1
VvCabSauv08_H0006F_033.ver1.0.g062110	blue	auxin canalization (DUF828)
VvCabSauv08_H0006F_033.ver1.0.g062190	blue	RNA polymerase II-associated
VvCabSauv08_H0006F_034.ver1.0.g062230	blue	GATA type zinc finger transcription factor family
VvCabSauv08_H0006F_034.ver1.0.g062240	blue	GDT1 chloroplastic
VvCabSauv08_H0006F_034.ver1.0.g062290	royalblue	hydroxyethylthiazole kinase family
VvCabSauv08_H0006F_034.ver1.0.g062370	midnightblue	F-box domain containing
VvCabSauv08_H0006F_034.ver1.0.g062540	pink	heavy meromyosin
VvCabSauv08_H0006F_034.ver1.0.g062550	pink	heavy meromyosin
VvCabSauv08_H0006F_034.ver1.0.g062640	salmon	hypothetical protein PRUPE_ppa021750mg, partial
VvCabSauv08_H0006F_034.ver1.0.g062660	blue	beta-amylase chloroplastic
VvCabSauv08_H0006F_034.ver1.0.g062720	cyan	Transposon Ty3-I Gag-Pol poly
VvCabSauv08_H0006F_034.ver1.0.g062820	blue	carboxyl-terminal-processing peptidase chloroplastic
VvCabSauv08_H0006F_034.ver1.0.g062880	midnightblue	DEAD-box ATP-dependent RNA helicase 13
VvCabSauv08_H0006F_034.ver1.0.g062900	cyan	DEAD-box ATP-dependent RNA helicase 13
VvCabSauv08_H0006F_034.ver1.0.g062920	blue	haloacid dehalogenase-like hydrolase domain-containing At2g33255 isoform X1
VvCabSauv08_H0006F_034.ver1.0.g062930	blue	haloacid dehalogenase-like hydrolase domain-containing At2g33255 isoform X1
VvCabSauv08_H0007F_003.ver1.0.g063010	blue	Naringenin,2-oxoglutarate 3-dioxygenase
VvCabSauv08_H0007F_007.ver1.0.g063070	blue	kinesin KIN-7E isoform X1
VvCabSauv08_H0007F_007.ver1.0.g063080	blue	NADH dehydrogenase [ubiquinone] 1 beta subcomplex subunit 9
VvCabSauv08_H0007F_007.ver1.0.g063140	blue	F0 V0 subunit C
VvCabSauv08_H0007F_007.ver1.0.g063150	blue	NADP-dependent D-sorbitol-6-phosphate dehydrogenase-like
VvCabSauv08_H0007F_007.ver1.0.g063240	salmon	hypothetical protein PRUPE_ppa020284mg
VvCabSauv08_H0007F_007.ver1.0.g063250	blue	auxin-responsive family
VvCabSauv08_H0007F_007.ver1.0.g063370	blue	pentatricopeptide repeat-containing At5g04780
VvCabSauv08_H0007F_007.ver1.0.g063710	blue	Plant neutral invertase family
VvCabSauv08_H0007F_007.ver1.0.g063720	salmon	Urb2 Npa2 family
VvCabSauv08_H0007F_007.ver1.0.g063730	blue	hypothetical protein L484_003219
VvCabSauv08_H0007F_008.ver1.0.g063810	blue	plant F20M13-60
VvCabSauv08_H0007F_008.ver1.0.g063820	blue	transportin 1
VvCabSauv08_H0007F_008.ver1.0.g063850	blue	amino acid permease family
VvCabSauv08_H0007F_023.ver1.0.g064080	blue	purple acid phosphatase
VvCabSauv08_H0007F_023.ver1.0.g064140	salmon	Electron transfer flavo -ubiquinone oxidoreductase
VvCabSauv08_H0007F_023.ver1.0.g064170	blue	kinesin motor family
VvCabSauv08_H0007F_023.ver1.0.g064180	blue	xylulose kinase-1
VvCabSauv08_H0007F_023.ver1.0.g064230	blue	squalene synthase
VvCabSauv08_H0007F_027.ver1.0.g064380	royalblue	DNA-directed RNA polymerase subunit (DUF630 and DUF632)
VvCabSauv08_H0007F_027.ver1.0.g064460	blue	NAC transcription factor 29-like
VvCabSauv08_H0007F_027.ver1.0.g064480	blue	expansin-like family
VvCabSauv08_H0007F_027.ver1.0.g064500	blue	auxin-responsive family
VvCabSauv08_H0007F_027.ver1.0.g064510	blue	auxin-responsive SAUR68-like
VvCabSauv08_H0007F_027.ver1.0.g064590	blue	probable signal recognition particle 43 kDa chloroplastic
VvCabSauv08_H0007F_027.ver1.0.g064680	pink	small nuclear ribonucleo 3b-like
VvCabSauv08_H0007F_033.ver1.0.g064830	cyan	phospholipase A-2-activating
VvCabSauv08_H0007F_033.ver1.0.g064880	pink	S-adenosyl-L-methionine-dependent methyltransferases superfamily
VvCabSauv08_H0007F_033.ver1.0.g064890	pink	TRANSMEMBRANE (PHOBIUS), CYTOPLASMIC_DOMAIN (PHOBIUS), NON_CYTOPLASMIC_DOMAIN (PHOBIUS), TMhelix (TMHMM)
VvCabSauv08_H0007F_033.ver1.0.g064910	blue	plastid division2
VvCabSauv08_H0007F_033.ver1.0.g064970	blue	CASP 5C1
VvCabSauv08_H0007F_033.ver1.0.g064990	blue	RING-H2 finger ATL65
VvCabSauv08_H0007F_033.ver1.0.g065000	blue	mobidb-lite (MOBIDB_LITE), CYTOPLASMIC_DOMAIN (PHOBIUS), TRANSMEMBRANE (PHOBIUS), NON_CYTOPLASMIC_DOMAIN (PHOBIUS)
VvCabSauv08_H0007F_034.ver1.0.g065050	blue	carboxylesterase 7
VvCabSauv08_H0007F_034.ver1.0.g065060	blue	carboxylesterase 13
VvCabSauv08_H0007F_034.ver1.0.g065080	blue	probable carboxylesterase 12
VvCabSauv08_H0007F_034.ver1.0.g065120	blue	B3 domain-containing Os01g0234100-like
VvCabSauv08_H0007F_034.ver1.0.g065330	blue	alpha-amylase precursor
VvCabSauv08_H0007F_034.ver1.0.g065340	blue	ASC1 3
VvCabSauv08_H0007F_034.ver1.0.g065360	blue	ferredoxin--nitrite chloroplastic-like
VvCabSauv08_H0007F_034.ver1.0.g065370	greenyellow	glyco 3-alpha-L-fucosyltransferase A
VvCabSauv08_H0007F_034.ver1.0.g065420	blue	methylcrotonoyl- carboxylase beta mitochondrial
VvCabSauv08_H0007F_034.ver1.0.g065500	blue	RING U-box superfamily
VvCabSauv08_H0007F_034.ver1.0.g065510	blue	probable E3 ubiquitin- ligase RHG1A
VvCabSauv08_H0007F_034.ver1.0.g065560	blue	cyclin delta-3
VvCabSauv08_H0007F_034.ver1.0.g065610	royalblue	abscisate beta-glucosyltransferase
VvCabSauv08_H0007F_034.ver1.0.g065630	blue	IRREGULAR XYLEM (DUF579)
VvCabSauv08_H0007F_034.ver1.0.g065730	blue	DNA-directed RNA polymerases IV and V subunit 3-like
VvCabSauv08_H0007F_034.ver1.0.g065750	blue	Cyclase family
VvCabSauv08_H0007F_034.ver1.0.g065820	blue	probable carbohydrate esterase At4g34215
VvCabSauv08_H0007F_034.ver1.0.g066010	blue	triacylglycerol lipase 1
VvCabSauv08_H0007F_034.ver1.0.g066170	blue	hypothetical protein CICLE_v10028186mg
VvCabSauv08_H0007F_034.ver1.0.g066180	blue	alpha-L-fucosidase 2
VvCabSauv08_H0007F_035.ver1.0.g066380	pink	BAT2 domain
VvCabSauv08_H0007F_035.ver1.0.g066460	blue	transcription initiation factor TFIID subunit 1b
VvCabSauv08_H0007F_035.ver1.0.g066520	blue	dehydration-responsive element-binding 1B-like
VvCabSauv08_H0007F_035.ver1.0.g066570	blue	La-related 7
VvCabSauv08_H0007F_042.ver1.0.g066730	cyan	patched family
VvCabSauv08_H0007F_042.ver1.0.g066750	greenyellow	probable galacturonosyltransferase 3
VvCabSauv08_H0007F_042.ver1.0.g066820	greenyellow	Bromodomain and PHD finger-containing 3
VvCabSauv08_H0007F_042.ver1.0.g066850	blue	phosphate-responsive 1 family
VvCabSauv08_H0007F_042.ver1.0.g066920	blue	monosaccharide-sensing 2-like
VvCabSauv08_H0007F_042.ver1.0.g066960	blue	hypothetical protein L484_013730
VvCabSauv08_H0007F_042.ver1.0.g066970	blue	cytochrome b6 (chloroplast)
VvCabSauv08_H0007F_042.ver1.0.g066980	blue	CMP-sialic acid transporter 2
VvCabSauv08_H0007F_042.ver1.0.g067000	royalblue	pantothenate kinase
VvCabSauv08_H0007F_042.ver1.0.g067020	blue	N-acyl-L-amino-acid amidohydrolase
VvCabSauv08_H0007F_042.ver1.0.g067090	salmon	3-hydroxy-3-methylglutaryl-coenzyme A reductase 1-like
VvCabSauv08_H0007F_042.ver1.0.g067230	blue	family 2 glycosyltransferase
VvCabSauv08_H0007F_042.ver1.0.g067250	salmon	hypothetical protein PRUPE_ppa017805mg, partial
VvCabSauv08_H0007F_042.ver1.0.g067290	salmon	SUMO-activating enzyme subunit 2
VvCabSauv08_H0007F_042.ver1.0.g067300	greenyellow	uncharacterized serine-rich -like
VvCabSauv08_H0007F_042.ver1.0.g067330	blue	26S protease regulatory subunit S10B homolog B
VvCabSauv08_H0007F_042.ver1.0.g067360	salmon	dehydrin LEA
VvCabSauv08_H0007F_042.ver1.0.g067370	pink	ubiquitin- ligase
VvCabSauv08_H0007F_042.ver1.0.g067410	blue	myosin-15-like isoform X1
VvCabSauv08_H0007F_042.ver1.0.g067420	blue	bZIP transcription factor family
VvCabSauv08_H0007F_043.ver1.0.g067460	pink	glycine-rich 2-like
VvCabSauv08_H0007F_043.ver1.0.g067510	blue	nodulin family
VvCabSauv08_H0007F_043.ver1.0.g067560	grey60	Subtilisin-like protease
VvCabSauv08_H0007F_043.ver1.0.g067720	blue	RAC-like 3
VvCabSauv08_H0007F_043.ver1.0.g067730	pink	ubiquitin-conjugating enzyme 28
VvCabSauv08_H0007F_043.ver1.0.g067760	greenyellow	basic leucine zipper 23-like
VvCabSauv08_H0007F_043.ver1.0.g067810	blue	high-affinity nickel-transport family
VvCabSauv08_H0007F_043.ver1.0.g067830	midnightblue	SKP1 1A
VvCabSauv08_H0007F_043.ver1.0.g067900	greenyellow	probable ubiquitin-conjugating enzyme E2 23
VvCabSauv08_H0007F_043.ver1.0.g067920	pink	probable 26S proteasome non-ATPase regulatory subunit 3
VvCabSauv08_H0007F_043.ver1.0.g067940	greenyellow	translation initiation factor 3 (IF-3) family
VvCabSauv08_H0007F_043.ver1.0.g067950	blue	probable phosphatase 2C 60
VvCabSauv08_H0007F_043.ver1.0.g067990	blue	Phytoene dehydrogenase
VvCabSauv08_H0008F_001.ver1.0.g068110	greenyellow	bZIP transcription factor 53-like
VvCabSauv08_H0008F_001.ver1.0.g068120	blue	vacuolar sorting-associated 51 homolog
VvCabSauv08_H0008F_001.ver1.0.g068190	greenyellow	DNA mismatch repair Msh6-1
VvCabSauv08_H0008F_001.ver1.0.g068220	royalblue	60S ribosomal L29-1
VvCabSauv08_H0008F_001.ver1.0.g068280	blue	DNAJ heat shock N-terminal domain-containing
VvCabSauv08_H0008F_001.ver1.0.g068290	blue	heat shock amino-terminal domain
VvCabSauv08_H0008F_001.ver1.0.g068500	royalblue	GATA transcription factor
VvCabSauv08_H0008F_001.ver1.0.g068600	pink	syntaxin of plants 41
VvCabSauv08_H0008F_001.ver1.0.g068670	midnightblue	programmed cell death 2-like
VvCabSauv08_H0008F_001.ver1.0.g068680	blue	probable polygalacturonase isoform X1
VvCabSauv08_H0008F_001.ver1.0.g068690	blue	fumarase 1
VvCabSauv08_H0008F_001.ver1.0.g068700	pink	phosphate-responsive 1 family
VvCabSauv08_H0008F_001.ver1.0.g068710	midnightblue	ATP-dependent RNA helicase DEAH13 isoform X1
VvCabSauv08_H0008F_001.ver1.0.g068730	blue	Subtilisin-like protease
VvCabSauv08_H0008F_001.ver1.0.g068810	blue	pectinesterase-like
VvCabSauv08_H0008F_001.ver1.0.g068870	salmon	exocyst complex component SEC15B
VvCabSauv08_H0008F_001.ver1.0.g068900	pink	U1 small nuclear ribonucleo A-like
VvCabSauv08_H0008F_001.ver1.0.g068920	pink	poly(ADP-ribose) polymerase
VvCabSauv08_H0008F_001.ver1.0.g068990	blue	60S ribosomal L22-2
VvCabSauv08_H0008F_001.ver1.0.g069030	greenyellow	small nuclear ribonucleo Sm D2-like
VvCabSauv08_H0008F_001.ver1.0.g069050	greenyellow	peter Pan
VvCabSauv08_H0008F_001.ver1.0.g069070	blue	LYR motif
VvCabSauv08_H0008F_001.ver1.0.g069090	blue	transcription factor family
VvCabSauv08_H0008F_001.ver1.0.g069230	pink	u6 snRNA-associated-like-Sm
VvCabSauv08_H0008F_001.ver1.0.g069340	blue	heat shock factor-binding 1-like
VvCabSauv08_H0008F_001.ver1.0.g069410	blue	dephospho- kinase
VvCabSauv08_H0008F_001.ver1.0.g069440	blue	glutathione S- amino-terminal domain
VvCabSauv08_H0008F_004.ver1.0.g069580	blue	Mitochondrial transcription termination factor family
VvCabSauv08_H0008F_004.ver1.0.g069590	blue	Mitochondrial transcription termination factor family
VvCabSauv08_H0008F_012.ver1.0.g069650	blue	metal ion-binding
VvCabSauv08_H0008F_018.ver1.0.g069870	pink	Peptide chain release factor 1
VvCabSauv08_H0008F_018.ver1.0.g069890	blue	calcium calcium calmodulin-dependent Serine Threonine-kinase
VvCabSauv08_H0008F_018.ver1.0.g069960	greenyellow	proline--tRNA cytoplasmic isoform X2
VvCabSauv08_H0008F_018.ver1.0.g069990	blue	polygalacturonase glycoside hydrolase family
VvCabSauv08_H0008F_018.ver1.0.g070090	blue	transcription factor MYB86-like
VvCabSauv08_H0008F_018.ver1.0.g070120	blue	pectinacetylesterase family
VvCabSauv08_H0008F_018.ver1.0.g070130	greenyellow	ABC transporter mitochondrial
VvCabSauv08_H0008F_018.ver1.0.g070160	blue	peptidyl-prolyl cis-trans isomerase
VvCabSauv08_H0008F_018.ver1.0.g070280	greenyellow	pto-interacting 1-like
VvCabSauv08_H0008F_018.ver1.0.g070320	blue	S-adenosylmethionine synthase 2
VvCabSauv08_H0008F_019.ver1.0.g070390	pink	DNA repair helicase XPD
VvCabSauv08_H0008F_021.ver1.0.g070400	pink	DUF581 family
VvCabSauv08_H0008F_027.ver1.0.g070490	pink	histone H2AX
VvCabSauv08_H0008F_029.ver1.0.g070590	cyan	CW-type zinc-finger
VvCabSauv08_H0008F_029.ver1.0.g070690	blue	zinc metallo ase aureolysin
VvCabSauv08_H0008F_029.ver1.0.g070750	blue	zinc finger (C3HC4-type RING finger) family
VvCabSauv08_H0008F_029.ver1.0.g070820	blue	TRANSPORT INHIBITOR RESPONSE 1-like
VvCabSauv08_H0008F_029.ver1.0.g070830	blue	mobidb-lite (MOBIDB_LITE)
VvCabSauv08_H0008F_029.ver1.0.g071010	blue	rho GTPase-activating 2
VvCabSauv08_H0008F_029.ver1.0.g071040	pink	sister-chromatide cohesion
VvCabSauv08_H0008F_029.ver1.0.g071080	salmon	Serine threonine- phosphatase BSL1
VvCabSauv08_H0008F_029.ver1.0.g071110	pink	tas isoform X2
VvCabSauv08_H0008F_029.ver1.0.g071260	salmon	autophagy-related 18h-like
VvCabSauv08_H0008F_029.ver1.0.g071300	greenyellow	bystin
VvCabSauv08_H0008F_029.ver1.0.g071380	blue	resistance to phytophthora 1
VvCabSauv08_H0008F_029.ver1.0.g071520	grey60	hypothetical protein CICLE_v10020315mg
VvCabSauv08_H0008F_029.ver1.0.g071650	blue	Mitochondrial Rho GTPase 1
VvCabSauv08_H0008F_029.ver1.0.g071750	salmon	tudor PWWP MBT superfamily
VvCabSauv08_H0008F_029.ver1.0.g071820	blue	TVP38 TMEM64 family membrane slr0305
VvCabSauv08_H0008F_029.ver1.0.g071830	blue	uncharacterized protein LOC109841747
VvCabSauv08_H0008F_029.ver1.0.g071900	pink	basic 7S globulin-like precursor
VvCabSauv08_H0008F_029.ver1.0.g072100	cyan	hypothetical protein PRUPE_ppa020284mg
VvCabSauv08_H0008F_029.ver1.0.g072280	greenyellow	F-box kelch-repeat SKIP30
VvCabSauv08_H0008F_029.ver1.0.g072440	blue	UPF0690 C1orf52 homolog isoform X1
VvCabSauv08_H0008F_029.ver1.0.g072480	blue	methylcrotonoyl- carboxylase subunit mitochondrial
VvCabSauv08_H0008F_029.ver1.0.g072540	blue	VAN3-binding -like isoform X2
VvCabSauv08_H0008F_029.ver1.0.g072810	pink	heat stress transcription factor A-6b-like
VvCabSauv08_H0008F_029.ver1.0.g072840	pink	transcription factor jumonji ( ) domain
VvCabSauv08_H0008F_029.ver1.0.g072870	salmon	BEACH-DOMAIN HOMOLOG A1
VvCabSauv08_H0008F_029.ver1.0.g072950	blue	uncharacterized protein LOC109807928
VvCabSauv08_H0008F_029.ver1.0.g072990	grey60	hypothetical protein PRUPE_ppa000280mg
VvCabSauv08_H0008F_029.ver1.0.g073010	blue	DUF4378 domain
VvCabSauv08_H0009F_007.ver1.0.g073210	blue	nucleic acid nucleotide binding
VvCabSauv08_H0009F_007.ver1.0.g073240	salmon	SIGNAL_PEPTIDE (PHOBIUS), SIGNAL_PEPTIDE_H_REGION (PHOBIUS), SIGNAL_PEPTIDE_C_REGION (PHOBIUS), NON_CYTOPLASMIC_DOMAIN (PHOBIUS), SIGNAL_PEPTIDE_N_REGION (PHOBIUS)
VvCabSauv08_H0009F_007.ver1.0.g073530	royalblue	hypothetical protein PRUPE_ppa021931mg
VvCabSauv08_H0009F_007.ver1.0.g073610	blue	UDP-glucuronate:xylan alpha-glucuronosyltransferase 1-like
VvCabSauv08_H0009F_007.ver1.0.g073710	blue	alcohol dehydrogenase 3
VvCabSauv08_H0009F_007.ver1.0.g073750	pink	transcription elongation factor SPT5 homolog 1
VvCabSauv08_H0009F_007.ver1.0.g073860	grey60	thioredoxin M- chloroplastic-like
VvCabSauv08_H0009F_011.ver1.0.g074110	blue	auxin-like 1
VvCabSauv08_H0009F_011.ver1.0.g074200	blue	tubby-like F-box 5
VvCabSauv08_H0009F_011.ver1.0.g074360	blue	HAD-superfamily subfamily 5 -nucleotidase
VvCabSauv08_H0009F_011.ver1.0.g074370	blue	TRANSMEMBRANE (PHOBIUS), NON_CYTOPLASMIC_DOMAIN (PHOBIUS), CYTOPLASMIC_DOMAIN (PHOBIUS), TMhelix (TMHMM)
VvCabSauv08_H0009F_011.ver1.0.g074380	blue	plasma membrane fusion
VvCabSauv08_H0009F_011.ver1.0.g074390	blue	leucine carboxyl methyltransferase
VvCabSauv08_H0009F_011.ver1.0.g074400	blue	DUF21 domain-containing At2g14520-like
VvCabSauv08_H0009F_017.ver1.0.g074500	cyan	probable phosphatase 2C 11
VvCabSauv08_H0009F_017.ver1.0.g074520	greenyellow	chaperone dnaJ 10
VvCabSauv08_H0009F_017.ver1.0.g074710	blue	GDSL esterase lipase EXL3-like
VvCabSauv08_H0009F_017.ver1.0.g074720	blue	mobidb-lite (MOBIDB_LITE)
VvCabSauv08_H0009F_017.ver1.0.g074730	blue	photosystem I assembly Ycf1 (chloroplast)
VvCabSauv08_H0009F_017.ver1.0.g074780	pink	prostaglandin E synthase 2-like
VvCabSauv08_H0009F_017.ver1.0.g074960	pink	DEAD-box ATP-dependent RNA helicase 28
VvCabSauv08_H0009F_017.ver1.0.g075020	pink	pathogenesis-related thaumatin family
VvCabSauv08_H0009F_017.ver1.0.g075040	blue	ferredoxin--NADP leaf chloroplastic-like
VvCabSauv08_H0009F_017.ver1.0.g075130	blue	Tubulin beta-1 chain
VvCabSauv08_H0009F_017.ver1.0.g075240	blue	cytomatrix family
VvCabSauv08_H0009F_017.ver1.0.g075290	blue	AP-2 complex subunit sigma
VvCabSauv08_H0009F_017.ver1.0.g075390	pink	E2F transcription factor-1 family
VvCabSauv08_H0009F_017.ver1.0.g075420	royalblue	probable diphthine methyl ester synthase
VvCabSauv08_H0009F_017.ver1.0.g075430	blue	L10-interacting MYB domain-containing -like
VvCabSauv08_H0009F_017.ver1.0.g075440	blue	Myb SANT-like DNA-binding domain
VvCabSauv08_H0009F_017.ver1.0.g075460	blue	glycosyl hydrolase family 9
VvCabSauv08_H0009F_017.ver1.0.g075630	blue	SIGNAL_PEPTIDE_H_REGION (PHOBIUS), SIGNAL_PEPTIDE_C_REGION (PHOBIUS), SIGNAL_PEPTIDE_N_REGION (PHOBIUS), NON_CYTOPLASMIC_DOMAIN (PHOBIUS), SIGNAL_PEPTIDE (PHOBIUS), TMhelix (TMHMM)
VvCabSauv08_H0009F_017.ver1.0.g075640	blue	IQ-DOMAIN 32
VvCabSauv08_H0009F_017.ver1.0.g075830	pink	DECREASED SIZE EXCLUSION LIMIT 1-like isoform X1
VvCabSauv08_H0009F_017.ver1.0.g075930	greenyellow	zinc finger GIS2-like
VvCabSauv08_H0009F_017.ver1.0.g075950	pink	SH3 domain-containing 2
VvCabSauv08_H0009F_017.ver1.0.g076080	blue	general transcription factor IIF subunit 2
VvCabSauv08_H0009F_017.ver1.0.g076110	blue	purple acid phosphatase 2-like precursor
VvCabSauv08_H0009F_017.ver1.0.g076160	blue	ATP-dependent protease LA (lon) domain
VvCabSauv08_H0009F_017.ver1.0.g076190	blue	Beta-galactosidase 3
VvCabSauv08_H0009F_017.ver1.0.g076210	blue	mannose-binding lectin superfamily
VvCabSauv08_H0009F_017.ver1.0.g076330	blue	26S proteasome AAA-ATPase subunit family
VvCabSauv08_H0009F_017.ver1.0.g076370	blue	ubiquitin- ligase
VvCabSauv08_H0009F_017.ver1.0.g076390	blue	bZIP transcription factor bZIP124
VvCabSauv08_H0009F_017.ver1.0.g076470	pink	wound-responsive family
VvCabSauv08_H0009F_017.ver1.0.g076590	blue	mannan endo-1,4-beta-mannosidase 7-like
VvCabSauv08_H0009F_017.ver1.0.g076620	blue	Ornithine carbamoyltransferase
VvCabSauv08_H0009F_017.ver1.0.g076640	blue	proteasome subunit alpha type-1-A-like
VvCabSauv08_H0009F_020.ver1.0.g076760	blue	tyrosine phosphatase 1
VvCabSauv08_H0009F_020.ver1.0.g076780	salmon	eukaryotic translation initiation factor 2 (eIF-2) family
VvCabSauv08_H0009F_026.ver1.0.g076910	blue	hexokinase- chloroplastic
VvCabSauv08_H0010F_003.ver1.0.g076990	greenyellow	hypothetical protein PHAVU_004G174600g
VvCabSauv08_H0010F_003.ver1.0.g077010	pink	Arginyl-tRNA class Ic
VvCabSauv08_H0010F_003.ver1.0.g077020	pink	phosphoinositide 3-kinase regulatory subunit
VvCabSauv08_H0010F_003.ver1.0.g077030	blue	peptidase M28 family
VvCabSauv08_H0010F_003.ver1.0.g077150	blue	nucleotide-diphospho-sugar transferase domain
VvCabSauv08_H0010F_003.ver1.0.g077160	blue	senescence dehydration-associated
VvCabSauv08_H0010F_003.ver1.0.g077170	greenyellow	initiator tRNA phosphoribosyl transferase family
VvCabSauv08_H0010F_003.ver1.0.g077180	greenyellow	initiator tRNA phosphoribosyl transferase family
VvCabSauv08_H0010F_003.ver1.0.g077220	pink	2OG-Fe(II) oxygenase family oxidoreductase
VvCabSauv08_H0010F_003.ver1.0.g077230	blue	NADP-dependent malic enzyme
VvCabSauv08_H0010F_009.ver1.0.g077380	blue	signal peptidase complex catalytic subunit SEC11A-like
VvCabSauv08_H0010F_011.ver1.0.g077470	pink	CTC-interacting domain 5
VvCabSauv08_H0010F_011.ver1.0.g077490	cyan	dnaJ homolog subfamily C GRV2
VvCabSauv08_H0010F_011.ver1.0.g077510	greenyellow	E3 ubiquitin- ligase At1g63170
VvCabSauv08_H0010F_020.ver1.0.g077520	blue	inactive receptor kinase
VvCabSauv08_H0010F_020.ver1.0.g077590	blue	DELLA GAI-like
VvCabSauv08_H0010F_020.ver1.0.g077630	greenyellow	GDP-mannose transporter GONST4
VvCabSauv08_H0010F_020.ver1.0.g077650	blue	hypothetical protein POPTR_0005s09890g
VvCabSauv08_H0010F_020.ver1.0.g077690	blue	EG45-like domain containing
VvCabSauv08_H0010F_020.ver1.0.g077750	blue	GTP-binding nuclear Ran-3-like
VvCabSauv08_H0010F_020.ver1.0.g077770	blue	Cytochrome P450 734A1
VvCabSauv08_H0010F_020.ver1.0.g077810	blue	alpha beta-Hydrolases superfamily
VvCabSauv08_H0010F_020.ver1.0.g077890	pink	zinc finger CCCH domain
VvCabSauv08_H0010F_020.ver1.0.g077940	blue	dynein light chain type 1 family
VvCabSauv08_H0010F_020.ver1.0.g077950	blue	lactoylglutathione lyase glyoxalase I family
VvCabSauv08_H0010F_020.ver1.0.g077990	blue	F-box kelch-repeat
VvCabSauv08_H0010F_020.ver1.0.g078160	blue	Coil (COILS)
VvCabSauv08_H0010F_020.ver1.0.g078240	greenyellow	SPX domain-containing 1-like
VvCabSauv08_H0010F_020.ver1.0.g078280	blue	Ribosomal L36
VvCabSauv08_H0010F_020.ver1.0.g078310	blue	CBL-interacting serine threonine- kinase 24
VvCabSauv08_H0010F_020.ver1.0.g078320	blue	CBL-interacting kinase 24
VvCabSauv08_H0010F_020.ver1.0.g078360	blue	WVD2-like 5
VvCabSauv08_H0010F_020.ver1.0.g078430	blue	plastocyanin-like domain
VvCabSauv08_H0010F_020.ver1.0.g078510	blue	elongation factor mitochondrial
VvCabSauv08_H0010F_020.ver1.0.g078520	midnightblue	WUS-interacting 2
VvCabSauv08_H0010F_021.ver1.0.g078660	blue	sulfate transporter
VvCabSauv08_H0010F_021.ver1.0.g078700	blue	Leucine-rich repeat (LRR) family
VvCabSauv08_H0010F_021.ver1.0.g078710	salmon	mobidb-lite (MOBIDB_LITE)
VvCabSauv08_H0010F_021.ver1.0.g078720	salmon	hypothetical protein PRUPE_ppa023653mg, partial
VvCabSauv08_H0010F_021.ver1.0.g078740	greenyellow	SEC8 exocyst complex component specific domain
VvCabSauv08_H0010F_021.ver1.0.g078810	blue	DUF538 family
VvCabSauv08_H0010F_021.ver1.0.g078840	blue	probable strigolactone esterase DAD2
VvCabSauv08_H0010F_021.ver1.0.g078870	blue	3-hydroxyisobutyryl- hydrolase mitochondrial isoform X1
VvCabSauv08_H0010F_021.ver1.0.g078950	pink	DUF936 family
VvCabSauv08_H0010F_021.ver1.0.g078970	cyan	dnaJ homolog subfamily C GRV2
VvCabSauv08_H0010F_021.ver1.0.g078990	midnightblue	E3 ubiquitin- ligase At1g63170
VvCabSauv08_H0010F_021.ver1.0.g079020	grey60	auxin-responsive IAA1-like
VvCabSauv08_H0010F_021.ver1.0.g079030	blue	serine threonine phosphatase 2A 57 kDa regulatory subunit B iota isoform-like
VvCabSauv08_H0010F_026.ver1.0.g079100	blue	brefeldin A-inhibited guanine nucleotide-exchange 5 isoform X1
VvCabSauv08_H0010F_026.ver1.0.g079160	blue	lysine-ketoglutarate reductase saccharopine dehydrogenase bifunctional enzyme
VvCabSauv08_H0010F_026.ver1.0.g079170	blue	pectinesterase family
VvCabSauv08_H0010F_026.ver1.0.g079280	pink	suppressor of mec-8 and unc-52 homolog 2
VvCabSauv08_H0010F_026.ver1.0.g079320	pink	sucrose synthase
VvCabSauv08_H0010F_026.ver1.0.g079340	pink	pectinesterase family
VvCabSauv08_H0010F_026.ver1.0.g079380	greenyellow	MITOCHONDRIAL FERREDOXIN 2
VvCabSauv08_H0010F_026.ver1.0.g079440	blue	21 kDa
VvCabSauv08_H0010F_026.ver1.0.g079490	blue	ethylene-responsive transcription factor ERF017
VvCabSauv08_H0010F_026.ver1.0.g079520	midnightblue	Nucleolysin TIAR
VvCabSauv08_H0010F_026.ver1.0.g079810	blue	Cysteine ases superfamily
VvCabSauv08_H0010F_026.ver1.0.g079850	greenyellow	tubulin--tyrosine ligase 12
VvCabSauv08_H0010F_026.ver1.0.g079880	pink	Acyl- N-acyltransferases (NAT) superfamily
VvCabSauv08_H0010F_026.ver1.0.g079900	salmon	DNA repair rhp7 isoform X1
VvCabSauv08_H0010F_026.ver1.0.g079920	blue	MOB kinase activator-like 1A
VvCabSauv08_H0010F_026.ver1.0.g079950	blue	auxin-binding ABP19a
VvCabSauv08_H0010F_026.ver1.0.g079960	blue	transmembrane protein, putative
VvCabSauv08_H0010F_026.ver1.0.g080000	salmon	CTR9 homolog isoform X1
VvCabSauv08_H0010F_026.ver1.0.g080010	blue	TATA-binding related factor (TRF) of subunit 20 of Mediator complex
VvCabSauv08_H0010F_026.ver1.0.g080020	blue	DNA-directed RNA polymerase III subunit RPC4-like
VvCabSauv08_H0010F_026.ver1.0.g080060	blue	stress responsive A B barrel domain
VvCabSauv08_H0010F_026.ver1.0.g080110	midnightblue	replication A 70 kDa DNA-binding subunit A-like
VvCabSauv08_H0010F_029.ver1.0.g080170	blue	Bifunctional inhibitor lipid-transfer seed storage 2S albumin superfamily
VvCabSauv08_H0010F_029.ver1.0.g080330	blue	heptahelical transmembrane ADIPOR1-like
VvCabSauv08_H0010F_029.ver1.0.g080390	blue	LRR receptor-like serine threonine- kinase GSO2
VvCabSauv08_H0010F_038.ver1.0.g080590	blue	60S ribosomal L6
VvCabSauv08_H0010F_038.ver1.0.g080640	pink	Tesmin TSO1-like CXC domain-containing
VvCabSauv08_H0010F_038.ver1.0.g080690	blue	DUF4378 domain
VvCabSauv08_H0010F_038.ver1.0.g080710	greenyellow	LIKE COV 1-like
VvCabSauv08_H0010F_038.ver1.0.g080790	pink	SITE-1 protease
VvCabSauv08_H0011F_003.ver1.0.g080930	blue	mannitol dehydrogenase
VvCabSauv08_H0011F_003.ver1.0.g080940	blue	mannitol dehydrogenase
VvCabSauv08_H0011F_003.ver1.0.g080980	blue	tRNA rRNA methyltransferase family
VvCabSauv08_H0011F_003.ver1.0.g081050	blue	UDP-glucosyltransferase family
VvCabSauv08_H0011F_003.ver1.0.g081080	pink	transcription initiation factor TFIID subunit
VvCabSauv08_H0011F_003.ver1.0.g081110	midnightblue	TPR domain
VvCabSauv08_H0011F_003.ver1.0.g081130	blue	nucleobase-ascorbate transporter 11-like
VvCabSauv08_H0011F_003.ver1.0.g081160	pink	mobidb-lite (MOBIDB_LITE)
VvCabSauv08_H0011F_003.ver1.0.g081210	greenyellow	mechanosensitive ion channel chloroplastic-like
VvCabSauv08_H0011F_003.ver1.0.g081230	pink	phosphoglucose isomerase 1
VvCabSauv08_H0011F_012.ver1.0.g081360	blue	NON_CYTOPLASMIC_DOMAIN (PHOBIUS), CYTOPLASMIC_DOMAIN (PHOBIUS), CYTOPLASMIC_DOMAIN (PHOBIUS), NON_CYTOPLASMIC_DOMAIN (PHOBIUS), TRANSMEMBRANE (PHOBIUS), TRANSMEMBRANE (PHOBIUS), TRANSMEMBRANE (PHOBIUS), TMhelix (TMHMM)
VvCabSauv08_H0011F_016.ver1.0.g081460	greenyellow	snRNA-activating complex subunit
VvCabSauv08_H0011F_016.ver1.0.g081470	salmon	nucleolar complex 4 homolog
VvCabSauv08_H0011F_016.ver1.0.g081480	salmon	nucleolar complex 4 homolog
VvCabSauv08_H0011F_016.ver1.0.g081510	blue	BNR Asp-box repeat family
VvCabSauv08_H0011F_016.ver1.0.g081560	greenyellow	GPD base excision DNA repair family
VvCabSauv08_H0011F_016.ver1.0.g081600	blue	acyl-coenzyme A thioesterase mitochondrial
VvCabSauv08_H0011F_016.ver1.0.g081610	blue	formin 1
VvCabSauv08_H0011F_016.ver1.0.g081620	pink	mediator of RNA polymerase II transcription subunit 19a-like isoform X1
VvCabSauv08_H0011F_016.ver1.0.g081640	pink	hypothetical protein CICLE_v10014895mg
VvCabSauv08_H0011F_016.ver1.0.g081720	pink	peroxisomal membrane 13-like
VvCabSauv08_H0011F_017.ver1.0.g081750	blue	haloacid dehalogenase-like hydrolase family
VvCabSauv08_H0011F_032.ver1.0.g081950	pink	mobidb-lite (MOBIDB_LITE)
VvCabSauv08_H0011F_032.ver1.0.g081960	pink	dicarboxylate carrier
VvCabSauv08_H0011F_032.ver1.0.g082050	blue	ATP-dependent 6-phosphofructokinase chloroplastic-like
VvCabSauv08_H0011F_032.ver1.0.g082070	pink	zinc-finger homeodomain 1-like
VvCabSauv08_H0011F_032.ver1.0.g082280	blue	homeobox-leucine zipper ATHB-6-like
VvCabSauv08_H0011F_032.ver1.0.g082310	blue	SCAI isoform X1
VvCabSauv08_H0011F_032.ver1.0.g082350	blue	general regulatory factor 2
VvCabSauv08_H0011F_032.ver1.0.g082360	blue	G coupled receptor
VvCabSauv08_H0011F_032.ver1.0.g082380	blue	40S ribosomal S6-like
VvCabSauv08_H0011F_032.ver1.0.g082400	cyan	tRNA (cytosine(34)-C(5))-methyltransferase
VvCabSauv08_H0011F_032.ver1.0.g082410	blue	ras-related Rab11A
VvCabSauv08_H0011F_032.ver1.0.g082580	blue	hydrolase family
VvCabSauv08_H0011F_032.ver1.0.g082650	greenyellow	probable phosphatase 2C 10 isoform X2
VvCabSauv08_H0011F_032.ver1.0.g082660	blue	phosphatase 2C
VvCabSauv08_H0011F_032.ver1.0.g082750	cyan	calmodulin-binding transcription activator
VvCabSauv08_H0011F_032.ver1.0.g082860	blue	annexin D2-like
VvCabSauv08_H0011F_032.ver1.0.g082870	blue	mobidb-lite (MOBIDB_LITE)
VvCabSauv08_H0011F_032.ver1.0.g082900	greenyellow	ABC transporter D family member 1
VvCabSauv08_H0011F_032.ver1.0.g082920	blue	cell wall integrity stress response component
VvCabSauv08_H0011F_032.ver1.0.g082930	blue	MFS transporter
VvCabSauv08_H0011F_032.ver1.0.g082940	blue	VQ motif-containing family
VvCabSauv08_H0011F_032.ver1.0.g082980	blue	lipid-associated family
VvCabSauv08_H0011F_032.ver1.0.g083060	blue	DNAse I-like superfamily
VvCabSauv08_H0011F_032.ver1.0.g083080	blue	glycoside hydrolase family 5
VvCabSauv08_H0011F_032.ver1.0.g083130	blue	3-hydroxyacyl-[acyl-carrier- ] dehydratase -like
VvCabSauv08_H0011F_032.ver1.0.g083190	cyan	transducin family
VvCabSauv08_H0011F_032.ver1.0.g083290	blue	mitogen-activated kinase kinase kinase 5
VvCabSauv08_H0011F_032.ver1.0.g083310	grey60	50S ribosomal
VvCabSauv08_H0011F_032.ver1.0.g083320	midnightblue	LOB domain-containing 10
VvCabSauv08_H0011F_032.ver1.0.g083800	salmon	extra-large guanine nucleotide-binding 1-like
VvCabSauv08_H0011F_032.ver1.0.g084010	blue	hypothetical protein POPTR_0008s07660g
VvCabSauv08_H0011F_032.ver1.0.g084020	blue	metallophosphoesterase At3g03305
VvCabSauv08_H0011F_033.ver1.0.g084110	blue	chromatin assembly factor 1 subunit FSM
VvCabSauv08_H0011F_033.ver1.0.g084120	blue	stearoyl-[acyl-carrier- ] 9- chloroplastic
VvCabSauv08_H0011F_033.ver1.0.g084140	pink	splicing factor U2AF-associated 2
VvCabSauv08_H0011F_035.ver1.0.g084150	blue	G coupled receptor
VvCabSauv08_H0011F_037.ver1.0.g084170	blue	HEADING DATE 3A
VvCabSauv08_H0011F_037.ver1.0.g084210	blue	stearoyl-[acyl-carrier- ] 9- chloroplastic
VvCabSauv08_H0011F_037.ver1.0.g084240	salmon	pentatricopeptide repeat-containing mitochondrial
VvCabSauv08_H0011F_037.ver1.0.g084250	royalblue	small nuclear ribonucleo F
VvCabSauv08_H0011F_037.ver1.0.g084280	grey60	serrate RNA effector molecule
VvCabSauv08_H0011F_037.ver1.0.g084310	salmon	sister chromatid cohesion 1 4
VvCabSauv08_H0011F_037.ver1.0.g084320	blue	LETM1 and EF-hand domain-containing mitochondrial-like
VvCabSauv08_H0011F_037.ver1.0.g084330	blue	LETM1 and EF-hand domain-containing mitochondrial-like
VvCabSauv08_H0011F_037.ver1.0.g084360	pink	2-alkenal reductase (NADP(+)-dependent)
VvCabSauv08_H0011F_037.ver1.0.g084430	blue	beta-hexosaminidase 3-like
VvCabSauv08_H0011F_037.ver1.0.g084540	greenyellow	hypothetical protein PRUPE_ppa015473mg, partial
VvCabSauv08_H0011F_044.ver1.0.g084580	blue	senescence-associated family
VvCabSauv08_H0011F_044.ver1.0.g084590	blue	hypothetical protein POPTR_0005s18010g
VvCabSauv08_H0011F_048.ver1.0.g084620	blue	hydroxyproline-rich glyco family
VvCabSauv08_H0013F_006.ver1.0.g084680	blue	la-related 1A-like
VvCabSauv08_H0013F_006.ver1.0.g084700	blue	molybdenum cofactor biosynthesis CNX1
VvCabSauv08_H0013F_006.ver1.0.g084710	blue	Molybdopterin biosynthesis CNX1
VvCabSauv08_H0013F_006.ver1.0.g084740	blue	cation calcium exchanger 1-like
VvCabSauv08_H0013F_006.ver1.0.g084800	blue	serine threonine- kinase TOUSLED
VvCabSauv08_H0013F_006.ver1.0.g084820	greenyellow	zinc knuckle family
VvCabSauv08_H0013F_006.ver1.0.g084870	salmon	E3 ubiquitin- ligase RHF2A
VvCabSauv08_H0013F_006.ver1.0.g084890	blue	probable carboxylesterase 15
VvCabSauv08_H0013F_006.ver1.0.g084900	blue	thylakoid lumenal family
VvCabSauv08_H0013F_006.ver1.0.g084920	salmon	DUF4283 domain
VvCabSauv08_H0013F_006.ver1.0.g084950	salmon	Ubiquitin carboxyl-terminal hydrolase 8
VvCabSauv08_H0013F_006.ver1.0.g084960	blue	axial regulator YABBY 2 isoform X3
VvCabSauv08_H0013F_006.ver1.0.g084980	grey60	strictosidine synthase family
VvCabSauv08_H0013F_015.ver1.0.g085030	salmon	oligoribonuclease-like isoform X1
VvCabSauv08_H0013F_015.ver1.0.g085230	salmon	D -box ATP-dependent RNA helicase D 9 isoform X2
VvCabSauv08_H0013F_015.ver1.0.g085260	blue	uncharacterized protein LOC100502343
VvCabSauv08_H0013F_015.ver1.0.g085320	blue	NADH--cytochrome b5 reductase 1-like
VvCabSauv08_H0013F_015.ver1.0.g085360	blue	NB-ARC domain-containing disease resistance
VvCabSauv08_H0013F_015.ver1.0.g085430	blue	hypothetical protein SORBIDRAFT_07g005175, partial
VvCabSauv08_H0013F_015.ver1.0.g085480	salmon	Ycf2 (chloroplast)
VvCabSauv08_H0013F_019.ver1.0.g085720	blue	dihydropyrimidinase family
VvCabSauv08_H0013F_019.ver1.0.g085770	royalblue	pentatricopeptide repeat-containing At5g16860-like
VvCabSauv08_H0014F_002.ver1.0.g086010	blue	photosystem II repair PSB27- chloroplastic
VvCabSauv08_H0014F_002.ver1.0.g086020	blue	plant F9H3-4
VvCabSauv08_H0014F_023.ver1.0.g086170	blue	envelope membrane (chloroplast)
VvCabSauv08_H0014F_023.ver1.0.g086350	blue	glutamate receptor -like
VvCabSauv08_H0014F_023.ver1.0.g086360	blue	50S ribosomal chloroplastic
VvCabSauv08_H0014F_023.ver1.0.g086370	blue	hypothetical protein SELMODRAFT_439598
VvCabSauv08_H0014F_023.ver1.0.g086450	blue	aconitate cytoplasmic
VvCabSauv08_H0014F_023.ver1.0.g086650	salmon	pentatricopeptide repeat-containing At1g03540
VvCabSauv08_H0014F_023.ver1.0.g086680	blue	STRUBBELIG-RECEPTOR FAMILY 3
VvCabSauv08_H0014F_023.ver1.0.g086740	blue	DWARF IN LIGHT 2 family
VvCabSauv08_H0014F_023.ver1.0.g086800	blue	phosphatase 2C family
VvCabSauv08_H0014F_023.ver1.0.g086820	blue	plant F9H3-4
VvCabSauv08_H0014F_023.ver1.0.g086830	blue	(RS)-norcoclaurine 6-O-methyltransferase
VvCabSauv08_H0014F_024.ver1.0.g086860	blue	Two pore calcium channel 1
VvCabSauv08_H0014F_024.ver1.0.g086870	blue	two pore calcium channel 1
VvCabSauv08_H0014F_024.ver1.0.g086910	blue	two pore calcium channel 1
VvCabSauv08_H0014F_027.ver1.0.g087080	blue	hypothetical protein L484_018297
VvCabSauv08_H0014F_027.ver1.0.g087100	salmon	histone-lysine N-methyltransferase ATXR3-like isoform X1
VvCabSauv08_H0014F_027.ver1.0.g087220	blue	pentatricopeptide repeat-containing chloroplastic
VvCabSauv08_H0014F_028.ver1.0.g087270	blue	cytochrome b6-f complex iron-sulfur chloroplastic
VvCabSauv08_H0014F_032.ver1.0.g087350	blue	hypothetical protein CICLE_v10006014mg
VvCabSauv08_H0014F_032.ver1.0.g087450	blue	ras-related RABB1c
VvCabSauv08_H0014F_032.ver1.0.g087480	blue	heavy metal-associated isoprenylated plant 47-like
VvCabSauv08_H0014F_032.ver1.0.g087580	greenyellow	Bidirectional sugar transporter SWEET10
VvCabSauv08_H0014F_032.ver1.0.g087600	greenyellow	RRP15 isoform X1
VvCabSauv08_H0014F_032.ver1.0.g087630	blue	calcium ion-binding
VvCabSauv08_H0014F_032.ver1.0.g087680	blue	hypothetical protein PRUPE_ppa010489mg
VvCabSauv08_H0014F_032.ver1.0.g087890	pink	nudix hydrolase 2-like
VvCabSauv08_H0014F_032.ver1.0.g087970	blue	FASCICLIN-like arabinogalactan 2
VvCabSauv08_H0014F_032.ver1.0.g087990	blue	nuclear transcription factor Y subunit B-3-like
VvCabSauv08_H0014F_032.ver1.0.g088060	midnightblue	FAR1-related sequence 10
VvCabSauv08_H0014F_032.ver1.0.g088080	blue	glucose-6-phosphate 1- chloroplastic-like isoform X2
VvCabSauv08_H0014F_032.ver1.0.g088210	greenyellow	pentatricopeptide repeat-containing mitochondrial-like
VvCabSauv08_H0014F_032.ver1.0.g088250	blue	glycosyl hydrolase family
VvCabSauv08_H0014F_032.ver1.0.g088320	blue	chlorophyll a-b binding chloroplastic
VvCabSauv08_H0014F_032.ver1.0.g088410	blue	Sterile alpha motif (SAM) domain-containing
VvCabSauv08_H0014F_032.ver1.0.g088430	salmon	vacuolar -sorting-associated 11 homolog
VvCabSauv08_H0014F_032.ver1.0.g088500	pink	Thymidine kinase
VvCabSauv08_H0014F_032.ver1.0.g088720	greenyellow	serine arginine repetitive matrix 1
VvCabSauv08_H0014F_032.ver1.0.g088960	blue	uncharacterized GPI-anchored At4g28100-like
VvCabSauv08_H0014F_032.ver1.0.g088990	blue	cytochrome b6-f complex iron-sulfur chloroplastic
VvCabSauv08_H0014F_032.ver1.0.g089030	pink	hypothetical protein POPTR_0013s14570g
VvCabSauv08_H0014F_035.ver1.0.g089180	blue	galactosyltransferase family
VvCabSauv08_H0014F_035.ver1.0.g089240	blue	fasciclin-like arabinogalactan 7 precursor
VvCabSauv08_H0014F_035.ver1.0.g089270	blue	ankyrin repeat family
VvCabSauv08_H0014F_035.ver1.0.g089540	royalblue	ethylene-responsive transcription factor ERF054-like
VvCabSauv08_H0014F_035.ver1.0.g089550	blue	Protochlorophyllide reductase
VvCabSauv08_H0014F_035.ver1.0.g089570	blue	polyol monosaccharide transporter 1
VvCabSauv08_H0014F_035.ver1.0.g089740	cyan	transcription initiation factor TFIID subunit 1 isoform X2
VvCabSauv08_H0014F_035.ver1.0.g089770	blue	CAAX amino terminal protease family
VvCabSauv08_H0014F_035.ver1.0.g089840	blue	GPI-anchored LLG1-like
VvCabSauv08_H0014F_035.ver1.0.g089850	pink	ribosomal L32 (chloroplast)
VvCabSauv08_H0014F_035.ver1.0.g089870	salmon	DNA-directed RNA polymerase II subunit RPB2
VvCabSauv08_H0014F_035.ver1.0.g089890	blue	probable E3 ubiquitin- ligase XBOS34
VvCabSauv08_H0014F_038.ver1.0.g090090	blue	probable lipid-A-disaccharide mitochondrial isoform X1
VvCabSauv08_H0014F_038.ver1.0.g090100	blue	GDSL esterase lipase
VvCabSauv08_H0014F_038.ver1.0.g090150	blue	disulfide isomerase-like 2-3
VvCabSauv08_H0014F_038.ver1.0.g090240	blue	Zinc finger C-x8-C-x5-C-x3-H type family
VvCabSauv08_H0014F_038.ver1.0.g090420	pink	probable plastidic glucose transporter 1
VvCabSauv08_H0014F_038.ver1.0.g090430	blue	glycosyl hydrolase family 9
VvCabSauv08_H0014F_038.ver1.0.g090440	blue	NRT1 PTR FAMILY
VvCabSauv08_H0014F_038.ver1.0.g090500	blue	chromatin remodeling EBS-like
VvCabSauv08_H0014F_040.ver1.0.g090580	greenyellow	Ubiquitin fusion degradation UFD1 family
VvCabSauv08_H0014F_040.ver1.0.g090640	blue	nuclear matrix constituent
VvCabSauv08_H0014F_040.ver1.0.g090650	blue	transmembrane (DUF1068)
VvCabSauv08_H0014F_040.ver1.0.g090660	blue	dentin sialophospho
VvCabSauv08_H0014F_042.ver1.0.g090720	blue	RNAse E G
VvCabSauv08_H0014F_042.ver1.0.g090730	blue	calcium ion-binding
VvCabSauv08_H0015F_001.ver1.0.g090870	pink	uncharacterized LOC103319142
VvCabSauv08_H0015F_001.ver1.0.g090890	salmon	uncharacterized protein LOC109706122
VvCabSauv08_H0015F_001.ver1.0.g090920	grey60	partner of Y14-mago
VvCabSauv08_H0015F_001.ver1.0.g090950	cyan	LRR and NB-ARC domain disease resistance
VvCabSauv08_H0015F_001.ver1.0.g090980	blue	transmembrane 87B
VvCabSauv08_H0015F_001.ver1.0.g091000	pink	mucin-related family
VvCabSauv08_H0015F_001.ver1.0.g091010	blue	DUF3128 family
VvCabSauv08_H0015F_001.ver1.0.g091040	blue	basic blue
VvCabSauv08_H0015F_001.ver1.0.g091070	blue	patatin-like phospholipase domain-containing 2
VvCabSauv08_H0015F_001.ver1.0.g091080	blue	probable plastid-lipid-associated chloroplastic isoform X1
VvCabSauv08_H0015F_001.ver1.0.g091110	blue	probable plastid-lipid-associated chloroplastic isoform X1
VvCabSauv08_H0015F_007.ver1.0.g091240	greenyellow	CYTOPLASMIC_DOMAIN (PHOBIUS), TRANSMEMBRANE (PHOBIUS), NON_CYTOPLASMIC_DOMAIN (PHOBIUS), TMhelix (TMHMM)
VvCabSauv08_H0015F_008.ver1.0.g091330	blue	CYTOPLASMIC_DOMAIN (PHOBIUS), TRANSMEMBRANE (PHOBIUS), NON_CYTOPLASMIC_DOMAIN (PHOBIUS)
VvCabSauv08_H0015F_008.ver1.0.g091450	salmon	hypothetical protein CICLE_v10018516mg
VvCabSauv08_H0015F_008.ver1.0.g091520	blue	emp24 gp25L p24 family
VvCabSauv08_H0015F_008.ver1.0.g091640	blue	maternal effect embryo arrest
VvCabSauv08_H0015F_008.ver1.0.g091670	blue	phosphatidylinositol-4-phosphate 5-kinase family
VvCabSauv08_H0015F_008.ver1.0.g091750	blue	6-phosphogluconate dehydrogenase family
VvCabSauv08_H0015F_018.ver1.0.g091940	greenyellow	calcium-dependent kinase 13
VvCabSauv08_H0015F_018.ver1.0.g092040	blue	mitogen-activated kinase kinase kinase 1-like
VvCabSauv08_H0015F_018.ver1.0.g092050	pink	uncharacterized protein LOC109714091
VvCabSauv08_H0015F_032.ver1.0.g092300	blue	pentatricopeptide repeat-containing mitochondrial
VvCabSauv08_H0015F_032.ver1.0.g092370	blue	F-box kelch-repeat At1g22040-like
VvCabSauv08_H0015F_032.ver1.0.g092390	pink	RING zinc finger domain superfamily
VvCabSauv08_H0015F_032.ver1.0.g092500	greenyellow	SNF7 family
VvCabSauv08_H0015F_032.ver1.0.g092520	blue	pentatricopeptide repeat-containing mitochondrial-like
VvCabSauv08_H0015F_032.ver1.0.g092550	blue	phosphatidylserine decarboxylase
VvCabSauv08_H0015F_032.ver1.0.g092610	greenyellow	aceous RNase P chloroplastic mitochondrial
VvCabSauv08_H0016F_010.ver1.0.g092790	grey60	F-box RNI FBD-like domain
VvCabSauv08_H0016F_010.ver1.0.g092860	cyan	F-box RNI FBD-like domain
VvCabSauv08_H0016F_010.ver1.0.g092910	midnightblue	receptor-like kinase
VvCabSauv08_H0016F_014.ver1.0.g092980	salmon	hypothetical protein PRUPE_ppa016504mg, partial
VvCabSauv08_H0016F_021.ver1.0.g093270	blue	S-adenosyl-L-methionine-dependent methyltransferases superfamily
VvCabSauv08_H0016F_021.ver1.0.g093370	cyan	aceous RNase P chloroplastic mitochondrial
VvCabSauv08_H0016F_021.ver1.0.g093420	blue	FAD NAD(P)-binding oxidoreductase family
VvCabSauv08_H0016F_021.ver1.0.g093550	pink	hypothetical protein PRUPE_ppa021750mg, partial
VvCabSauv08_H0016F_021.ver1.0.g093590	blue	GTP-dependent nucleic acid-binding engD
VvCabSauv08_H0016F_021.ver1.0.g093630	salmon	BTB POZ domain-containing At1g04390 isoform X1
VvCabSauv08_H0016F_022.ver1.0.g093810	royalblue	kd heat shock family
VvCabSauv08_H0016F_022.ver1.0.g093820	cyan	General transcription factor 3C polypeptide 3
VvCabSauv08_H0016F_022.ver1.0.g093880	cyan	nuclear-pore anchor
VvCabSauv08_H0016F_022.ver1.0.g093890	pink	Nuclear-pore anchor
VvCabSauv08_H0016F_022.ver1.0.g093920	blue	Eukaryotic aspartyl protease family
VvCabSauv08_H0016F_022.ver1.0.g093930	blue	Eukaryotic aspartyl protease family
VvCabSauv08_H0016F_022.ver1.0.g093950	blue	UPF0678 fatty acid-binding At1g79260
VvCabSauv08_H0016F_022.ver1.0.g093970	blue	isocitrate dehydrogenase [NADP]-like
VvCabSauv08_H0016F_022.ver1.0.g093990	blue	enhancer of AG-4 1 family
VvCabSauv08_H0016F_022.ver1.0.g094000	pink	hypothetical protein PRUPE_ppa021750mg, partial
VvCabSauv08_H0016F_022.ver1.0.g094020	blue	ABC transporter D family member chloroplastic
VvCabSauv08_H0016F_023.ver1.0.g094190	salmon	PAT1 homolog 1-like isoform X1
VvCabSauv08_H0016F_029.ver1.0.g094270	pink	FTSH protease 12
VvCabSauv08_H0016F_029.ver1.0.g094310	midnightblue	nuclear transcription factor Y subunit C-4-like
VvCabSauv08_H0016F_029.ver1.0.g094340	pink	Glyceraldehyde-3-phosphate dehydrogenase
VvCabSauv08_H0016F_029.ver1.0.g094350	pink	Coil (COILS), mobidb-lite (MOBIDB_LITE)
VvCabSauv08_H0016F_031.ver1.0.g094490	blue	Molybdenum cofactor sulfurase
VvCabSauv08_H0016F_031.ver1.0.g094500	blue	feruloyl ortho-hydroxylase 2-like isoform X1
VvCabSauv08_H0016F_035.ver1.0.g094740	salmon	translation initiation factor eIF-2B subunit gamma
VvCabSauv08_H0016F_035.ver1.0.g094770	greenyellow	nucleolar complex 3 homolog
VvCabSauv08_H0016F_035.ver1.0.g094790	blue	ubiquitin-NEDD8 RUB1
VvCabSauv08_H0016F_035.ver1.0.g094930	blue	Kinase interacting (KIP1-like) family
VvCabSauv08_H0016F_035.ver1.0.g094940	blue	kinase interacting (KIP1-like) family
VvCabSauv08_H0016F_035.ver1.0.g094990	blue	KRTCAP2 homolog
VvCabSauv08_H0016F_035.ver1.0.g095070	blue	plant F14G9-20
VvCabSauv08_H0017F_022.ver1.0.g095350	blue	probable glycosyltransferase At5g03795
VvCabSauv08_H0017F_022.ver1.0.g095440	pink	P-loop containing nucleoside triphosphate hydrolases superfamily
VvCabSauv08_H0017F_022.ver1.0.g095450	blue	P-loop containing nucleoside triphosphate hydrolases superfamily
VvCabSauv08_H0017F_035.ver1.0.g095720	greenyellow	RNA helicase family
VvCabSauv08_H0017F_035.ver1.0.g095750	pink	Mal D 1-associated
VvCabSauv08_H0017F_035.ver1.0.g095880	blue	axial regulator YABBY 2 isoform X4
VvCabSauv08_H0017F_035.ver1.0.g095910	pink	Ubiquitin carboxyl-terminal hydrolase 8
VvCabSauv08_H0017F_035.ver1.0.g095920	salmon	Ubiquitin carboxyl-terminal hydrolase 8
VvCabSauv08_H0018F_010.ver1.0.g096130	greenyellow	DCD (development and cell death) domain
VvCabSauv08_H0018F_010.ver1.0.g096150	blue	DNAJ heat shock N-terminal domain-containing
VvCabSauv08_H0018F_010.ver1.0.g096250	blue	mobidb-lite (MOBIDB_LITE)
VvCabSauv08_H0018F_013.ver1.0.g096530	blue	Translation initiation factor eIF3 subunit
VvCabSauv08_H0018F_013.ver1.0.g096700	blue	amidase 1
VvCabSauv08_H0018F_013.ver1.0.g096710	blue	tripartite motif-containing 40-like
VvCabSauv08_H0018F_013.ver1.0.g096720	blue	pentatricopeptide repeat-containing At3g05240
VvCabSauv08_H0018F_013.ver1.0.g096750	royalblue	Hsp1 family
VvCabSauv08_H0018F_013.ver1.0.g096780	blue	cation calcium exchanger 5
VvCabSauv08_H0018F_013.ver1.0.g096790	salmon	Myb SANT-like DNA-binding domain
VvCabSauv08_H0018F_013.ver1.0.g096800	blue	signal peptidase complex subunit 3B-like
VvCabSauv08_H0018F_013.ver1.0.g096890	blue	DNA excision repair ERCC-1
VvCabSauv08_H0018F_013.ver1.0.g096920	blue	branched-chain-amino-acid aminotransferase 2 isoform X1
VvCabSauv08_H0018F_013.ver1.0.g096970	blue	sodium hydrogen exchanger 2-like
VvCabSauv08_H0018F_013.ver1.0.g096990	midnightblue	hypothetical protein PRUPE_ppa016504mg, partial
VvCabSauv08_H0018F_013.ver1.0.g097010	pink	hypothetical protein MTR_1g082370
VvCabSauv08_H0018F_016.ver1.0.g097120	blue	disease resistance gene NBS-LRR family
VvCabSauv08_H0018F_016.ver1.0.g097140	salmon	piezo-type mechanosensitive ion channel component
VvCabSauv08_H0018F_016.ver1.0.g097180	salmon	uncharacterized protein LOC109706122
VvCabSauv08_H0018F_016.ver1.0.g097230	blue	Sugar transporter ERD6-like 5
VvCabSauv08_H0018F_016.ver1.0.g097290	pink	autophagy-related 18h-like
VvCabSauv08_H0018F_016.ver1.0.g097360	blue	translation initiation factor 3 subunit I
VvCabSauv08_H0018F_017.ver1.0.g097370	blue	Sugar transporter ERD6-like 5
VvCabSauv08_H0018F_025.ver1.0.g097500	blue	40S ribosomal S21
VvCabSauv08_H0018F_026.ver1.0.g097520	midnightblue	calcium-dependent phospholipid-binding copine family
VvCabSauv08_H0018F_029.ver1.0.g097620	salmon	proteoglycan 4
VvCabSauv08_H0018F_029.ver1.0.g097810	blue	pectin acetylesterase 12-like
VvCabSauv08_H0018F_029.ver1.0.g097870	grey60	anaphase-promoting complex cyclosome 11
VvCabSauv08_H0018F_029.ver1.0.g097910	blue	aspartic ase 2
VvCabSauv08_H0018F_029.ver1.0.g097990	greenyellow	pyruvate dehydrogenase (acetyl-transferring) mitochondrial
VvCabSauv08_H0018F_029.ver1.0.g098030	blue	probable receptor kinase At5g18500
VvCabSauv08_H0018F_029.ver1.0.g098050	blue	S-adenosylmethionine synthase 2
VvCabSauv08_H0018F_029.ver1.0.g098110	midnightblue	FACT complex subunit SPT16
VvCabSauv08_H0018F_029.ver1.0.g098150	pink	polygalacturonase At1g48100-like
VvCabSauv08_H0018F_029.ver1.0.g098160	greenyellow	pyrrolidone-carboxylate peptidase family
VvCabSauv08_H0018F_029.ver1.0.g098180	pink	NIM1-INTERACTING 1-like isoform X2
VvCabSauv08_H0018F_029.ver1.0.g098270	blue	galactinol synthase 2
VvCabSauv08_H0018F_029.ver1.0.g098550	grey60	domon-like ligand-binding domain-containing precursor
VvCabSauv08_H0018F_029.ver1.0.g098570	greenyellow	PAPA-1-like family
VvCabSauv08_H0018F_029.ver1.0.g098630	pink	bZIP transcription factor 53-like
VvCabSauv08_H0018F_029.ver1.0.g098680	pink	antigenic heat-stable
VvCabSauv08_H0018F_029.ver1.0.g098690	salmon	Peptide chain release factor 2
VvCabSauv08_H0018F_029.ver1.0.g098770	greenyellow	mobidb-lite (MOBIDB_LITE)
VvCabSauv08_H0018F_029.ver1.0.g098790	blue	zinc finger matrin-type 2
VvCabSauv08_H0018F_029.ver1.0.g098800	blue	disulfide isomerase-like 2-2
VvCabSauv08_H0018F_029.ver1.0.g098820	blue	hypothetical protein POPTR_0005s01960g
VvCabSauv08_H0018F_029.ver1.0.g098840	blue	ATP-dependent DNA helicase Q-like 1
VvCabSauv08_H0018F_029.ver1.0.g098930	pink	importin subunit alpha-2-like
VvCabSauv08_H0018F_029.ver1.0.g098940	pink	GATA transcription factor 16
VvCabSauv08_H0018F_029.ver1.0.g098950	greenyellow	exonuclease chloroplastic mitochondrial
VvCabSauv08_H0018F_029.ver1.0.g098970	blue	drought-responsive family
VvCabSauv08_H0018F_029.ver1.0.g098980	pink	RING U-box
VvCabSauv08_H0018F_029.ver1.0.g099000	blue	phosphatase 2C family
VvCabSauv08_H0018F_029.ver1.0.g099010	grey60	mitochondrially targeted single-stranded DNA binding
VvCabSauv08_H0018F_029.ver1.0.g099190	blue	malignant T-cell-amplified sequence 1 homolog
VvCabSauv08_H0018F_029.ver1.0.g099200	blue	60S ribosomal L18
VvCabSauv08_H0018F_029.ver1.0.g099210	grey60	bifunctional epoxide hydrolase 2-like
VvCabSauv08_H0018F_029.ver1.0.g099300	blue	phosphatase 2C family
VvCabSauv08_H0018F_029.ver1.0.g099390	blue	F1 gamma subunit
VvCabSauv08_H0018F_037.ver1.0.g099700	blue	mannosylglyco endo-beta-mannosidase-like isoform X1
VvCabSauv08_H0019F_004.ver1.0.g099910	blue	ABC1 family
VvCabSauv08_H0019F_015.ver1.0.g099990	blue	TMV resistance N
VvCabSauv08_H0019F_015.ver1.0.g100040	midnightblue	TMV resistance N
VvCabSauv08_H0019F_015.ver1.0.g100210	blue	RPM1-interacting 4-like
VvCabSauv08_H0019F_015.ver1.0.g100380	cyan	small subunit processome component 20 homolog
VvCabSauv08_H0019F_015.ver1.0.g100400	cyan	small subunit processome component 20 homolog
VvCabSauv08_H0019F_015.ver1.0.g100480	blue	HXXXD-type acyl-transferase family
VvCabSauv08_H0019F_015.ver1.0.g100490	salmon	rhodanese cell cycle control phosphatase superfamily
VvCabSauv08_H0019F_015.ver1.0.g100530	blue	UDP-glucuronate 4-epimerase 6-like
VvCabSauv08_H0019F_015.ver1.0.g100640	greenyellow	heat shock transcription factor A8
VvCabSauv08_H0019F_015.ver1.0.g100650	blue	adenosylhomocysteinase family
VvCabSauv08_H0019F_015.ver1.0.g100660	greenyellow	serine hydroxymethyltransferase 4
VvCabSauv08_H0019F_015.ver1.0.g100730	midnightblue	selenium-binding 1-like
VvCabSauv08_H0019F_019.ver1.0.g100850	pink	Receptor like kinase
VvCabSauv08_H0019F_019.ver1.0.g100920	midnightblue	cyclin-dependent kinase inhibitor 4-like
VvCabSauv08_H0019F_019.ver1.0.g100930	blue	Ribosomal L13 family
VvCabSauv08_H0019F_033.ver1.0.g101070	salmon	Lysine-specific demethylase 3B
VvCabSauv08_H0019F_036.ver1.0.g101160	blue	LRR receptor-like serine threonine- kinase GSO1
VvCabSauv08_H0019F_043.ver1.0.g101270	blue	ER lumen retaining receptor
VvCabSauv08_H0019F_046.ver1.0.g101440	blue	interactor of constitutive active ROPs chloroplastic-like
VvCabSauv08_H0019F_052.ver1.0.g101790	salmon	ribosome biogenesis bms1-like isoform X1
VvCabSauv08_H0020F_001.ver1.0.g101860	cyan	hypothetical protein L484_001545
VvCabSauv08_H0020F_003.ver1.0.g101930	blue	LRR receptor-like serine threonine- kinase GSO1
VvCabSauv08_H0020F_003.ver1.0.g101940	blue	DNA-directed RNA polymerase mitochondrial-like
VvCabSauv08_H0020F_003.ver1.0.g102010	blue	LRR receptor-like serine threonine- kinase GSO1
VvCabSauv08_H0020F_003.ver1.0.g102120	blue	60S ribosomal L17-2
VvCabSauv08_H0020F_003.ver1.0.g102150	blue	probable arabinosyltransferase ARAD1
VvCabSauv08_H0020F_003.ver1.0.g102170	blue	LRR receptor-like serine threonine- kinase GSO1
VvCabSauv08_H0020F_003.ver1.0.g102210	blue	signal peptidase complex subunit 3B-like
VvCabSauv08_H0020F_003.ver1.0.g102350	midnightblue	NADH-ubiquinone oxidoreductase
VvCabSauv08_H0020F_003.ver1.0.g102360	blue	chlorophyll a-b binding chloroplastic
VvCabSauv08_H0020F_009.ver1.0.g102480	blue	serine carboxypeptidase-like 45
VvCabSauv08_H0020F_009.ver1.0.g102490	blue	PPR containing
VvCabSauv08_H0020F_009.ver1.0.g102500	blue	PPR containing
VvCabSauv08_H0020F_009.ver1.0.g102660	blue	ubiquitin thioesterase otubain-like
VvCabSauv08_H0020F_009.ver1.0.g102810	blue	NRT1 PTR FAMILY
VvCabSauv08_H0020F_009.ver1.0.g102860	blue	NRT1 PTR FAMILY
VvCabSauv08_H0020F_009.ver1.0.g102940	blue	auxin-responsive GH3 family
VvCabSauv08_H0020F_009.ver1.0.g102950	blue	40S ribosomal S27-2
VvCabSauv08_H0020F_009.ver1.0.g103050	greenyellow	DNA replication licensing factor mcm2
VvCabSauv08_H0020F_009.ver1.0.g103080	blue	SNARE associated family
VvCabSauv08_H0020F_009.ver1.0.g103110	blue	probable xyloglucan endotransglucosylase hydrolase B precursor
VvCabSauv08_H0020F_009.ver1.0.g103190	blue	NADH dehydrogenase [ubiquinone] 1 alpha subcomplex subunit 2
VvCabSauv08_H0020F_009.ver1.0.g103270	royalblue	mobidb-lite (MOBIDB_LITE)
VvCabSauv08_H0020F_013.ver1.0.g103290	greenyellow	pyruvate dehydrogenase E1 component subunit mitochondrial
VvCabSauv08_H0020F_020.ver1.0.g103480	salmon	PTHR34427:SF6 (PANTHER), PTHR34427 (PANTHER)
VvCabSauv08_H0020F_020.ver1.0.g103570	blue	regulator of G- signaling 1
VvCabSauv08_H0020F_020.ver1.0.g103580	blue	CAAX amino terminal protease family
VvCabSauv08_H0020F_033.ver1.0.g103990	blue	peptidyl-prolyl cis-trans isomerase
VvCabSauv08_H0020F_033.ver1.0.g104000	blue	peptidyl-prolyl cis-trans isomerase
VvCabSauv08_H0020F_033.ver1.0.g104010	blue	amidohydrolase family
VvCabSauv08_H0020F_033.ver1.0.g104020	cyan	GYF domain-containing
VvCabSauv08_H0020F_033.ver1.0.g104200	blue	NAC domain-containing 83
VvCabSauv08_H0020F_033.ver1.0.g104230	greenyellow	pyruvate dehydrogenase E1 component subunit mitochondrial
VvCabSauv08_H0020F_036.ver1.0.g104330	pink	hypothetical protein CICLE_v10033613mg
VvCabSauv08_H0020F_036.ver1.0.g104410	blue	Mitochondrial transcription termination factor family
VvCabSauv08_H0020F_036.ver1.0.g104430	pink	J JJJ2-like isoform X1
VvCabSauv08_H0020F_036.ver1.0.g104440	blue	J JJJ2-like isoform X1
VvCabSauv08_H0020F_036.ver1.0.g104510	blue	transmembrane (DUF 3339)
VvCabSauv08_H0020F_036.ver1.0.g104520	blue	transmembrane (DUF 3339)
VvCabSauv08_H0020F_036.ver1.0.g104550	blue	flowering locus C
VvCabSauv08_H0020F_036.ver1.0.g104560	blue	flowering locus C
VvCabSauv08_H0020F_036.ver1.0.g104580	midnightblue	AP2 ERF and B3 domain-containing transcription factor
VvCabSauv08_H0020F_036.ver1.0.g104610	blue	squamosa promoter-binding 13A
VvCabSauv08_H0020F_038.ver1.0.g104770	royalblue	small heat shock chloroplastic-like
VvCabSauv08_H0020F_038.ver1.0.g104790	midnightblue	ribosomal L23 (chloroplast)
VvCabSauv08_H0020F_039.ver1.0.g104950	salmon	probable thimet oligopeptidase isoform X1
VvCabSauv08_H0020F_039.ver1.0.g104970	salmon	F-box family
VvCabSauv08_H0020F_039.ver1.0.g105010	midnightblue	trihelix transcription factor GT-1-like
VvCabSauv08_H0020F_039.ver1.0.g105020	blue	Mitotic spindle checkpoint MAD2
VvCabSauv08_H0020F_039.ver1.0.g105100	salmon	zinc finger CONSTANS (DUF3537)
VvCabSauv08_H0020F_039.ver1.0.g105110	cyan	kinase family
VvCabSauv08_H0020F_039.ver1.0.g105160	greenyellow	ATP-dependent DNA helicase Q-like 5
VvCabSauv08_H0020F_039.ver1.0.g105240	blue	3-oxoacyl-[acyl-carrier- ] reductase
VvCabSauv08_H0020F_039.ver1.0.g105250	pink	DNA-binding storekeeper
VvCabSauv08_H0020F_039.ver1.0.g105260	blue	DNA polymerase alpha subunit B
VvCabSauv08_H0020F_039.ver1.0.g105310	blue	4-coumarate: ligase
VvCabSauv08_H0020F_039.ver1.0.g105380	blue	OTU domain-containing At3g57810-like isoform X2
VvCabSauv08_H0020F_039.ver1.0.g105500	salmon	hypothetical protein PRUPE_ppa016504mg, partial
VvCabSauv08_H0020F_039.ver1.0.g105540	blue	EF hand calcium-binding family
VvCabSauv08_H0021F_003.ver1.0.g105710	blue	pentatricopeptide repeat-containing At5g66520-like
VvCabSauv08_H0021F_003.ver1.0.g105770	blue	WAT1-related chloroplastic
VvCabSauv08_H0021F_003.ver1.0.g105790	blue	nijmegen breakage syndrome 1
VvCabSauv08_H0021F_003.ver1.0.g105890	pink	probable acyl-activating enzyme peroxisomal
VvCabSauv08_H0021F_003.ver1.0.g105970	blue	NC domain-containing family
VvCabSauv08_H0021F_003.ver1.0.g106050	blue	cysteine-rich receptor kinase 2
VvCabSauv08_H0021F_012.ver1.0.g106090	blue	eukaryotic translation initiation factor 5A-2-like
VvCabSauv08_H0021F_018.ver1.0.g106330	greenyellow	hypothetical protein PRUPE_ppa021750mg, partial
VvCabSauv08_H0021F_018.ver1.0.g106360	blue	probable xyloglucan glycosyltransferase 5
VvCabSauv08_H0021F_018.ver1.0.g106370	blue	cyclic nucleotide-gated ion channel
VvCabSauv08_H0021F_018.ver1.0.g106380	midnightblue	splicing factor RSZp22 family
VvCabSauv08_H0021F_018.ver1.0.g106490	blue	structural maintenance of chromosomes 3
VvCabSauv08_H0021F_023.ver1.0.g106530	grey60	CHD3-type chromatin-remodeling factor pickle
VvCabSauv08_H0021F_025.ver1.0.g106550	blue	transmembrane (DUF788)
VvCabSauv08_H0021F_038.ver1.0.g106640	salmon	pentatricopeptide repeat-containing family
VvCabSauv08_H0021F_038.ver1.0.g106680	blue	Hyp O-arabinosyltransferase
VvCabSauv08_H0021F_038.ver1.0.g106730	blue	40S ribosomal S11
VvCabSauv08_H0021F_038.ver1.0.g106770	salmon	exosome complex component RRP42-like
VvCabSauv08_H0021F_038.ver1.0.g106880	blue	TOPLESS-related 1
VvCabSauv08_H0021F_038.ver1.0.g106960	blue	phosphoenolpyruvate phosphatase isoform X1
VvCabSauv08_H0021F_038.ver1.0.g106980	blue	Formin 6
VvCabSauv08_H0021F_038.ver1.0.g107090	cyan	mobidb-lite (MOBIDB_LITE)
VvCabSauv08_H0021F_038.ver1.0.g107100	blue	endomembrane 70 family
VvCabSauv08_H0021F_038.ver1.0.g107150	greenyellow	ribosomal RNA small subunit methyltransferase G
VvCabSauv08_H0021F_038.ver1.0.g107220	pink	probable phospholipid hydroperoxide glutathione peroxidase
VvCabSauv08_H0021F_038.ver1.0.g107240	pink	enhancer of rudimentary homolog
VvCabSauv08_H0021F_038.ver1.0.g107250	salmon	RRC1-like isoform X1
VvCabSauv08_H0021F_038.ver1.0.g107260	greenyellow	hypothetical protein PRUPE_ppa015607mg, partial
VvCabSauv08_H0021F_038.ver1.0.g107330	pink	Ubiquitin carboxyl-terminal hydrolase 22
VvCabSauv08_H0021F_038.ver1.0.g107380	greenyellow	MGDG synthase type A family
VvCabSauv08_H0021F_038.ver1.0.g107400	pink	VQ motif-containing
VvCabSauv08_H0021F_038.ver1.0.g107430	pink	tsi1-interacting TSIP1
VvCabSauv08_H0021F_038.ver1.0.g107440	midnightblue	spindle kinetochore-associated
VvCabSauv08_H0021F_038.ver1.0.g107460	midnightblue	zinc finger CCCH domain-containing 18
VvCabSauv08_H0021F_038.ver1.0.g107740	blue	Kinase interacting (KIP1-like) family
VvCabSauv08_H0021F_038.ver1.0.g107920	pink	uncharacterized protein LOC109815079
VvCabSauv08_H0022F_010.ver1.0.g108120	blue	40S ribosomal S19
VvCabSauv08_H0022F_013.ver1.0.g108140	blue	biotin lipoate A B ligase family
VvCabSauv08_H0022F_013.ver1.0.g108160	blue	HNH endonuclease
VvCabSauv08_H0022F_013.ver1.0.g108170	blue	Dof zinc finger
VvCabSauv08_H0022F_013.ver1.0.g108270	greenyellow	probable arabinosyltransferase ARAD1
VvCabSauv08_H0022F_013.ver1.0.g108310	blue	alpha beta-Hydrolases superfamily
VvCabSauv08_H0022F_013.ver1.0.g108360	blue	pentatricopeptide repeat-containing At4g13650
VvCabSauv08_H0022F_013.ver1.0.g108500	blue	40S ribosomal S9-2-like
VvCabSauv08_H0022F_013.ver1.0.g108570	midnightblue	pentatricopeptide repeat-containing chloroplastic-like
VvCabSauv08_H0022F_013.ver1.0.g108630	blue	IQ-DOMAIN 31-like
VvCabSauv08_H0022F_013.ver1.0.g108710	pink	nuclear ribonuclease Z
VvCabSauv08_H0022F_013.ver1.0.g108960	blue	NRT1 PTR FAMILY -like
VvCabSauv08_H0022F_013.ver1.0.g108970	blue	ATPase plasma membrane-type
VvCabSauv08_H0022F_013.ver1.0.g109070	salmon	DDT domain-containing DDR4
VvCabSauv08_H0022F_013.ver1.0.g109130	blue	basic helix-loop-helix (bHLH) DNA-binding superfamily
VvCabSauv08_H0022F_013.ver1.0.g109150	blue	5-formyltetrahydrofolate cycloligase
VvCabSauv08_H0022F_013.ver1.0.g109240	greenyellow	ras GTPase-activating -binding 1
VvCabSauv08_H0022F_013.ver1.0.g109270	blue	LONGIFOLIA 2-like
VvCabSauv08_H0022F_013.ver1.0.g109310	midnightblue	RING finger B-like
VvCabSauv08_H0022F_013.ver1.0.g109360	pink	cleavage stimulation factor subunit 50
VvCabSauv08_H0022F_013.ver1.0.g109410	blue	UDP-arabinopyranose mutase 1
VvCabSauv08_H0022F_016.ver1.0.g109550	salmon	hypothetical protein PRUPE_ppa004205mg
VvCabSauv08_H0022F_016.ver1.0.g109730	blue	DUF538 family
VvCabSauv08_H0022F_016.ver1.0.g109740	blue	eukaryotic translation initiation factor 5A-2-like
VvCabSauv08_H0022F_016.ver1.0.g109750	pink	HNH endonuclease domain-containing family
VvCabSauv08_H0022F_016.ver1.0.g109920	blue	pentatricopeptide repeat-containing At5g56310-like
VvCabSauv08_H0022F_024.ver1.0.g110130	midnightblue	Tetratricopeptide repeat (TPR)-like superfamily
VvCabSauv08_H0022F_025.ver1.0.g110170	blue	NDH dependent flow 6
VvCabSauv08_H0022F_033.ver1.0.g110250	blue	RING-finger ubiquitin ligase
VvCabSauv08_H0022F_033.ver1.0.g110320	greenyellow	kinase family
VvCabSauv08_H0022F_033.ver1.0.g110500	blue	NHL domain
VvCabSauv08_H0022F_033.ver1.0.g110550	blue	Serine threonine- kinase WNK (With No Lysine)
VvCabSauv08_H0022F_033.ver1.0.g110580	blue	RING-H2 finger ATL48-like
VvCabSauv08_H0022F_033.ver1.0.g110620	blue	rac-like GTP-binding 3
VvCabSauv08_H0022F_033.ver1.0.g110650	blue	xanthine uracil permease family
VvCabSauv08_H0022F_033.ver1.0.g110660	blue	DUF4228 domain
VvCabSauv08_H0022F_033.ver1.0.g110680	blue	LIM domain-containing WLIM1-like
VvCabSauv08_H0022F_033.ver1.0.g110800	blue	mobidb-lite (MOBIDB_LITE), mobidb-lite (MOBIDB_LITE)
VvCabSauv08_H0022F_033.ver1.0.g110860	pink	alpha-N-acetylglucosaminidase-like isoform X3
VvCabSauv08_H0022F_033.ver1.0.g110900	pink	betaine aldehyde dehydrogenase chloroplastic
VvCabSauv08_H0022F_033.ver1.0.g110910	blue	ADP-glucose pyrophosphorylase family
VvCabSauv08_H0022F_033.ver1.0.g110960	blue	two-component response regulator ARR3
VvCabSauv08_H0022F_033.ver1.0.g111010	pink	SIN3-like 3
VvCabSauv08_H0022F_033.ver1.0.g111070	cyan	pentatricopeptide repeat-containing chloroplastic-like
VvCabSauv08_H0022F_033.ver1.0.g111080	greenyellow	hypothetical protein CICLE_v10019847mg
VvCabSauv08_H0022F_033.ver1.0.g111100	blue	TORTIFOLIA1 3
VvCabSauv08_H0022F_033.ver1.0.g111120	blue	PLC-like phosphodiesterases superfamily
VvCabSauv08_H0022F_033.ver1.0.g111290	blue	phosphoserine chloroplastic
VvCabSauv08_H0022F_033.ver1.0.g111640	blue	UDP-glycosyltransferase 83A1
VvCabSauv08_H0022F_033.ver1.0.g111650	midnightblue	LEO1 homolog
VvCabSauv08_H0022F_033.ver1.0.g111720	cyan	pre-mRNA-splicing factor ATP-dependent RNA helicase DEAH1-like
VvCabSauv08_H0023F_011.ver1.0.g111830	greenyellow	beta-(1,2)-xylosyltransferase
VvCabSauv08_H0023F_011.ver1.0.g111840	blue	MO25 At5g47540
VvCabSauv08_H0023F_011.ver1.0.g111880	blue	40S ribosomal S8-like
VvCabSauv08_H0023F_011.ver1.0.g111960	greenyellow	Serine Threonine-kinase WNK11
VvCabSauv08_H0023F_011.ver1.0.g112040	blue	RNA recognition motif-containing family
VvCabSauv08_H0023F_011.ver1.0.g112260	blue	30S ribosomal S10
VvCabSauv08_H0023F_011.ver1.0.g112320	blue	zinc transporter 2
VvCabSauv08_H0023F_011.ver1.0.g112390	blue	two pore potassium channel a isoform X1
VvCabSauv08_H0023F_011.ver1.0.g112440	blue	cysteine synthase 2
VvCabSauv08_H0023F_011.ver1.0.g112490	midnightblue	DNA ligase 1-like
VvCabSauv08_H0023F_011.ver1.0.g112560	pink	P-loop containing nucleoside triphosphate hydrolases superfamily
VvCabSauv08_H0023F_015.ver1.0.g112670	blue	TIC 20- chloroplastic-like
VvCabSauv08_H0023F_015.ver1.0.g112740	blue	nicotinamide mononucleotide
VvCabSauv08_H0023F_015.ver1.0.g112750	grey60	Transcription factor ASG4
VvCabSauv08_H0023F_015.ver1.0.g112790	greenyellow	poly(A)-specific ribonuclease PARN isoform X1
VvCabSauv08_H0023F_025.ver1.0.g113620	blue	peroxisomal 2,4-dienoyl- reductase
VvCabSauv08_H0023F_025.ver1.0.g113790	pink	4-hydroxy-4-methyl-2-oxoglutarate aldolase 3 isoform X2
VvCabSauv08_H0024F_003.ver1.0.g113990	blue	ribosomal L11 methyltransferase
VvCabSauv08_H0024F_009.ver1.0.g114090	blue	trichome birefringence-like 43
VvCabSauv08_H0024F_009.ver1.0.g114330	midnightblue	ubiquitin carboxyl-terminal hydrolase 23 isoform X1
VvCabSauv08_H0024F_009.ver1.0.g114390	blue	chlorophyll a-b binding of LHCII type 1-like
VvCabSauv08_H0024F_009.ver1.0.g114400	pink	probable purine permease 11 isoform X1
VvCabSauv08_H0024F_009.ver1.0.g114420	blue	SH2 domain A
VvCabSauv08_H0024F_009.ver1.0.g114440	blue	receptor-like serine threonine- kinase At1g78530
VvCabSauv08_H0024F_019.ver1.0.g114710	greenyellow	galactosyltransferase family
VvCabSauv08_H0024F_019.ver1.0.g114730	blue	TPR repeat-containing thioredoxin TTL1
VvCabSauv08_H0024F_019.ver1.0.g114840	blue	LIGHT-DEPENDENT SHORT HYPOCOTYLS 10-like
VvCabSauv08_H0024F_019.ver1.0.g114850	blue	Uroporphyrinogen decarboxylase
VvCabSauv08_H0024F_019.ver1.0.g114910	blue	mobidb-lite (MOBIDB_LITE)
VvCabSauv08_H0024F_019.ver1.0.g115170	blue	IRK-interacting -like
VvCabSauv08_H0024F_019.ver1.0.g115320	greenyellow	zinc ion binding
VvCabSauv08_H0024F_029.ver1.0.g115730	blue	DUF1685 family
VvCabSauv08_H0024F_036.ver1.0.g115800	blue	Receptor kinase THESEUS 1
VvCabSauv08_H0024F_036.ver1.0.g115830	blue	PAP-specific phosphatase HAL2-like
VvCabSauv08_H0024F_036.ver1.0.g115850	blue	trafficking particle complex II-specific subunit 130 homolog isoform X1
VvCabSauv08_H0024F_036.ver1.0.g115920	blue	beta-glucosidase 18-like isoform X1
VvCabSauv08_H0024F_036.ver1.0.g115940	blue	hypothetical protein PHAVU_005G084200g
VvCabSauv08_H0024F_036.ver1.0.g115970	blue	COP1-interacting 7
VvCabSauv08_H0024F_036.ver1.0.g115980	blue	fiber Fb34
VvCabSauv08_H0024F_036.ver1.0.g116010	blue	protochlorophyllide chloroplastic
VvCabSauv08_H0024F_036.ver1.0.g116040	blue	uncharacterized protein LOC109794458, partial
VvCabSauv08_H0024F_036.ver1.0.g116060	blue	SNF4b family
VvCabSauv08_H0024F_036.ver1.0.g116070	blue	Regulator of chromosome condensation (RCC1) family
VvCabSauv08_H0024F_036.ver1.0.g116180	greenyellow	nuclear nucleolar GTPase 2
VvCabSauv08_H0024F_036.ver1.0.g116190	blue	seven transmembrane MLO family
VvCabSauv08_H0024F_036.ver1.0.g116200	blue	choline transporter 2
VvCabSauv08_H0024F_036.ver1.0.g116210	pink	hypothetical protein L484_006046
VvCabSauv08_H0024F_036.ver1.0.g116300	blue	thioredoxin M-type
VvCabSauv08_H0024F_036.ver1.0.g116370	blue	3-deoxy-manno-octulosonate cytidylyltransferase
VvCabSauv08_H0024F_036.ver1.0.g116480	blue	vesicle-fusing ATPase-like
VvCabSauv08_H0024F_036.ver1.0.g116540	blue	hypothetical protein POPTR_0001s41060g
VvCabSauv08_H0024F_036.ver1.0.g116550	greenyellow	tRNA (met) cytidine (DUF616)
VvCabSauv08_H0024F_036.ver1.0.g116580	blue	ribosomal S2 (mitochondrion)
VvCabSauv08_H0024F_036.ver1.0.g116590	blue	probable serine threonine- kinase At1g54610
VvCabSauv08_H0024F_036.ver1.0.g116630	blue	proton pump-interactor 1-like
VvCabSauv08_H0024F_036.ver1.0.g116640	pink	G-type lectin S-receptor-like serine threonine- kinase At2g19130
VvCabSauv08_H0024F_036.ver1.0.g116680	greenyellow	VQ motif-containing
VvCabSauv08_H0024F_036.ver1.0.g116700	grey60	embryo defective 2737
VvCabSauv08_H0024F_036.ver1.0.g116820	blue	Serine Threonine-kinase WNK (WNK)
VvCabSauv08_H0024F_036.ver1.0.g116860	pink	pre-mRNA-splicing factor CWC22 homolog
VvCabSauv08_H0024F_036.ver1.0.g116890	blue	30S ribosomal chloroplastic
VvCabSauv08_H0024F_036.ver1.0.g116910	midnightblue	26S proteasome non-ATPase regulatory subunit 5
VvCabSauv08_H0024F_036.ver1.0.g117180	blue	hypothetical protein CICLE_v10009151mg
VvCabSauv08_H0024F_036.ver1.0.g117230	pink	transcription elongation factor 1 homolog
VvCabSauv08_H0024F_036.ver1.0.g117250	pink	RING U-box superfamily
VvCabSauv08_H0024F_036.ver1.0.g117280	pink	TAF RNA polymerase I subunit A
VvCabSauv08_H0024F_036.ver1.0.g117320	blue	probable disease resistance RPP8 4
VvCabSauv08_H0024F_036.ver1.0.g117380	blue	sodium calcium exchanger family
VvCabSauv08_H0025F_001.ver1.0.g117510	greenyellow	uncharacterized protein LOC100191603
VvCabSauv08_H0025F_001.ver1.0.g117530	blue	omega-6 fatty acid chloroplastic
VvCabSauv08_H0025F_002.ver1.0.g117610	blue	glycoside hydrolase family 18
VvCabSauv08_H0025F_002.ver1.0.g117640	blue	33kDa oxygen evolving of photosystem
VvCabSauv08_H0025F_002.ver1.0.g117700	blue	Calcineurin-like metallo-phosphoesterase superfamily
VvCabSauv08_H0025F_002.ver1.0.g117730	blue	calmodulin-binding
VvCabSauv08_H0025F_003.ver1.0.g117880	pink	probable WRKY transcription factor 32
VvCabSauv08_H0025F_003.ver1.0.g117940	midnightblue	transmembrane 9 superfamily member 8-like
VvCabSauv08_H0025F_003.ver1.0.g117950	blue	probable cyclic nucleotide-gated ion channel 5 isoform X1
VvCabSauv08_H0025F_004.ver1.0.g117990	blue	Rieske-domain-containing protein
VvCabSauv08_H0025F_008.ver1.0.g118070	blue	ENHANCED DISEASE RESISTANCE (DUF1336)
VvCabSauv08_H0025F_008.ver1.0.g118140	pink	hypothetical protein CHLREDRAFT_145703, partial
VvCabSauv08_H0025F_008.ver1.0.g118150	pink	WD repeat-containing 76-like
VvCabSauv08_H0026F_004.ver1.0.g118240	blue	nodulin 21 -like transporter family
VvCabSauv08_H0026F_004.ver1.0.g118250	salmon	5 -3 exonuclease family
VvCabSauv08_H0026F_004.ver1.0.g118290	blue	mobidb-lite (MOBIDB_LITE)
VvCabSauv08_H0026F_004.ver1.0.g118320	blue	potassium transporter 8-like
VvCabSauv08_H0026F_004.ver1.0.g118330	blue	cyclic nucleotide-gated ion channel 18
VvCabSauv08_H0026F_004.ver1.0.g118390	blue	E3 ubiquitin- ligase ATL23-like
VvCabSauv08_H0026F_004.ver1.0.g118410	pink	Methyl- -binding domain-containing 9
VvCabSauv08_H0026F_004.ver1.0.g118440	blue	peptidyl-prolyl cis-trans isomerase chloroplastic
VvCabSauv08_H0026F_004.ver1.0.g118510	blue	formate mitochondrial-like isoform X2
VvCabSauv08_H0026F_004.ver1.0.g118520	pink	farnesyltransferase subunit beta
VvCabSauv08_H0026F_004.ver1.0.g118600	pink	transcription factor WER-like
VvCabSauv08_H0026F_004.ver1.0.g118640	pink	DNA ligase (DUF1645)
VvCabSauv08_H0026F_004.ver1.0.g118750	pink	ADP-ribosylation factor A1D
VvCabSauv08_H0026F_004.ver1.0.g118860	blue	glutaredoxin C4
VvCabSauv08_H0026F_004.ver1.0.g118910	greenyellow	DNA helicase ROCK-N-ROLLERS
VvCabSauv08_H0026F_004.ver1.0.g118950	greenyellow	hypothetical protein PRUPE_ppa015295mg
VvCabSauv08_H0026F_004.ver1.0.g119040	blue	WD repeat-containing 82-B
VvCabSauv08_H0026F_004.ver1.0.g119120	greenyellow	pescadillo homolog
VvCabSauv08_H0026F_004.ver1.0.g119150	cyan	A-kinase anchor
VvCabSauv08_H0026F_004.ver1.0.g119190	blue	60S ribosomal L27a
VvCabSauv08_H0026F_008.ver1.0.g119300	cyan	hypothetical protein PHAVU_011G081700g
VvCabSauv08_H0026F_017.ver1.0.g119350	blue	IQ-DOMAIN 31-like
VvCabSauv08_H0026F_018.ver1.0.g119380	salmon	Retrovirus-related Pol poly from transposon TNT 1-94
VvCabSauv08_H0026F_018.ver1.0.g119420	salmon	BCL-2 binding anthanogene-1
VvCabSauv08_H0026F_018.ver1.0.g119460	blue	zinc finger C-x8-C-x5-C-x3-H type family
VvCabSauv08_H0026F_018.ver1.0.g119510	pink	Hop-interacting THI031
VvCabSauv08_H0026F_018.ver1.0.g119530	greenyellow	FAR1-RELATED SEQUENCE 5-like
VvCabSauv08_H0026F_018.ver1.0.g119580	salmon	NON_CYTOPLASMIC_DOMAIN (PHOBIUS), TRANSMEMBRANE (PHOBIUS), CYTOPLASMIC_DOMAIN (PHOBIUS), CYTOPLASMIC_DOMAIN (PHOBIUS), TRANSMEMBRANE (PHOBIUS), TMhelix (TMHMM)
VvCabSauv08_H0026F_018.ver1.0.g119630	greenyellow	serine threonine phosphatase 2A 57 kDa regulatory subunit B theta isoform-like
VvCabSauv08_H0026F_018.ver1.0.g119650	pink	hypothetical protein PRUPE_ppa019854mg
VvCabSauv08_H0026F_018.ver1.0.g119660	salmon	serine threonine phosphatase 2A 57 kDa regulatory subunit B theta isoform-like
VvCabSauv08_H0026F_018.ver1.0.g119670	salmon	AUGMIN subunit 6
VvCabSauv08_H0026F_018.ver1.0.g119680	blue	plant UBX domain-containing 1
VvCabSauv08_H0026F_018.ver1.0.g119710	pink	F-box family
VvCabSauv08_H0026F_018.ver1.0.g119780	blue	E3 ubiquitin- ligase MIB2-like
VvCabSauv08_H0026F_018.ver1.0.g119910	greenyellow	ribulose-1,5 bisphosphate carboxylase oxygenase large subunit N- chloroplastic
VvCabSauv08_H0026F_018.ver1.0.g119940	pink	COP9 signalosome complex subunit 3
VvCabSauv08_H0026F_021.ver1.0.g119970	blue	myb transcription factor
VvCabSauv08_H0027F_004.ver1.0.g120100	greenyellow	probable copper-transporting ATPase HMA5
VvCabSauv08_H0027F_004.ver1.0.g120150	blue	mobidb-lite (MOBIDB_LITE)
VvCabSauv08_H0027F_004.ver1.0.g120220	cyan	zinc finger A20 and AN1 domain-containing stress-associated 5
VvCabSauv08_H0027F_004.ver1.0.g120280	blue	DNA-damage-repair toleration DRT100-like precursor
VvCabSauv08_H0027F_004.ver1.0.g120290	pink	transcription factor bHLH122
VvCabSauv08_H0027F_004.ver1.0.g120330	pink	histone H3 family
VvCabSauv08_H0027F_004.ver1.0.g120350	greenyellow	histone H3 family
VvCabSauv08_H0027F_010.ver1.0.g120490	salmon	E3 SUMO- ligase SIZ1
VvCabSauv08_H0027F_010.ver1.0.g120540	grey60	auxin response factor
VvCabSauv08_H0027F_010.ver1.0.g120640	grey60	probable catabolite repression creC
VvCabSauv08_H0027F_010.ver1.0.g120650	midnightblue	nuclear factor subunit C10
VvCabSauv08_H0027F_010.ver1.0.g120660	blue	Beta-galactosidase 8
VvCabSauv08_H0027F_011.ver1.0.g120690	greenyellow	hypothetical protein L484_014416
VvCabSauv08_H0027F_011.ver1.0.g120760	blue	elongation factor 1-alpha-like
VvCabSauv08_H0027F_011.ver1.0.g120780	pink	pentatricopeptide (PPR) repeat-containing
VvCabSauv08_H0027F_011.ver1.0.g120790	blue	cytochrome-c oxidase electron carrier
VvCabSauv08_H0027F_011.ver1.0.g120800	grey60	elongation factor 1-alpha-like
VvCabSauv08_H0027F_011.ver1.0.g120810	blue	probable serine threonine- kinase PIX13
VvCabSauv08_H0027F_011.ver1.0.g120830	blue	proteasome subunit beta
VvCabSauv08_H0027F_011.ver1.0.g120840	cyan	E3 SUMO- ligase SIZ1
VvCabSauv08_H0027F_013.ver1.0.g120850	blue	cytokinin riboside 5 -monophosphate phosphoribohydrolase LOG1-like
VvCabSauv08_H0027F_013.ver1.0.g120900	blue	zinc C3HC4 type (RING finger)
VvCabSauv08_H0027F_013.ver1.0.g120990	blue	ripening-related 5
VvCabSauv08_H0027F_013.ver1.0.g121120	midnightblue	cyclin-D-binding Myb-like transcription factor 1
VvCabSauv08_H0027F_013.ver1.0.g121130	pink	SPla RYanodine receptor domain-containing
VvCabSauv08_H0027F_013.ver1.0.g121180	blue	cinnamoyl- reductase 1-like
VvCabSauv08_H0027F_013.ver1.0.g121250	blue	sulfite reductase
VvCabSauv08_H0027F_013.ver1.0.g121270	pink	sister chromatid cohesion PDS5
VvCabSauv08_H0027F_013.ver1.0.g121310	blue	zinc finger on ecdysone puffs isoform X4
VvCabSauv08_H0027F_013.ver1.0.g121350	greenyellow	cyclin-dependent kinase inhibitor SMR9
VvCabSauv08_H0027F_013.ver1.0.g121360	pink	Heterogeneous nuclear ribonucleo F
VvCabSauv08_H0027F_013.ver1.0.g121420	royalblue	pentatricopeptide repeat-containing chloroplastic
VvCabSauv08_H0027F_013.ver1.0.g121430	blue	dicarboxylate transporter chloroplastic
VvCabSauv08_H0027F_013.ver1.0.g121460	blue	probable 3-beta-hydroxysteroid-Delta(8),Delta(7)-isomerase
VvCabSauv08_H0027F_013.ver1.0.g121490	pink	GTPase Der
VvCabSauv08_H0027F_017.ver1.0.g121520	blue	cinnamoyl- reductase 1-like
VvCabSauv08_H0027F_024.ver1.0.g121650	blue	oxidoreductase NAD-binding rossmann fold
VvCabSauv08_H0027F_024.ver1.0.g121680	blue	linoleate 13S-lipoxygenase 2- chloroplastic-like
VvCabSauv08_H0027F_024.ver1.0.g121700	blue	linoleate 13S-lipoxygenase 2- chloroplastic-like
VvCabSauv08_H0027F_024.ver1.0.g121780	blue	G-type lectin S-receptor-like serine threonine- kinase RLK1
VvCabSauv08_H0027F_024.ver1.0.g121790	blue	G-type lectin S-receptor-like serine threonine- kinase RLK1
VvCabSauv08_H0027F_024.ver1.0.g121800	blue	G-type lectin S-receptor-like serine threonine- kinase RLK1
VvCabSauv08_H0027F_024.ver1.0.g121950	cyan	omega-6 fatty acid endoplasmic reticulum isozyme 2
VvCabSauv08_H0027F_024.ver1.0.g122000	pink	PRLI-interacting factor
VvCabSauv08_H0027F_024.ver1.0.g122040	cyan	glucan synthase-like 10
VvCabSauv08_H0027F_024.ver1.0.g122060	blue	Formate--tetrahydrofolate ligase
VvCabSauv08_H0027F_024.ver1.0.g122070	pink	serine threonine- kinase GRIK1-like isoform X3
VvCabSauv08_H0027F_024.ver1.0.g122080	pink	hypothetical protein PRUPE_ppa013922mg
VvCabSauv08_H0027F_024.ver1.0.g122110	blue	EMBRYO SAC DEVELOPMENT ARREST chloroplastic
VvCabSauv08_H0027F_024.ver1.0.g122220	blue	disease resistance response
VvCabSauv08_H0027F_024.ver1.0.g122260	cyan	E3 ubiquitin- ligase BRE1-like 2 isoform X1
VvCabSauv08_H0027F_024.ver1.0.g122280	pink	RNA-binding KH domain
VvCabSauv08_H0027F_026.ver1.0.g122390	blue	cytokinin riboside 5 -monophosphate phosphoribohydrolase LOG8-like
VvCabSauv08_H0027F_026.ver1.0.g122410	pink	chloroplastic isoform X1
VvCabSauv08_H0027F_031.ver1.0.g122500	midnightblue	Mediator of RNA polymerase II transcription subunit 13
VvCabSauv08_H0027F_031.ver1.0.g122510	blue	arabinogalactan peptide 21-like
VvCabSauv08_H0027F_031.ver1.0.g122530	salmon	calpain-type cysteine protease family
VvCabSauv08_H0027F_031.ver1.0.g122540	blue	tRNA-splicing ligase (DUF239)
VvCabSauv08_H0027F_031.ver1.0.g122550	blue	hypothetical protein L484_019129
VvCabSauv08_H0027F_031.ver1.0.g122600	blue	nuclear polyadenylated RNA-binding
VvCabSauv08_H0027F_031.ver1.0.g122650	blue	receptor 12
VvCabSauv08_H0027F_031.ver1.0.g122790	blue	glucosidase 2 subunit beta
VvCabSauv08_H0027F_031.ver1.0.g122850	greenyellow	nuclear pore complex NUP214
VvCabSauv08_H0028F_003.ver1.0.g122970	blue	leucine-rich repeat extensin 3
VvCabSauv08_H0028F_003.ver1.0.g123010	greenyellow	probable serine threonine- kinase abkC isoform X1
VvCabSauv08_H0028F_003.ver1.0.g123090	blue	vesicle-associated 4-2-like
VvCabSauv08_H0028F_003.ver1.0.g123180	pink	transmembrane protein, putative
VvCabSauv08_H0028F_003.ver1.0.g123200	midnightblue	heterogeneous nuclear ribonucleo U 1
VvCabSauv08_H0028F_003.ver1.0.g123380	pink	ADP-ribosylation factor GTPase-activating AGD5
VvCabSauv08_H0028F_003.ver1.0.g123440	greenyellow	endonuclease 1
VvCabSauv08_H0028F_013.ver1.0.g123550	pink	6a-hydroxymaackiain methyltransferase family
VvCabSauv08_H0028F_013.ver1.0.g123590	midnightblue	hypothetical protein POPTR_0004s05040g
VvCabSauv08_H0028F_013.ver1.0.g123620	blue	hypothetical protein POPTR_0004s05060g
VvCabSauv08_H0028F_013.ver1.0.g123690	blue	GDSL esterase lipase At5g45950-like
VvCabSauv08_H0028F_013.ver1.0.g123710	blue	D-Tyr-tRNA(Tyr) deacylase family
VvCabSauv08_H0028F_013.ver1.0.g123750	blue	apoptosis inhibitor 5 API5
VvCabSauv08_H0028F_013.ver1.0.g123850	pink	hypothetical protein PRUPE_ppa001741mg
VvCabSauv08_H0028F_013.ver1.0.g123900	blue	IQ-DOMAIN 1-like
VvCabSauv08_H0028F_013.ver1.0.g123930	blue	Magnesium-chelatase subunit chlI family
VvCabSauv08_H0028F_013.ver1.0.g123950	blue	hypothetical protein MTR_4g087875
VvCabSauv08_H0028F_013.ver1.0.g124030	blue	malate mitochondrial
VvCabSauv08_H0028F_013.ver1.0.g124080	pink	hypothetical protein L484_006157
VvCabSauv08_H0028F_013.ver1.0.g124130	blue	trichome birefringence-like 38
VvCabSauv08_H0028F_013.ver1.0.g124250	greenyellow	transcription factor bHLH30-like
VvCabSauv08_H0028F_013.ver1.0.g124270	blue	plant-specific TFIIB-related PTF2
VvCabSauv08_H0028F_013.ver1.0.g124300	greenyellow	Breast carcinoma-amplified sequence 3
VvCabSauv08_H0028F_013.ver1.0.g124430	blue	F-box LRR-repeat MAX2 homolog
VvCabSauv08_H0028F_013.ver1.0.g124470	blue	plant cysteine oxidase 4-like
VvCabSauv08_H0028F_013.ver1.0.g124570	blue	probable LRR receptor-like serine threonine- kinase At5g45780
VvCabSauv08_H0028F_013.ver1.0.g124590	blue	60S ribosomal L11
VvCabSauv08_H0028F_013.ver1.0.g124710	salmon	hypothetical protein PRUPE_ppa015607mg, partial
VvCabSauv08_H0028F_013.ver1.0.g124800	blue	intracellular (DUF641)
VvCabSauv08_H0028F_013.ver1.0.g124820	blue	ubiquitin domain-containing 1-like
VvCabSauv08_H0028F_020.ver1.0.g124960	midnightblue	tyrosine kinase family
VvCabSauv08_H0028F_020.ver1.0.g125150	blue	zinc finger family
VvCabSauv08_H0028F_020.ver1.0.g125230	pink	MACPF domain-containing NSL1
VvCabSauv08_H0028F_020.ver1.0.g125340	blue	glycosyltransferase family 35
VvCabSauv08_H0028F_020.ver1.0.g125380	blue	transmembrane (DUF679)
VvCabSauv08_H0028F_020.ver1.0.g125390	blue	receptor kinase HSL1
VvCabSauv08_H0028F_020.ver1.0.g125410	greenyellow	guanylate-binding family
VvCabSauv08_H0028F_020.ver1.0.g125460	blue	Auxin response factor 3
VvCabSauv08_H0028F_027.ver1.0.g125550	blue	hypothetical protein POPTR_0011s03530g
VvCabSauv08_H0028F_027.ver1.0.g125680	blue	G-type lectin S-receptor-like serine threonine- kinase RKS1
VvCabSauv08_H0028F_028.ver1.0.g125800	pink	endonuclease 1
VvCabSauv08_H0028F_028.ver1.0.g125960	grey60	glucose-induced degradation 8 homolog isoform X1
VvCabSauv08_H0028F_028.ver1.0.g125970	cyan	helicase-like transcription factor CHR28 isoform X1
VvCabSauv08_H0028F_028.ver1.0.g126040	greenyellow	no apical meristem family
VvCabSauv08_H0028F_028.ver1.0.g126070	blue	COP1-interacting 7
VvCabSauv08_H0028F_028.ver1.0.g126100	pink	polyphenol chloroplastic-like
VvCabSauv08_H0028F_028.ver1.0.g126160	blue	polyphenol chloroplastic-like
VvCabSauv08_H0028F_028.ver1.0.g126210	blue	polyol monosaccharide transporter 1
VvCabSauv08_H0028F_028.ver1.0.g126250	blue	epoxide hydrolase
VvCabSauv08_H0028F_028.ver1.0.g126330	pink	aluminum induced with YGL and LRDR motifs
VvCabSauv08_H0029F_002.ver1.0.g126360	blue	glucomannan 4-beta-mannosyltransferase 2-like
VvCabSauv08_H0029F_002.ver1.0.g126380	blue	histone deacetylase HDT1-like
VvCabSauv08_H0029F_011.ver1.0.g126560	blue	nodulin family
VvCabSauv08_H0029F_011.ver1.0.g126600	blue	NAD(P)-binding rossmann-fold
VvCabSauv08_H0029F_011.ver1.0.g126650	blue	DUF1635 family
VvCabSauv08_H0029F_011.ver1.0.g126660	greenyellow	DNA ligase 1
VvCabSauv08_H0029F_011.ver1.0.g126710	blue	aquaporin TIP1-1
VvCabSauv08_H0029F_011.ver1.0.g126730	pink	zinc finger family
VvCabSauv08_H0029F_011.ver1.0.g126760	pink	pheophorbide a chloroplastic
VvCabSauv08_H0029F_011.ver1.0.g126770	blue	hypothetical protein CICLE_v10029644mg
VvCabSauv08_H0029F_011.ver1.0.g126780	blue	cyclin-dependent kinases regulatory subunit 1
VvCabSauv08_H0029F_011.ver1.0.g126790	blue	Chromodomain-helicase-DNA-binding 4
VvCabSauv08_H0029F_011.ver1.0.g126830	midnightblue	mobidb-lite (MOBIDB_LITE)
VvCabSauv08_H0029F_011.ver1.0.g127020	pink	ARM repeat superfamily
[truncated: 6,019 more rows]

## Sheet: ap2-ap1
Gene.locus.ID	Description
VvCabSauv08_H0000F_009.ver1.0.g000270	trichome birefringence-like 2
VvCabSauv08_H0000F_018.ver1.0.g000410	b-keto acyl reductase family
VvCabSauv08_H0000F_021.ver1.0.g000910	Purple acid phosphatase 3
VvCabSauv08_H0000F_021.ver1.0.g001070	THO complex subunit 2
VvCabSauv08_H0000F_021.ver1.0.g001890	MLP 28
VvCabSauv08_H0000F_021.ver1.0.g002120	hypothetical protein PRUPE_ppa013429mg
VvCabSauv08_H0000F_025.ver1.0.g002590	chloroplast import receptor p36 family
VvCabSauv08_H0000F_025.ver1.0.g002780	SPIRAL1-like 1
VvCabSauv08_H0000F_028.ver1.0.g003090	alpha-xylosidase family
VvCabSauv08_H0000F_028.ver1.0.g003460	methionine aminopeptidase chloroplastic
VvCabSauv08_H0000F_028.ver1.0.g003560	NAC transcription factor
VvCabSauv08_H0000F_028.ver1.0.g003880	hypothetical protein CICLE_v10033278mg
VvCabSauv08_H0000F_028.ver1.0.g004020	ATPase E1-E2 type family haloacid dehalogenase-like hydrolase family
VvCabSauv08_H0000F_028.ver1.0.g004450	serine carboxypeptidase-like 35
VvCabSauv08_H0000F_028.ver1.0.g004470	serine carboxypeptidase-like 35
VvCabSauv08_H0000F_028.ver1.0.g004690	PHLOEM PROTEIN 2-LIKE A9-like
VvCabSauv08_H0000F_028.ver1.0.g004800	vacuolar sorting-associated 52 A isoform X1
VvCabSauv08_H0000F_028.ver1.0.g004840	probable NAP1
VvCabSauv08_H0000F_028.ver1.0.g004980	peroxisomal 2,4-dienoyl- reductase-like
VvCabSauv08_H0000F_028.ver1.0.g005170	metal transport family
VvCabSauv08_H0000F_029.ver1.0.g005470	IAA-amino acid hydrolase ILR1-like 4
VvCabSauv08_H0000F_029.ver1.0.g005940	U4 U6 small nuclear ribonucleo Prp31 homolog
VvCabSauv08_H0000F_038.ver1.0.g006690	homeobox ZF-HD class
VvCabSauv08_H0000F_046.ver1.0.g007060	mobidb-lite (MOBIDB_LITE), NON_CYTOPLASMIC_DOMAIN (PHOBIUS), TRANSMEMBRANE (PHOBIUS), CYTOPLASMIC_DOMAIN (PHOBIUS), TMhelix (TMHMM)
VvCabSauv08_H0000F_065.ver1.0.g007420	transcription factor bHLH79
VvCabSauv08_H0000F_065.ver1.0.g007600	WVD2-like 7
VvCabSauv08_H0000F_067.ver1.0.g007870	alpha beta-Hydrolases superfamily
VvCabSauv08_H0000F_067.ver1.0.g007900	mobidb-lite (MOBIDB_LITE)
VvCabSauv08_H0001F_022.ver1.0.g009320	delta(14)-sterol reductase isoform X1
VvCabSauv08_H0001F_023.ver1.0.g009920	PPR containing plant
VvCabSauv08_H0001F_023.ver1.0.g010240	calcium-dependent kinase 32-like
VvCabSauv08_H0001F_023.ver1.0.g010330	DETOXIFICATION 42
VvCabSauv08_H0001F_023.ver1.0.g010370	myb-like DNA-binding domain
VvCabSauv08_H0001F_023.ver1.0.g010750	CYP702A6
VvCabSauv08_H0001F_023.ver1.0.g010790	NAC domain-containing 92-like
VvCabSauv08_H0001F_023.ver1.0.g011310	rRNA biogenesis RRP5 isoform X2
VvCabSauv08_H0001F_023.ver1.0.g011320	F-box kelch-repeat
VvCabSauv08_H0001F_023.ver1.0.g011530	60S ribosomal L21-1
VvCabSauv08_H0001F_023.ver1.0.g011590	colon cancer-associated Mic1
VvCabSauv08_H0001F_023.ver1.0.g011680	metal tolerance 4-like
VvCabSauv08_H0001F_023.ver1.0.g011900	actin family
VvCabSauv08_H0001F_023.ver1.0.g012480	phosphatase 2C 55
VvCabSauv08_H0001F_023.ver1.0.g012540	probable methyltransferase PMT7
VvCabSauv08_H0001F_023.ver1.0.g013030	hypothetical protein POPTR_0003s12760g
VvCabSauv08_H0001F_023.ver1.0.g013050	telomerase activating Est1
VvCabSauv08_H0001F_024.ver1.0.g013770	ovate family
VvCabSauv08_H0001F_030.ver1.0.g014700	chlorophyll a-b binding chloroplastic-like
VvCabSauv08_H0001F_036.ver1.0.g015050	UPF0481 At3g47200-like
VvCabSauv08_H0001F_039.ver1.0.g015550	vacuolar cation proton exchanger 3
VvCabSauv08_H0001F_056.ver1.0.g016290	condensation domain
VvCabSauv08_H0001F_056.ver1.0.g016920	2-Cys peroxiredoxin BAS1
VvCabSauv08_H0001F_056.ver1.0.g017110	hypothetical protein L484_003317
VvCabSauv08_H0001F_056.ver1.0.g017150	receptor kinase TMK1-like
VvCabSauv08_H0001F_056.ver1.0.g017260	chlorophyll a-b binding chloroplastic-like
VvCabSauv08_H0001F_056.ver1.0.g017840	Tubulin beta-1 chain
VvCabSauv08_H0001F_056.ver1.0.g017990	DUF3527 domain
VvCabSauv08_H0001F_061.ver1.0.g018900	Tubulin beta-1 chain
VvCabSauv08_H0001F_068.ver1.0.g019500	carotene epsilon- chloroplastic
VvCabSauv08_H0001F_068.ver1.0.g019870	aspartate glutamate uridylate kinase family
VvCabSauv08_H0001F_068.ver1.0.g020260	growth-regulating factor 3
VvCabSauv08_H0001F_068.ver1.0.g020710	plant F3C22-140
VvCabSauv08_H0001F_072.ver1.0.g021410	heavy metal-associated isoprenylated plant 3-like
VvCabSauv08_H0001F_080.ver1.0.g021810	dentin sialophospho
VvCabSauv08_H0001F_080.ver1.0.g021970	Acyl- N-acyltransferase with RING FYVE PHD-type zinc finger domain-containing
VvCabSauv08_H0001F_080.ver1.0.g022000	hypothetical protein L484_014759
VvCabSauv08_H0001F_084.ver1.0.g022020	probable E3 ubiquitin- ligase HIP1
VvCabSauv08_H0001F_084.ver1.0.g023050	Tubulin beta-1 chain
VvCabSauv08_H0001F_084.ver1.0.g023150	bZIP transcription factor family
VvCabSauv08_H0001F_084.ver1.0.g023790	Retrovirus-related Pol poly from transposon TNT 1-94
VvCabSauv08_H0002F_012.ver1.0.g024600	primary amine oxidase-like
VvCabSauv08_H0002F_028.ver1.0.g025180	light-harvesting complex 3 isotype chloroplastic
VvCabSauv08_H0002F_028.ver1.0.g025710	nudix hydrolase 8-like
VvCabSauv08_H0002F_031.ver1.0.g026290	acetylornithine deacetylase
VvCabSauv08_H0002F_049.ver1.0.g027110	primary amine oxidase-like
VvCabSauv08_H0002F_049.ver1.0.g027120	UDP-D-glucuronate 4-epimerase 2
VvCabSauv08_H0002F_049.ver1.0.g027150	probable calcium-binding CML7
VvCabSauv08_H0002F_049.ver1.0.g027210	myeloid leukemia factor 1-like
VvCabSauv08_H0002F_049.ver1.0.g027330	ATP-dependent Clp protease proteolytic subunit-related chloroplastic
VvCabSauv08_H0002F_049.ver1.0.g027550	phosphate translocator-related family
VvCabSauv08_H0002F_049.ver1.0.g027810	STAY- chloroplastic-like
VvCabSauv08_H0002F_049.ver1.0.g027860	bifunctional dTDP-4-dehydrorhamnose 3,5-epimerase dTDP-4-dehydrorhamnose reductase
VvCabSauv08_H0002F_089.ver1.0.g028270	transport Sec61 subunit alpha-like
VvCabSauv08_H0002F_098.ver1.0.g029700	elicitor-responsive 3-like
VvCabSauv08_H0002F_098.ver1.0.g030380	glutathione S-transferase T1-like
VvCabSauv08_H0002F_098.ver1.0.g030440	transcription factor jumonji ( ) domain
VvCabSauv08_H0002F_098.ver1.0.g031180	60S acidic ribosomal family
VvCabSauv08_H0002F_098.ver1.0.g031490	YS1 -like
VvCabSauv08_H0002F_098.ver1.0.g031900	ABL interactor 2
VvCabSauv08_H0002F_098.ver1.0.g032210	phosphatidylinositol 4-kinase type 2-beta
VvCabSauv08_H0002F_098.ver1.0.g032510	endoglucanase 6-like precursor
VvCabSauv08_H0002F_098.ver1.0.g032560	probable polygalacturonase
VvCabSauv08_H0002F_098.ver1.0.g032810	kinase family
VvCabSauv08_H0002F_098.ver1.0.g033000	BTB POZ domain-containing family
VvCabSauv08_H0002F_098.ver1.0.g033680	PLAC8 family
VvCabSauv08_H0002F_098.ver1.0.g033700	DNA repair helicase XPB1 isoform X1
VvCabSauv08_H0002F_098.ver1.0.g033740	hypothetical protein CICLE_v10022027mg
VvCabSauv08_H0002F_102.ver1.0.g034130	S-norcoclaurine synthase 1-like
VvCabSauv08_H0003F_008.ver1.0.g034340	PHLOEM PROTEIN 2-LIKE A10-like
VvCabSauv08_H0003F_008.ver1.0.g034850	tubulin alpha chain-like
VvCabSauv08_H0003F_008.ver1.0.g035030	auxin-responsive IAA9-like isoform X1
VvCabSauv08_H0003F_008.ver1.0.g035070	Phosphoglycerate mutase family
VvCabSauv08_H0003F_008.ver1.0.g035250	transcription initiation factor IIA subunit 2
VvCabSauv08_H0003F_013.ver1.0.g035740	plant F14D7-9
VvCabSauv08_H0003F_013.ver1.0.g036090	Aspartic ase 1
VvCabSauv08_H0003F_013.ver1.0.g037160	DUF740 family
VvCabSauv08_H0003F_013.ver1.0.g037750	wound-responsive family
VvCabSauv08_H0003F_020.ver1.0.g038710	14-3-3 B
VvCabSauv08_H0003F_024.ver1.0.g039420	26S proteasome non-ATPase regulatory subunit 14 homolog
VvCabSauv08_H0003F_036.ver1.0.g040150	transcription factor MYB44-like
VvCabSauv08_H0003F_042.ver1.0.g040700	GYF domain
VvCabSauv08_H0003F_042.ver1.0.g040920	G-box-binding factor 1-like
VvCabSauv08_H0003F_042.ver1.0.g041050	NAC domain-containing 13-like isoform X2
VvCabSauv08_H0003F_051.ver1.0.g041270	probable galacturonosyltransferase-like 1
VvCabSauv08_H0003F_051.ver1.0.g041310	DA1-related 1-like
VvCabSauv08_H0003F_051.ver1.0.g041540	Allene oxide synthase
VvCabSauv08_H0004F_011.ver1.0.g042050	ER membrane complex subunit
VvCabSauv08_H0004F_018.ver1.0.g042380	cytochrome P450 84A1-like
VvCabSauv08_H0004F_018.ver1.0.g042530	lactoylglutathione lyase glyoxalase I family
VvCabSauv08_H0004F_018.ver1.0.g042600	histone H1-like
VvCabSauv08_H0004F_018.ver1.0.g042680	60S ribosomal L8
VvCabSauv08_H0004F_018.ver1.0.g043080	MLO 4
VvCabSauv08_H0004F_018.ver1.0.g043130	proteasome subunit alpha type-7
VvCabSauv08_H0004F_018.ver1.0.g044180	phosphoserine aminotransferase
VvCabSauv08_H0004F_037.ver1.0.g044500	Beta-galactosidase 3
VvCabSauv08_H0004F_044.ver1.0.g044860	core histone H2A H2B H3 H4
VvCabSauv08_H0004F_044.ver1.0.g044950	60S ribosomal L8
VvCabSauv08_H0004F_044.ver1.0.g045360	MLO 4
VvCabSauv08_H0004F_046.ver1.0.g045500	E3 ubiquitin- ligase RGLG3-like isoform X1
VvCabSauv08_H0004F_046.ver1.0.g045510	cysteine-rich RECEPTOR-like kinase
VvCabSauv08_H0004F_051.ver1.0.g045630	3-hydroxy-3-methylglutaryl-coenzyme A reductase 1
VvCabSauv08_H0004F_051.ver1.0.g045640	thioredoxin reductase NTRB-like
VvCabSauv08_H0004F_071.ver1.0.g046700	catalase isozyme 1
VvCabSauv08_H0004F_071.ver1.0.g046790	rab escort 1
VvCabSauv08_H0004F_072.ver1.0.g046910	mobidb-lite (MOBIDB_LITE), CYTOPLASMIC_DOMAIN (PHOBIUS), NON_CYTOPLASMIC_DOMAIN (PHOBIUS), TRANSMEMBRANE (PHOBIUS), CYTOPLASMIC_DOMAIN (PHOBIUS), TRANSMEMBRANE (PHOBIUS), TMhelix (TMHMM), TMhelix (TMHMM)
VvCabSauv08_H0004F_072.ver1.0.g046920	TRANSMEMBRANE (PHOBIUS), TRANSMEMBRANE (PHOBIUS), NON_CYTOPLASMIC_DOMAIN (PHOBIUS), NON_CYTOPLASMIC_DOMAIN (PHOBIUS), CYTOPLASMIC_DOMAIN (PHOBIUS)
VvCabSauv08_H0004F_072.ver1.0.g046960	Vam6 Vps39
VvCabSauv08_H0004F_072.ver1.0.g047340	salicylate carboxymethyltransferase-like
VvCabSauv08_H0004F_076.ver1.0.g047990	isopentenyl-diphosphate Delta-isomerase I
VvCabSauv08_H0004F_076.ver1.0.g048560	PQ-loop transmembrane family
VvCabSauv08_H0004F_076.ver1.0.g049120	polyol transporter
VvCabSauv08_H0004F_076.ver1.0.g049630	plant F18B3-190
VvCabSauv08_H0004F_076.ver1.0.g049710	salicylate carboxymethyltransferase-like
VvCabSauv08_H0004F_076.ver1.0.g050260	Beta-galactosidase 3
VvCabSauv08_H0004F_076.ver1.0.g050290	nodulin 21 family
VvCabSauv08_H0004F_088.ver1.0.g050600	SignalP-noTM (SIGNALP_EUK)
VvCabSauv08_H0004F_090.ver1.0.g051710	trihelix transcription factor GT-2-like
VvCabSauv08_H0004F_090.ver1.0.g052120	U-box domain-containing
VvCabSauv08_H0004F_090.ver1.0.g052260	pectinesterase family
VvCabSauv08_H0005F_001.ver1.0.g054500	60S ribosomal L12
VvCabSauv08_H0005F_001.ver1.0.g054520	aquaporin PIP2-2
VvCabSauv08_H0005F_001.ver1.0.g054560	disulfide isomerase-like 1-4
VvCabSauv08_H0005F_001.ver1.0.g054660	rhomboid 19
VvCabSauv08_H0005F_016.ver1.0.g056570	hypothetical protein CICLE_v10032119mg
VvCabSauv08_H0005F_016.ver1.0.g056610	HSP20-like chaperone superfamily
VvCabSauv08_H0005F_020.ver1.0.g056860	U11 U12 small nuclear ribonucleo 31 kDa
VvCabSauv08_H0005F_020.ver1.0.g057160	phosphatase 2A regulatory B subunit family
VvCabSauv08_H0005F_020.ver1.0.g057540	adenosine kinase family
VvCabSauv08_H0005F_021.ver1.0.g058020	core histone H2A H2B H3 H4
VvCabSauv08_H0005F_032.ver1.0.g058180	cytochrome P450 family
VvCabSauv08_H0005F_054.ver1.0.g059810	cytochrome P450 90A1
VvCabSauv08_H0006F_017.ver1.0.g060530	1-aminocyclopropane-1-carboxylate oxidase
VvCabSauv08_H0006F_033.ver1.0.g061800	calcium-transporting ATPase plasma membrane-type
VvCabSauv08_H0007F_007.ver1.0.g063150	NADP-dependent D-sorbitol-6-phosphate dehydrogenase-like
VvCabSauv08_H0007F_008.ver1.0.g063770	V1 subunit B
VvCabSauv08_H0007F_008.ver1.0.g063850	amino acid permease family
VvCabSauv08_H0007F_023.ver1.0.g064070	purple acid phosphatase
VvCabSauv08_H0007F_023.ver1.0.g064170	kinesin motor family
VvCabSauv08_H0007F_034.ver1.0.g065050	carboxylesterase 7
VvCabSauv08_H0007F_034.ver1.0.g065060	carboxylesterase 13
VvCabSauv08_H0007F_034.ver1.0.g065580	probable E3 ubiquitin ligase SUD1 isoform X2
VvCabSauv08_H0007F_034.ver1.0.g065750	Cyclase family
VvCabSauv08_H0007F_034.ver1.0.g065820	probable carbohydrate esterase At4g34215
VvCabSauv08_H0007F_034.ver1.0.g066170	hypothetical protein CICLE_v10028186mg
VvCabSauv08_H0007F_042.ver1.0.g067230	family 2 glycosyltransferase
VvCabSauv08_H0007F_042.ver1.0.g067420	bZIP transcription factor family
VvCabSauv08_H0007F_043.ver1.0.g067510	nodulin family
VvCabSauv08_H0007F_043.ver1.0.g067560	Subtilisin-like protease
VvCabSauv08_H0008F_001.ver1.0.g068710	ATP-dependent RNA helicase DEAH13 isoform X1
VvCabSauv08_H0008F_001.ver1.0.g068730	Subtilisin-like protease
VvCabSauv08_H0008F_001.ver1.0.g068990	60S ribosomal L22-2
VvCabSauv08_H0008F_001.ver1.0.g069030	small nuclear ribonucleo Sm D2-like
VvCabSauv08_H0008F_018.ver1.0.g069890	calcium calcium calmodulin-dependent Serine Threonine-kinase
VvCabSauv08_H0008F_018.ver1.0.g069990	polygalacturonase glycoside hydrolase family
VvCabSauv08_H0008F_018.ver1.0.g070110	hypothetical protein POPTR_0014s10660g
VvCabSauv08_H0008F_027.ver1.0.g070490	histone H2AX
VvCabSauv08_H0008F_029.ver1.0.g071040	sister-chromatide cohesion
VvCabSauv08_H0008F_029.ver1.0.g071260	autophagy-related 18h-like
VvCabSauv08_H0008F_029.ver1.0.g071670	endo-1,3 1,4-beta-D-glucanase-like
VvCabSauv08_H0008F_029.ver1.0.g072870	BEACH-DOMAIN HOMOLOG A1
VvCabSauv08_H0008F_029.ver1.0.g072980	2-methyl-6-phytyl-1,4-hydroquinone chloroplastic
VvCabSauv08_H0008F_029.ver1.0.g073010	DUF4378 domain
VvCabSauv08_H0009F_011.ver1.0.g074180	hypothetical protein POPTR_0005s25020g
VvCabSauv08_H0009F_017.ver1.0.g074730	photosystem I assembly Ycf1 (chloroplast)
VvCabSauv08_H0009F_017.ver1.0.g075130	Tubulin beta-1 chain
VvCabSauv08_H0009F_017.ver1.0.g076470	wound-responsive family
VvCabSauv08_H0009F_017.ver1.0.g076590	mannan endo-1,4-beta-mannosidase 7-like
VvCabSauv08_H0009F_020.ver1.0.g076780	eukaryotic translation initiation factor 2 (eIF-2) family
VvCabSauv08_H0010F_003.ver1.0.g077230	NADP-dependent malic enzyme
VvCabSauv08_H0010F_020.ver1.0.g077690	EG45-like domain containing
VvCabSauv08_H0010F_020.ver1.0.g077810	alpha beta-Hydrolases superfamily
VvCabSauv08_H0010F_020.ver1.0.g078430	plastocyanin-like domain
VvCabSauv08_H0010F_020.ver1.0.g078520	WUS-interacting 2
VvCabSauv08_H0010F_021.ver1.0.g078810	DUF538 family
VvCabSauv08_H0010F_026.ver1.0.g079320	sucrose synthase
VvCabSauv08_H0010F_026.ver1.0.g079330	CAAX amino terminal protease family
VvCabSauv08_H0010F_026.ver1.0.g079950	auxin-binding ABP19a
VvCabSauv08_H0010F_031.ver1.0.g080480	TPR repeat
VvCabSauv08_H0011F_003.ver1.0.g081110	TPR domain
VvCabSauv08_H0011F_016.ver1.0.g081610	formin 1
VvCabSauv08_H0011F_032.ver1.0.g082230	ATP-dependent RNA helicase chloroplastic-like
VvCabSauv08_H0011F_032.ver1.0.g082240	ATP-dependent RNA helicase chloroplastic-like
VvCabSauv08_H0011F_032.ver1.0.g082360	G coupled receptor
VvCabSauv08_H0011F_032.ver1.0.g083800	extra-large guanine nucleotide-binding 1-like
VvCabSauv08_H0011F_032.ver1.0.g083900	Wall-associated receptor kinase-like 14
VvCabSauv08_H0011F_037.ver1.0.g084210	stearoyl-[acyl-carrier- ] 9- chloroplastic
VvCabSauv08_H0011F_037.ver1.0.g084310	sister chromatid cohesion 1 4
VvCabSauv08_H0013F_006.ver1.0.g084740	cation calcium exchanger 1-like
VvCabSauv08_H0013F_006.ver1.0.g084890	probable carboxylesterase 15
VvCabSauv08_H0014F_023.ver1.0.g086350	glutamate receptor -like
VvCabSauv08_H0014F_027.ver1.0.g087100	histone-lysine N-methyltransferase ATXR3-like isoform X1
VvCabSauv08_H0014F_032.ver1.0.g087970	FASCICLIN-like arabinogalactan 2
VvCabSauv08_H0014F_032.ver1.0.g088320	chlorophyll a-b binding chloroplastic
VvCabSauv08_H0014F_032.ver1.0.g089030	hypothetical protein POPTR_0013s14570g
VvCabSauv08_H0014F_038.ver1.0.g090150	disulfide isomerase-like 2-3
VvCabSauv08_H0014F_038.ver1.0.g090440	NRT1 PTR FAMILY
VvCabSauv08_H0014F_038.ver1.0.g090500	chromatin remodeling EBS-like
VvCabSauv08_H0014F_040.ver1.0.g090650	transmembrane (DUF1068)
VvCabSauv08_H0015F_001.ver1.0.g090980	transmembrane 87B
VvCabSauv08_H0015F_001.ver1.0.g091040	basic blue
VvCabSauv08_H0015F_008.ver1.0.g091640	maternal effect embryo arrest
VvCabSauv08_H0015F_032.ver1.0.g092500	SNF7 family
VvCabSauv08_H0016F_029.ver1.0.g094350	Coil (COILS), mobidb-lite (MOBIDB_LITE)
VvCabSauv08_H0018F_013.ver1.0.g096770	nuclear transcription factor Y subunit C-3-like
VvCabSauv08_H0018F_013.ver1.0.g096800	signal peptidase complex subunit 3B-like
VvCabSauv08_H0018F_013.ver1.0.g096920	branched-chain-amino-acid aminotransferase 2 isoform X1
VvCabSauv08_H0018F_029.ver1.0.g098110	FACT complex subunit SPT16
VvCabSauv08_H0018F_029.ver1.0.g098140	shaggy-related kinase alpha-like
VvCabSauv08_H0018F_029.ver1.0.g098570	PAPA-1-like family
VvCabSauv08_H0018F_029.ver1.0.g098710	pyrophosphate-energized vacuolar membrane proton pump-like
VvCabSauv08_H0018F_029.ver1.0.g098800	disulfide isomerase-like 2-2
VvCabSauv08_H0018F_029.ver1.0.g098930	importin subunit alpha-2-like
VvCabSauv08_H0018F_037.ver1.0.g099700	mannosylglyco endo-beta-mannosidase-like isoform X1
VvCabSauv08_H0019F_015.ver1.0.g100380	small subunit processome component 20 homolog
VvCabSauv08_H0019F_015.ver1.0.g100480	HXXXD-type acyl-transferase family
VvCabSauv08_H0019F_015.ver1.0.g100650	adenosylhomocysteinase family
VvCabSauv08_H0019F_015.ver1.0.g100730	selenium-binding 1-like
VvCabSauv08_H0020F_039.ver1.0.g105240	3-oxoacyl-[acyl-carrier- ] reductase
VvCabSauv08_H0021F_003.ver1.0.g105780	NDR1 HIN1 13
VvCabSauv08_H0021F_003.ver1.0.g105970	NC domain-containing family
VvCabSauv08_H0021F_018.ver1.0.g106370	cyclic nucleotide-gated ion channel
VvCabSauv08_H0021F_018.ver1.0.g106380	splicing factor RSZp22 family
VvCabSauv08_H0022F_013.ver1.0.g108210	malate chloroplastic-like
VvCabSauv08_H0022F_013.ver1.0.g109270	LONGIFOLIA 2-like
VvCabSauv08_H0022F_033.ver1.0.g110680	LIM domain-containing WLIM1-like
VvCabSauv08_H0022F_033.ver1.0.g110910	ADP-glucose pyrophosphorylase family
VvCabSauv08_H0022F_033.ver1.0.g110950	suppressor SRP40
VvCabSauv08_H0022F_033.ver1.0.g111650	LEO1 homolog
VvCabSauv08_H0023F_011.ver1.0.g112390	two pore potassium channel a isoform X1
VvCabSauv08_H0023F_015.ver1.0.g112830	Cellulose synthase E1
VvCabSauv08_H0023F_025.ver1.0.g113720	hypothetical protein PRUPE_ppa000218mg
VvCabSauv08_H0023F_025.ver1.0.g113790	4-hydroxy-4-methyl-2-oxoglutarate aldolase 3 isoform X2
VvCabSauv08_H0024F_009.ver1.0.g114330	ubiquitin carboxyl-terminal hydrolase 23 isoform X1
VvCabSauv08_H0024F_036.ver1.0.g115830	PAP-specific phosphatase HAL2-like
VvCabSauv08_H0024F_036.ver1.0.g115900	NAC domain-containing 72-like
VvCabSauv08_H0024F_036.ver1.0.g115980	fiber Fb34
VvCabSauv08_H0024F_036.ver1.0.g116340	cellulase (glycosyl hydrolase family 5)
VvCabSauv08_H0024F_036.ver1.0.g116370	3-deoxy-manno-octulosonate cytidylyltransferase
VvCabSauv08_H0024F_036.ver1.0.g116480	vesicle-fusing ATPase-like
VvCabSauv08_H0024F_036.ver1.0.g116700	embryo defective 2737
VvCabSauv08_H0024F_036.ver1.0.g117280	TAF RNA polymerase I subunit A
VvCabSauv08_H0024F_036.ver1.0.g117380	sodium calcium exchanger family
VvCabSauv08_H0025F_003.ver1.0.g117860	FIP1[V] isoform X1
VvCabSauv08_H0025F_003.ver1.0.g117880	probable WRKY transcription factor 32
VvCabSauv08_H0025F_005.ver1.0.g118040	Autophagy-related 11
VvCabSauv08_H0026F_004.ver1.0.g118640	DNA ligase (DUF1645)
VvCabSauv08_H0026F_004.ver1.0.g118810	DEAD box RNA helicase family
VvCabSauv08_H0026F_004.ver1.0.g119150	A-kinase anchor
VvCabSauv08_H0026F_004.ver1.0.g119190	60S ribosomal L27a
VvCabSauv08_H0026F_017.ver1.0.g119350	IQ-DOMAIN 31-like
VvCabSauv08_H0026F_018.ver1.0.g119420	BCL-2 binding anthanogene-1
VvCabSauv08_H0027F_011.ver1.0.g120760	elongation factor 1-alpha-like
VvCabSauv08_H0027F_011.ver1.0.g120800	elongation factor 1-alpha-like
VvCabSauv08_H0027F_013.ver1.0.g120850	cytokinin riboside 5 -monophosphate phosphoribohydrolase LOG1-like
VvCabSauv08_H0027F_013.ver1.0.g121370	chaperonin-like chloroplastic
VvCabSauv08_H0027F_013.ver1.0.g121460	probable 3-beta-hydroxysteroid-Delta(8),Delta(7)-isomerase
VvCabSauv08_H0027F_017.ver1.0.g121520	cinnamoyl- reductase 1-like
VvCabSauv08_H0027F_024.ver1.0.g122080	hypothetical protein PRUPE_ppa013922mg
VvCabSauv08_H0027F_024.ver1.0.g122220	disease resistance response
VvCabSauv08_H0027F_031.ver1.0.g122500	Mediator of RNA polymerase II transcription subunit 13
VvCabSauv08_H0027F_031.ver1.0.g122550	hypothetical protein L484_019129
VvCabSauv08_H0028F_013.ver1.0.g123550	6a-hydroxymaackiain methyltransferase family
VvCabSauv08_H0028F_013.ver1.0.g123690	GDSL esterase lipase At5g45950-like
VvCabSauv08_H0028F_013.ver1.0.g124030	malate mitochondrial
VvCabSauv08_H0028F_013.ver1.0.g124130	trichome birefringence-like 38
VvCabSauv08_H0028F_013.ver1.0.g124570	probable LRR receptor-like serine threonine- kinase At5g45780
VvCabSauv08_H0028F_020.ver1.0.g124960	tyrosine kinase family
VvCabSauv08_H0028F_020.ver1.0.g125230	MACPF domain-containing NSL1
VvCabSauv08_H0028F_020.ver1.0.g125360	homeobox domain
VvCabSauv08_H0028F_020.ver1.0.g125390	receptor kinase HSL1
VvCabSauv08_H0028F_028.ver1.0.g125800	endonuclease 1
VvCabSauv08_H0028F_028.ver1.0.g126070	COP1-interacting 7
VvCabSauv08_H0028F_028.ver1.0.g126250	epoxide hydrolase
VvCabSauv08_H0028F_028.ver1.0.g126300	sensitive to freezing 6
VvCabSauv08_H0029F_011.ver1.0.g126710	aquaporin TIP1-1
VvCabSauv08_H0029F_011.ver1.0.g126730	zinc finger family
VvCabSauv08_H0029F_011.ver1.0.g126960	Aspartic ase 2
VvCabSauv08_H0029F_011.ver1.0.g127170	glucomannan 4-beta-mannosyltransferase 2-like
VvCabSauv08_H0029F_013.ver1.0.g127700	XS domain
VvCabSauv08_H0029F_013.ver1.0.g127710	Pleiotropic drug resistance 2
VvCabSauv08_H0029F_013.ver1.0.g128100	zinc finger WIP3-like
VvCabSauv08_H0029F_013.ver1.0.g128350	DEAD-box ATP-dependent RNA helicase 2
VvCabSauv08_H0029F_013.ver1.0.g128390	FAF- chloroplastic
VvCabSauv08_H0030F_005.ver1.0.g129680	glycine-rich family
VvCabSauv08_H0030F_012.ver1.0.g130270	DUF3511 domain
VvCabSauv08_H0030F_012.ver1.0.g130870	ABC transporter-like family-
VvCabSauv08_H0031F_004.ver1.0.g131720	GRAM domain ABA-responsive
VvCabSauv08_H0032F_002.ver1.0.g132810	nifU chloroplastic
VvCabSauv08_H0034F_002.ver1.0.g134860	Eukaryotic peptide chain release factor subunit 1-3
VvCabSauv08_H0034F_002.ver1.0.g135560	Histone-lysine N-methyltransferase ASHH1
VvCabSauv08_H0035F_026.ver1.0.g136800	Receptor kinase FERONIA
VvCabSauv08_H0035F_026.ver1.0.g136870	Receptor kinase FERONIA
VvCabSauv08_H0035F_026.ver1.0.g136900	receptor kinase FERONIA
VvCabSauv08_H0035F_026.ver1.0.g137100	COBRA 3
VvCabSauv08_H0035F_027.ver1.0.g137320	Auxin transport BIG
VvCabSauv08_H0035F_027.ver1.0.g138680	40S ribosomal S7
VvCabSauv08_H0037F_015.ver1.0.g140590	carbohydrate binding domain-containing precursor
VvCabSauv08_H0038F_014.ver1.0.g142850	periodic tryptophan 2 homolog
VvCabSauv08_H0038F_014.ver1.0.g143180	plastidic ATP ADP-transporter
VvCabSauv08_H0041F_004.ver1.0.g144310	mobidb-lite (MOBIDB_LITE)
VvCabSauv08_H0041F_013.ver1.0.g145720	endoribonuclease kinase IRE1
VvCabSauv08_H0041F_013.ver1.0.g145880	ribonuclease P subunit p25 isoform X1
VvCabSauv08_H0041F_013.ver1.0.g146280	Ras-related small GTP-binding family
VvCabSauv08_H0042F_008.ver1.0.g147530	neurogenic locus notch homolog 1-like
VvCabSauv08_H0042F_008.ver1.0.g147630	pollen-specific SF21-like
VvCabSauv08_H0042F_024.ver1.0.g148690	light-inducible CPRF2-like
VvCabSauv08_H0043F_014.ver1.0.g149010	Delta(24)-sterol reductase
VvCabSauv08_H0043F_023.ver1.0.g149600	AP-5 complex subunit beta-1
VvCabSauv08_H0043F_023.ver1.0.g149680	phototropic-responsive NPH3 family
VvCabSauv08_H0043F_036.ver1.0.g151110	remorin family
VvCabSauv08_H0046F_003.ver1.0.g153290	probable zinc metalloprotease chloroplastic
VvCabSauv08_H0046F_003.ver1.0.g153330	Bos1 membrin family Qb-SNARE
VvCabSauv08_H0046F_003.ver1.0.g153540	5-methyltetrahydropteroyltriglutamate--homocysteine methyltransferase family
VvCabSauv08_H0046F_003.ver1.0.g153710	cationic amino acid transporter vacuolar-like
VvCabSauv08_H0046F_009.ver1.0.g153870	glycosyltransferase family 8
VvCabSauv08_H0046F_009.ver1.0.g154070	probable calcium-binding CML27
VvCabSauv08_H0047F_023.ver1.0.g155530	probable histone
VvCabSauv08_H0047F_023.ver1.0.g155600	scarecrow 21 isoform X1
VvCabSauv08_H0047F_023.ver1.0.g155680	hypothetical protein L484_019524
VvCabSauv08_H0047F_023.ver1.0.g155790	60S ribosomal L8
VvCabSauv08_H0048F_006.ver1.0.g157090	Acid phosphatase 1
VvCabSauv08_H0048F_006.ver1.0.g157820	Retrovirus-related Pol poly from transposon TNT 1-94
VvCabSauv08_H0049F_005.ver1.0.g158760	TMV resistance N-like
VvCabSauv08_H0051F_008.ver1.0.g159770	Reticuline oxidase
VvCabSauv08_H0051F_008.ver1.0.g159790	Sec14p-like phosphatidylinositol transfer family
VvCabSauv08_H0051F_013.ver1.0.g160220	dihydroceramide fatty acyl 2-hydroxylase FAH1-like
VvCabSauv08_H0051F_018.ver1.0.g160770	NAD(P)-binding Rossmann-fold superfamily
VvCabSauv08_H0052F_015.ver1.0.g161100	GDP-fucose O-fucosyltransferase
VvCabSauv08_H0052F_015.ver1.0.g161220	glutamyl-tRNA reductase-binding chloroplastic
VvCabSauv08_H0052F_016.ver1.0.g161490	ECERIFERUM 3-like
VvCabSauv08_H0053F_020.ver1.0.g162410	alpha beta fold hydrolase
VvCabSauv08_H0054F_003.ver1.0.g163460	Glycine cleavage T- family
VvCabSauv08_H0054F_010.ver1.0.g164230	Cellulose synthase E6
VvCabSauv08_H0054F_018.ver1.0.g164870	fumarylacetoacetase family
VvCabSauv08_H0054F_018.ver1.0.g165690	oligopeptide transporter 3
VvCabSauv08_H0054F_019.ver1.0.g165820	Cellulose synthase E6
VvCabSauv08_H0058F_027.ver1.0.g167510	Phosphoenolpyruvate carboxylase kinase 1
VvCabSauv08_H0060F_008.ver1.0.g168150	aquaporin PIP1-3-like
VvCabSauv08_H0060F_011.ver1.0.g169550	homeobox leucine zipper family
VvCabSauv08_H0060F_015.ver1.0.g169780	BTB POZ domain-containing family
VvCabSauv08_H0061F_002.ver1.0.g170640	kinase family
VvCabSauv08_H0061F_002.ver1.0.g170730	glutathione S-transferase
VvCabSauv08_H0061F_002.ver1.0.g170890	myosin heavy chain
VvCabSauv08_H0061F_002.ver1.0.g170940	tropinone reductase homolog At5g06060-like isoform X3
VvCabSauv08_H0061F_002.ver1.0.g171350	telomere repeat-binding 2-like isoform X1
VvCabSauv08_H0061F_002.ver1.0.g171550	zinc finger family
VvCabSauv08_H0065F_003.ver1.0.g174500	small related domain-containing family
VvCabSauv08_H0065F_003.ver1.0.g174840	Plasma membrane ATPase 4
VvCabSauv08_H0065F_003.ver1.0.g175040	cryptochrome chloroplastic mitochondrial
VvCabSauv08_H0065F_003.ver1.0.g175180	arabinose kinase
VvCabSauv08_H0065F_003.ver1.0.g175340	RNA binding (RRM RBD RNP motifs) family
VvCabSauv08_H0065F_003.ver1.0.g175380	keratin-associated (DUF1218)
VvCabSauv08_H0065F_003.ver1.0.g175860	lactoylglutathione lyase
VvCabSauv08_H0065F_003.ver1.0.g175990	embryonic flower 1 (EMF1)
VvCabSauv08_H0065F_010.ver1.0.g177010	aspartate--tRNA ligase cytoplasmic-like
VvCabSauv08_H0067F_012.ver1.0.g178210	afadin alpha-actinin-binding
VvCabSauv08_H0067F_012.ver1.0.g178810	SUPPRESSOR OF npr1- CONSTITUTIVE 1
VvCabSauv08_H0072F_002.ver1.0.g180350	plant F12P19-7
VvCabSauv08_H0072F_002.ver1.0.g180360	plant F12P19-7
VvCabSauv08_H0072F_014.ver1.0.g180920	glutamate decarboxylase 1 family
VvCabSauv08_H0073F_006.ver1.0.g181450	S-adenosyl-L-methionine-dependent methyltransferases superfamily
VvCabSauv08_H0077F_001.ver1.0.g182510	cAMP-regulated phospho 19-related
VvCabSauv08_H0080F_001.ver1.0.g183700	ecotropic viral integration site
VvCabSauv08_H0080F_010.ver1.0.g184580	hypothetical protein POPTR_0001s27530g
VvCabSauv08_H0080F_010.ver1.0.g184740	60S ribosomal L31
VvCabSauv08_H0081F_004.ver1.0.g185640	probable methyltransferase PMT18
VvCabSauv08_H0082F_012.ver1.0.g186540	S-adenosyl-L-methionine-dependent methyltransferases superfamily
VvCabSauv08_H0084F_001.ver1.0.g187890	UDP-glycosyltransferase 87A1
VvCabSauv08_H0084F_001.ver1.0.g188020	cinnamoyl- reductase 1-like
VvCabSauv08_H0084F_001.ver1.0.g188040	eukaryotic translation initiation factor 2 subunit alpha homolog
VvCabSauv08_H0084F_001.ver1.0.g188780	pleckstrin homology domain-containing 1
VvCabSauv08_H0085F_004.ver1.0.g189140	calnexin homolog
VvCabSauv08_H0085F_006.ver1.0.g189520	transcription factor bHLH137-like
VvCabSauv08_H0085F_006.ver1.0.g189530	V-type proton ATPase subunit C-like
VvCabSauv08_H0085F_006.ver1.0.g189570	Retinol dehydrogenase 11
VvCabSauv08_H0085F_006.ver1.0.g189830	histidine kinase- DNA gyrase
VvCabSauv08_H0085F_006.ver1.0.g189890	60S ribosomal L7a-1-like
VvCabSauv08_H0085F_006.ver1.0.g190040	NUCLEAR FUSION DEFECTIVE 4-like
VvCabSauv08_H0085F_008.ver1.0.g190390	NF-X1-type zinc finger NFXL1-like
VvCabSauv08_H0085F_008.ver1.0.g190420	dihydropyrimidine dehydrogenase (NADP(+)) chloroplastic
VvCabSauv08_H0085F_010.ver1.0.g190840	suppressor of lin-12-like family
VvCabSauv08_H0088F_005.ver1.0.g191670	class IV chitinase precursor
VvCabSauv08_H0089F_008.ver1.0.g194120	cucumber peeling cupredoxin-like
VvCabSauv08_H0092F_011.ver1.0.g195880	peptidyl-prolyl cis-trans isomerase FKBP15-1-like
VvCabSauv08_H0093F_009.ver1.0.g196430	CCR4-NOT transcription complex subunit 11-like
VvCabSauv08_H0093F_009.ver1.0.g196770	serine threonine- kinase SRK2A
VvCabSauv08_H0093F_012.ver1.0.g197250	serine threonine- kinase SRK2A
VvCabSauv08_H0095F_006.ver1.0.g198210	BAHD acyltransferase DCR-like
VvCabSauv08_H0097F_004.ver1.0.g200260	DOWNY MILDEW RESISTANCE 6
VvCabSauv08_H0097F_004.ver1.0.g200290	pectinesterase pectinesterase inhibitor
VvCabSauv08_H0099F_003.ver1.0.g202140	catalase isozyme 1
VvCabSauv08_H0099F_003.ver1.0.g202560	NON_CYTOPLASMIC_DOMAIN (PHOBIUS), CYTOPLASMIC_DOMAIN (PHOBIUS), TRANSMEMBRANE (PHOBIUS), TMhelix (TMHMM)
VvCabSauv08_H0100F_015.ver1.0.g203400	hypothetical protein PRUPE_ppa015871mg, partial
VvCabSauv08_H0100F_015.ver1.0.g203500	probable voltage-gated potassium channel subunit beta
VvCabSauv08_H0100F_015.ver1.0.g203520	pectate lyase family
VvCabSauv08_H0101F_009.ver1.0.g203970	DEAD-box ATP-dependent RNA helicase 27-like
VvCabSauv08_H0101F_009.ver1.0.g204450	transcription factor BIM2
VvCabSauv08_H0103F_011.ver1.0.g205150	citrate glyoxysomal-like
VvCabSauv08_H0103F_011.ver1.0.g205170	disease resistance RPP8-like
VvCabSauv08_H0103F_011.ver1.0.g205340	transcription factor PAR1
VvCabSauv08_H0103F_011.ver1.0.g205550	probable receptor kinase At2g42960
VvCabSauv08_H0103F_011.ver1.0.g205760	Vacuolar sorting-associated 8
VvCabSauv08_H0103F_011.ver1.0.g205920	two-component response regulator ARR2-like
VvCabSauv08_H0103F_011.ver1.0.g206000	oxygen-evolving enhancer chloroplastic-like
VvCabSauv08_H0104F_006.ver1.0.g206670	adenine nucleotide transporter chloroplastic mitochondrial-like
VvCabSauv08_H0104F_006.ver1.0.g206860	WVD2-like 5
VvCabSauv08_H0105F_014.ver1.0.g207670	calcium-dependent kinase 13
VvCabSauv08_H0107F_010.ver1.0.g208310	trichome birefringence-like 39
VvCabSauv08_H0108F_005.ver1.0.g209450	cytochrome P450 family
VvCabSauv08_H0110F_001.ver1.0.g209510	probable carotenoid cleavage dioxygenase chloroplastic
VvCabSauv08_H0110F_011.ver1.0.g210180	pectin acetylesterase 8-like
VvCabSauv08_H0111F_002.ver1.0.g210280	AMMECR1 family
VvCabSauv08_H0111F_019.ver1.0.g210490	exocyst subunit EXO70 family
VvCabSauv08_H0111F_019.ver1.0.g210500	exocyst complex component EXO70A1-like
VvCabSauv08_H0111F_019.ver1.0.g210650	Ribosomal S17 family
VvCabSauv08_H0111F_019.ver1.0.g210660	mobidb-lite (MOBIDB_LITE)
VvCabSauv08_H0113F_005.ver1.0.g211230	photosystem I reaction center subunit chloroplastic-like
VvCabSauv08_H0113F_005.ver1.0.g211310	chloride channel -D
VvCabSauv08_H0113F_005.ver1.0.g211590	trichome birefringence-like 11
VvCabSauv08_H0113F_005.ver1.0.g211600	outer envelope membrane 7
VvCabSauv08_H0113F_005.ver1.0.g211610	ATP-dependent (S)-NAD(P)H-hydrate dehydratase isoform X1
VvCabSauv08_H0113F_005.ver1.0.g211630	stem-specific TSJT1-like
VvCabSauv08_H0113F_006.ver1.0.g212100	primary amine oxidase-like
VvCabSauv08_H0114F_004.ver1.0.g212750	lipase class 3 family
VvCabSauv08_H0114F_004.ver1.0.g213000	GATA transcription factor 15
VvCabSauv08_H0114F_004.ver1.0.g213150	3-oxo-delta(4,5)-steroid 5-beta-reductase
VvCabSauv08_H0114F_004.ver1.0.g214030	E3 ubiquitin- ligase UPL6
VvCabSauv08_H0116F_001.ver1.0.g214630	cysteine mitochondrial
VvCabSauv08_H0118F_004.ver1.0.g215770	S3 self-incompatibility locus-linked pollen
VvCabSauv08_H0118F_004.ver1.0.g216000	T-complex 11
VvCabSauv08_H0121F_006.ver1.0.g216670	26S protease regulatory subunit 6B homolog
VvCabSauv08_H0123F_013.ver1.0.g217340	E3 ubiquitin ligase PQT3-like isoform X1
VvCabSauv08_H0123F_013.ver1.0.g217700	(S)-coclaurine N-methyltransferase-like
VvCabSauv08_H0123F_013.ver1.0.g217880	zinc transporter chloroplastic-like
VvCabSauv08_H0123F_013.ver1.0.g218550	ephrin type-B receptor
VvCabSauv08_H0125F_004.ver1.0.g219050	LRR receptor-like serine threonine- kinase GSO1
VvCabSauv08_H0125F_004.ver1.0.g219140	Sec63 Brl domains-containing
VvCabSauv08_H0125F_007.ver1.0.g219630	acidic endochitinase-like
VvCabSauv08_H0126F_004.ver1.0.g220250	hypothetical protein CICLE_v10026305mg
VvCabSauv08_H0126F_004.ver1.0.g220550	galactomannan galactosyltransferase 1-like
VvCabSauv08_H0126F_004.ver1.0.g220810	60S ribosomal L26-1
VvCabSauv08_H0128F_006.ver1.0.g221860	glycosyl hydrolase family 17 family
VvCabSauv08_H0130F_007.ver1.0.g223880	L-type lectin-domain containing receptor kinase
VvCabSauv08_H0133F_005.ver1.0.g224980	hypothetical protein POPTR_0011s02960g
VvCabSauv08_H0135F_008.ver1.0.g225390	oxidoreductase family
VvCabSauv08_H0135F_011.ver1.0.g225540	F-box LRR-repeat 13-like
VvCabSauv08_H0137F_002.ver1.0.g225990	RALF-like 33
VvCabSauv08_H0137F_005.ver1.0.g226740	FAR1-RELATED SEQUENCE 4-like isoform X2
VvCabSauv08_H0137F_005.ver1.0.g226750	late embryogenesis abundant D-29-like
VvCabSauv08_H0137F_005.ver1.0.g226920	S-adenosylmethionine synthase 2
VvCabSauv08_H0137F_005.ver1.0.g226930	methyltransferase 13 isoform X1
VvCabSauv08_H0146F_005.ver1.0.g229400	peptidyl-prolyl cis-trans isomerase CYP19-3
VvCabSauv08_H0148F_004.ver1.0.g230630	probable glutathione S-transferase
VvCabSauv08_H0153F_001.ver1.0.g232190	hypothetical protein CICLE_v10025922mg
VvCabSauv08_H0153F_001.ver1.0.g232660	ATPase plasma membrane-type
VvCabSauv08_H0160F_008.ver1.0.g234860	NAD-dependent malic enzyme 62 kDa mitochondrial
VvCabSauv08_H0160F_008.ver1.0.g235060	ABC transporter C family member 15
VvCabSauv08_H0161F_003.ver1.0.g235560	retinoblastoma-related 1
VvCabSauv08_H0169F_003.ver1.0.g236900	NUCLEAR FUSION DEFECTIVE 4-like
VvCabSauv08_H0169F_003.ver1.0.g237050	Peptidase family M48 family
VvCabSauv08_H0169F_005.ver1.0.g237120	kelch repeat-containing F-box family
VvCabSauv08_H0175F_013.ver1.0.g238020	subtilisin-like protease
VvCabSauv08_H0183F_003.ver1.0.g238530	IQ-DOMAIN 1
VvCabSauv08_H0183F_003.ver1.0.g238540	Core-2 I-branching beta-1,6-N-acetylglucosaminyltransferase family
VvCabSauv08_H0188F_003.ver1.0.g239100	phosphomannomutase A1
VvCabSauv08_H0201F_016.ver1.0.g241520	eukaryotic translation initiation factor
VvCabSauv08_H0216F_004.ver1.0.g242500	F-box kelch-repeat At2g44130-like
VvCabSauv08_H0227F_001.ver1.0.g243650	NRDE2 homolog isoform X1
VvCabSauv08_H0227F_001.ver1.0.g243660	NRDE2 homolog isoform X2
VvCabSauv08_H0279F_001.ver1.0.g246310	agamous-like MADS-box AGL11 isoform X1
VvCabSauv08_H0299F_002.ver1.0.g247150	mobidb-lite (MOBIDB_LITE)
VvCabSauv08_H0317F_002.ver1.0.g247680	histone acetyltransferase MCC1 isoform X1
VvCabSauv08_H0342F_003.ver1.0.g248440	Inositol-tetrakisphosphate 1-kinase 1
VvCabSauv08_H0352F_001.ver1.0.g248860	TMV resistance N
VvCabSauv08_H0358F_001.ver1.0.g248940	aleurone layer morphogenesis
VvCabSauv08_H0447F_002.ver1.0.g251530	senescence-associated family
VvCabSauv08_H0454F_002.ver1.0.g251590	gibberellin-regulated family
VvCabSauv08_H0803F_001.ver1.0.g254810	brassinosteroid LRR receptor kinase precursor
VvCabSauv08_P0000F.ver1.0.g256230	plant T7N9-9
VvCabSauv08_P0000F.ver1.0.g257950	probable nucleoredoxin 1
VvCabSauv08_P0000F.ver1.0.g258040	iron-sulfur cluster assembly 1-like
VvCabSauv08_P0000F.ver1.0.g258110	Pectin lyase-like superfamily
VvCabSauv08_P0000F.ver1.0.g258120	Pyrrolidone-carboxylate peptidase
VvCabSauv08_P0000F.ver1.0.g258460	mobidb-lite (MOBIDB_LITE)
VvCabSauv08_P0000F.ver1.0.g258930	SPIRAL1-like 1
VvCabSauv08_P0000F.ver1.0.g259070	Cytochrome P450
VvCabSauv08_P0000F.ver1.0.g259570	NRT1 PTR FAMILY -like
VvCabSauv08_P0000F.ver1.0.g259660	sodium hydrogen exchanger 8
VvCabSauv08_P0000F.ver1.0.g259980	OBERON 3
VvCabSauv08_P0000F.ver1.0.g260050	THO complex subunit 2
VvCabSauv08_P0000F.ver1.0.g260250	RNA-dependent RNA polymerase 1
VvCabSauv08_P0000F.ver1.0.g261630	MATE efflux family
VvCabSauv08_P0000F.ver1.0.g261700	ATP-dependent RNA helicase DHX36
VvCabSauv08_P0000F.ver1.0.g261710	fructose-bisphosphate aldolase chloroplastic-like
VvCabSauv08_P0000F.ver1.0.g261760	rust resistance kinase Lr10-like
VvCabSauv08_P0000F.ver1.0.g262400	hypothetical protein CICLE_v10015600mg, partial
VvCabSauv08_P0000F.ver1.0.g264160	lecithin-cholesterol acyltransferase-like 4
VvCabSauv08_P0000F.ver1.0.g264760	cationic amino acid transporter 5
VvCabSauv08_P0000F.ver1.0.g265180	QUASIMODO2 LIKE 1
VvCabSauv08_P0000F.ver1.0.g265570	SPIRAL1-like 1
VvCabSauv08_P0001F.ver1.0.g265830	probable calcium-binding CML49
VvCabSauv08_P0001F.ver1.0.g266710	DETOXIFICATION 42
VvCabSauv08_P0001F.ver1.0.g266860	DNA-directed RNA polymerase I subunit 1
VvCabSauv08_P0001F.ver1.0.g267190	polygalacturonase inhibitor precursor
VvCabSauv08_P0001F.ver1.0.g267690	40S ribosomal S28
VvCabSauv08_P0001F.ver1.0.g267830	F-box kelch-repeat
VvCabSauv08_P0001F.ver1.0.g268420	actin family
VvCabSauv08_P0001F.ver1.0.g269200	Tubulin beta-1 chain
VvCabSauv08_P0001F.ver1.0.g269650	kinase family
VvCabSauv08_P0001F.ver1.0.g270090	far-red elongated hypocotyl
VvCabSauv08_P0001F.ver1.0.g270230	RHOMBOID 1
VvCabSauv08_P0001F.ver1.0.g270850	E3 ubiquitin- ligase UPL4
VvCabSauv08_P0001F.ver1.0.g270860	nuclear factor subunit B8
VvCabSauv08_P0001F.ver1.0.g270970	L-ascorbate peroxidase cytosolic
VvCabSauv08_P0001F.ver1.0.g270980	probable LRR receptor-like serine threonine- kinase At1g67720
VvCabSauv08_P0001F.ver1.0.g271270	calcium-transporting ATPase endoplasmic reticulum-type-like
VvCabSauv08_P0001F.ver1.0.g271370	pectate lyase family
VvCabSauv08_P0001F.ver1.0.g271380	exocyst subunit EXO70 family
VvCabSauv08_P0001F.ver1.0.g271390	UDP-glucuronic acid decarboxylase 1
VvCabSauv08_P0001F.ver1.0.g271610	ras-related RABE1c
VvCabSauv08_P0001F.ver1.0.g272730	Heavy metal transport detoxification superfamily
VvCabSauv08_P0001F.ver1.0.g272990	enoyl-(acyl carrier) reductase
VvCabSauv08_P0001F.ver1.0.g273110	Tubulin beta-1 chain
VvCabSauv08_P0001F.ver1.0.g273500	global transcription factor group B1
VvCabSauv08_P0002F.ver1.0.g277260	pleckstrin homology (PH) domain-containing
VvCabSauv08_P0002F.ver1.0.g277390	Histone H3 K4-specific methyltransferase SET7 9 family
VvCabSauv08_P0002F.ver1.0.g278370	sphingomyelin phosphodiesterase
VvCabSauv08_P0002F.ver1.0.g278580	auxin canalization (DUF828)
VvCabSauv08_P0002F.ver1.0.g279270	Flavin-binding monooxygenase family
VvCabSauv08_P0002F.ver1.0.g279690	primary amine oxidase-like
VvCabSauv08_P0002F.ver1.0.g279750	probable calcium-binding CML7
VvCabSauv08_P0002F.ver1.0.g280160	phosphate translocator-related family
VvCabSauv08_P0002F.ver1.0.g280490	glucose-methanol-choline (GMC) oxidoreductase family
VvCabSauv08_P0002F.ver1.0.g281000	cytochrome P450 family
VvCabSauv08_P0002F.ver1.0.g281530	Tubulin beta-1 chain
VvCabSauv08_P0002F.ver1.0.g281800	peptidase M1 family
VvCabSauv08_P0002F.ver1.0.g282180	Hyoscyamine 6-dioxygenase
VvCabSauv08_P0002F.ver1.0.g282460	DUF4228 domain
VvCabSauv08_P0002F.ver1.0.g282780	Early nodulin 2
VvCabSauv08_P0002F.ver1.0.g283010	luminal-binding 5 precursor
VvCabSauv08_P0002F.ver1.0.g283130	protein ABIL2-like
VvCabSauv08_P0002F.ver1.0.g283510	UDP-glucose 4-epimerase GEPI48-like
VvCabSauv08_P0002F.ver1.0.g283610	ribosome maturation factor
VvCabSauv08_P0002F.ver1.0.g283710	mitochondrial inner membrane OXA1-like
VvCabSauv08_P0002F.ver1.0.g283760	endoglucanase 6-like precursor
VvCabSauv08_P0002F.ver1.0.g283830	mobidb-lite (MOBIDB_LITE)
VvCabSauv08_P0002F.ver1.0.g283910	hydroquinone glucosyltransferase
VvCabSauv08_P0002F.ver1.0.g284300	BTB POZ domain-containing family
VvCabSauv08_P0003F.ver1.0.g285440	histone deacetylase complex subunit SAP30 Sin3-binding
VvCabSauv08_P0003F.ver1.0.g285490	probable 1-acyl-sn-glycerol-3-phosphate acyltransferase 5
VvCabSauv08_P0003F.ver1.0.g285810	Allene oxide synthase
VvCabSauv08_P0003F.ver1.0.g285830	transport golgi organization (DUF833)
VvCabSauv08_P0003F.ver1.0.g286640	DUF829 domain
VvCabSauv08_P0003F.ver1.0.g287270	dehydration responsive element binding family
VvCabSauv08_P0003F.ver1.0.g287370	probable WRKY transcription factor 7
VvCabSauv08_P0003F.ver1.0.g287600	receptor kinase 1
VvCabSauv08_P0003F.ver1.0.g288350	GATA type zinc finger transcription factor family
VvCabSauv08_P0003F.ver1.0.g288380	mobidb-lite (MOBIDB_LITE)
VvCabSauv08_P0003F.ver1.0.g289230	symplekin tight junction carboxy-terminal
VvCabSauv08_P0003F.ver1.0.g289840	hypothetical protein L484_002898
VvCabSauv08_P0003F.ver1.0.g289890	GDP-fucose O-fucosyltransferase
VvCabSauv08_P0003F.ver1.0.g289910	Ulp1 protease carboxy-terminal domain
VvCabSauv08_P0003F.ver1.0.g290020	ubiquitin carboxy-terminal hydrolase
VvCabSauv08_P0003F.ver1.0.g290170	14-3-3 B
VvCabSauv08_P0003F.ver1.0.g291010	outer arm dynein light chain 1
VvCabSauv08_P0003F.ver1.0.g291160	sugar transport 5-like
VvCabSauv08_P0003F.ver1.0.g292780	caffeic acid 3-O-methyltransferase
VvCabSauv08_P0003F.ver1.0.g293310	Zinc finger C-x8-C-x5-C-x3-H type family
VvCabSauv08_P0003F.ver1.0.g293650	expansin-A11-like precursor
VvCabSauv08_P0003F.ver1.0.g293790	transportin 1
VvCabSauv08_P0004F.ver1.0.g294690	PIN-LIKES 3-like
VvCabSauv08_P0005F.ver1.0.g295100	hypothetical protein PRUPE_ppa021750mg, partial
VvCabSauv08_P0005F.ver1.0.g295430	RING U-box superfamily
VvCabSauv08_P0005F.ver1.0.g296000	UDP-D-xylose:L-fucose alpha-1,3-D-xylosyltransferase MGP4-like
VvCabSauv08_P0005F.ver1.0.g296120	OTU domain-containing 5-like isoform X1
VvCabSauv08_P0005F.ver1.0.g296260	Adenosine kinase 2
VvCabSauv08_P0005F.ver1.0.g296750	myb family transcription factor family
VvCabSauv08_P0005F.ver1.0.g296850	hypothetical protein POPTR_0008s04290g
VvCabSauv08_P0005F.ver1.0.g297250	DUF155 family
VvCabSauv08_P0005F.ver1.0.g298380	glyco family
VvCabSauv08_P0005F.ver1.0.g298400	mannose-1-phosphate guanylyltransferase 1
VvCabSauv08_P0005F.ver1.0.g298520	methylsterol monooxygenase 2-2-like
VvCabSauv08_P0005F.ver1.0.g298860	scarecrow 9
VvCabSauv08_P0005F.ver1.0.g299530	RAB GTPase A5B
VvCabSauv08_P0005F.ver1.0.g300110	hypothetical protein CICLE_v10033332mg
VvCabSauv08_P0005F.ver1.0.g300210	glutathione S-transferase L3-like
VvCabSauv08_P0005F.ver1.0.g300230	ecotropic viral integration site 5 ortholog isoform X3
VvCabSauv08_P0005F.ver1.0.g300630	expansin-A4-like precursor
VvCabSauv08_P0005F.ver1.0.g300800	Potassium transporter 2
VvCabSauv08_P0005F.ver1.0.g302080	cytochrome P450 90A1
VvCabSauv08_P0006F.ver1.0.g304290	probable methyltransferase PMT3
VvCabSauv08_P0006F.ver1.0.g304700	RING-H2 finger ATL16
VvCabSauv08_P0006F.ver1.0.g305380	TPX2 (targeting for Xklp2) family
VvCabSauv08_P0006F.ver1.0.g306250	auxin canalization (DUF828)
VvCabSauv08_P0006F.ver1.0.g306280	IQ-DOMAIN 14-like
VvCabSauv08_P0007F.ver1.0.g306990	zinc finger CCCH domain-containing 19-like
VvCabSauv08_P0007F.ver1.0.g307120	ubiquitin fusion degradation 1 homolog
VvCabSauv08_P0007F.ver1.0.g307150	NADP-dependent D-sorbitol-6-phosphate dehydrogenase-like
VvCabSauv08_P0007F.ver1.0.g307170	BASIC PENTACYSTEINE4-like
VvCabSauv08_P0007F.ver1.0.g310050	family 2 glycosyltransferase
VvCabSauv08_P0007F.ver1.0.g310680	BTB POZ domain-containing At1g63850-like
VvCabSauv08_P0007F.ver1.0.g311940	polyadenylate-binding RBP47 isoform X1
VvCabSauv08_P0007F.ver1.0.g311960	carboxylesterase 7
VvCabSauv08_P0007F.ver1.0.g311970	carboxylesterase 13
VvCabSauv08_P0007F.ver1.0.g312510	probable E3 ubiquitin ligase SUD1 isoform X1
VvCabSauv08_P0007F.ver1.0.g313120	alpha-L-fucosidase 2
VvCabSauv08_P0008F.ver1.0.g313900	zinc finger family
VvCabSauv08_P0008F.ver1.0.g315300	ATP-dependent RNA helicase DEAH13 isoform X1
VvCabSauv08_P0008F.ver1.0.g315320	Subtilisin-like protease
VvCabSauv08_P0008F.ver1.0.g315740	E3 ubiquitin- ligase BAH1
VvCabSauv08_P0008F.ver1.0.g315760	ABC transporter C family member 14-like
VvCabSauv08_P0008F.ver1.0.g316910	breast carcinoma amplified sequence 3
VvCabSauv08_P0008F.ver1.0.g317530	IWS1 homolog 1
VvCabSauv08_P0008F.ver1.0.g317580	basic 7S globulin-like precursor
VvCabSauv08_P0008F.ver1.0.g317890	E3 ubiquitin- ligase TRIM33
VvCabSauv08_P0008F.ver1.0.g318500	BEACH-DOMAIN HOMOLOG A1
VvCabSauv08_P0008F.ver1.0.g318800	NADH dehydrogenase [ubiquinone] flavo mitochondrial
VvCabSauv08_P0008F.ver1.0.g318980	Magnesium transporter MRS2-I
VvCabSauv08_P0008F.ver1.0.g319120	Retrovirus-related Pol poly from transposon TNT 1-94
VvCabSauv08_P0009F.ver1.0.g319790	Regulator of chromosome condensation (RCC1) family with FYVE zinc finger domain-containing
VvCabSauv08_P0009F.ver1.0.g321130	pathogenesis-related thaumatin family
VvCabSauv08_P0009F.ver1.0.g321240	Tubulin beta-1 chain
VvCabSauv08_P0009F.ver1.0.g322620	mannan endo-1,4-beta-mannosidase 7-like
VvCabSauv08_P0009F.ver1.0.g323020	phosphatidylinositol phosphatidylcholine transfer SFH11 isoform X1
VvCabSauv08_P0010F.ver1.0.g323090	hypothetical protein POPTR_0006s23340g
VvCabSauv08_P0010F.ver1.0.g323390	peroxiredoxin chloroplastic
VvCabSauv08_P0010F.ver1.0.g324110	replication A 70 kDa DNA-binding subunit A-like
VvCabSauv08_P0010F.ver1.0.g324730	mitogen-activated kinase kinase 2-like
VvCabSauv08_P0010F.ver1.0.g325080	esterase lipase thioesterase family
VvCabSauv08_P0010F.ver1.0.g325210	flavin-containing monooxygenase FMO GS-OX-like 2
VvCabSauv08_P0010F.ver1.0.g325230	acyl- synthetase family
VvCabSauv08_P0010F.ver1.0.g325330	ectonucleotide pyrophosphatase phosphodiesterase
VvCabSauv08_P0010F.ver1.0.g325570	DUF3456 domain
VvCabSauv08_P0010F.ver1.0.g325990	Glucan endo-1,3-beta-glucosidase 13
VvCabSauv08_P0010F.ver1.0.g326250	NADP-dependent malic enzyme
VvCabSauv08_P0010F.ver1.0.g326540	casein kinase I
VvCabSauv08_P0010F.ver1.0.g327130	ras-related RHN1-like isoform X2
VvCabSauv08_P0010F.ver1.0.g327140	serine-rich family
VvCabSauv08_P0010F.ver1.0.g327950	deSI At4g17486
VvCabSauv08_P0010F.ver1.0.g328090	dynein light chain type 1 family
VvCabSauv08_P0010F.ver1.0.g328100	lactoylglutathione lyase glyoxalase I family
VvCabSauv08_P0010F.ver1.0.g328500	TPR repeat
VvCabSauv08_P0010F.ver1.0.g328600	blue copper -like
VvCabSauv08_P0010F.ver1.0.g328680	WUS-interacting 2
VvCabSauv08_P0010F.ver1.0.g328810	zinc finger BED domain-containing DAYSLEEPER-like
VvCabSauv08_P0010F.ver1.0.g329080	LRR receptor-like serine threonine- kinase GSO2
VvCabSauv08_P0011F.ver1.0.g329270	glycine-rich domain-containing 1
VvCabSauv08_P0011F.ver1.0.g329480	mannitol dehydrogenase
VvCabSauv08_P0011F.ver1.0.g330310	ATP-dependent RNA helicase chloroplastic-like
VvCabSauv08_P0011F.ver1.0.g330370	homeobox-leucine zipper ATHB-6-like
VvCabSauv08_P0011F.ver1.0.g330620	7-deoxyloganetin glucosyltransferase-like
VvCabSauv08_P0011F.ver1.0.g332120	sister chromatid cohesion 1 4
VvCabSauv08_P0013F.ver1.0.g335840	probable carboxylesterase 15
VvCabSauv08_P0014F.ver1.0.g336450	hypothetical protein PRUPE_ppa016677mg
VvCabSauv08_P0014F.ver1.0.g336510	calcium ion-binding
VvCabSauv08_P0014F.ver1.0.g336560	long chain acyl- synthetase 8
VvCabSauv08_P0014F.ver1.0.g337610	GAMETE EXPRESSED 1
VvCabSauv08_P0014F.ver1.0.g338220	Xyloglucan endotransglucosylase hydrolase 9 precursor
VvCabSauv08_P0014F.ver1.0.g339770	NRT1 PTR FAMILY
VvCabSauv08_P0014F.ver1.0.g339980	transmembrane (DUF1068)
VvCabSauv08_P0014F.ver1.0.g340250	L-ascorbate oxidase homolog
VvCabSauv08_P0014F.ver1.0.g340760	pre-mRNA splicing factor
VvCabSauv08_P0015F.ver1.0.g341960	F-box kelch-repeat At1g22040-like
VvCabSauv08_P0015F.ver1.0.g344020	maternal effect embryo arrest
VvCabSauv08_P0015F.ver1.0.g344120	6-phosphogluconate dehydrogenase family
VvCabSauv08_P0015F.ver1.0.g344140	glutelin type-A 2-like
VvCabSauv08_P0016F.ver1.0.g345440	disease resistance
VvCabSauv08_P0016F.ver1.0.g345740	myb domain 63
VvCabSauv08_P0016F.ver1.0.g345790	ARM repeat superfamily
VvCabSauv08_P0017F.ver1.0.g347920	beta-D-glucoside glucohydrolase
VvCabSauv08_P0018F.ver1.0.g348950	shaggy-related kinase alpha-like
VvCabSauv08_P0018F.ver1.0.g349230	alkaline neutral invertase mitochondrial-like
VvCabSauv08_P0018F.ver1.0.g349490	PAPA-1-like family
VvCabSauv08_P0018F.ver1.0.g349650	pyrophosphate-energized vacuolar membrane proton pump-like
VvCabSauv08_P0018F.ver1.0.g349790	hypothetical protein POPTR_0005s01960g
VvCabSauv08_P0018F.ver1.0.g349950	phosphatase 2C family
VvCabSauv08_P0018F.ver1.0.g350030	Topless-related 3
VvCabSauv08_P0018F.ver1.0.g351170	recovery 3
VvCabSauv08_P0018F.ver1.0.g351640	amidase 1
VvCabSauv08_P0019F.ver1.0.g353950	HXXXD-type acyl-transferase family
VvCabSauv08_P0019F.ver1.0.g354100	adenosylhomocysteinase family
VvCabSauv08_P0020F.ver1.0.g356100	REF SRPP At1g67360
VvCabSauv08_P0020F.ver1.0.g356840	11-beta-hydroxysteroid dehydrogenase 1B-like
VvCabSauv08_P0020F.ver1.0.g356900	GYF domain-containing
VvCabSauv08_P0020F.ver1.0.g357300	transcription factor bHLH137-like
VvCabSauv08_P0021F.ver1.0.g358970	transmembrane 9 superfamily member 8-like
VvCabSauv08_P0021F.ver1.0.g359250	chaperone dnaJ
VvCabSauv08_P0021F.ver1.0.g359360	eukaryotic translation initiation factor 3 subunit B-like
VvCabSauv08_P0022F.ver1.0.g361490	xanthine uracil permease family
VvCabSauv08_P0022F.ver1.0.g361520	LIM domain-containing WLIM1-like
VvCabSauv08_P0022F.ver1.0.g361780	ADP-glucose pyrophosphorylase family
VvCabSauv08_P0022F.ver1.0.g361970	TORTIFOLIA1 3
VvCabSauv08_P0022F.ver1.0.g362530	40S ribosomal S19
VvCabSauv08_P0022F.ver1.0.g363550	probable methyltransferase PMT2
VvCabSauv08_P0023F.ver1.0.g365120	tyrosine- and lysine-rich precursor
VvCabSauv08_P0023F.ver1.0.g365320	pirin
VvCabSauv08_P0023F.ver1.0.g366160	WEB family At5g55860-like
VvCabSauv08_P0023F.ver1.0.g366610	KH domain-containing At5g56140-like
VvCabSauv08_P0023F.ver1.0.g367540	4-hydroxy-4-methyl-2-oxoglutarate aldolase 3 isoform X2
VvCabSauv08_P0024F.ver1.0.g369170	cellulase (glycosyl hydrolase family 5)
VvCabSauv08_P0024F.ver1.0.g369200	3-deoxy-manno-octulosonate cytidylyltransferase
VvCabSauv08_P0024F.ver1.0.g370080	RING U-box superfamily
VvCabSauv08_P0024F.ver1.0.g370370	hypothetical protein CICLE_v10008068mg
VvCabSauv08_P0025F.ver1.0.g372060	oxidoreductase family
VvCabSauv08_P0025F.ver1.0.g372100	Heparanase 3
VvCabSauv08_P0025F.ver1.0.g372240	nuclear encoding mitochondrial mRNA
VvCabSauv08_P0025F.ver1.0.g372370	60S ribosomal L14
VvCabSauv08_P0025F.ver1.0.g372670	ENHANCED DISEASE RESISTANCE (DUF1336)
VvCabSauv08_P0025F.ver1.0.g372840	glycoside hydrolase family 18
VvCabSauv08_P0025F.ver1.0.g373390	probable WRKY transcription factor 32
VvCabSauv08_P0025F.ver1.0.g373430	cytosol aminopeptidase family
VvCabSauv08_P0025F.ver1.0.g373460	cyclic nucleotide-gated channel 6
VvCabSauv08_P0025F.ver1.0.g373630	homoserine kinase
VvCabSauv08_P0025F.ver1.0.g374220	NAD(P)-binding Rossmann-fold superfamily
VvCabSauv08_P0026F.ver1.0.g374560	alpha-1,4 glucan phosphorylase L chloroplastic amyloplastic
VvCabSauv08_P0026F.ver1.0.g374570	alpha-1,4 glucan phosphorylase L chloroplastic amyloplastic
VvCabSauv08_P0026F.ver1.0.g374690	lysine-tRNA ligase
VvCabSauv08_P0026F.ver1.0.g374940	DUF1997 family
VvCabSauv08_P0026F.ver1.0.g375090	polypyrimidine tract-binding homolog 1-like isoform X1
VvCabSauv08_P0026F.ver1.0.g375100	expansin S1 precursor family
VvCabSauv08_P0026F.ver1.0.g375240	malate chloroplastic-like
VvCabSauv08_P0026F.ver1.0.g375350	gibberellin-regulated family
VvCabSauv08_P0026F.ver1.0.g375760	LRR receptor-like kinase family
VvCabSauv08_P0026F.ver1.0.g375910	IQ-DOMAIN 31-like
VvCabSauv08_P0026F.ver1.0.g376060	Mitochondrial outer membrane porin of 34 kDa
VvCabSauv08_P0026F.ver1.0.g376490	proline- glutamic acid- and leucine-rich 1
VvCabSauv08_P0026F.ver1.0.g376700	Metalloendo ase 1
VvCabSauv08_P0026F.ver1.0.g376920	ALTERED XYLOGLUCAN 4-like
VvCabSauv08_P0026F.ver1.0.g377170	Methyl- -binding domain-containing 9
VvCabSauv08_P0026F.ver1.0.g377270	formate mitochondrial
VvCabSauv08_P0026F.ver1.0.g377380	DNA ligase (DUF1645)
VvCabSauv08_P0026F.ver1.0.g377610	glutaredoxin C4
VvCabSauv08_P0026F.ver1.0.g377940	A-kinase anchor
VvCabSauv08_P0026F.ver1.0.g378180	Ribosomal RNA-processing 8
VvCabSauv08_P0026F.ver1.0.g379190	probable inactive leucine-rich repeat receptor kinase At3g03770
VvCabSauv08_P0027F.ver1.0.g379610	elongation factor 1-alpha-like
VvCabSauv08_P0027F.ver1.0.g379640	elongation factor 1-alpha-like
VvCabSauv08_P0027F.ver1.0.g380240	cytokinin riboside 5 -monophosphate phosphoribohydrolase LOG1-like
VvCabSauv08_P0027F.ver1.0.g381440	linoleate 13S-lipoxygenase 2- chloroplastic-like
VvCabSauv08_P0027F.ver1.0.g381490	linoleate 13S-lipoxygenase 2- chloroplastic-like
VvCabSauv08_P0027F.ver1.0.g381540	G-type lectin S-receptor-like serine threonine- kinase RLK1
VvCabSauv08_P0027F.ver1.0.g381570	G-type lectin S-receptor-like serine threonine- kinase RLK1
VvCabSauv08_P0027F.ver1.0.g381830	Formate--tetrahydrofolate ligase
VvCabSauv08_P0027F.ver1.0.g382510	mitochondrial dicarboxylate tricarboxylate transporter DTC-like
VvCabSauv08_P0027F.ver1.0.g382730	chaperonin 60 beta
VvCabSauv08_P0028F.ver1.0.g383800	Quinone oxidoreductase PIG3
VvCabSauv08_P0028F.ver1.0.g385080	homeobox domain
VvCabSauv08_P0028F.ver1.0.g385120	receptor kinase HSL1
VvCabSauv08_P0028F.ver1.0.g385370	GDSL esterase lipase At5g45950-like
VvCabSauv08_P0028F.ver1.0.g386230	GSK3 SHAGGY-LIKE KINASE 1
VvCabSauv08_P0029F.ver1.0.g386650	zinc finger CCCH domain-containing 53-like isoform X1
VvCabSauv08_P0029F.ver1.0.g387240	zinc finger family
VvCabSauv08_P0029F.ver1.0.g387290	cyclin-dependent kinases regulatory subunit 1
VvCabSauv08_P0029F.ver1.0.g387480	ATPase complex subunit
VvCabSauv08_P0029F.ver1.0.g387690	hypothetical protein CARUB_v10003563mg
VvCabSauv08_P0029F.ver1.0.g387810	nucleobase-ascorbate transporter 12
VvCabSauv08_P0029F.ver1.0.g388450	pentatricopeptide repeat-containing At5g48910-like
VvCabSauv08_P0030F.ver1.0.g390170	casein kinase 1 2
VvCabSauv08_P0030F.ver1.0.g391320	actin-binding family
VvCabSauv08_P0030F.ver1.0.g392070	NRT1 PTR FAMILY -like
VvCabSauv08_P0030F.ver1.0.g392180	disulfide isomerase like precursor
VvCabSauv08_P0030F.ver1.0.g392200	dynein light chain type 1 family
VvCabSauv08_P0030F.ver1.0.g392690	MAR-binding filament
VvCabSauv08_P0032F.ver1.0.g396260	serine threonine- kinase phg2-like
VvCabSauv08_P0032F.ver1.0.g396270	mobidb-lite (MOBIDB_LITE)
VvCabSauv08_P0034F.ver1.0.g398430	erythroid differentiation-related factor
VvCabSauv08_P0034F.ver1.0.g398580	Eukaryotic peptide chain release factor subunit 1-3
VvCabSauv08_P0034F.ver1.0.g398600	leucine-rich repeat family
VvCabSauv08_P0034F.ver1.0.g398790	core histone H2A H2B H3 H4
VvCabSauv08_P0034F.ver1.0.g399090	Sphingomyelin synthetase family
VvCabSauv08_P0034F.ver1.0.g399170	60S ribosomal L3-like
VvCabSauv08_P0034F.ver1.0.g399530	Pyridoxal phosphate (PLP)-dependent transferases superfamily
VvCabSauv08_P0034F.ver1.0.g400030	oxidoreductase NAD-binding rossmann fold
VvCabSauv08_P0035F.ver1.0.g400230	SPIRAL1-like 1
VvCabSauv08_P0035F.ver1.0.g400380	Receptor kinase FERONIA
VvCabSauv08_P0035F.ver1.0.g401260	S-adenosylmethionine decarboxylase proenzyme
VvCabSauv08_P0035F.ver1.0.g402170	40S ribosomal S7
VvCabSauv08_P0037F.ver1.0.g403650	cation-chloride cotransporter 1 isoform X1
VvCabSauv08_P0037F.ver1.0.g404810	katanin p60 ATPase-containing subunit A-like 2
VvCabSauv08_P0037F.ver1.0.g405230	urease accessory G
VvCabSauv08_P0037F.ver1.0.g405270	3-oxoacyl-[acyl-carrier- ] synthase chloroplastic
VvCabSauv08_P0038F.ver1.0.g405870	TSS isoform X1
VvCabSauv08_P0038F.ver1.0.g406230	WUS-interacting 2
VvCabSauv08_P0038F.ver1.0.g406240	SNF1-related kinase regulatory subunit gamma-like PV42a
VvCabSauv08_P0038F.ver1.0.g406510	phospholipase D alpha 1
VvCabSauv08_P0039F.ver1.0.g408520	FAD-binding berberine family
VvCabSauv08_P0039F.ver1.0.g409560	beta-ureidopropionase
VvCabSauv08_P0041F.ver1.0.g410980	NAD-dependent aldehyde dehydrogenase family
VvCabSauv08_P0041F.ver1.0.g411170	beta-galactosidase 3-like
VvCabSauv08_P0041F.ver1.0.g412880	heat shock factor HSF24-like
VvCabSauv08_P0041F.ver1.0.g413700	kinase family
VvCabSauv08_P0041F.ver1.0.g413730	kinase family
VvCabSauv08_P0041F.ver1.0.g413800	receptor kinase
VvCabSauv08_P0041F.ver1.0.g413850	Isoflavone 2 -hydroxylase
VvCabSauv08_P0042F.ver1.0.g414540	light-inducible CPRF2-like
VvCabSauv08_P0042F.ver1.0.g414800	Peptide-N(4)-(N-acetyl-beta-glucosaminyl)asparagine amidase
VvCabSauv08_P0042F.ver1.0.g415730	superoxide dismutase [Cu-Zn]-like
VvCabSauv08_P0046F.ver1.0.g417210	pyruvate cytosolic isozyme
VvCabSauv08_P0046F.ver1.0.g418120	NADH--cytochrome b5 reductase 1-like
VvCabSauv08_P0046F.ver1.0.g418510	5-methyltetrahydropteroyltriglutamate--homocysteine methyltransferase
VvCabSauv08_P0047F.ver1.0.g419330	hypothetical protein PRUPE_ppb019238mg
VvCabSauv08_P0047F.ver1.0.g419350	LHCP TRANSLOCATION DEFECT
VvCabSauv08_P0047F.ver1.0.g419410	glucose-6-phosphate phosphate translocator chloroplastic-like
VvCabSauv08_P0047F.ver1.0.g419610	thiamine thiazole chloroplastic-like
VvCabSauv08_P0047F.ver1.0.g420120	autophagy-related 18f-like isoform X1
VvCabSauv08_P0047F.ver1.0.g421230	cyclic nucleotide-gated cation channel 4
VvCabSauv08_P0048F.ver1.0.g421860	Malate dehydrogenase
VvCabSauv08_P0052F.ver1.0.g427770	O-fucosyltransferase family
VvCabSauv08_P0053F.ver1.0.g428880	transmembrane (DUF679)
VvCabSauv08_P0053F.ver1.0.g429250	copper chaperone
VvCabSauv08_P0053F.ver1.0.g429400	XS domain
VvCabSauv08_P0053F.ver1.0.g429560	DUF313 domain
VvCabSauv08_P0054F.ver1.0.g430020	kinase family
VvCabSauv08_P0054F.ver1.0.g430030	myb transcription factor
VvCabSauv08_P0054F.ver1.0.g430060	thiamine thiazole chloroplastic-like
VvCabSauv08_P0054F.ver1.0.g430610	Glycine cleavage T- family
VvCabSauv08_P0054F.ver1.0.g430840	Peroxidase 42
VvCabSauv08_P0054F.ver1.0.g431570	ubiquinol oxidase chloroplastic chromoplastic
VvCabSauv08_P0054F.ver1.0.g431640	uncharacterized membrane At1g16860-like
VvCabSauv08_P0054F.ver1.0.g431890	U4 tri-snRNP-associated 2-like
VvCabSauv08_P0055F.ver1.0.g433190	U-box domain-containing 9
VvCabSauv08_P0057F.ver1.0.g435370	sorbitol dehydrogenase
VvCabSauv08_P0058F.ver1.0.g436170	Phosphoenolpyruvate carboxylase kinase 1
VvCabSauv08_P0060F.ver1.0.g437270	GPI-anchored adhesin (DUF3741)
VvCabSauv08_P0060F.ver1.0.g437340	aquaporin PIP1-3-like
VvCabSauv08_P0060F.ver1.0.g437600	E4 SUMO- ligase PIAL2-like isoform X1
VvCabSauv08_P0060F.ver1.0.g438220	Eukaryotic translation initiation factor 1A
VvCabSauv08_P0060F.ver1.0.g439740	homeobox leucine zipper family
VvCabSauv08_P0061F.ver1.0.g440040	Glycosyl hydrolase family
VvCabSauv08_P0061F.ver1.0.g440050	MYB transcription factor MYB51
VvCabSauv08_P0061F.ver1.0.g440410	UDP-glucoronosyl UDP-glucosyl transferase family
VvCabSauv08_P0061F.ver1.0.g440460	probable glutathione S-transferase
VvCabSauv08_P0061F.ver1.0.g440660	NAD(P)-binding Rossmann-fold superfamily
VvCabSauv08_P0061F.ver1.0.g441830	alpha-hydroxynitrile lyase family
VvCabSauv08_P0061F.ver1.0.g441920	uncharacterized protein LOC100306507
VvCabSauv08_P0061F.ver1.0.g442120	nutrient reservoir
VvCabSauv08_P0061F.ver1.0.g442310	Polymerase histidinol phosphatase
VvCabSauv08_P0061F.ver1.0.g442540	hydrolase family HAD-superfamily
VvCabSauv08_P0061F.ver1.0.g442880	hydrolase family
VvCabSauv08_P0062F.ver1.0.g443070	phospholipid-transporting ATPase 3 isoform X1
VvCabSauv08_P0062F.ver1.0.g443680	cysteine-rich RLK (receptor-like kinase)
VvCabSauv08_P0063F.ver1.0.g444900	expansin 4 family
VvCabSauv08_P0065F.ver1.0.g445910	arabinose kinase
VvCabSauv08_P0065F.ver1.0.g446740	embryonic flower 1 (EMF1)
VvCabSauv08_P0066F.ver1.0.g448450	global transcription factor group
VvCabSauv08_P0067F.ver1.0.g449670	transcription factor transcription regulator
VvCabSauv08_P0067F.ver1.0.g450070	60S ribosomal L7-4
VvCabSauv08_P0067F.ver1.0.g450550	subtilisin-like protease
VvCabSauv08_P0072F.ver1.0.g453600	glutamate decarboxylase
VvCabSauv08_P0073F.ver1.0.g454400	Anthocyanidin 5,3-O-glucosyltransferase
VvCabSauv08_P0075F.ver1.0.g456200	peptidoglycan-binding domain
VvCabSauv08_P0078F.ver1.0.g459340	signal recognition particle receptor alpha subunit family
VvCabSauv08_P0078F.ver1.0.g459830	LRR receptor-like kinase family
VvCabSauv08_P0080F.ver1.0.g461290	sterol methyltransferase 1
VvCabSauv08_P0081F.ver1.0.g463540	Xyloglucan galactosyltransferase KATAMARI1
VvCabSauv08_P0082F.ver1.0.g465110	S-adenosyl-L-methionine-dependent methyltransferases superfamily
VvCabSauv08_P0082F.ver1.0.g465710	disease resistance At4g27190-like
VvCabSauv08_P0083F.ver1.0.g465830	histone acetyltransferase of the CBP family 12
VvCabSauv08_P0083F.ver1.0.g465950	hypothetical protein CARUB_v10016328mg
VvCabSauv08_P0084F.ver1.0.g467590	CBL-interacting kinase 2
VvCabSauv08_P0084F.ver1.0.g468300	cinnamoyl- reductase 1-like
VvCabSauv08_P0084F.ver1.0.g468340	Serine Threonine-kinase DDB-G0267514
VvCabSauv08_P0084F.ver1.0.g468830	SMR domain-containing At5g58720 isoform X1
VvCabSauv08_P0085F.ver1.0.g470070	bidirectional sugar transporter SWEET14-like
VvCabSauv08_P0085F.ver1.0.g470220	DEK-like isoform X1
VvCabSauv08_P0085F.ver1.0.g470230	60S ribosomal L7a-1-like
VvCabSauv08_P0085F.ver1.0.g470240	SWI SNF complex subunit SWI3A
VvCabSauv08_P0085F.ver1.0.g470410	CBS domain-containing CBSCBSPB1-like isoform X2
VvCabSauv08_P0085F.ver1.0.g471130	inactive receptor kinase
VvCabSauv08_P0086F.ver1.0.g472300	probable pectate lyase 18 precursor
VvCabSauv08_P0086F.ver1.0.g472320	adenosylhomocysteinase isoform X1
VvCabSauv08_P0088F.ver1.0.g473990	class IV chitinase precursor
VvCabSauv08_P0088F.ver1.0.g474410	calreticulin 3
VvCabSauv08_P0089F.ver1.0.g475890	soluble inorganic pyrophosphatase
VvCabSauv08_P0089F.ver1.0.g476260	probable methyltransferase PMT13
VvCabSauv08_P0089F.ver1.0.g476970	UTP:RNA uridylyltransferase 1-like
VvCabSauv08_P0089F.ver1.0.g477340	LOB domain-containing 18-like
VvCabSauv08_P0092F.ver1.0.g479880	peptidyl-prolyl cis-trans isomerase FKBP15-1-like
VvCabSauv08_P0093F.ver1.0.g480770	calcium-dependent kinase SK5
VvCabSauv08_P0094F.ver1.0.g482480	cationic amino acid transporter 9
VvCabSauv08_P0095F.ver1.0.g483250	scarecrow 8
VvCabSauv08_P0095F.ver1.0.g483340	BAHD acyltransferase DCR-like
VvCabSauv08_P0095F.ver1.0.g483620	cytokinin hydroxylase-like
VvCabSauv08_P0096F.ver1.0.g485240	transcription factor
VvCabSauv08_P0096F.ver1.0.g485560	ERI1 exoribonuclease 2-like isoform X2
VvCabSauv08_P0099F.ver1.0.g487850	syringolide-induced 14-1-1
VvCabSauv08_P0099F.ver1.0.g487930	Hop-interacting THI120
VvCabSauv08_P0099F.ver1.0.g488150	enoyl- hydratase peroxisomal
VvCabSauv08_P0099F.ver1.0.g488640	catalase isozyme 1
VvCabSauv08_P0099F.ver1.0.g488670	plant regulator RWP-RK family
VvCabSauv08_P0099F.ver1.0.g489310	CP12 domain-containing family
VvCabSauv08_P0099F.ver1.0.g489520	hydroxyproline-rich glyco family
VvCabSauv08_P0099F.ver1.0.g489530	cellulose synthase 6 family
VvCabSauv08_P0100F.ver1.0.g489940	pectate lyase family
VvCabSauv08_P0101F.ver1.0.g490990	Translation initiation factor eIF-2B subunit delta
VvCabSauv08_P0101F.ver1.0.g491690	D-aminoacyl-tRNA deacylase
VvCabSauv08_P0103F.ver1.0.g493440	hypothetical protein POPTR_0005s22660g
VvCabSauv08_P0104F.ver1.0.g494470	ubiquinol-cytochrome c reductase family
VvCabSauv08_P0104F.ver1.0.g494480	uncharacterized LOC8278573 precursor
VvCabSauv08_P0104F.ver1.0.g494600	acyl- thioesterase 2-like
VvCabSauv08_P0104F.ver1.0.g495270	transcriptional regulator
VvCabSauv08_P0107F.ver1.0.g497640	phosphoenolpyruvate carboxylase 2
VvCabSauv08_P0108F.ver1.0.g498960	cytochrome P450 family
VvCabSauv08_P0110F.ver1.0.g499760	LRR receptor-like serine threonine- kinase FEI 2 isoform X1
VvCabSauv08_P0111F.ver1.0.g500120	exocyst complex component EXO70A1-like
VvCabSauv08_P0111F.ver1.0.g500260	Ribosomal S17 family
VvCabSauv08_P0113F.ver1.0.g501230	survival -like phosphatase nucleotidase
VvCabSauv08_P0113F.ver1.0.g501380	Haloacid dehalogenase-like hydrolase (HAD) superfamily
VvCabSauv08_P0113F.ver1.0.g501660	glyco membrane precursor GPI-anchored
VvCabSauv08_P0113F.ver1.0.g501870	Heavy metal transport detoxification superfamily
VvCabSauv08_P0113F.ver1.0.g502290	peptide methionine sulfoxide reductase B5-like
VvCabSauv08_P0114F.ver1.0.g502810	Fumarylacetoacetate (FAA) hydrolase family
VvCabSauv08_P0114F.ver1.0.g502860	Epoxide hydrolase 2
VvCabSauv08_P0115F.ver1.0.g505100	LOB domain-containing 18-like
VvCabSauv08_P0116F.ver1.0.g507310	hypothetical protein CICLE_v10022208mg
VvCabSauv08_P0118F.ver1.0.g508690	senescence associated gene 18
VvCabSauv08_P0122F.ver1.0.g511210	UDP-glucosyltransferase family
VvCabSauv08_P0122F.ver1.0.g511350	monocopper oxidase SKU5
VvCabSauv08_P0122F.ver1.0.g511910	oxidoreductase family
VvCabSauv08_P0122F.ver1.0.g511980	NBS-LRR resistance gene ARGH30
VvCabSauv08_P0123F.ver1.0.g512080	hypothetical protein L484_018601
VvCabSauv08_P0123F.ver1.0.g512510	ANTAGONIST OF LIKE HETEROCHROMATIN PROTEIN 1-like
VvCabSauv08_P0123F.ver1.0.g513270	ENTH VHS family
VvCabSauv08_P0125F.ver1.0.g514470	Poly(A) RNA polymerase cid14
VvCabSauv08_P0125F.ver1.0.g514530	cyclic nucleotide-gated ion channel 1-like isoform X1
VvCabSauv08_P0125F.ver1.0.g514980	probable LRR receptor-like serine threonine- kinase At4g36180
VvCabSauv08_P0125F.ver1.0.g515540	UDP-glycosyltransferase 88A1
VvCabSauv08_P0126F.ver1.0.g516870	thioredoxin chloroplastic isoform X2
VvCabSauv08_P0126F.ver1.0.g517050	galactomannan galactosyltransferase 1-like
VvCabSauv08_P0128F.ver1.0.g518410	glutamine synthetase cytosolic isozyme 1
VvCabSauv08_P0130F.ver1.0.g520660	TRANSPARENT TESTA GLABRA 1-like
VvCabSauv08_P0130F.ver1.0.g520740	Heavy metal transport detoxification superfamily
VvCabSauv08_P0130F.ver1.0.g520800	L-type lectin-domain containing receptor kinase
VvCabSauv08_P0130F.ver1.0.g520950	ABC transporter B family member 19
VvCabSauv08_P0132F.ver1.0.g522250	cleavage stimulation factor subunit 77
VvCabSauv08_P0133F.ver1.0.g522670	O-acetyltransferase family
VvCabSauv08_P0133F.ver1.0.g522790	cold regulated 314 thylakoid membrane 2
VvCabSauv08_P0133F.ver1.0.g522920	hypothetical protein CICLE_v10017480mg
VvCabSauv08_P0137F.ver1.0.g525040	glycosyltransferase 2 family
VvCabSauv08_P0137F.ver1.0.g525070	RALF-LIKE 23 family
VvCabSauv08_P0137F.ver1.0.g525880	S-adenosylmethionine synthase 2
VvCabSauv08_P0137F.ver1.0.g526070	boron transporter 1-like
VvCabSauv08_P0140F.ver1.0.g527520	salt stress response antifungal domain
VvCabSauv08_P0140F.ver1.0.g527610	eukaryotic translation initiation factor
VvCabSauv08_P0140F.ver1.0.g527820	50S ribosomal L28
VvCabSauv08_P0140F.ver1.0.g527910	Long-chain-alcohol oxidase FAO2
VvCabSauv08_P0142F.ver1.0.g528500	disease resistance RPP13 1
VvCabSauv08_P0145F.ver1.0.g531070	glutamyl-tRNA(Gln) amidotransferase subunit A
VvCabSauv08_P0148F.ver1.0.g533400	DNA polymerase delta subunit 4
VvCabSauv08_P0148F.ver1.0.g533410	probable folate-biopterin transporter 7
VvCabSauv08_P0149F.ver1.0.g533880	glutathione S-transferase
VvCabSauv08_P0151F.ver1.0.g534360	acid beta-fructofuranosidase-like
VvCabSauv08_P0152F.ver1.0.g535070	dof zinc finger -like
VvCabSauv08_P0153F.ver1.0.g536300	cytochrome P450 71A1-like
VvCabSauv08_P0153F.ver1.0.g536450	DUF1677 family (DUF1677)
VvCabSauv08_P0153F.ver1.0.g537000	pectinesterase family
VvCabSauv08_P0156F.ver1.0.g538680	leucine-rich repeat transmembrane kinase
VvCabSauv08_P0157F.ver1.0.g539030	glutamyl-tRNA (Gln) amidotransferase subunit A (DUF620)
VvCabSauv08_P0157F.ver1.0.g539240	peroxisomal membrane 22 kDa (Mpv17 PMP22) family
VvCabSauv08_P0157F.ver1.0.g539380	hypothetical protein ARALYDRAFT_496153
VvCabSauv08_P0160F.ver1.0.g541280	ABC transporter C family member 15
VvCabSauv08_P0161F.ver1.0.g541570	ninja-family AFP3-like
VvCabSauv08_P0161F.ver1.0.g542230	nuclear factor kappa-B-binding
VvCabSauv08_P0161F.ver1.0.g542550	GEM 5
VvCabSauv08_P0169F.ver1.0.g546520	GEM 5
VvCabSauv08_P0169F.ver1.0.g547260	Peptidase family M48 family
VvCabSauv08_P0169F.ver1.0.g547330	kelch repeat-containing F-box family
VvCabSauv08_P0171F.ver1.0.g548400	RNI superfamily
VvCabSauv08_P0171F.ver1.0.g548490	galactosyltransferase family
VvCabSauv08_P0171F.ver1.0.g548500	CASP 2D1
VvCabSauv08_P0171F.ver1.0.g548530	DNA-binding bromodomain
VvCabSauv08_P0171F.ver1.0.g548670	Aspartic ase
VvCabSauv08_P0171F.ver1.0.g548690	SWAP (suppressor-of-white-APricot) surp domain
VvCabSauv08_P0171F.ver1.0.g548980	EH domain-containing 1
VvCabSauv08_P0176F.ver1.0.g551710	calcium permeable stress-gated cation channel 1-like isoform X1
VvCabSauv08_P0177F.ver1.0.g551810	beta- soluble isoenzyme I-like
VvCabSauv08_P0181F.ver1.0.g553670	copper-transporting ATPase RAN1-like
VvCabSauv08_P0183F.ver1.0.g554280	BRI1 suppressor 1 (BSU1)-like 3
VvCabSauv08_P0183F.ver1.0.g554330	E3 ubiquitin- ligase PUB23-like
VvCabSauv08_P0186F.ver1.0.g555570	Heparanase 3
VvCabSauv08_P0187F.ver1.0.g556170	probable serine threonine- kinase WNK3 isoform X1
VvCabSauv08_P0188F.ver1.0.g556530	NAD(P)-binding Rossmann-fold superfamily
VvCabSauv08_P0188F.ver1.0.g556540	short-chain dehydrogenase reductase family
VvCabSauv08_P0188F.ver1.0.g557080	riboflavin biosynthesis chloroplastic-like
VvCabSauv08_P0188F.ver1.0.g557150	rRNA-processing FCF1 homolog
VvCabSauv08_P0194F.ver1.0.g559490	G-type lectin S-receptor-like serine threonine- kinase CES101
VvCabSauv08_P0195F.ver1.0.g560270	E3 ubiquitin- ligase
VvCabSauv08_P0196F.ver1.0.g560340	copper-transporting ATPase RAN1-like
VvCabSauv08_P0198F.ver1.0.g561930	Aspartate aminotransferase
VvCabSauv08_P0200F.ver1.0.g562760	eukaryotic translation initiation factor 4E-1-like
VvCabSauv08_P0201F.ver1.0.g563590	cysteine-rich receptor kinase 10
VvCabSauv08_P0203F.ver1.0.g564700	GDSL esterase lipase APG-like
VvCabSauv08_P0206F.ver1.0.g566080	guanine nucleotide-binding subunit beta
VvCabSauv08_P0207F.ver1.0.g566550	uncharacterized protein LOC109790590, partial
VvCabSauv08_P0210F.ver1.0.g567780	disease resistance RGA4 isoform X1
VvCabSauv08_P0214F.ver1.0.g568560	kinase TMKL1
VvCabSauv08_P0215F.ver1.0.g569310	V-type proton ATPase catalytic subunit A
VvCabSauv08_P0224F.ver1.0.g572380	Serine threonine- kinase
VvCabSauv08_P0225F.ver1.0.g573220	disulfide isomerase-like 5-2
VvCabSauv08_P0226F.ver1.0.g573520	regulatory particle triple-A ATPase
VvCabSauv08_P0231F.ver1.0.g574780	arabinogalactan 18
VvCabSauv08_P0238F.ver1.0.g576130	60S ribosomal L26-1-like
VvCabSauv08_P0246F.ver1.0.g578070	probable potassium transporter 13
VvCabSauv08_P0252F.ver1.0.g579510	hypothetical protein PRUPE_ppa008208mg
VvCabSauv08_P0252F.ver1.0.g579680	nitrogen regulatory P-II
VvCabSauv08_P0253F.ver1.0.g580570	TMV resistance N
VvCabSauv08_P0257F.ver1.0.g581080	elongation factor 1-beta 1
VvCabSauv08_P0259F.ver1.0.g581640	pumilio homolog chloroplastic-like
VvCabSauv08_P0264F.ver1.0.g583130	chaperone dnaJ chloroplastic-like
VvCabSauv08_P0264F.ver1.0.g583200	kinase family
VvCabSauv08_P0276F.ver1.0.g585270	Inactive beta-amylase 9
VvCabSauv08_P0283F.ver1.0.g587120	nascent polypeptide-associated complex subunit alpha 1
VvCabSauv08_P0289F.ver1.0.g588350	glutathione transferase GST 23-like
VvCabSauv08_P0295F.ver1.0.g589350	ripening-related family
VvCabSauv08_P0299F.ver1.0.g590240	potassium channel SKOR-like
VvCabSauv08_P0303F.ver1.0.g591250	succinic semialdehyde dehydrogenase isoform a
VvCabSauv08_P0310F.ver1.0.g592870	beta-D-glucan exohydrolase family
VvCabSauv08_P0319F.ver1.0.g594250	iron regulated 1
VvCabSauv08_P0327F.ver1.0.g595680	cold-regulated 413 plasma membrane 2-like
VvCabSauv08_P0328F.ver1.0.g595950	transparent testa
VvCabSauv08_P0331F.ver1.0.g596530	WEB family chloroplastic-like
VvCabSauv08_P0334F.ver1.0.g596970	HLH DNA-binding domain superfamily
VvCabSauv08_P0338F.ver1.0.g597720	peptidyl-prolyl cis-trans isomerase family
VvCabSauv08_P0338F.ver1.0.g597760	amidase family
VvCabSauv08_P0342F.ver1.0.g598310	WEB family chloroplastic-like
VvCabSauv08_P0345F.ver1.0.g598630	galacturonosyltransferase 8-like
VvCabSauv08_P0358F.ver1.0.g600370	zinc finger family
VvCabSauv08_P0370F.ver1.0.g601920	O-acyltransferase WSD1
VvCabSauv08_P0372F.ver1.0.g602270	Aminotransferase- plant mobile domain family
VvCabSauv08_P0376F.ver1.0.g602540	60S ribosomal L7-4
VvCabSauv08_P0377F.ver1.0.g602770	hypothetical protein PRUPE_ppb015435mg, partial
VvCabSauv08_P0377F.ver1.0.g602780	neurofilament heavy
VvCabSauv08_P0391F.ver1.0.g603900	elongation factor 1-beta
VvCabSauv08_P0393F.ver1.0.g604510	transparent testa
VvCabSauv08_P0398F.ver1.0.g604820	Inactive beta-amylase 9
VvCabSauv08_P0398F.ver1.0.g604880	double-stranded RNA-binding 2-like
VvCabSauv08_P0408F.ver1.0.g606030	myb transcription factor
VvCabSauv08_P0419F.ver1.0.g607210	hypothetical protein CICLE_v10014397mg
VvCabSauv08_P0421F.ver1.0.g607560	hypothetical protein PRUPE_ppa016504mg, partial
VvCabSauv08_P0434F.ver1.0.g608870	mobidb-lite (MOBIDB_LITE), SIGNAL_PEPTIDE_H_REGION (PHOBIUS), NON_CYTOPLASMIC_DOMAIN (PHOBIUS), SIGNAL_PEPTIDE_C_REGION (PHOBIUS), SIGNAL_PEPTIDE (PHOBIUS), SIGNAL_PEPTIDE_N_REGION (PHOBIUS), SignalP-noTM (SIGNALP_EUK)
VvCabSauv08_P0467F.ver1.0.g611800	60S ribosomal L5
VvCabSauv08_P0467F.ver1.0.g611890	Small nuclear ribonucleo family
VvCabSauv08_P0468F.ver1.0.g611990	transcription factor Pur-alpha 1-like
VvCabSauv08_P0472F.ver1.0.g612260	peptidyl-tRNA hydrolase II (PTH2) family
VvCabSauv08_P0495F.ver1.0.g614020	hypothetical protein L484_003332
VvCabSauv08_P0504F.ver1.0.g614800	cycloartenol synthase
VvCabSauv08_P0567F.ver1.0.g617320	mobidb-lite (MOBIDB_LITE), mobidb-lite (MOBIDB_LITE)
VvCabSauv08_P0630F.ver1.0.g619610	BRCT domain DNA repair
VvCabSauv08_P0662F.ver1.0.g620560	tubulin alpha-3 chain

## Sheet: ap3-ap1
Gene.locus.ID	Description
VvCabSauv08_H0000F_009.ver1.0.g000220	F-box kelch-repeat plant
VvCabSauv08_H0000F_009.ver1.0.g000270	trichome birefringence-like 2
VvCabSauv08_H0000F_009.ver1.0.g000340	2-phytyl-1,4-beta-naphthoquinone chloroplastic
VvCabSauv08_H0000F_009.ver1.0.g000360	Cysteine-rich receptor kinase 3
VvCabSauv08_H0000F_018.ver1.0.g000410	b-keto acyl reductase family
VvCabSauv08_H0000F_018.ver1.0.g000550	XRI1-like isoform X1
VvCabSauv08_H0000F_018.ver1.0.g000590	sodium hydrogen exchanger 8
VvCabSauv08_H0000F_021.ver1.0.g000780	CASP 4D1
VvCabSauv08_H0000F_021.ver1.0.g000810	BASIC PENTACYSTEINE2-like
VvCabSauv08_H0000F_021.ver1.0.g000860	65-kDa microtubule-associated 6-like
VvCabSauv08_H0000F_021.ver1.0.g000870	cyclin-J18 isoform X1
VvCabSauv08_H0000F_021.ver1.0.g000910	Purple acid phosphatase 3
VvCabSauv08_H0000F_021.ver1.0.g001050	hypothetical protein PRUPE_ppa021750mg, partial
VvCabSauv08_H0000F_021.ver1.0.g001060	Retrovirus-related Pol poly from transposon TNT 1-94
VvCabSauv08_H0000F_021.ver1.0.g001070	THO complex subunit 2
VvCabSauv08_H0000F_021.ver1.0.g001100	pollen defective IN guidance
VvCabSauv08_H0000F_021.ver1.0.g001260	semialdehyde dehydrogenase family
VvCabSauv08_H0000F_021.ver1.0.g001300	adagio 3
VvCabSauv08_H0000F_021.ver1.0.g001510	hypothetical protein PRUPE_ppa019714mg, partial
VvCabSauv08_H0000F_021.ver1.0.g001550	mediator of RNA polymerase II transcription subunit 23
VvCabSauv08_H0000F_021.ver1.0.g001590	hypothetical protein PRUPE_ppa015871mg, partial
VvCabSauv08_H0000F_021.ver1.0.g001600	glucan endo-1,3-beta-glucosidase 3-like isoform X3
VvCabSauv08_H0000F_021.ver1.0.g001630	cell number regulator 2-like
VvCabSauv08_H0000F_021.ver1.0.g001690	actin-related 2 3 complex subunit 2A
VvCabSauv08_H0000F_021.ver1.0.g001710	pectinesterase pectinesterase inhibitor 6
VvCabSauv08_H0000F_021.ver1.0.g001810	p21-carboxy-terminal region-binding
VvCabSauv08_H0000F_021.ver1.0.g001890	MLP 28
VvCabSauv08_H0000F_021.ver1.0.g002120	hypothetical protein PRUPE_ppa013429mg
VvCabSauv08_H0000F_021.ver1.0.g002160	WVD2-like 7 isoform X1
VvCabSauv08_H0000F_021.ver1.0.g002270	U-box domain-containing 11-like
VvCabSauv08_H0000F_021.ver1.0.g002330	fasciclin-like arabinogalactan
VvCabSauv08_H0000F_021.ver1.0.g002350	glycosyltransferase family 14 family
VvCabSauv08_H0000F_024.ver1.0.g002410	probable NAP1
VvCabSauv08_H0000F_025.ver1.0.g002430	hydroxyisourate hydrolase family
VvCabSauv08_H0000F_025.ver1.0.g002450	alpha-1,4 glucan phosphorylase L chloroplastic amyloplastic
VvCabSauv08_H0000F_025.ver1.0.g002460	probable WRKY transcription factor 57
VvCabSauv08_H0000F_025.ver1.0.g002510	40S ribosomal S19-like
VvCabSauv08_H0000F_025.ver1.0.g002570	14-3-3 GF14 iota
VvCabSauv08_H0000F_025.ver1.0.g002590	chloroplast import receptor p36 family
VvCabSauv08_H0000F_025.ver1.0.g002680	pentatricopeptide repeat-containing At1g69290-like
VvCabSauv08_H0000F_025.ver1.0.g002780	SPIRAL1-like 1
VvCabSauv08_H0000F_025.ver1.0.g002820	hypothetical protein PRUPE_ppa019854mg
VvCabSauv08_H0000F_025.ver1.0.g002830	DUF150 family
VvCabSauv08_H0000F_025.ver1.0.g002910	Alpha-1,4-glucan- synthase [UDP-forming] 2
VvCabSauv08_H0000F_025.ver1.0.g002920	DNA binding
VvCabSauv08_H0000F_025.ver1.0.g002950	MADS-box CMB1-like
VvCabSauv08_H0000F_028.ver1.0.g003090	alpha-xylosidase family
VvCabSauv08_H0000F_028.ver1.0.g003100	nim1-interacting 2
VvCabSauv08_H0000F_028.ver1.0.g003160	dihydrolipoyllysine-residue acetyltransferase component 4 of pyruvate dehydrogenase chloroplastic-like
VvCabSauv08_H0000F_028.ver1.0.g003220	hypothetical protein L484_007849
VvCabSauv08_H0000F_028.ver1.0.g003260	aluminum activated malate transporter family
VvCabSauv08_H0000F_028.ver1.0.g003320	CTL DDB_G0274487 isoform X2
VvCabSauv08_H0000F_028.ver1.0.g003460	methionine aminopeptidase chloroplastic
VvCabSauv08_H0000F_028.ver1.0.g003490	leucine-rich repeat receptor-like serine threonine- kinase
VvCabSauv08_H0000F_028.ver1.0.g003550	mobidb-lite (MOBIDB_LITE)
VvCabSauv08_H0000F_028.ver1.0.g003560	NAC transcription factor
VvCabSauv08_H0000F_028.ver1.0.g003670	coiled-coil domain-containing 130-like
VvCabSauv08_H0000F_028.ver1.0.g003680	clavata3 esr-related 12 family
VvCabSauv08_H0000F_028.ver1.0.g003790	nuclear matrix constituent
VvCabSauv08_H0000F_028.ver1.0.g003830	zinc finger CCHC domain-containing 8-like isoform X1
VvCabSauv08_H0000F_028.ver1.0.g003880	hypothetical protein CICLE_v10033278mg
VvCabSauv08_H0000F_028.ver1.0.g003960	isoprenylcysteine alpha-carbonyl methylesterase ICME
VvCabSauv08_H0000F_028.ver1.0.g004120	zinc C3HC4 type (RING finger)
VvCabSauv08_H0000F_028.ver1.0.g004200	hypothetical protein POPTR_0008s10910g
VvCabSauv08_H0000F_028.ver1.0.g004230	alanine--tRNA ligase
VvCabSauv08_H0000F_028.ver1.0.g004320	sacsin isoform X2
VvCabSauv08_H0000F_028.ver1.0.g004430	cytochrome P450 family
VvCabSauv08_H0000F_028.ver1.0.g004450	serine carboxypeptidase-like 35
VvCabSauv08_H0000F_028.ver1.0.g004470	serine carboxypeptidase-like 35
VvCabSauv08_H0000F_028.ver1.0.g004570	Glutathione S-transferase family
VvCabSauv08_H0000F_028.ver1.0.g004590	cytochrome C oxidase biogenesis Cmc1
VvCabSauv08_H0000F_028.ver1.0.g004610	centromere-associated E isoform X1
VvCabSauv08_H0000F_028.ver1.0.g004620	cytochrome chloroplastic
VvCabSauv08_H0000F_028.ver1.0.g004660	inositol monophosphatase family
VvCabSauv08_H0000F_028.ver1.0.g004690	PHLOEM PROTEIN 2-LIKE A9-like
VvCabSauv08_H0000F_028.ver1.0.g004770	bromodomain associated
VvCabSauv08_H0000F_028.ver1.0.g004790	peptidyl-prolyl cis-trans isomerase FKBP17- chloroplastic
VvCabSauv08_H0000F_028.ver1.0.g004800	vacuolar sorting-associated 52 A isoform X1
VvCabSauv08_H0000F_028.ver1.0.g004820	Retrovirus-related Pol poly from transposon TNT 1-94
VvCabSauv08_H0000F_028.ver1.0.g004830	vacuolar sorting-associated 52 A isoform X1
VvCabSauv08_H0000F_028.ver1.0.g004840	probable NAP1
VvCabSauv08_H0000F_028.ver1.0.g004850	chloroplastic mitochondrial
VvCabSauv08_H0000F_028.ver1.0.g005010	CHROMATIN REMODELING 4
VvCabSauv08_H0000F_028.ver1.0.g005020	FRS (FAR1 Related Sequences) transcription factor family
VvCabSauv08_H0000F_028.ver1.0.g005030	AICARFT IMPCHase bienzyme family
VvCabSauv08_H0000F_028.ver1.0.g005040	50S ribosomal L7 L12
VvCabSauv08_H0000F_028.ver1.0.g005110	copper-transporting ATPase RAN1-like
VvCabSauv08_H0000F_028.ver1.0.g005160	allantoate amidohydrolase
VvCabSauv08_H0000F_028.ver1.0.g005170	metal transport family
VvCabSauv08_H0000F_028.ver1.0.g005220	C2H2-type zinc finger
VvCabSauv08_H0000F_028.ver1.0.g005290	translocator assembly maintenance
VvCabSauv08_H0000F_028.ver1.0.g005370	37S ribosomal S27
VvCabSauv08_H0000F_028.ver1.0.g005400	multiple RNA-binding domain-containing 1
VvCabSauv08_H0000F_029.ver1.0.g005470	IAA-amino acid hydrolase ILR1-like 4
VvCabSauv08_H0000F_029.ver1.0.g005480	ALTERED XYLOGLUCAN 4-like
VvCabSauv08_H0000F_029.ver1.0.g005500	Retrovirus-related Pol poly from transposon TNT 1-94
VvCabSauv08_H0000F_029.ver1.0.g005510	embryo defective 2016
VvCabSauv08_H0000F_029.ver1.0.g005520	anticodon-binding domain
VvCabSauv08_H0000F_029.ver1.0.g005570	carboxy-terminal domain cyclin
VvCabSauv08_H0000F_029.ver1.0.g005590	hypothetical protein PRUPE_ppa019748mg, partial
VvCabSauv08_H0000F_029.ver1.0.g005740	nodulin 21 -like transporter family
VvCabSauv08_H0000F_029.ver1.0.g005780	nodulin 21 -like transporter family
VvCabSauv08_H0000F_029.ver1.0.g005800	threonine--tRNA mitochondrial 1
VvCabSauv08_H0000F_029.ver1.0.g005850	transcription factor
VvCabSauv08_H0000F_029.ver1.0.g006040	ubiquitin-like-specific protease 1D isoform X1
VvCabSauv08_H0000F_038.ver1.0.g006210	plant M4I22-120
VvCabSauv08_H0000F_038.ver1.0.g006300	EXS (ERD1 XPR1 SYG1) family
VvCabSauv08_H0000F_038.ver1.0.g006520	UBIQUITIN-SPECIFIC PROTEASE 16 family
VvCabSauv08_H0000F_038.ver1.0.g006620	beta-1,3-galactosyltransferase GALT1
VvCabSauv08_H0000F_038.ver1.0.g006680	hypothetical protein POPTR_0013s01010g
VvCabSauv08_H0000F_046.ver1.0.g007000	Oxysterol-binding -related 1D
VvCabSauv08_H0000F_046.ver1.0.g007060	mobidb-lite (MOBIDB_LITE), NON_CYTOPLASMIC_DOMAIN (PHOBIUS), TRANSMEMBRANE (PHOBIUS), CYTOPLASMIC_DOMAIN (PHOBIUS), TMhelix (TMHMM)
VvCabSauv08_H0000F_065.ver1.0.g007520	cofactor assembly of complex C
VvCabSauv08_H0000F_065.ver1.0.g007600	WVD2-like 7
VvCabSauv08_H0000F_065.ver1.0.g007620	Two-component response regulator
VvCabSauv08_H0000F_066.ver1.0.g007740	disease resistance (CC-NBS-LRR class) family
VvCabSauv08_H0000F_066.ver1.0.g007760	FKBP-type peptidyl-prolyl cis-trans isomerase
VvCabSauv08_H0000F_067.ver1.0.g007870	alpha beta-Hydrolases superfamily
VvCabSauv08_H0000F_067.ver1.0.g007900	mobidb-lite (MOBIDB_LITE)
VvCabSauv08_H0000F_067.ver1.0.g008140	DUF4283 domain
VvCabSauv08_H0000F_067.ver1.0.g008240	hypothetical protein CICLE_v10033962mg
VvCabSauv08_H0000F_072.ver1.0.g008320	60S ribosomal L44
VvCabSauv08_H0000F_072.ver1.0.g008330	Metal-dependent phosphohydrolase
VvCabSauv08_H0000F_074.ver1.0.g008390	alpha-amylase chloroplastic isoform X2
VvCabSauv08_H0000F_074.ver1.0.g008480	heat-inducible transcription repressor
VvCabSauv08_H0000F_074.ver1.0.g008560	homeobox-leucine zipper HAT5-like
VvCabSauv08_H0001F_010.ver1.0.g008700	SHOOT GRAVITROPISM 6 isoform X2
VvCabSauv08_H0001F_010.ver1.0.g008710	UDP-glycosyltransferase 73C3
VvCabSauv08_H0001F_012.ver1.0.g008750	serine carboxypeptidase-like 51 isoform X1
VvCabSauv08_H0001F_012.ver1.0.g008760	vacuolar -sorting-associated 37 homolog 1-like
VvCabSauv08_H0001F_012.ver1.0.g008800	DEAD-box ATP-dependent RNA helicase 38-like
VvCabSauv08_H0001F_016.ver1.0.g008870	cactus-binding carboxy- cactin
VvCabSauv08_H0001F_016.ver1.0.g008920	threonine dehydratase chloroplastic
VvCabSauv08_H0001F_018.ver1.0.g009080	S-formylglutathione hydrolase
VvCabSauv08_H0001F_022.ver1.0.g009190	hypothetical protein PRUPE_ppa003537mg
VvCabSauv08_H0001F_022.ver1.0.g009240	glucomannan 4-beta-mannosyltransferase 9-like
VvCabSauv08_H0001F_022.ver1.0.g009250	pentatricopeptide repeat-containing mitochondrial
VvCabSauv08_H0001F_022.ver1.0.g009260	mobidb-lite (MOBIDB_LITE)
VvCabSauv08_H0001F_022.ver1.0.g009320	delta(14)-sterol reductase isoform X1
VvCabSauv08_H0001F_022.ver1.0.g009330	GPD base excision DNA repair family
VvCabSauv08_H0001F_022.ver1.0.g009380	phytosulfokines 6 precursor family
VvCabSauv08_H0001F_023.ver1.0.g009550	threonine-tRNA ligase 2
VvCabSauv08_H0001F_023.ver1.0.g009580	membrane calcium-translocating P-type ATPase
VvCabSauv08_H0001F_023.ver1.0.g009590	SIGNAL_PEPTIDE (PHOBIUS), SIGNAL_PEPTIDE_H_REGION (PHOBIUS), SIGNAL_PEPTIDE_N_REGION (PHOBIUS), NON_CYTOPLASMIC_DOMAIN (PHOBIUS), SIGNAL_PEPTIDE_C_REGION (PHOBIUS)
VvCabSauv08_H0001F_023.ver1.0.g009670	transcription initiation factor IIB
VvCabSauv08_H0001F_023.ver1.0.g009710	nonsense-mediated mRNA decay NMD3 family
VvCabSauv08_H0001F_023.ver1.0.g009920	PPR containing plant
VvCabSauv08_H0001F_023.ver1.0.g009930	Integrase-type DNA-binding superfamily
VvCabSauv08_H0001F_023.ver1.0.g009950	cytoplasmic tRNA 2-thiolation 2
VvCabSauv08_H0001F_023.ver1.0.g010230	probable galactinol--sucrose galactosyltransferase 2
VvCabSauv08_H0001F_023.ver1.0.g010240	calcium-dependent kinase 32-like
VvCabSauv08_H0001F_023.ver1.0.g010330	DETOXIFICATION 42
VvCabSauv08_H0001F_023.ver1.0.g010370	myb-like DNA-binding domain
VvCabSauv08_H0001F_023.ver1.0.g010460	DNA-directed RNA polymerase I subunit 1
VvCabSauv08_H0001F_023.ver1.0.g010490	SWR1 complex subunit 6
VvCabSauv08_H0001F_023.ver1.0.g010550	arabinogalactan peptide 23-like
VvCabSauv08_H0001F_023.ver1.0.g010570	chaperone dnaJ 6-like
VvCabSauv08_H0001F_023.ver1.0.g010650	OTU domain-containing
VvCabSauv08_H0001F_023.ver1.0.g010710	endo polygalacturonase
VvCabSauv08_H0001F_023.ver1.0.g010750	CYP702A6
VvCabSauv08_H0001F_023.ver1.0.g010790	NAC domain-containing 92-like
VvCabSauv08_H0001F_023.ver1.0.g010850	myb-related 2-like
VvCabSauv08_H0001F_023.ver1.0.g010900	hypothetical protein SORBIDRAFT_09g004300
VvCabSauv08_H0001F_023.ver1.0.g010960	NDH-DEPENDENT CYCLIC ELECTRON FLOW 5
VvCabSauv08_H0001F_023.ver1.0.g011030	H ACA ribonucleo complex subunit 1 1
VvCabSauv08_H0001F_023.ver1.0.g011090	FMN binding
VvCabSauv08_H0001F_023.ver1.0.g011110	arabinogalactan 13
VvCabSauv08_H0001F_023.ver1.0.g011150	copper zinc superoxide dismutase 3 family
VvCabSauv08_H0001F_023.ver1.0.g011290	pre-mRNA-splicing factor RSE1
VvCabSauv08_H0001F_023.ver1.0.g011300	strigolactone esterase D14-like
VvCabSauv08_H0001F_023.ver1.0.g011310	rRNA biogenesis RRP5 isoform X2
VvCabSauv08_H0001F_023.ver1.0.g011320	F-box kelch-repeat
VvCabSauv08_H0001F_023.ver1.0.g011390	F-box At3g58530
VvCabSauv08_H0001F_023.ver1.0.g011590	colon cancer-associated Mic1
VvCabSauv08_H0001F_023.ver1.0.g011680	metal tolerance 4-like
VvCabSauv08_H0001F_023.ver1.0.g011800	WRC
VvCabSauv08_H0001F_023.ver1.0.g011860	metal tolerance C2
VvCabSauv08_H0001F_023.ver1.0.g011900	actin family
VvCabSauv08_H0001F_023.ver1.0.g011910	phosphatase 2C family
VvCabSauv08_H0001F_023.ver1.0.g011980	omega-6 fatty acid endoplasmic reticulum isozyme 2
VvCabSauv08_H0001F_023.ver1.0.g012020	enoyl-[acyl-carrier- ] reductase [NADH] chloroplastic-like
VvCabSauv08_H0001F_023.ver1.0.g012050	PHOTOPERIOD-INDEPENDENT EARLY FLOWERING 1-like isoform X1
VvCabSauv08_H0001F_023.ver1.0.g012100	myb family transcription factor family
VvCabSauv08_H0001F_023.ver1.0.g012140	STRUBBELIG-receptor family 2
VvCabSauv08_H0001F_023.ver1.0.g012280	Glucan endo-1,3-beta- basic isoform
VvCabSauv08_H0001F_023.ver1.0.g012330	probable inactive purple acid phosphatase 16 isoform X1
VvCabSauv08_H0001F_023.ver1.0.g012480	phosphatase 2C 55
VvCabSauv08_H0001F_023.ver1.0.g012490	calmodulin binding
VvCabSauv08_H0001F_023.ver1.0.g012510	Calmodulin-like family
VvCabSauv08_H0001F_023.ver1.0.g012540	probable methyltransferase PMT7
VvCabSauv08_H0001F_023.ver1.0.g012580	L-galactono-1,4-lactone mitochondrial
VvCabSauv08_H0001F_023.ver1.0.g012600	DUF247 domain
VvCabSauv08_H0001F_023.ver1.0.g012760	pyrroline-5-carboxylate reductase
VvCabSauv08_H0001F_023.ver1.0.g012830	Eukaryotic rpb5 RNA polymerase subunit family
VvCabSauv08_H0001F_023.ver1.0.g012850	pentatricopeptide repeat-containing mitochondrial
VvCabSauv08_H0001F_023.ver1.0.g012910	tubulin-folding cofactor B
VvCabSauv08_H0001F_023.ver1.0.g013030	hypothetical protein POPTR_0003s12760g
VvCabSauv08_H0001F_023.ver1.0.g013110	sigma factor binding chloroplastic isoform X3
VvCabSauv08_H0001F_023.ver1.0.g013130	flavonoid 3 ,5 -hydroxylase 1-like
VvCabSauv08_H0001F_023.ver1.0.g013210	arginine serine-rich coiled-coil 2 isoform X1
VvCabSauv08_H0001F_023.ver1.0.g013290	translation initiation factor
VvCabSauv08_H0001F_023.ver1.0.g013380	arsenate reductase -like
VvCabSauv08_H0001F_023.ver1.0.g013500	alpha carbonic anhydrase 7-like
VvCabSauv08_H0001F_023.ver1.0.g013510	E3 ubiquitin- ligase MIEL1
VvCabSauv08_H0001F_023.ver1.0.g013620	phosphatidylinositol 4-phosphate 5-kinase 9-like
VvCabSauv08_H0001F_023.ver1.0.g013700	SHOOT GRAVITROPISM 6 isoform X1
VvCabSauv08_H0001F_024.ver1.0.g013760	downstream target of AGL15-4
VvCabSauv08_H0001F_024.ver1.0.g013840	stress response NST1
VvCabSauv08_H0001F_024.ver1.0.g014040	alpha-soluble NSF attachment
VvCabSauv08_H0001F_025.ver1.0.g014060	Glucan endo-1,3-beta- basic isoform
VvCabSauv08_H0001F_025.ver1.0.g014090	probable inactive purple acid phosphatase 16 isoform X1
VvCabSauv08_H0001F_025.ver1.0.g014180	N-acetylglucosaminyl transferase component family
VvCabSauv08_H0001F_025.ver1.0.g014210	phosphatase 2C 55
VvCabSauv08_H0001F_030.ver1.0.g014480	hypothetical protein PRUPE_ppa016504mg, partial
VvCabSauv08_H0001F_030.ver1.0.g014560	syntaxin-related family
VvCabSauv08_H0001F_030.ver1.0.g014700	chlorophyll a-b binding chloroplastic-like
VvCabSauv08_H0001F_030.ver1.0.g014720	yippee-like
VvCabSauv08_H0001F_030.ver1.0.g014760	carboxyl-terminal domain (ctd) phosphatase-like 2
VvCabSauv08_H0001F_030.ver1.0.g014870	auxin transporter 4
VvCabSauv08_H0001F_036.ver1.0.g015040	Transmembrane 136
VvCabSauv08_H0001F_036.ver1.0.g015140	Eukaryotic rpb5 RNA polymerase subunit family
VvCabSauv08_H0001F_036.ver1.0.g015170	condensin complex subunit 1
VvCabSauv08_H0001F_036.ver1.0.g015210	maturase (mitochondrion)
VvCabSauv08_H0001F_036.ver1.0.g015270	tubulin folding cofactor B
VvCabSauv08_H0001F_036.ver1.0.g015480	transcription factor -like isoform X1
VvCabSauv08_H0001F_039.ver1.0.g015550	vacuolar cation proton exchanger 3
VvCabSauv08_H0001F_046.ver1.0.g015690	importin beta-
VvCabSauv08_H0001F_051.ver1.0.g015750	Serine threonine- kinase KIPK
VvCabSauv08_H0001F_056.ver1.0.g015880	acyl carrier mitochondrial-like
VvCabSauv08_H0001F_056.ver1.0.g015900	CAAX prenyl protease 2 isoform X1
VvCabSauv08_H0001F_056.ver1.0.g016000	cell division homolog 2- chloroplastic-like
VvCabSauv08_H0001F_056.ver1.0.g016020	plant F3C22-140
VvCabSauv08_H0001F_056.ver1.0.g016060	iron-sulfur assembly -like mitochondrial
VvCabSauv08_H0001F_056.ver1.0.g016210	Nucleic acid- OB-fold
VvCabSauv08_H0001F_056.ver1.0.g016290	condensation domain
VvCabSauv08_H0001F_056.ver1.0.g016320	pentatricopeptide repeat-containing At4g21065-like
VvCabSauv08_H0001F_056.ver1.0.g016390	catalytic hydrolase
VvCabSauv08_H0001F_056.ver1.0.g016430	hypothetical protein L484_019163
VvCabSauv08_H0001F_056.ver1.0.g016480	vacuolar sorting-associated 55 homolog isoform X1
VvCabSauv08_H0001F_056.ver1.0.g016490	mobidb-lite (MOBIDB_LITE)
VvCabSauv08_H0001F_056.ver1.0.g016520	hypothetical protein L484_018358
VvCabSauv08_H0001F_056.ver1.0.g016550	fission ELM1
VvCabSauv08_H0001F_056.ver1.0.g016570	glycine-rich RNA-binding mitochondrial-like
VvCabSauv08_H0001F_056.ver1.0.g016650	lysosomal Pro-X carboxypeptidase-like
VvCabSauv08_H0001F_056.ver1.0.g016790	TLD domain-containing 1 isoform X1
VvCabSauv08_H0001F_056.ver1.0.g016880	hypothetical protein L484_018844
VvCabSauv08_H0001F_056.ver1.0.g016920	2-Cys peroxiredoxin BAS1
VvCabSauv08_H0001F_056.ver1.0.g017080	syringolide-induced B13-1-9
VvCabSauv08_H0001F_056.ver1.0.g017150	receptor kinase TMK1-like
VvCabSauv08_H0001F_056.ver1.0.g017160	phosphoinositide phospholipase C 2-like
VvCabSauv08_H0001F_056.ver1.0.g017200	vacuolar cation proton exchanger 3
VvCabSauv08_H0001F_056.ver1.0.g017230	root UVB sensitive 5 isoform X1
VvCabSauv08_H0001F_056.ver1.0.g017260	chlorophyll a-b binding chloroplastic-like
VvCabSauv08_H0001F_056.ver1.0.g017330	carboxyl-terminal domain (ctd) phosphatase-like 2
VvCabSauv08_H0001F_056.ver1.0.g017380	30S ribosomal chloroplastic
VvCabSauv08_H0001F_056.ver1.0.g017450	auxin transporter 4
VvCabSauv08_H0001F_056.ver1.0.g017510	26S proteasome non-ATPase regulatory subunit 7 homolog A-like
VvCabSauv08_H0001F_056.ver1.0.g017590	8-amino-7-oxononanoate synthase
VvCabSauv08_H0001F_056.ver1.0.g017680	mRNA-capping enzyme-like
VvCabSauv08_H0001F_056.ver1.0.g017690	mRNA-capping enzyme isoform X1
VvCabSauv08_H0001F_056.ver1.0.g017770	nucleotide-sugar transporter family
VvCabSauv08_H0001F_056.ver1.0.g017790	60S ribosomal L35a-3
VvCabSauv08_H0001F_056.ver1.0.g017840	Tubulin beta-1 chain
VvCabSauv08_H0001F_056.ver1.0.g017900	mobidb-lite (MOBIDB_LITE)
VvCabSauv08_H0001F_056.ver1.0.g017950	RING FYVE PHD zinc finger
VvCabSauv08_H0001F_056.ver1.0.g017960	kinase family
VvCabSauv08_H0001F_056.ver1.0.g017990	DUF3527 domain
VvCabSauv08_H0001F_056.ver1.0.g018110	rop guanine nucleotide exchange factor 7-like isoform X3
VvCabSauv08_H0001F_056.ver1.0.g018160	copper ion transmembrane transporter
VvCabSauv08_H0001F_056.ver1.0.g018180	aldehyde oxidase GLOX-like
VvCabSauv08_H0001F_056.ver1.0.g018200	BEL1-like homeodomain 9
VvCabSauv08_H0001F_056.ver1.0.g018260	receptor kinase 1 isoform X1
VvCabSauv08_H0001F_056.ver1.0.g018360	uracil phosphoribosyltransferase
VvCabSauv08_H0001F_056.ver1.0.g018490	ultraviolet-B receptor UVR8-like
VvCabSauv08_H0001F_056.ver1.0.g018630	light-harvesting complex chloroplastic
VvCabSauv08_H0001F_056.ver1.0.g018700	hypothetical protein CICLE_v10013090mg
VvCabSauv08_H0001F_056.ver1.0.g018770	far-red elongated hypocotyl
VvCabSauv08_H0001F_061.ver1.0.g018900	Tubulin beta-1 chain
VvCabSauv08_H0001F_063.ver1.0.g018920	hypothetical protein L484_007944
VvCabSauv08_H0001F_064.ver1.0.g018940	Sulfite exporter family
VvCabSauv08_H0001F_068.ver1.0.g018990	cysteine-rich RECEPTOR-like kinase
VvCabSauv08_H0001F_068.ver1.0.g019030	translation initiation factor
VvCabSauv08_H0001F_068.ver1.0.g019050	pentatricopeptide repeat-containing chloroplastic-like
VvCabSauv08_H0001F_068.ver1.0.g019110	E3 ubiquitin- ligase RFWD3-like
VvCabSauv08_H0001F_068.ver1.0.g019190	hypothetical protein CICLE_v10013772mg
VvCabSauv08_H0001F_068.ver1.0.g019240	E3 ubiquitin- ligase MIEL1
VvCabSauv08_H0001F_068.ver1.0.g019330	phosphatidylinositol 4-phosphate 5-kinase 9
VvCabSauv08_H0001F_068.ver1.0.g019470	E3 ubiquitin- ligase Os04g0590900-like
VvCabSauv08_H0001F_068.ver1.0.g019500	carotene epsilon- chloroplastic
VvCabSauv08_H0001F_068.ver1.0.g019670	eukaryotic aspartyl protease family
VvCabSauv08_H0001F_068.ver1.0.g019740	GDSL esterase lipase At5g22810-like
VvCabSauv08_H0001F_068.ver1.0.g019750	E3 ubiquitin- ligase UPL7 isoform X1
VvCabSauv08_H0001F_068.ver1.0.g020010	glucomannan 4-beta-mannosyltransferase 9-like
VvCabSauv08_H0001F_068.ver1.0.g020020	pentatricopeptide repeat-containing mitochondrial
VvCabSauv08_H0001F_068.ver1.0.g020030	type II peroxiredoxin
VvCabSauv08_H0001F_068.ver1.0.g020060	histone deacetylase HDT1-like
VvCabSauv08_H0001F_068.ver1.0.g020070	mobidb-lite (MOBIDB_LITE)
VvCabSauv08_H0001F_068.ver1.0.g020080	transcriptional activator DEMETER-like
VvCabSauv08_H0001F_068.ver1.0.g020260	growth-regulating factor 3
VvCabSauv08_H0001F_068.ver1.0.g020280	cysteine-rich RECEPTOR-like kinase
VvCabSauv08_H0001F_068.ver1.0.g020330	calcineurin-like metallo-phosphoesterase superfamily
VvCabSauv08_H0001F_068.ver1.0.g020440	bZIP transcription factor family
VvCabSauv08_H0001F_068.ver1.0.g020450	IQ domain-containing IQM3-like
VvCabSauv08_H0001F_068.ver1.0.g020460	60S acidic ribosomal P2A-like
VvCabSauv08_H0001F_068.ver1.0.g020660	F-box LRR-repeat At1g67190-like
VvCabSauv08_H0001F_068.ver1.0.g020710	plant F3C22-140
VvCabSauv08_H0001F_068.ver1.0.g020970	condensation domain
VvCabSauv08_H0001F_080.ver1.0.g021450	alpha-expansin 9 precursor family
VvCabSauv08_H0001F_080.ver1.0.g021510	myb transcription factor
VvCabSauv08_H0001F_080.ver1.0.g021520	mitochondrial import inner membrane translocase subunit Tim9
VvCabSauv08_H0001F_080.ver1.0.g021580	dol-P-Glc:Glc(2)Man(9) c(2)-PP-Dol alpha-1,2-glucosyltransferase isoform X1
VvCabSauv08_H0001F_080.ver1.0.g021630	WD-40 repeat family
VvCabSauv08_H0001F_080.ver1.0.g021660	peptide transporter family
VvCabSauv08_H0001F_080.ver1.0.g021700	Transcription factor DPB
VvCabSauv08_H0001F_080.ver1.0.g021800	oxoprolinase 1
VvCabSauv08_H0001F_080.ver1.0.g021990	mobidb-lite (MOBIDB_LITE)
VvCabSauv08_H0001F_080.ver1.0.g022000	hypothetical protein L484_014759
VvCabSauv08_H0001F_084.ver1.0.g022010	MLO 6
VvCabSauv08_H0001F_084.ver1.0.g022180	V-type proton ATPase subunit G-like
VvCabSauv08_H0001F_084.ver1.0.g022260	transmembrane
VvCabSauv08_H0001F_084.ver1.0.g022670	membrane magnesium transporter
VvCabSauv08_H0001F_084.ver1.0.g022710	thylakoid lumen kDa
VvCabSauv08_H0001F_084.ver1.0.g022740	acylphosphatase family
VvCabSauv08_H0001F_084.ver1.0.g022800	Transcription factor DPB
VvCabSauv08_H0001F_084.ver1.0.g022840	plant T8M16-80
VvCabSauv08_H0001F_084.ver1.0.g022920	enoyl-(acyl carrier) reductase
VvCabSauv08_H0001F_084.ver1.0.g023050	Tubulin beta-1 chain
VvCabSauv08_H0001F_084.ver1.0.g023100	Calmodulin-interacting 111
VvCabSauv08_H0001F_084.ver1.0.g023240	70 kDa peptidyl-prolyl isomerase-like
VvCabSauv08_H0001F_084.ver1.0.g023270	kinase and PP2C-like domain-containing
VvCabSauv08_H0001F_084.ver1.0.g023440	zinc finger (C3HC4-type RING finger) family
VvCabSauv08_H0001F_084.ver1.0.g023560	type cupin
VvCabSauv08_H0001F_084.ver1.0.g023600	ubiquitin-conjugating enzyme E2 22-like
VvCabSauv08_H0001F_084.ver1.0.g023660	proteasome subunit alpha type-3
VvCabSauv08_H0001F_084.ver1.0.g023690	histone-lysine N- H3 lysine-9 specific SUVH1-like
VvCabSauv08_H0001F_084.ver1.0.g023790	Retrovirus-related Pol poly from transposon TNT 1-94
VvCabSauv08_H0001F_084.ver1.0.g023820	ARM repeat superfamily
VvCabSauv08_H0001F_084.ver1.0.g023850	FAR1-RELATED SEQUENCE 3-like
VvCabSauv08_H0001F_084.ver1.0.g023900	heavy metal-associated isoprenylated plant 45-like
VvCabSauv08_H0001F_084.ver1.0.g023910	Chaperone dnaJ 72
VvCabSauv08_H0001F_084.ver1.0.g023930	eukaryotic translation initiation factor
VvCabSauv08_H0001F_084.ver1.0.g023960	Ubiquitin-conjugating enzyme E2-17 kDa
VvCabSauv08_H0001F_084.ver1.0.g024050	phospholipid-transporting ATPase 1-like
VvCabSauv08_H0001F_084.ver1.0.g024120	Probably inactive leucine-rich repeat receptor kinase
VvCabSauv08_H0001F_084.ver1.0.g024140	pentatricopeptide repeat-containing At1g09900-like
VvCabSauv08_H0001F_084.ver1.0.g024160	B3 domain-containing Os07g0679700-like isoform X1
VvCabSauv08_H0001F_090.ver1.0.g024410	serine arginine-rich splicing factor 4-like
VvCabSauv08_H0002F_004.ver1.0.g024500	pleckstrin homology (PH) domain-containing
VvCabSauv08_H0002F_004.ver1.0.g024510	pleckstrin homology (PH) domain-containing
VvCabSauv08_H0002F_012.ver1.0.g024600	primary amine oxidase-like
VvCabSauv08_H0002F_022.ver1.0.g024640	bax inhibitor 1-like
VvCabSauv08_H0002F_028.ver1.0.g024710	pleckstrin homology (PH) domain-containing
VvCabSauv08_H0002F_028.ver1.0.g024720	pleckstrin homology (PH) domain-containing
VvCabSauv08_H0002F_028.ver1.0.g024760	pleckstrin homology (PH) domain-containing
VvCabSauv08_H0002F_028.ver1.0.g024770	hypothetical protein PRUPE_ppa021750mg, partial
VvCabSauv08_H0002F_028.ver1.0.g024820	novel plant SNARE 11-like
VvCabSauv08_H0002F_028.ver1.0.g024830	mobidb-lite (MOBIDB_LITE)
VvCabSauv08_H0002F_028.ver1.0.g024860	Histone H3 K4-specific methyltransferase SET7 9 family
VvCabSauv08_H0002F_028.ver1.0.g025000	Bifunctional inhibitor lipid-transfer seed storage 2S albumin superfamily
VvCabSauv08_H0002F_028.ver1.0.g025050	DNA repair endonuclease UVH1
VvCabSauv08_H0002F_028.ver1.0.g025100	ureidoglycine aminohydrolase
VvCabSauv08_H0002F_028.ver1.0.g025120	hypothetical protein PRUPE_ppa016504mg, partial
VvCabSauv08_H0002F_028.ver1.0.g025180	light-harvesting complex 3 isotype chloroplastic
VvCabSauv08_H0002F_028.ver1.0.g025340	histone-lysine N- H3 lysine-9 specific SUVH6-like
VvCabSauv08_H0002F_028.ver1.0.g025430	Ribosomal L19 family
VvCabSauv08_H0002F_028.ver1.0.g025610	probable enoyl- hydratase mitochondrial
VvCabSauv08_H0002F_028.ver1.0.g025640	ubiquitin carboxyl-terminal hydrolase 3-like
VvCabSauv08_H0002F_028.ver1.0.g025650	Oleosin 1
VvCabSauv08_H0002F_028.ver1.0.g025710	nudix hydrolase 8-like
VvCabSauv08_H0002F_028.ver1.0.g025740	palmitoyl- thioesterase 1-like
VvCabSauv08_H0002F_028.ver1.0.g025790	tryptophan RNA-binding attenuator
VvCabSauv08_H0002F_028.ver1.0.g025830	ethylene-responsive transcription factor ERF039-like
VvCabSauv08_H0002F_028.ver1.0.g025850	cytochrome P450 CYP72A219-like isoform X1
VvCabSauv08_H0002F_028.ver1.0.g025870	E3 ubiquitin- ligase HOS1 isoform X3
VvCabSauv08_H0002F_028.ver1.0.g026020	transmembrane
VvCabSauv08_H0002F_028.ver1.0.g026040	auxin canalization (DUF828)
VvCabSauv08_H0002F_028.ver1.0.g026080	hypothetical protein PRUPE_ppa003101mg
VvCabSauv08_H0002F_028.ver1.0.g026090	agenet domain-containing family
VvCabSauv08_H0002F_028.ver1.0.g026100	GDP-fucose O-fucosyltransferase
VvCabSauv08_H0002F_031.ver1.0.g026220	hypothetical protein PRUPE_ppa025817mg
VvCabSauv08_H0002F_031.ver1.0.g026260	mitochondrial carnitine acylcarnitine carrier
VvCabSauv08_H0002F_031.ver1.0.g026270	PHD finger family
VvCabSauv08_H0002F_031.ver1.0.g026290	acetylornithine deacetylase
VvCabSauv08_H0002F_031.ver1.0.g026400	pentatricopeptide repeat-containing chloroplastic
VvCabSauv08_H0002F_031.ver1.0.g026480	cysteine-rich RECEPTOR-like kinase
VvCabSauv08_H0002F_031.ver1.0.g026560	AT-hook motif nuclear-localized 23-like
VvCabSauv08_H0002F_049.ver1.0.g026660	Lipid transfer
VvCabSauv08_H0002F_049.ver1.0.g026680	Lipid transfer
VvCabSauv08_H0002F_049.ver1.0.g026700	oxysterol-binding family
VvCabSauv08_H0002F_049.ver1.0.g026780	Flavin-binding monooxygenase family
VvCabSauv08_H0002F_049.ver1.0.g026830	transaldolase 2
VvCabSauv08_H0002F_049.ver1.0.g027110	primary amine oxidase-like
VvCabSauv08_H0002F_049.ver1.0.g027120	UDP-D-glucuronate 4-epimerase 2
VvCabSauv08_H0002F_049.ver1.0.g027140	esterase lipase thioesterase family
VvCabSauv08_H0002F_049.ver1.0.g027150	probable calcium-binding CML7
VvCabSauv08_H0002F_049.ver1.0.g027210	myeloid leukemia factor 1-like
VvCabSauv08_H0002F_049.ver1.0.g027250	STEROL-4ALPHA-METHYL OXIDASE 1-1 family
VvCabSauv08_H0002F_049.ver1.0.g027330	ATP-dependent Clp protease proteolytic subunit-related chloroplastic
VvCabSauv08_H0002F_049.ver1.0.g027410	A20 AN1-like zinc finger family
VvCabSauv08_H0002F_049.ver1.0.g027450	bile acid:sodium symporter family
VvCabSauv08_H0002F_049.ver1.0.g027480	probable aminotransferase ACS12
VvCabSauv08_H0002F_049.ver1.0.g027500	cell cycle regulated microtubule-associated
VvCabSauv08_H0002F_049.ver1.0.g027550	phosphate translocator-related family
VvCabSauv08_H0002F_049.ver1.0.g027570	hypothetical protein PRUPE_ppa001445mg
VvCabSauv08_H0002F_049.ver1.0.g027580	ripening-related P-450 enzyme-like
VvCabSauv08_H0002F_049.ver1.0.g027590	ripening-related P-450 enzyme-like
VvCabSauv08_H0002F_049.ver1.0.g027680	Subtilisin-like protease SDD1
VvCabSauv08_H0002F_049.ver1.0.g027690	hypothetical protein POPTR_0003s11880g
VvCabSauv08_H0002F_049.ver1.0.g027810	STAY- chloroplastic-like
VvCabSauv08_H0002F_049.ver1.0.g027830	ubiquitin carboxyl-terminal hydrolase MINDY-2 isoform X2
VvCabSauv08_H0002F_049.ver1.0.g027860	bifunctional dTDP-4-dehydrorhamnose 3,5-epimerase dTDP-4-dehydrorhamnose reductase
VvCabSauv08_H0002F_066.ver1.0.g028070	two-component response regulator-APRR2
VvCabSauv08_H0002F_089.ver1.0.g028270	transport Sec61 subunit alpha-like
VvCabSauv08_H0002F_091.ver1.0.g028290	transaldolase total2
VvCabSauv08_H0002F_095.ver1.0.g028470	extra-large guanine nucleotide-binding 3-like
VvCabSauv08_H0002F_095.ver1.0.g028490	GHMP kinase family
[truncated: 7,076 more rows]

## Sheet: ap2-ap1_union_ap3-ap1
Gene.locus.ID	Description
[truncated: 7,724 more rows]

[truncated: 5 more sheets: topGO_ap2, topGO_ap3, topGO_ap2-ap1, topGO_ap3-ap1, topGO_ap2-ap1_union_ap3-ap1]
