# Supplementary material for: A sense of place: transcriptomics identifies environmental signatures in Cabernet Sauvignon berry skins in the late stages of ripening
Source: BMC Plant Biol. 2020 Jan 28;20:41. doi: 10.1186/s12870-020-2251-7 (PMC6986057; doi:10.1186/s12870-020-2251-7)
Supplement: Supplementary file 6 — Additional file 6. Module membership (MM) of all filtered transcripts as defined by WGCNA. Values are the kME (module eigengene connectivity). [file 12870_2020_2251_MOESM6_ESM.xlsx]

## Sheet: AdditionalFile6
Additional file 6. Module membership (MM) of all filtered transcripts as defined by WGCNA. Values are the kME (module eigengene connectivity)and padj-values for each module membership (MM).
IDENTIFIER	Description	MMcyan	MMturquoise	MMpurple	MMyellow	MMbrown	MMdarkred	MMmidnightblue	MMpink	MMgreenyellow	MMblack	MMsalmon	MMlightyellow	MMtan	MMblue	MMgrey60	MMgreen	MMred	MMroyalblue	MMmagenta	MMlightcyan	MMlightgreen	MMgrey	p.MMcyan	p.MMturquoise	p.MMpurple	p.MMyellow	p.MMbrown	p.MMdarkred	p.MMmidnightblue	p.MMpink	p.MMgreenyellow	p.MMblack	p.MMsalmon	p.MMlightyellow	p.MMtan	p.MMblue	p.MMgrey60	p.MMgreen	p.MMred	p.MMroyalblue	p.MMmagenta	p.MMlightcyan	p.MMlightgreen	p.MMgrey
VvCabSauv08_H0000F_002.ver1.0.g000100	Tetraacyldisaccharide 4 -kinase	0.295576	0.703691	0.486264	0.675273	-0.616869	-0.482016	-0.0377828	0.00396525	0.057392	-0.553854	-0.127466	0.340117	0.632682	0.0903407	0.0453568	-0.75671	-0.49146	-0.14659	-0.183302	-0.224128	-0.157725	0.153633	0.160831	0.000124735	0.0159819	0.00029404	0.0013243	0.0170695	0.860861	0.985329	0.789952	0.00498555	0.552814	0.103911	0.000907764	0.674623	0.833318	1.87621e-05	0.0147291	0.494285	0.39125	0.292408	0.46169	0.473535
VvCabSauv08_H0000F_002.ver1.0.g000110	1-phosphatidylinositol-3-phosphate 5-kinase FAB1C	0.435565	0.343825	0.461273	0.436835	-0.302848	-0.121242	0.0410363	0.208112	0.322276	0.00934811	0.272547	-0.0360636	0.171805	-0.141078	-0.250742	-0.417098	-0.446321	-0.185582	-0.327583	-0.156964	-0.268656	0.116437	0.0333828	0.0999558	0.0232812	0.0328131	0.150298	0.572521	0.849008	0.329139	0.124575	0.965421	0.197579	0.867136	0.422129	0.510831	0.237284	0.0425846	0.0288006	0.385281	0.118141	0.463881	0.204308	0.587943
VvCabSauv08_H0000F_002.ver1.0.g000120	BHLH domain class transcription factor	0.680486	0.468021	0.611918	0.667095	-0.381467	-0.223517	0.229463	0.303301	0.405015	0.00857812	0.433748	0.0312188	0.391293	-0.28061	-0.32947	-0.643519	-0.680283	-0.268065	-0.37633	-0.0992133	-0.33779	0.197521	0.000252991	0.0210873	0.00148445	0.000370122	0.0658715	0.29376	0.280767	0.149658	0.0496113	0.968268	0.034211	0.884861	0.0586527	0.184116	0.115912	0.000692378	0.000254487	0.205344	0.0699074	0.644628	0.106452	0.354886
VvCabSauv08_H0000F_002.ver1.0.g000130	plastid movement impaired	0.403058	0.714111	0.723224	0.899928	-0.573168	-0.284866	0.0308528	0.31698	0.38873	-0.31626	0.155878	0.117501	0.470864	-0.160688	-0.245376	-0.861246	-0.756324	-0.187665	-0.294452	-0.290629	-0.314946	0.151343	0.0508296	8.88382e-05	6.52279e-05	2.17259e-09	0.00341416	0.177271	0.886202	0.131245	0.0604738	0.132172	0.467016	0.584511	0.0202147	0.453206	0.247806	6.56285e-08	1.90541e-05	0.379875	0.162504	0.168286	0.133874	0.480233
VvCabSauv08_H0000F_009.ver1.0.g000170	plant T19L5-60	0.0592625	-0.454429	-0.276654	-0.188762	0.470138	0.158847	0.319079	0.120272	-0.238427	0.186367	0.124623	-0.192226	-0.103245	-0.337654	-0.000195298	0.278751	0.17677	-0.178587	0.399021	0.515583	0.350294	-0.0618122	0.783263	0.0256909	0.19064	0.377045	0.0204347	0.458466	0.128571	0.575619	0.261875	0.383238	0.561777	0.368188	0.63117	0.106602	0.999277	0.187162	0.408634	0.403756	0.0534165	0.00991869	0.0933225	0.774169
VvCabSauv08_H0000F_009.ver1.0.g000190	hypothetical protein L484_027744	-0.0546321	-0.566046	-0.406239	-0.214485	0.617098	0.162471	0.429001	0.177203	-0.382162	0.130323	-0.0277678	-0.241018	-0.108938	-0.394435	0.0945007	0.335725	0.26024	-0.106383	0.613763	0.681388	0.483203	0.0247474	0.799849	0.00393604	0.0488608	0.314205	0.00131725	0.448145	0.0364521	0.40747	0.0653399	0.543875	0.897519	0.25657	0.61236	0.0564776	0.660496	0.108745	0.219391	0.620773	0.00142295	0.000246418	0.0167598	0.908618
VvCabSauv08_H0000F_009.ver1.0.g000200	Signal recognition particle receptor subunit beta	-0.602739	-0.469703	-0.32353	-0.54394	0.455732	0.595992	-0.104016	-0.00836006	-0.088024	0.169345	-0.233241	-0.457192	-0.59611	0.0125266	-0.0305238	0.562567	0.431509	0.0947258	0.309191	0.142749	0.0793811	-0.484388	0.00182551	0.0205674	0.123032	0.00600363	0.0252173	0.00211695	0.62861	0.969074	0.682537	0.428903	0.272703	0.0246951	0.00211152	0.953674	0.887408	0.00421449	0.0352537	0.659735	0.141518	0.505788	0.712345	0.0164551
VvCabSauv08_H0000F_009.ver1.0.g000210	ATP-citrate lyase A-1	0.356703	0.917675	0.765349	0.809485	-0.795332	-0.415753	-0.0876394	0.0909952	0.324355	-0.518042	-0.00417879	0.338424	0.607064	0.109706	-0.126074	-0.9247	-0.7147	-0.0144901	-0.493515	-0.450726	-0.377089	0.0157058	0.0870813	2.76136e-10	1.3173e-05	1.66277e-06	3.40727e-06	0.0433256	0.683855	0.672394	0.122024	0.00951179	0.984539	0.105755	0.00165729	0.609841	0.557194	1.07036e-10	8.71127e-05	0.946422	0.0142563	0.0270755	0.0692995	0.941934
VvCabSauv08_H0000F_009.ver1.0.g000220	F-box kelch-repeat plant	0.219464	0.118953	0.225851	0.513354	0.012802	-0.0569234	0.150777	0.375709	0.107609	-0.0516204	0.0504251	-0.134281	0.142819	-0.333552	-0.0514371	-0.319234	-0.319215	-0.229086	0.198526	0.192454	-0.00278013	0.0337488	0.30283	0.579846	0.288616	0.0102998	0.952657	0.791631	0.481896	0.0704078	0.616729	0.810682	0.814991	0.531599	0.505575	0.111196	0.811342	0.128375	0.1284	0.281579	0.352393	0.36761	0.989713	0.875598
VvCabSauv08_H0000F_009.ver1.0.g000260	NSP-INTERACTING KINASE 3	-0.0287689	-0.162826	-0.13975	-0.238005	0.0623344	0.0553851	-0.147707	-0.0958862	0.160853	0.370437	0.204591	0.0046384	-0.27573	0.119558	-0.0734843	0.280509	0.135444	0.169494	-0.175776	-0.174892	-0.0933259	0.19473	0.893844	0.44714	0.514857	0.262746	0.77231	0.797146	0.490965	0.655816	0.452738	0.0747664	0.33757	0.982839	0.192186	0.577906	0.732921	0.18428	0.528017	0.428493	0.411317	0.413712	0.664475	0.361862
VvCabSauv08_H0000F_009.ver1.0.g000270	trichome birefringence-like 2	-0.364933	0.217167	-0.310331	-0.444244	-0.433747	-0.271323	-0.72361	-0.751998	-0.217147	-0.214813	-0.391767	0.470362	-0.000841562	0.812373	0.352639	0.169988	0.448036	0.139057	-0.195078	-0.612702	-0.216908	-0.115612	0.0795314	0.308046	0.13998	0.0296436	0.0342111	0.19968	6.4362e-05	2.2618e-05	0.308091	0.313446	0.0583205	0.0203667	0.996886	1.42598e-06	0.0910009	0.427127	0.0281187	0.516964	0.360988	0.00145803	0.308636	0.590609
VvCabSauv08_H0000F_009.ver1.0.g000280	homeobox knotted-1-like 6	0.0300643	0.222556	0.0064154	0.0917717	-0.267675	-0.240885	-0.190577	-0.172129	-0.0614924	-0.200014	-0.0872121	0.277521	0.210081	0.204843	0.0325038	-0.186481	-0.00561223	-0.199165	-0.0819922	-0.253608	-0.104237	0.539469	0.889092	0.295897	0.976265	0.669751	0.20603	0.25684	0.372388	0.42124	0.775309	0.34872	0.685319	0.189198	0.32448	0.336962	0.880154	0.382943	0.979236	0.350813	0.703294	0.231788	0.627876	0.0065167
VvCabSauv08_H0000F_009.ver1.0.g000330	cysteine-rich receptor kinase 2 isoform X2	-0.12204	-0.30221	-0.433235	-0.219865	0.288457	0.013454	-0.00811699	-0.0979302	-0.352846	0.0127801	-0.159312	0.0272057	-0.0650926	-0.00179689	0.23722	0.268114	0.347945	0.0206246	0.451014	0.232229	0.349264	0.252721	0.569978	0.151202	0.0344475	0.301924	0.171634	0.950248	0.969973	0.648934	0.0907983	0.952738	0.457135	0.899583	0.762511	0.993351	0.264369	0.205259	0.0956926	0.923794	0.0269659	0.274849	0.0943566	0.23348
VvCabSauv08_H0000F_009.ver1.0.g000340	2-phytyl-1,4-beta-naphthoquinone chloroplastic	-0.125927	0.426021	-0.243461	-0.0997724	-0.524444	-0.649514	-0.47907	-0.710212	-0.537592	-0.685366	-0.586599	0.757708	0.533546	0.686452	0.629294	-0.211513	0.305504	-0.0278197	0.125265	-0.26928	0.130731	0.142828	0.557659	0.0379172	0.251632	0.642755	0.00851686	0.000593382	0.0178589	0.000101038	0.0067428	0.00021917	0.00258798	1.80241e-05	0.00725234	0.000212207	0.000985949	0.321115	0.146576	0.897328	0.559748	0.203218	0.542603	0.50555
VvCabSauv08_H0000F_009.ver1.0.g000360	Cysteine-rich receptor kinase 3	0.0027374	0.0131158	-0.160588	-0.28539	-0.11916	-0.125299	-0.243979	-0.343843	-0.126079	-0.0608765	-0.0449995	0.226919	0.0547352	0.300514	0.195578	0.118219	0.243671	-0.318606	-0.199186	-0.202236	-0.185703	0.0621995	0.989871	0.951498	0.453493	0.176441	0.579182	0.559639	0.250594	0.0999365	0.557178	0.777504	0.834613	0.286281	0.799478	0.153624	0.359735	0.582203	0.251211	0.12917	0.350762	0.34328	0.384967	0.772791
VvCabSauv08_H0000F_017.ver1.0.g000370	SPIRAL1-like 1	-0.648911	-0.161674	-0.741568	-0.696639	-0.048801	-0.240322	-0.623615	-0.806061	-0.691421	-0.378621	-0.765753	0.378864	-0.0271079	0.715369	0.692478	0.458776	0.825156	0.0947786	0.438189	-0.123622	0.2855	0.00474171	0.000602744	0.450403	3.3728e-05	0.000155694	0.820854	0.257988	0.00113002	1.98839e-06	0.000182737	0.0680848	1.29522e-05	0.0678936	0.899942	8.51904e-05	0.00017695	0.0241383	6.99153e-07	0.659557	0.0322146	0.56495	0.176267	0.982456
VvCabSauv08_H0000F_018.ver1.0.g000400	transcriptional regulator ATRX-like isoform X2	-0.0126311	0.0602659	0.0540382	0.160622	0.0163055	-0.0770035	0.165133	0.0898426	-0.0696878	-0.172835	-0.0806877	0.125243	0.262135	-0.125168	0.0969433	-0.137225	-0.115361	-0.0220019	0.0028101	0.169207	0.168839	-0.157355	0.953288	0.779681	0.801982	0.453397	0.939721	0.720619	0.44064	0.676322	0.746265	0.41931	0.707811	0.559819	0.215932	0.560054	0.652253	0.522557	0.591419	0.918721	0.989603	0.429285	0.430306	0.462755
VvCabSauv08_H0000F_018.ver1.0.g000410	b-keto acyl reductase family	-0.280741	0.598168	-0.17951	-0.0741491	-0.722379	-0.731563	-0.665106	-0.837909	-0.514481	-0.82439	-0.746057	0.845166	0.580634	0.87545	0.738753	-0.295122	0.294072	0.0771743	-0.0327072	-0.451056	-0.00347413	-0.0497314	0.183903	0.0020189	0.401292	0.730592	6.71575e-05	4.86455e-05	0.000391017	3.23679e-07	0.0101055	7.30839e-07	2.84651e-05	2.02666e-07	0.00293104	2.14351e-08	3.7451e-05	0.161506	0.163073	0.720024	0.879409	0.0269498	0.987146	0.817494
VvCabSauv08_H0000F_018.ver1.0.g000440	very-long-chain 3-oxoacyl- reductase 1-like	0.224258	0.88853	0.53911	0.503395	-0.885534	-0.508696	-0.371614	-0.25748	0.180883	-0.540846	-0.142683	0.492422	0.545945	0.435563	0.0465255	-0.749289	-0.434929	-0.0539847	-0.515984	-0.627447	-0.411253	0.0253597	0.292121	6.73745e-09	0.00655948	0.0121539	8.89116e-09	0.0111355	0.0737754	0.224495	0.39764	0.00635496	0.505985	0.0145062	0.00578482	0.0333835	0.829084	2.51375e-05	0.0336708	0.802174	0.00985132	0.00103097	0.0458788	0.906367
VvCabSauv08_H0000F_018.ver1.0.g000450	hypothetical protein CICLE_v10005401mg	0.0279573	0.00312456	0.148038	0.0977537	0.0770768	0.155376	0.282162	0.216735	0.0212193	-0.0886571	0.018844	-0.161747	0.0760759	-0.220613	-0.200602	-0.0923808	-0.156973	-0.0211946	0.00401319	0.155076	0.0672988	0.213074	0.896823	0.988439	0.489982	0.649527	0.720363	0.468472	0.1816	0.309032	0.921603	0.680371	0.930357	0.450196	0.723855	0.300242	0.347277	0.667682	0.463855	0.921695	0.985151	0.469339	0.754699	0.317474
VvCabSauv08_H0000F_018.ver1.0.g000460	myb-like DNA-binding shaqkyf class	0.189982	-0.390933	-0.0769871	-0.115615	0.38665	0.364606	0.240801	0.266961	0.163459	0.572419	0.404944	-0.440865	-0.382379	-0.345905	-0.410242	0.30409	0.003511	0.174895	0.209118	0.222784	0.0718539	-0.0901543	0.373911	0.0589055	0.720676	0.590599	0.0619835	0.0798222	0.257012	0.207288	0.445352	0.00346614	0.049655	0.0310573	0.0651742	0.0977857	0.0464681	0.148548	0.987009	0.413701	0.326752	0.295388	0.738643	0.675259
VvCabSauv08_H0000F_018.ver1.0.g000470	short-chain dehydrogenase reductase 2a-like	0.0258325	0.233839	0.249854	0.343464	-0.200653	-0.107413	0.0558737	0.177605	0.188642	-0.0761833	0.0634189	0.0332671	0.155531	-0.0937693	-0.239354	-0.305757	-0.32044	-0.00236988	-0.191458	-0.20382	-0.105239	0.493696	0.904628	0.271439	0.239004	0.100335	0.347152	0.617378	0.795393	0.406387	0.377354	0.72348	0.768453	0.87736	0.468022	0.662972	0.259969	0.146225	0.126859	0.991231	0.370141	0.339433	0.624555	0.0142152
VvCabSauv08_H0000F_018.ver1.0.g000480	NADH dehydrogenase [ubiquinone] 1 beta subcomplex subunit 7	-0.731933	-0.553532	-0.752537	-0.754963	0.409677	0.180459	-0.369865	-0.408776	-0.487455	0.0196825	-0.53313	-0.084573	-0.472856	0.344674	0.432157	0.734835	0.817799	0.150865	0.545802	0.134036	0.335494	-0.0656729	4.8005e-05	0.00501615	2.21434e-05	2.01176e-05	0.0468003	0.398764	0.0752511	0.0473337	0.0156873	0.927266	0.00730643	0.694387	0.0196208	0.0990655	0.0349496	4.32311e-05	1.06084e-06	0.481635	0.00580016	0.532356	0.109003	0.760454
VvCabSauv08_H0000F_018.ver1.0.g000510	eukaryotic translation initiation factor 3 subunit I-like	-0.36226	-0.163417	-0.096432	-0.387563	0.14574	0.28655	0.0297374	-0.0707462	-0.0800684	-0.0115645	-0.16873	-0.142346	-0.21385	0.0902936	-0.165793	0.279091	0.194669	0.271186	-0.0149688	-0.00479407	0.104293	-0.218565	0.0819273	0.44547	0.653976	0.0613176	0.496817	0.174612	0.890291	0.742538	0.709959	0.957229	0.430608	0.507001	0.315672	0.674784	0.43879	0.186602	0.362015	0.199915	0.944655	0.982263	0.62769	0.304865
VvCabSauv08_H0000F_018.ver1.0.g000520	NRT1 PTR FAMILY -like	0.457281	0.559819	0.744974	0.853272	-0.339554	-0.125265	0.348801	0.52399	0.399537	-0.227909	0.227713	-0.0361851	0.401367	-0.36888	-0.346947	-0.768289	-0.794403	0.068445	-0.250033	-0.0398318	-0.12001	0.175261	0.0246634	0.004446	2.96634e-05	1.16722e-07	0.104522	0.559748	0.0948239	0.00858437	0.0530801	0.284128	0.284554	0.866693	0.0519008	0.076092	0.0967121	1.16397e-05	3.56463e-06	0.750649	0.238657	0.853393	0.576459	0.412709
VvCabSauv08_H0000F_018.ver1.0.g000530	glutamate decarboxylase	0.204285	-0.328989	-0.104705	0.098229	0.459619	0.11358	0.48303	0.377678	-0.126876	0.203293	0.131453	-0.244275	-0.0323416	-0.456988	-0.023631	0.0964615	-0.0252012	0.127733	0.467209	0.606906	0.360299	-0.139599	0.338309	0.116477	0.626324	0.64793	0.0238463	0.597197	0.0168047	0.0688307	0.554668	0.34071	0.540356	0.250001	0.880748	0.0247676	0.912724	0.653876	0.906949	0.551977	0.0213422	0.00166322	0.0837187	0.515316
VvCabSauv08_H0000F_018.ver1.0.g000550	XRI1-like isoform X1	0.111365	0.531292	0.122012	0.150229	-0.585083	-0.566466	-0.331362	-0.437898	-0.0675813	-0.345182	-0.144977	0.602098	0.437599	0.499656	0.348029	-0.358742	-0.0670329	0.148483	-0.327884	-0.402656	-0.190886	-0.178283	0.604413	0.00754987	0.570065	0.483507	0.00267174	0.00390349	0.113709	0.0323427	0.7537	0.0985355	0.499097	0.00185162	0.0324746	0.0129173	0.0956063	0.085162	0.755639	0.488664	0.117783	0.0510826	0.371601	0.40457
VvCabSauv08_H0000F_018.ver1.0.g000570	mobidb-lite (MOBIDB_LITE), mobidb-lite (MOBIDB_LITE)	-0.202226	-0.468176	-0.417338	-0.184944	0.495039	0.221712	0.156775	0.113943	-0.378979	0.0641362	-0.208657	-0.339939	-0.236394	-0.239554	0.0370885	0.332594	0.318993	0.115262	0.785052	0.457125	0.455277	0.051435	0.343304	0.0210392	0.0424535	0.386946	0.0139139	0.29778	0.464425	0.596015	0.0678036	0.765905	0.327846	0.104104	0.266087	0.25956	0.863394	0.112291	0.12868	0.591741	5.54696e-06	0.0247187	0.0253819	0.81135
VvCabSauv08_H0000F_018.ver1.0.g000580	probable potassium transporter 17	0.0264421	0.818786	0.132815	0.274509	-0.889032	-0.767716	-0.554005	-0.640194	-0.256579	-0.770261	-0.469414	0.850744	0.733065	0.710789	0.495017	-0.608795	-0.0612817	-0.0926502	-0.249636	-0.570535	-0.235756	0.0320857	0.902388	1.0042e-06	0.536131	0.194243	6.42716e-09	1.19255e-05	0.00497122	0.000753184	0.226179	1.07022e-05	0.0206561	1.39117e-07	4.60896e-05	9.91464e-05	0.0139189	0.00159378	0.776059	0.666767	0.239429	0.00359978	0.267416	0.881685
VvCabSauv08_H0000F_018.ver1.0.g000590	sodium hydrogen exchanger 8	-0.586578	0.280745	-0.108483	-0.219433	-0.367634	-0.0235778	-0.597154	-0.472815	-0.217836	-0.553005	-0.62011	0.223761	-0.0341798	0.602901	0.240227	-0.0185715	0.29695	-0.00900914	-0.00847904	-0.492908	-0.151583	-0.0966886	0.00258909	0.183896	0.613854	0.3029	0.0771649	0.91292	0.00206409	0.019633	0.30652	0.00506664	0.00122765	0.29322	0.874021	0.00181895	0.258183	0.931362	0.158802	0.966674	0.968634	0.0143947	0.479529	0.653111
VvCabSauv08_H0000F_019.ver1.0.g000620	uncharacterized protein LOC109806970	0.251511	0.225246	0.415673	0.248204	-0.145923	0.221965	0.071185	0.201361	0.402593	0.106411	0.299246	-0.195555	-0.0305155	-0.136038	-0.242806	-0.237584	-0.350003	-0.253855	-0.347728	-0.126493	-0.497862	-0.57033	0.235802	0.289945	0.0433698	0.242224	0.496273	0.297213	0.740994	0.345418	0.0511225	0.620682	0.155452	0.359792	0.887438	0.526194	0.252951	0.263617	0.0936143	0.231318	0.0959131	0.555876	0.0132973	0.00361465
VvCabSauv08_H0000F_019.ver1.0.g000640	myb-related 308-like	0.0351567	0.0283053	-0.0795399	-0.208976	-0.10034	0.0438845	-0.15536	-0.261772	-0.0173857	-0.00934462	0.0174245	0.0824844	0.00917728	0.218055	0.109509	0.096934	0.154325	-0.271358	-0.226416	-0.165304	-0.301567	-0.272729	0.870449	0.895546	0.711793	0.327088	0.640857	0.838658	0.468517	0.216592	0.935735	0.965434	0.935592	0.701593	0.966052	0.306023	0.610487	0.652285	0.471521	0.199619	0.28738	0.44016	0.152117	0.197267
VvCabSauv08_H0000F_021.ver1.0.g000660	endomembrane 70	-0.41883	-0.322888	-0.346901	-0.588459	0.169971	0.324775	-0.359715	-0.27381	-0.0128819	0.180461	-0.115737	-0.165734	-0.512642	0.302331	0.0446948	0.515158	0.479135	-0.354987	-0.0306821	-0.236214	-0.333739	-0.0570776	0.0416448	0.12382	0.0967596	0.00248819	0.427174	0.121514	0.0842578	0.195426	0.952362	0.39876	0.590205	0.438955	0.010424	0.15103	0.835718	0.00999034	0.017841	0.0887205	0.886827	0.266462	0.110985	0.791078
VvCabSauv08_H0000F_021.ver1.0.g000720	NAD(P)H-dependent oxidoreductase 1	0.586724	0.460424	0.870692	0.739906	-0.283573	0.0452059	0.429728	0.607018	0.676032	0.118639	0.587866	-0.164973	0.213024	-0.464115	-0.605757	-0.660128	-0.885349	0.0613386	-0.566958	-0.108484	-0.306598	0.027457	0.00258117	0.0235699	3.16401e-08	3.58838e-05	0.179332	0.833865	0.0361014	0.00165901	0.000287727	0.580853	0.00251964	0.441088	0.317589	0.0223358	0.00170666	0.000447856	9.04236e-09	0.775856	0.00386564	0.613852	0.145062	0.89866
VvCabSauv08_H0000F_021.ver1.0.g000730	NAD(P)H-dependent oxidoreductase 1	0.493494	0.442562	0.944605	0.752564	-0.22603	0.166365	0.48714	0.713496	0.746966	0.115283	0.559647	-0.287112	0.158239	-0.541203	-0.672704	-0.645468	-0.940183	0.036524	-0.61179	-0.0611609	-0.333244	-0.0711388	0.0142611	0.0303407	4.01548e-12	2.21204e-05	0.288224	0.437189	0.0157647	9.06722e-05	2.74918e-05	0.591672	0.00446086	0.173731	0.460211	0.00631355	0.000316318	0.000658729	9.15374e-12	0.865455	0.0014888	0.77649	0.111548	0.741157
VvCabSauv08_H0000F_021.ver1.0.g000770	Serine threonine- kinase BRI1-like 2	-0.33795	-0.499966	-0.389568	-0.552071	0.365482	0.318492	-0.114731	-0.0757895	0.0103984	0.371092	0.0494166	-0.177657	-0.507586	0.0644658	-0.0232842	0.589201	0.413446	-0.0918308	-0.0112775	-0.0267505	-0.00374706	0.183846	0.106276	0.0128525	0.0598738	0.00515714	0.079046	0.129316	0.59346	0.724855	0.961538	0.0742134	0.81863	0.406248	0.0113426	0.764735	0.914001	0.00244937	0.0446204	0.669551	0.958289	0.901255	0.986136	0.389821
VvCabSauv08_H0000F_021.ver1.0.g000780	CASP 4D1	-0.332601	-0.0316239	-0.492587	-0.359965	-0.15008	-0.265139	-0.59614	-0.610454	-0.419321	-0.252978	-0.438277	0.313469	0.0274813	0.531852	0.518507	0.232578	0.544683	-0.372863	0.247511	-0.229926	-0.0462954	0.0873525	0.112283	0.883376	0.0144683	0.0840271	0.483945	0.210524	0.00211012	0.00153489	0.0413815	0.232989	0.0321758	0.135807	0.898571	0.00747498	0.00943642	0.274108	0.00592179	0.0727358	0.243583	0.279771	0.829917	0.684838
VvCabSauv08_H0000F_021.ver1.0.g000790	SHOOT GRAVITROPISM 5-like	-0.433415	-0.835879	-0.83692	-0.798268	0.70941	0.219316	0.0394412	-0.210178	-0.510824	0.293841	-0.227794	-0.17779	-0.454253	0.013341	0.298928	0.871248	0.779537	0.111045	0.567163	0.467075	0.515259	0.103726	0.0343646	3.67487e-07	3.44405e-07	2.9496e-06	0.000103721	0.303164	0.854816	0.324251	0.010747	0.163418	0.284378	0.405891	0.0257554	0.950666	0.155914	3.02562e-08	7.12833e-06	0.605459	0.00384996	0.0213844	0.0099732	0.629572
VvCabSauv08_H0000F_021.ver1.0.g000810	BASIC PENTACYSTEINE2-like	-0.272089	-0.0217065	-0.388442	-0.328194	-0.0901848	-0.209688	-0.371614	-0.47945	-0.336565	-0.210354	-0.351917	0.350568	0.0917705	0.435336	0.510011	0.188973	0.437102	-0.158647	0.105491	-0.10221	0.0255301	0.121061	0.198362	0.919809	0.0606811	0.117415	0.675155	0.325407	0.0737758	0.0177553	0.107808	0.323838	0.0917119	0.0930491	0.669756	0.0334861	0.0108941	0.376501	0.0326944	0.45904	0.623723	0.634613	0.90574	0.573098
VvCabSauv08_H0000F_021.ver1.0.g000850	IAA-alanine resistance 1	-0.305126	-0.40717	-0.522624	-0.525916	0.31178	0.1315	-0.197731	-0.290714	-0.334928	0.120564	-0.190311	-0.0147025	-0.233756	0.174922	0.275167	0.511938	0.55893	-0.257584	0.32334	0.158105	0.0480391	-0.343404	0.147101	0.048296	0.00879045	0.00830068	0.138042	0.54021	0.354363	0.168156	0.10964	0.574687	0.37307	0.945638	0.271615	0.413629	0.193133	0.0105481	0.00452311	0.224302	0.123265	0.460597	0.823608	0.100399
VvCabSauv08_H0000F_021.ver1.0.g000860	65-kDa microtubule-associated 6-like	-0.286301	0.272074	-0.23129	-0.157895	-0.397205	-0.31959	-0.51612	-0.537743	-0.319499	-0.440226	-0.460207	0.478282	0.222434	0.581921	0.310176	-0.049376	0.296119	-0.0403629	-0.00530607	-0.423727	-0.0402113	0.272715	0.175004	0.198389	0.276848	0.461201	0.0546132	0.127926	0.0098285	0.00672428	0.128041	0.0313308	0.0236443	0.0180747	0.296168	0.00285397	0.140188	0.818777	0.160027	0.851459	0.980369	0.0390764	0.852011	0.197292
VvCabSauv08_H0000F_021.ver1.0.g000870	cyclin-J18 isoform X1	-0.390717	0.0461384	-0.295666	-0.34067	-0.148053	-0.093939	-0.501325	-0.459329	-0.270205	-0.225118	-0.431139	0.228401	-0.0459928	0.483505	0.25659	0.191376	0.395305	0.0330726	0.155976	-0.25471	0.0126271	-0.0968884	0.0590582	0.830486	0.160698	0.103315	0.489937	0.662397	0.0125718	0.0239463	0.201611	0.290227	0.0354285	0.283061	0.831013	0.0166818	0.226158	0.370351	0.0558868	0.878072	0.466733	0.229697	0.953303	0.652438
VvCabSauv08_H0000F_021.ver1.0.g000890	Annexin D5	0.597453	0.779154	0.706255	0.931826	-0.644178	-0.48121	0.11218	0.233179	0.289634	-0.380785	0.196414	0.319479	0.679165	-0.133524	-0.160524	-0.945798	-0.771884	-0.228378	-0.344869	-0.237009	-0.271897	0.270433	0.00205067	7.25167e-06	0.000114893	3.70838e-11	0.000680839	0.0172827	0.601752	0.272833	0.169814	0.0663968	0.357642	0.128067	0.00026289	0.533936	0.453676	3.17754e-12	9.98102e-06	0.283111	0.0988617	0.264808	0.198693	0.201215
VvCabSauv08_H0000F_021.ver1.0.g000900	2-oxoglutarate (2OG) and Fe(II)-dependent oxygenase superfamily	0.186693	0.439037	0.386942	0.448912	-0.33177	-0.287391	0.188255	0.0603937	-0.0112197	-0.395294	-0.0320642	0.240666	0.503618	-0.0805545	0.025588	-0.541006	-0.406516	0.161712	-0.129591	0.0517568	0.127273	-0.188104	0.382392	0.0318444	0.0617695	0.0277755	0.113238	0.173295	0.378351	0.779225	0.958503	0.0558942	0.881764	0.257288	0.0121096	0.708273	0.905527	0.00633636	0.0486922	0.450296	0.546158	0.81019	0.553423	0.378741
VvCabSauv08_H0000F_021.ver1.0.g000910	Purple acid phosphatase 3	0.321796	-0.210858	0.520714	0.311467	0.391346	0.516588	0.719128	0.851393	0.648885	0.596676	0.706755	-0.601854	-0.291979	-0.77358	-0.759097	-0.0387059	-0.590882	0.324335	-0.317394	0.280391	0.0119409	0.0485916	0.125169	0.322651	0.00908543	0.138459	0.0586153	0.00975054	7.50542e-05	1.33029e-07	0.000603147	0.00208567	0.000113054	0.00186165	0.166228	9.2739e-06	1.704e-05	0.857495	0.00236318	0.122049	0.130714	0.184473	0.955838	0.821611
VvCabSauv08_H0000F_021.ver1.0.g000920	hydroxyproline-rich glyco family	-0.593795	-0.622648	-0.732691	-0.725456	0.504733	0.364768	-0.266776	-0.277825	-0.471664	0.0705812	-0.433883	-0.248437	-0.533623	0.189887	0.24894	0.740306	0.778733	-0.0476974	0.629181	0.182509	0.25862	-0.113059	0.00222	0.00115626	4.67145e-05	6.03636e-05	0.0118898	0.0796782	0.207616	0.188693	0.0199744	0.743119	0.0341489	0.241768	0.00724237	0.374156	0.240785	3.53543e-05	7.38959e-06	0.824843	0.000988658	0.393338	0.222377	0.59889
VvCabSauv08_H0000F_021.ver1.0.g000930	Glutamine amidotransferase type 1 family	0.0701118	0.767377	0.550643	0.57352	-0.700481	-0.309383	-0.300264	-0.0389908	0.243906	-0.548685	-0.173195	0.36074	0.467275	0.228663	0.0404445	-0.714707	-0.462425	-0.241316	-0.403891	-0.49667	-0.368812	0.26012	0.744772	1.20975e-05	0.00529807	0.00338991	0.000138085	0.141257	0.153983	0.856457	0.250741	0.00549659	0.418326	0.0833136	0.0213215	0.282494	0.851162	8.70933e-05	0.0228943	0.255964	0.050308	0.0135548	0.0761497	0.219611
VvCabSauv08_H0000F_021.ver1.0.g000940	probable xyloglucan endotransglucosylase hydrolase 28	-0.43059	-0.734548	-0.76022	-0.731096	0.624938	0.361213	-0.102238	-0.206162	-0.467191	0.206376	-0.267712	-0.274134	-0.52567	0.0614857	0.248453	0.78504	0.766276	-0.0938905	0.675877	0.348823	0.32791	-0.136773	0.0356894	4.3684e-05	1.62792e-05	4.94648e-05	0.00109494	0.0828799	0.634521	0.333792	0.0213478	0.333279	0.205965	0.194877	0.00833651	0.775332	0.241737	5.55003e-06	1.26715e-05	0.662562	0.000289007	0.0948009	0.117752	0.523939
VvCabSauv08_H0000F_021.ver1.0.g000970	OBERON 3	-0.203263	-0.774615	-0.411956	-0.370091	0.828181	0.522069	0.367854	0.337737	-0.12833	0.489919	0.0971298	-0.540818	-0.558494	-0.453601	-0.0588962	0.627387	0.32896	0.289832	0.615634	0.664452	0.509386	-0.120169	0.340784	8.86464e-06	0.0454724	0.0750592	5.85762e-07	0.00887531	0.0769744	0.10651	0.550105	0.015092	0.651625	0.00635823	0.00456135	0.0259954	0.784572	0.00103246	0.116512	0.169509	0.00136278	0.000398102	0.0110083	0.575948
VvCabSauv08_H0000F_021.ver1.0.g000980	Zinc finger 4	-0.238174	0.346649	-0.273484	-0.0286265	-0.4322	-0.650531	-0.454375	-0.594785	-0.461997	-0.549248	-0.546881	0.754267	0.49971	0.587989	0.690209	-0.17298	0.271185	0.164726	0.07943	-0.239978	0.154135	0.136974	0.262397	0.0970178	0.19598	0.894367	0.0349292	0.000577864	0.0257106	0.00217301	0.0230374	0.00543884	0.00568496	2.06815e-05	0.012906	0.00251309	0.000189573	0.418915	0.199916	0.441784	0.712175	0.258691	0.472075	0.523324
VvCabSauv08_H0000F_021.ver1.0.g000990	histidine kinase 4-like	0.300894	0.656897	0.705906	0.625742	-0.581658	-0.193711	-0.0842088	0.202438	0.548046	-0.0892758	0.235439	0.0960263	0.240207	0.0148182	-0.285486	-0.654283	-0.656119	0.0443754	-0.5576	-0.455099	-0.486279	0.00901772	0.153079	0.000488451	0.00011619	0.00107409	0.00286954	0.36443	0.695642	0.34279	0.00556272	0.678257	0.268079	0.655343	0.258223	0.945211	0.176289	0.000523598	0.000498698	0.836877	0.00464064	0.0254463	0.0159782	0.966642
VvCabSauv08_H0000F_021.ver1.0.g001010	receptor kinase TMK1-like	-0.484784	-0.726363	-0.818374	-0.764853	0.621061	0.244113	-0.0749386	-0.270167	-0.542396	0.227546	-0.325423	-0.14431	-0.445576	0.112039	0.30644	0.819692	0.784977	0.365169	0.679591	0.398008	0.557152	-0.237289	0.0163541	5.84796e-05	1.02748e-06	1.34487e-05	0.00120049	0.250326	0.72783	0.201676	0.00617688	0.284916	0.12073	0.501097	0.0291008	0.602213	0.14528	9.54611e-07	5.56624e-06	0.0793229	0.00025966	0.0540811	0.00468083	0.264228
VvCabSauv08_H0000F_021.ver1.0.g001020	U-box domain-containing 21-like	0.42098	0.369092	0.418135	0.761991	-0.211639	-0.148507	0.151763	0.386783	0.169467	-0.151669	0.151225	-0.0510792	0.314359	-0.328654	-0.177935	-0.596086	-0.521833	-0.180427	0.18074	0.0528966	-0.067578	0.142073	0.0405016	0.0759099	0.0420201	1.51407e-05	0.320821	0.488593	0.479001	0.061886	0.428567	0.479277	0.480579	0.812632	0.134641	0.116871	0.405504	0.00211262	0.00891156	0.39885	0.398018	0.806087	0.753712	0.507823
VvCabSauv08_H0000F_021.ver1.0.g001030	B-cell receptor-associated	-0.38196	-0.616584	-0.461413	-0.484139	0.555891	0.342894	0.136675	0.0143963	-0.234243	0.188507	-0.133035	-0.30836	-0.418482	-0.145549	0.124742	0.551553	0.433138	-0.0378961	0.393595	0.389539	0.290807	-0.0451831	0.0654945	0.00133309	0.0232341	0.0165187	0.00479545	0.100938	0.524239	0.946769	0.270589	0.3777	0.535449	0.142647	0.0418326	0.497388	0.561401	0.00520783	0.0344924	0.860448	0.057053	0.0598943	0.168013	0.833948
VvCabSauv08_H0000F_021.ver1.0.g001040	THO complex subunit 2	0.683963	0.326271	0.493206	0.562701	-0.19341	-0.152127	0.403928	0.353533	0.268138	0.0906467	0.456866	-0.0167962	0.353975	-0.348599	-0.347851	-0.517829	-0.584581	0.036521	-0.19225	0.0801935	-0.107675	-0.0215553	0.000228466	0.119708	0.0143265	0.00420345	0.36519	0.477936	0.0502849	0.090128	0.205217	0.673581	0.0248107	0.93791	0.0896986	0.0950281	0.0957876	0.00954649	0.0027	0.865466	0.368128	0.709525	0.616514	0.920366
VvCabSauv08_H0000F_021.ver1.0.g001050	hypothetical protein PRUPE_ppa021750mg, partial	0.450874	-0.308817	0.257089	0.130591	0.400197	0.405548	0.596531	0.569116	0.368628	0.555351	0.654172	-0.532922	-0.236207	-0.658208	-0.535807	0.0402382	-0.341312	-0.0653677	-0.0212671	0.386874	-0.0056085	-0.127292	0.0270194	0.142025	0.225224	0.543039	0.0526526	0.0492831	0.00209227	0.00370338	0.0763078	0.00484526	0.000525147	0.00733372	0.266475	0.000471615	0.00696376	0.851913	0.102624	0.761536	0.921427	0.0618199	0.97925	0.553362
VvCabSauv08_H0000F_021.ver1.0.g001060	Retrovirus-related Pol poly from transposon TNT 1-94	0.494977	0.0196927	0.418064	0.273214	-0.00188796	0.196011	0.245947	0.388477	0.586214	0.543362	0.692394	-0.303719	-0.162015	-0.355853	-0.510521	-0.101585	-0.451159	-0.0154499	-0.496217	-0.0840373	-0.358743	-0.148324	0.0139278	0.927229	0.0420587	0.196441	0.993014	0.358651	0.246673	0.0606557	0.00260902	0.00606798	0.000177403	0.149069	0.449436	0.0878901	0.0108017	0.636697	0.0269108	0.942879	0.0136539	0.696233	0.0851619	0.489134
VvCabSauv08_H0000F_021.ver1.0.g001070	THO complex subunit 2	0.894907	0.221405	0.58175	0.668075	-0.0761725	-0.101989	0.58189	0.552359	0.425929	0.282406	0.70509	-0.147974	0.30355	-0.592639	-0.480173	-0.531273	-0.727124	-0.157	-0.2518	0.198206	-0.168664	0.101816	3.63412e-09	0.298465	0.00286409	0.00036018	0.723518	0.63535	0.00285577	0.00512905	0.0379633	0.181206	0.000119277	0.49017	0.149307	0.00227589	0.01756	0.00755242	5.69401e-05	0.463776	0.235245	0.353186	0.43079	0.635926
VvCabSauv08_H0000F_021.ver1.0.g001080	G-type lectin S-receptor-like serine threonine- kinase At1g34300	-0.47478	-0.17646	-0.158296	-0.395548	0.077483	0.274846	-0.304794	-0.123075	0.0624949	0.0899163	-0.150985	-0.178535	-0.390856	0.224566	-0.0742179	0.358777	0.283283	-0.120061	-0.186075	-0.308113	-0.237008	0.0102	0.0190608	0.409471	0.460049	0.0557227	0.718948	0.193673	0.147564	0.566686	0.771739	0.676071	0.481285	0.403896	0.0589597	0.291441	0.730351	0.0851295	0.179796	0.576294	0.383998	0.142983	0.264811	0.962271
VvCabSauv08_H0000F_021.ver1.0.g001100	pollen defective IN guidance	0.204815	0.0501544	0.374786	0.187957	-0.0461212	0.297164	0.00902977	0.317184	0.642126	0.517798	0.521962	-0.334734	-0.343604	-0.203452	-0.507638	-0.0501598	-0.373193	0.120763	-0.462331	-0.27669	-0.410131	-0.130012	0.337031	0.815967	0.0711568	0.379121	0.830548	0.158488	0.966598	0.130983	0.000717316	0.00955142	0.00889169	0.109858	0.100188	0.340326	0.0113329	0.815948	0.0724626	0.57405	0.0229256	0.19058	0.0465336	0.544843
VvCabSauv08_H0000F_021.ver1.0.g001110	PLATZ transcription factor family	0.286423	0.282443	0.305104	0.256754	-0.324891	-0.0552821	-0.190774	0.0591395	0.397763	0.175219	0.345139	0.0445799	-0.0206099	0.076928	-0.32979	-0.237897	-0.274903	-0.323715	-0.475683	-0.478139	-0.544263	0.190849	0.174812	0.181146	0.147131	0.225851	0.121373	0.797515	0.371887	0.783703	0.0542429	0.412824	0.0985803	0.836135	0.923848	0.720882	0.115537	0.262969	0.193578	0.122806	0.0188027	0.0181143	0.00596791	0.371695
VvCabSauv08_H0000F_021.ver1.0.g001120	binding partner of ACD11 1-like	-0.0222082	0.247342	0.189469	0.116075	-0.246176	-0.161969	-0.176662	-0.0518267	0.195361	-0.00740561	-0.0140311	0.182325	0.0467391	0.188218	0.108331	-0.128393	-0.124839	0.283035	-0.240276	-0.189689	-0.104206	-0.276671	0.917961	0.243917	0.375227	0.589111	0.246219	0.449566	0.408926	0.809939	0.360278	0.972603	0.948117	0.393822	0.828311	0.378448	0.614356	0.549906	0.561093	0.180194	0.258082	0.374662	0.627979	0.190612
VvCabSauv08_H0000F_021.ver1.0.g001140	vacuolar fusion CCZ1 homolog	0.000242027	0.409591	0.47158	0.384148	-0.346222	0.0445356	-0.109504	0.174489	0.414568	-0.124659	0.0609767	0.00955498	0.041562	0.030877	-0.143977	-0.385558	-0.394149	0.0319961	-0.42302	-0.340674	-0.314741	-0.0828064	0.999104	0.0468512	0.0199996	0.0638382	0.097458	0.836296	0.610504	0.414805	0.0439869	0.561663	0.777146	0.964656	0.847096	0.886113	0.502095	0.0627878	0.0566729	0.882013	0.0394394	0.103309	0.134141	0.70048
VvCabSauv08_H0000F_021.ver1.0.g001150	small nuclear ribonucleo Sm D2-like	-0.193455	-0.125546	-0.0229901	-0.106899	0.194962	-0.0331054	0.369687	0.0878212	-0.201931	-0.212608	-0.189692	0.0211633	0.120349	-0.127233	0.160511	0.0505223	0.0231915	0.321908	0.0897955	0.381725	0.424075	0.0319573	0.365074	0.558862	0.915083	0.619072	0.36128	0.877952	0.0754021	0.683232	0.344026	0.31856	0.374655	0.92181	0.575375	0.553547	0.453712	0.81464	0.914342	0.12503	0.676483	0.0656741	0.038899	0.882155
VvCabSauv08_H0000F_021.ver1.0.g001160	vacuolar iron transporter 1	0.699698	0.595253	0.720628	0.855938	-0.412503	-0.383391	0.404129	0.406671	0.327803	-0.171667	0.352622	0.199966	0.598215	-0.334165	-0.230407	-0.807311	-0.806898	0.0979601	-0.345337	0.0398365	-0.0575727	0.0244078	0.000141526	0.00215113	7.1314e-05	9.66495e-08	0.0451583	0.0644073	0.0501599	0.0485979	0.117879	0.422507	0.0910185	0.348839	0.00201684	0.110502	0.278739	1.86342e-06	1.90393e-06	0.648833	0.0983744	0.853376	0.789306	0.909867
VvCabSauv08_H0000F_021.ver1.0.g001170	Heat stress transcription factor A-8	-0.0936508	-0.502284	-0.049993	-0.270799	0.55236	0.576004	0.319983	0.358837	0.140986	0.438902	0.204432	-0.631001	-0.544027	-0.399587	-0.347007	0.416489	0.0622202	0.105324	0.168582	0.358368	0.0881192	-0.554029	0.663374	0.0123767	0.81655	0.200583	0.00512901	0.00322326	0.127432	0.0850742	0.511109	0.031903	0.337954	0.000945874	0.00599397	0.053048	0.0966505	0.0429189	0.772717	0.624274	0.431017	0.0855123	0.682212	0.00496895
VvCabSauv08_H0000F_021.ver1.0.g001190	mobidb-lite (MOBIDB_LITE)	0.0896927	0.272961	0.00195111	0.193621	-0.244917	-0.363097	-0.0315635	-0.177596	-0.240929	-0.392374	-0.212218	0.364206	0.424298	0.127343	0.283254	-0.296179	-0.0516752	-0.0612476	0.0922561	0.0323148	0.118085	0.267313	0.676834	0.196871	0.992781	0.364655	0.24872	0.081171	0.883598	0.406412	0.256752	0.057897	0.319468	0.0801775	0.0387854	0.5532	0.179842	0.159938	0.810484	0.776181	0.668105	0.880846	0.582634	0.206666
VvCabSauv08_H0000F_021.ver1.0.g001200	MACPF domain-containing At1g14780 isoform X2	0.317032	0.39698	0.0622255	0.453062	-0.310728	-0.640227	0.154123	-0.123328	-0.422438	-0.546966	-0.274451	0.469827	0.720166	0.0427998	0.379962	-0.505708	-0.174388	0.227467	0.291833	0.240044	0.378262	-0.0404444	0.131178	0.0547628	0.772698	0.0261951	0.139446	0.000752565	0.472109	0.565882	0.0397401	0.00567598	0.194341	0.0205296	7.2447e-05	0.842597	0.0670355	0.0117004	0.415078	0.285088	0.16645	0.258556	0.068368	0.851163
VvCabSauv08_H0000F_021.ver1.0.g001220	S-adenosylmethionine-dependent methyltransferase	0.38649	0.0367406	0.0448115	0.369584	0.0322803	-0.278794	0.304044	0.162761	-0.109358	0.0041364	0.176471	0.112823	0.345118	-0.289172	0.0509015	-0.215968	-0.215936	0.0469936	0.174655	0.326706	0.263602	-0.034497	0.0621005	0.864664	0.835295	0.07549	0.880972	0.187092	0.148613	0.447322	0.61098	0.984696	0.409439	0.599657	0.0986029	0.170527	0.813273	0.310789	0.310861	0.82739	0.414354	0.119187	0.213279	0.872861
VvCabSauv08_H0000F_021.ver1.0.g001230	S-adenosylmethionine-dependent methyltransferase	0.330935	0.637056	0.550536	0.572912	-0.617309	-0.287768	-0.187008	0.0444914	0.410203	-0.176564	0.203938	0.235644	0.318001	0.117318	-0.187162	-0.638749	-0.520582	-0.26361	-0.523298	-0.5342	-0.534324	0.306789	0.114203	0.000814757	0.00530874	0.00343182	0.00131081	0.172706	0.381576	0.836456	0.0464913	0.40919	0.339148	0.267651	0.129939	0.585101	0.381178	0.000781012	0.00910602	0.213264	0.0086883	0.00716785	0.00715195	0.144799
VvCabSauv08_H0000F_021.ver1.0.g001240	RNA-dependent RNA polymerase 1	0.528922	0.33382	0.2561	0.475701	-0.295262	-0.274859	0.0731178	0.077098	0.165559	-0.0318874	0.314894	0.240342	0.364656	-0.0706719	-0.0530606	-0.426522	-0.338167	-0.416452	-0.260416	-0.150276	-0.377746	0.204963	0.00787364	0.110893	0.227076	0.0187973	0.161297	0.193653	0.734206	0.720289	0.439444	0.882411	0.133942	0.257948	0.0797775	0.742799	0.805497	0.0376677	0.106038	0.042939	0.219068	0.48337	0.0687764	0.336672
VvCabSauv08_H0000F_021.ver1.0.g001260	semialdehyde dehydrogenase family	-0.249184	0.477539	0.116588	0.0436967	-0.571368	-0.140921	-0.704758	-0.390145	0.115601	-0.251393	-0.296592	0.222414	-0.0128191	0.588586	0.0913052	-0.183642	0.0360009	0.0825177	-0.237119	-0.690847	-0.405576	-0.185385	0.240309	0.0182805	0.587454	0.83934	0.00354017	0.511305	0.000120551	0.0594632	0.590643	0.236029	0.15933	0.296213	0.952593	0.00248155	0.671338	0.390357	0.867365	0.701477	0.26458	0.00018595	0.049266	0.385796
VvCabSauv08_H0000F_021.ver1.0.g001280	two-component response regulator ORR21-like	-0.233626	-0.743516	-0.372112	-0.38932	0.757289	0.503404	0.346903	0.275212	-0.0974	0.462245	0.111198	-0.548805	-0.506379	-0.430831	-0.117343	0.60613	0.293893	0.0217454	0.424217	0.574875	0.319107	-0.292719	0.27189	3.13474e-05	0.0733594	0.0600508	1.83306e-05	0.0121521	0.0967572	0.193057	0.650716	0.0229544	0.604956	0.00548425	0.0115716	0.0355744	0.585021	0.00169245	0.163341	0.919666	0.0388265	0.00329811	0.128536	0.165108
VvCabSauv08_H0000F_021.ver1.0.g001300	adagio 3	0.337572	-0.238615	0.319251	0.221799	0.436198	0.269738	0.79472	0.644152	0.22644	0.321546	0.421008	-0.451628	-0.0725517	-0.696325	-0.375021	-0.0350537	-0.404441	0.414833	0.05609	0.645529	0.357079	-0.188932	0.106692	0.261487	0.128354	0.297583	0.0330978	0.202422	3.51012e-06	0.000681285	0.287328	0.125479	0.040487	0.0267328	0.736193	0.000157218	0.0709655	0.870826	0.0499659	0.0438384	0.794617	0.0006577	0.086725	0.376608
VvCabSauv08_H0000F_021.ver1.0.g001320	microtubule-associated 70-2-like	-0.409159	-0.4892	-0.553396	-0.612972	0.354087	0.287914	-0.287575	-0.24579	-0.210594	0.241908	-0.212131	-0.200373	-0.477808	0.195844	0.141109	0.639241	0.586232	-0.0660588	0.246956	-0.00506392	-0.0180701	-0.15936	0.0471062	0.0152637	0.00502919	0.00144903	0.0895895	0.172479	0.173006	0.246983	0.323272	0.254765	0.319671	0.347838	0.0182058	0.359067	0.510738	0.000771443	0.00260806	0.759087	0.244676	0.981264	0.933211	0.456999
VvCabSauv08_H0000F_021.ver1.0.g001330	Cleavage and polyadenylation specificity factor subunit 3-II	0.306932	-0.0922783	0.0695491	0.065493	0.0706124	0.229096	0.00757842	0.130244	0.253512	0.351472	0.378766	-0.282846	-0.175296	-0.181899	-0.246448	0.0519552	-0.101196	-0.303769	-0.131898	-0.0857652	-0.356202	-0.181417	0.144601	0.66803	0.746754	0.761092	0.743009	0.281558	0.971964	0.544119	0.231971	0.092151	0.0679707	0.180498	0.412614	0.394947	0.24568	0.809476	0.637996	0.148999	0.538975	0.690285	0.0875572	0.396222
VvCabSauv08_H0000F_021.ver1.0.g001340	cysteine-rich RECEPTOR-like kinase	0.600913	0.0581806	0.585314	0.554649	0.108746	0.189816	0.60075	0.686756	0.506787	0.289414	0.633929	-0.380287	0.0137964	-0.656211	-0.574184	-0.341656	-0.65761	-0.108917	-0.274936	0.22346	-0.136761	0.14151	0.00190079	0.787131	0.00265885	0.00491063	0.612989	0.374336	0.00190763	0.000210289	0.0114938	0.170153	0.000880369	0.0667828	0.948984	0.000497476	0.00334467	0.102256	0.000479228	0.61243	0.193521	0.293887	0.523975	0.509526
VvCabSauv08_H0000F_021.ver1.0.g001350	cleavage and polyadenylation specificity factor subunit 3-II	0.0974674	-0.195653	-0.0645528	-0.229527	0.162247	0.118036	0.108135	0.0449129	0.142861	0.345947	0.241528	-0.0640231	-0.20599	-0.0240187	-0.0909978	0.264298	0.073917	0.305002	-0.238909	-0.00370251	-0.0127616	0.151284	0.65049	0.359547	0.764426	0.280629	0.44878	0.582791	0.615	0.834927	0.505448	0.0977425	0.255535	0.766307	0.334204	0.911298	0.672385	0.212029	0.731405	0.147274	0.260882	0.986301	0.952806	0.480404
VvCabSauv08_H0000F_021.ver1.0.g001360	E3 ubiquitin ligase RIE1-like	-0.358846	-0.248003	-0.580313	-0.49208	0.117359	-0.123786	-0.399483	-0.489323	-0.494532	-0.168776	-0.475361	0.154153	-0.135765	0.402679	0.595833	0.399148	0.632515	-0.027615	0.443029	0.0630114	0.215307	-0.141361	0.0850655	0.242617	0.00295056	0.0145851	0.584968	0.564428	0.053115	0.0152343	0.014027	0.43048	0.0188944	0.472022	0.527031	0.0510683	0.00212423	0.0533337	0.000911501	0.89808	0.0301459	0.769902	0.312308	0.509974
VvCabSauv08_H0000F_021.ver1.0.g001370	UDP-3-O-acyl N-acetylglycosamine deacetylase family	0.323337	0.214854	0.406407	0.35957	-0.146916	0.00860166	0.119147	0.298373	0.360718	0.113095	0.276056	-0.158519	0.0451444	-0.22412	-0.391296	-0.30297	-0.432645	-0.0728703	-0.286742	-0.150796	-0.217	0.12166	0.123268	0.313351	0.0487582	0.0843926	0.493312	0.968181	0.579224	0.156719	0.0833339	0.598773	0.191639	0.459408	0.834088	0.292427	0.05865	0.150125	0.0347214	0.735075	0.174311	0.481838	0.308427	0.571189
VvCabSauv08_H0000F_021.ver1.0.g001380	nuclear pore complex Nup155	0.629936	0.422396	0.719051	0.768349	-0.239767	-0.137777	0.448491	0.534123	0.525877	0.0863792	0.556979	0.00631191	0.384444	-0.461816	-0.368783	-0.63815	-0.80761	-0.0303384	-0.52313	0.000854098	-0.239445	0.0918207	0.000970704	0.0397619	7.52507e-05	1.16103e-05	0.259122	0.52087	0.02794	0.00717776	0.00830637	0.688176	0.0046964	0.976648	0.0636165	0.0230981	0.0761749	0.00079282	1.83462e-06	0.888087	0.0087137	0.99684	0.259782	0.669585
VvCabSauv08_H0000F_021.ver1.0.g001390	VAC14 homolog isoform X1	0.119568	0.123045	0.272679	0.24482	-0.062921	0.164891	0.00823696	0.270532	0.405485	0.210618	0.233193	-0.108813	-0.10417	-0.134293	-0.235918	-0.147531	-0.292767	0.0484084	-0.211653	-0.17294	-0.240844	-0.0271397	0.577874	0.566782	0.197352	0.248913	0.770223	0.44132	0.969529	0.201045	0.0493222	0.323217	0.272804	0.61277	0.628097	0.531564	0.267078	0.491486	0.165034	0.822273	0.320788	0.419022	0.256924	0.899825
VvCabSauv08_H0000F_021.ver1.0.g001400	ankyrin repeat-containing At2g01680	-0.624268	-0.626368	-0.711047	-0.784432	0.543288	0.245974	-0.0814333	-0.296938	-0.53314	0.04157	-0.454234	-0.104305	-0.355639	0.161525	0.363387	0.760366	0.745314	0.31405	0.568429	0.39203	0.57572	-0.22333	0.00111258	0.00105808	9.83087e-05	5.70759e-06	0.00607631	0.246619	0.705228	0.15882	0.00730515	0.847067	0.0257622	0.627651	0.0880945	0.450827	0.0809102	1.61828e-05	2.92825e-05	0.135045	0.00375441	0.0581368	0.00324195	0.294176
VvCabSauv08_H0000F_021.ver1.0.g001410	Histone-lysine N-methyltransferase setd3	-0.099143	0.0678787	-0.251975	-0.0122062	-0.108057	-0.247301	-0.155135	-0.285711	-0.347847	-0.327975	-0.307914	0.292227	0.202037	0.236026	0.340282	-0.0393383	0.221136	-0.00244153	0.328603	-0.0135842	0.140676	0.200018	0.644863	0.752649	0.234909	0.954858	0.615256	0.243996	0.469169	0.175933	0.0957917	0.117674	0.143255	0.165853	0.343767	0.266852	0.103733	0.855191	0.299069	0.990966	0.116932	0.949767	0.512049	0.348711
VvCabSauv08_H0000F_021.ver1.0.g001420	hypothetical protein POPTR_0008s13370g	0.242458	0.305895	0.466539	0.654146	-0.133673	0.0653826	0.176228	0.472816	0.277641	-0.101972	0.148311	-0.20981	0.115859	-0.342743	-0.322507	-0.499719	-0.509627	-0.0782264	0.130561	-0.00877802	-0.124851	0.216239	0.253652	0.146034	0.0215542	0.000525502	0.533477	0.761483	0.410096	0.0196326	0.188999	0.635407	0.489172	0.325119	0.58981	0.101098	0.12429	0.012904	0.0109641	0.716359	0.543133	0.967528	0.561056	0.310167
VvCabSauv08_H0000F_021.ver1.0.g001430	nudix family	0.0733882	-0.260996	-0.165678	0.0542626	0.344572	0.149708	0.251999	0.195144	-0.231421	0.0263632	-0.00368144	-0.252039	-0.045531	-0.318158	0.0132372	0.0901868	0.0718654	-0.0270029	0.576996	0.433564	0.311812	-0.128165	0.733259	0.218006	0.43911	0.801176	0.099172	0.485044	0.234863	0.360821	0.276569	0.902678	0.986379	0.234787	0.832687	0.12974	0.951049	0.675148	0.738603	0.900328	0.00315868	0.0342955	0.137999	0.550623
VvCabSauv08_H0000F_021.ver1.0.g001440	12-oxophytodienoate reductase 1-like	0.14362	0.24294	0.135733	0.206492	-0.237237	-0.184269	-0.0499953	-0.0298756	0.0109509	-0.19909	0.00664196	0.174252	0.144976	0.0923051	-0.036871	-0.260323	-0.13399	-0.0412564	-0.065986	-0.217172	-0.0578077	0.265417	0.503167	0.252681	0.527129	0.333003	0.264335	0.388711	0.816541	0.889784	0.959497	0.350999	0.975427	0.415448	0.499102	0.667939	0.864188	0.219239	0.532498	0.848208	0.759345	0.308034	0.788465	0.210028
VvCabSauv08_H0000F_021.ver1.0.g001450	1-aminocyclopropane-1-carboxylate oxidase-1	0.235236	0.735627	0.625381	0.680534	-0.633096	-0.337656	-0.0781861	0.128532	0.373341	-0.317581	0.0588557	0.335156	0.433476	0.113247	-0.100996	-0.714608	-0.594472	0.210833	-0.476946	-0.44396	-0.279518	0.194633	0.268504	4.20025e-05	0.00108339	0.000252637	0.000898597	0.1066	0.7165	0.549471	0.0723408	0.130476	0.784717	0.109383	0.0343361	0.59828	0.638663	8.73796e-05	0.00218778	0.322711	0.0184458	0.0297604	0.185902	0.362107
VvCabSauv08_H0000F_021.ver1.0.g001470	ubiquitin-conjugating enzyme E2 variant 1A-like	-0.026726	-0.846117	-0.363672	-0.342758	0.908706	0.470511	0.578695	0.448291	-0.0700193	0.625861	0.297619	-0.558433	-0.486185	-0.613848	-0.151057	0.621285	0.226186	0.237366	0.453745	0.75142	0.523417	0.0120374	0.901345	1.90279e-07	0.0806546	0.101082	8.25295e-10	0.0203215	0.00305061	0.0280186	0.745098	0.00107101	0.157821	0.00456678	0.0160015	0.00142015	0.481072	0.00119416	0.287882	0.264068	0.0259423	2.31357e-05	0.00867027	0.955481
VvCabSauv08_H0000F_021.ver1.0.g001480	probable peroxygenase 4	0.130285	0.207839	0.163732	0.204332	-0.186122	-0.00199924	-0.168801	0.0745446	0.242567	0.0675188	0.086171	0.0264838	-0.0994433	0.10135	-0.112516	-0.138157	-0.140454	0.276873	-0.108698	-0.302677	-0.134129	0.220657	0.543994	0.329787	0.444582	0.338195	0.383875	0.992603	0.430409	0.729208	0.253433	0.753921	0.688891	0.902235	0.643857	0.637481	0.600656	0.519708	0.51272	0.190274	0.613149	0.150539	0.532069	0.300141
VvCabSauv08_H0000F_021.ver1.0.g001490	plasmodesmata-located 6	-0.216857	-0.861823	-0.521801	-0.518249	0.852595	0.478503	0.361898	0.232995	-0.202542	0.541789	0.096649	-0.548154	-0.57981	-0.397681	-0.0951282	0.75234	0.427265	0.276268	0.599821	0.639215	0.495577	-0.0816934	0.308753	6.28647e-08	0.00891653	0.00947817	1.22375e-07	0.0180141	0.082256	0.273224	0.342537	0.0062461	0.653244	0.00555149	0.00298134	0.0542976	0.658375	2.23159e-05	0.0372999	0.191285	0.00194704	0.000771946	0.0137947	0.704328
VvCabSauv08_H0000F_021.ver1.0.g001500	B-cell receptor-associated	-0.65776	-0.662797	-0.596427	-0.765435	0.540953	0.506071	-0.289942	-0.177277	-0.185961	0.313525	-0.25311	-0.380608	-0.737607	0.14963	0.143131	0.821438	0.693816	0.0534449	0.377709	0.114731	0.158395	-0.294363	0.000477313	0.000416546	0.00209701	1.3126e-05	0.00634254	0.0116305	0.16934	0.407271	0.384294	0.135734	0.232737	0.0665339	3.90665e-05	0.485273	0.504636	8.65152e-07	0.000169853	0.804115	0.0688057	0.59346	0.459764	0.162637
VvCabSauv08_H0000F_021.ver1.0.g001510	hypothetical protein PRUPE_ppa019714mg, partial	0.242393	0.114388	0.367199	0.301609	-0.0394391	0.211992	0.0991636	0.34682	0.508643	0.298723	0.362783	-0.258279	-0.160734	-0.220074	-0.317812	-0.152868	-0.364901	-0.000126506	-0.322702	-0.120701	-0.356311	0.0215425	0.253785	0.594573	0.077543	0.152057	0.854823	0.319995	0.644795	0.0968425	0.0111453	0.156211	0.0814545	0.22301	0.453077	0.301453	0.13018	0.475766	0.0795598	0.999532	0.124049	0.574249	0.0874535	0.920413
VvCabSauv08_H0000F_021.ver1.0.g001520	probable inactive receptor kinase At1g48480	-0.0477553	-0.350416	-0.613412	-0.217815	0.346801	-0.343363	0.227818	-0.22082	-0.788976	-0.225837	-0.399525	0.216675	0.26118	-0.0249054	0.508019	0.235561	0.449786	0.29151	0.866508	0.664458	0.819647	0.140765	0.824634	0.0932008	0.00143448	0.306567	0.0968622	0.100442	0.284326	0.299776	4.61996e-06	0.288647	0.0530881	0.309169	0.21767	0.908037	0.0112615	0.267824	0.0274364	0.16694	4.40088e-08	0.000398042	9.57012e-07	0.51178
VvCabSauv08_H0000F_021.ver1.0.g001530	plant UBX domain-containing 2	-0.228058	-0.507536	-0.272027	-0.240546	0.554319	0.391442	0.213009	0.2618	-0.0672008	0.299609	0.00872335	-0.419119	-0.475623	-0.261351	-0.0841617	0.42359	0.235777	0.359445	0.450157	0.346173	0.371519	0.0148927	0.283805	0.0113521	0.198469	0.257531	0.00494163	0.0585479	0.317624	0.21654	0.755046	0.154926	0.967731	0.0414899	0.0188197	0.217359	0.695804	0.0391467	0.267373	0.0845086	0.0272936	0.0975091	0.0738557	0.944936
VvCabSauv08_H0000F_021.ver1.0.g001540	TIFY 6B-like	0.423405	0.902013	0.716261	0.840927	-0.817566	-0.49351	-0.174597	0.0678229	0.386518	-0.403432	0.106765	0.417324	0.59758	0.133902	-0.0934936	-0.912966	-0.698813	-0.135829	-0.531798	-0.543451	-0.45545	0.286599	0.0392416	1.74068e-09	8.26805e-05	2.6716e-07	1.07455e-06	0.0142574	0.41451	0.752846	0.0620801	0.0505947	0.619512	0.0424613	0.00204499	0.532768	0.663906	4.9792e-10	0.000145505	0.526836	0.00748221	0.00605803	0.0253193	0.174536
VvCabSauv08_H0000F_021.ver1.0.g001550	mediator of RNA polymerase II transcription subunit 23	0.279813	-0.0154688	0.248661	-0.0418384	-0.0121464	0.175499	0.131409	0.12438	0.384922	0.397456	0.501958	-0.135968	-0.161758	-0.115313	-0.302993	0.0302467	-0.196235	-0.0204948	-0.488604	-0.131483	-0.32391	-0.342882	0.185419	0.942809	0.24133	0.846091	0.955079	0.412065	0.540493	0.562548	0.06326	0.0544466	0.0124427	0.526409	0.450166	0.591577	0.150093	0.888423	0.35809	0.924272	0.0154074	0.540264	0.122567	0.100951
VvCabSauv08_H0000F_021.ver1.0.g001560	mediator of RNA polymerase II transcription subunit 23	0.310443	-0.372131	-0.390631	-0.16073	0.318752	-0.172743	0.195126	-0.036561	-0.228838	0.333524	0.239536	0.0772484	0.00538765	-0.12423	0.152051	0.291275	0.241599	-0.0291912	0.256962	0.301159	0.204952	0.26377	0.139829	0.0733443	0.0591191	0.453089	0.128985	0.419562	0.360867	0.86532	0.282115	0.111229	0.259596	0.719765	0.980067	0.563023	0.478158	0.1673	0.25539	0.892295	0.225462	0.152699	0.336699	0.212977
VvCabSauv08_H0000F_021.ver1.0.g001570	mediator of RNA polymerase II transcription subunit 23	0.0423212	-0.268539	-0.5956	-0.387278	0.111635	-0.277874	-0.184564	-0.434854	-0.445408	0.0468229	-0.136118	0.31106	0.0600087	0.278413	0.41707	0.347299	0.518907	-0.0985377	0.295332	0.0632454	0.178277	0.393753	0.844336	0.204513	0.00213502	0.0615243	0.603531	0.188612	0.38794	0.0337046	0.0291688	0.828008	0.525948	0.139002	0.780599	0.18772	0.0425999	0.0963515	0.00937195	0.646894	0.161194	0.76907	0.404586	0.0569448
VvCabSauv08_H0000F_021.ver1.0.g001580	mediator of RNA polymerase II transcription subunit 23	0.215907	-0.319602	-0.101814	-0.0846384	0.371758	0.203099	0.344292	0.216217	-0.0283514	0.295454	0.240165	-0.256357	-0.140803	-0.315857	-0.118256	0.220736	0.024455	0.158158	0.0955411	0.347191	0.208008	-0.154005	0.310929	0.127911	0.635933	0.694162	0.0736553	0.341181	0.0994655	0.310218	0.895376	0.161012	0.258308	0.226594	0.511665	0.132693	0.582084	0.299966	0.909693	0.460445	0.656981	0.0964622	0.329385	0.472453
VvCabSauv08_H0000F_021.ver1.0.g001590	hypothetical protein PRUPE_ppa015871mg, partial	0.378236	-0.0631876	0.50043	0.287783	0.161692	0.41053	0.357039	0.593753	0.638518	0.551706	0.68596	-0.539299	-0.27626	-0.521987	-0.68767	-0.0646538	-0.488985	-0.177679	-0.422662	0.0224097	-0.376692	-0.13922	0.0683883	0.769275	0.0127561	0.172683	0.450352	0.0462996	0.0867625	0.00222201	0.000785561	0.00519282	0.00021534	0.00653686	0.191299	0.00888784	0.000204623	0.764068	0.0153154	0.40619	0.0396243	0.917219	0.0696171	0.516469
VvCabSauv08_H0000F_021.ver1.0.g001600	glucan endo-1,3-beta-glucosidase 3-like isoform X3	-0.447755	0.17688	-0.27106	-0.360423	-0.362387	-0.0988619	-0.810272	-0.595654	-0.123951	-0.203004	-0.428937	0.266553	-0.156388	0.731395	0.265557	0.177462	0.443093	-0.2501	-0.0886574	-0.641979	-0.411845	-0.0327898	0.0282294	0.408337	0.200133	0.0836052	0.0818121	0.645806	1.59495e-06	0.00213249	0.563906	0.341413	0.0364829	0.208011	0.465542	4.89394e-05	0.209779	0.406773	0.0301194	0.238527	0.680371	0.000719992	0.0455362	0.879107
VvCabSauv08_H0000F_021.ver1.0.g001610	F-box SKIP28	-0.365686	-0.5305	-0.716473	-0.626263	0.399349	0.160871	-0.227161	-0.324171	-0.422786	0.162262	-0.2383	-0.0231214	-0.327668	0.209683	0.274562	0.639596	0.69014	0.00793708	0.483222	0.109245	0.269909	0.181586	0.0788667	0.00765679	8.20953e-05	0.00106075	0.0532022	0.452687	0.285754	0.122249	0.03956	0.448736	0.262137	0.9146	0.11804	0.325418	0.194154	0.000764603	0.000189972	0.970638	0.0167549	0.611352	0.202125	0.395775
VvCabSauv08_H0000F_021.ver1.0.g001630	cell number regulator 2-like	-0.185771	0.14416	-0.322345	-0.0416675	-0.205011	-0.247704	-0.466085	-0.410836	-0.349662	-0.272482	-0.395114	0.305146	0.130198	0.397551	0.403003	-0.0204109	0.306369	-0.016049	0.415345	-0.179851	0.0243568	-0.0560245	0.38479	0.501547	0.12449	0.846712	0.336557	0.243205	0.0216991	0.0461212	0.0939557	0.197689	0.0560161	0.147074	0.544264	0.0543833	0.0508643	0.924581	0.145378	0.940667	0.0435523	0.400381	0.910054	0.794852
VvCabSauv08_H0000F_021.ver1.0.g001660	cell number regulator 2-like	0.407073	0.262746	0.322567	0.584165	-0.111072	-0.130501	0.218673	0.318552	0.172073	-0.00885681	0.240538	0.0790582	0.319251	-0.303281	-0.0399537	-0.444714	-0.440751	0.00259607	0.00703152	0.126658	0.00282473	-0.224719	0.0483546	0.214824	0.124215	0.00272358	0.605369	0.543318	0.30462	0.129239	0.421393	0.967237	0.257548	0.713467	0.128355	0.149687	0.852949	0.0294512	0.031106	0.990394	0.973987	0.555355	0.989548	0.291104
VvCabSauv08_H0000F_021.ver1.0.g001690	actin-related 2 3 complex subunit 2A	-0.19992	0.199452	0.345407	0.210011	-0.193938	0.305298	-0.324688	0.213505	0.503103	0.0634253	0.0876044	-0.289989	-0.319099	0.0163126	-0.330092	-0.157542	-0.232926	-0.368543	-0.277284	-0.506898	-0.560853	0.291829	0.348952	0.350105	0.0983019	0.324645	0.363856	0.146862	0.12162	0.316473	0.0122122	0.768431	0.683975	0.169267	0.128546	0.939695	0.115185	0.462215	0.27337	0.0763806	0.189591	0.0114727	0.00435763	0.166456
VvCabSauv08_H0000F_021.ver1.0.g001710	pectinesterase pectinesterase inhibitor 6	0.264416	-0.341241	0.354057	0.211815	0.464486	0.550429	0.582392	0.799164	0.644532	0.737527	0.710508	-0.645858	-0.442558	-0.73284	-0.747407	0.120857	-0.454822	0.260179	-0.24528	0.229579	0.000668989	0.232077	0.211816	0.102701	0.089619	0.32041	0.022215	0.00531947	0.00282616	2.82131e-06	0.000674707	3.9182e-05	0.000100064	0.000652172	0.0303423	4.64652e-05	2.70304e-05	0.57375	0.0255473	0.219504	0.247997	0.280518	0.997525	0.275171
VvCabSauv08_H0000F_021.ver1.0.g001720	Phosphoglucomutase phosphomannomutase family	-0.285617	-0.430279	-0.72955	-0.688115	0.207356	-0.00383839	-0.400836	-0.560347	-0.466482	0.0787612	-0.258282	0.115218	-0.25933	0.39822	0.373301	0.608787	0.755091	-0.334703	0.294141	-0.0401002	0.0044088	0.0437222	0.176081	0.0358376	5.22658e-05	0.000201915	0.330938	0.985798	0.0522408	0.00440066	0.0215725	0.714499	0.223004	0.591882	0.221066	0.0539416	0.0723739	0.00159407	2.00153e-05	0.109893	0.162969	0.852415	0.983688	0.839247
VvCabSauv08_H0000F_021.ver1.0.g001730	HMG-Y-related A	0.0339425	-0.773171	-0.285983	-0.337256	0.823701	0.480946	0.548811	0.41491	-0.0031833	0.632828	0.347017	-0.508482	-0.442875	-0.589306	-0.225606	0.592222	0.170593	0.19421	0.328345	0.695147	0.445835	-0.126914	0.874889	9.44025e-06	0.175505	0.107042	7.60418e-07	0.0173527	0.0054836	0.0437954	0.988222	0.000904517	0.0966399	0.0111751	0.0302101	0.00244391	0.289155	0.00229637	0.425461	0.363169	0.117237	0.000163044	0.0289958	0.55455
VvCabSauv08_H0000F_021.ver1.0.g001740	kinase family	0.00800061	-0.534406	-0.0265005	-0.150861	0.636042	0.502287	0.569605	0.504295	0.0514464	0.370326	0.2073	-0.632827	-0.399977	-0.557401	-0.363576	0.353502	-0.00948261	0.260109	0.305572	0.571598	0.360348	-0.193596	0.970403	0.00714136	0.902173	0.481649	0.000835546	0.0123761	0.00366742	0.0119757	0.811309	0.0748596	0.331072	0.00090454	0.0527947	0.00465846	0.080741	0.0901581	0.964924	0.219631	0.146481	0.00352388	0.0836742	0.364719
VvCabSauv08_H0000F_021.ver1.0.g001750	myosin-binding 2-like	0.206683	-0.303479	-0.18213	-0.141077	0.200153	0.177943	-0.0893865	0.0117685	0.139223	0.48592	0.376166	-0.244712	-0.315231	-0.112439	-0.152694	0.281489	0.135263	-0.322301	-0.021329	-0.0595898	-0.248899	0.0768235	0.332545	0.149407	0.394339	0.510834	0.348379	0.405482	0.677879	0.956475	0.51646	0.0160679	0.0700389	0.249129	0.133504	0.600909	0.476276	0.182688	0.528576	0.124544	0.921199	0.782095	0.240865	0.721247
VvCabSauv08_H0000F_021.ver1.0.g001760	clathrin assembly At2g01600	0.00619268	-0.646831	-0.161109	-0.195005	0.731549	0.426041	0.64099	0.499695	-0.0109676	0.492764	0.287184	-0.5213	-0.338102	-0.606037	-0.305612	0.438139	0.0517663	0.29847	0.347092	0.663623	0.46973	0.0193578	0.977089	0.000636061	0.452009	0.36117	4.86704e-05	0.0379074	0.000738225	0.0129092	0.959435	0.0144276	0.173619	0.00899402	0.106109	0.001696	0.146425	0.0322364	0.810156	0.156579	0.0965631	0.000407251	0.0205592	0.928463
VvCabSauv08_H0000F_021.ver1.0.g001780	armadillo beta-catenin-like repeat	0.618011	0.660897	0.495862	0.631026	-0.610946	-0.527284	0.0855684	-0.0371171	0.0766026	-0.42175	0.123329	0.366169	0.686952	0.018194	0.0148211	-0.76121	-0.530104	-0.38976	-0.347896	-0.172876	-0.326236	0.0772087	0.00128951	0.00043863	0.0137319	0.00094529	0.00151778	0.00810404	0.690962	0.86329	0.722017	0.040098	0.565879	0.0784423	0.000209064	0.932754	0.9452	1.56338e-05	0.00771071	0.0597369	0.0957418	0.419199	0.11975	0.719903
VvCabSauv08_H0000F_021.ver1.0.g001790	NAD(P)H-quinone oxidoreductase subunit chloroplastic	0.00157483	0.342029	-0.108081	0.0943124	-0.416316	-0.54684	-0.280117	-0.44104	-0.377149	-0.53029	-0.390762	0.545552	0.461495	0.386217	0.435523	-0.299445	0.0979782	-0.258432	0.105924	-0.129511	0.0143466	-0.0915314	0.994173	0.101857	0.615178	0.661134	0.0430143	0.0056893	0.184921	0.0309829	0.0692518	0.00768534	0.0590264	0.0058272	0.0232063	0.0623015	0.0334016	0.155164	0.648773	0.222726	0.622291	0.54641	0.946952	0.670569
VvCabSauv08_H0000F_021.ver1.0.g001800	hypothetical protein POPTR_0008s13110g	-0.135127	0.455783	-0.0343	0.301982	-0.463091	-0.440965	-0.4935	-0.315742	-0.242445	-0.531663	-0.46542	0.425014	0.380695	0.383233	0.400285	-0.38479	0.0244219	-0.117697	0.23145	-0.31118	-0.0286001	0.143238	0.528993	0.0251988	0.873581	0.151526	0.0226729	0.0310147	0.0142598	0.132841	0.253678	0.00750012	0.0219124	0.0384228	0.0664664	0.0645268	0.0525956	0.063358	0.909815	0.583883	0.276507	0.138842	0.894464	0.504315
VvCabSauv08_H0000F_021.ver1.0.g001810	p21-carboxy-terminal region-binding	-0.430786	0.496785	-0.00789149	-0.0547859	-0.592015	-0.252009	-0.678671	-0.549268	-0.158543	-0.615417	-0.554791	0.418621	0.196695	0.692727	0.3086	-0.236984	0.18001	-0.220176	-0.154245	-0.651185	-0.337844	0.125777	0.0355961	0.0135298	0.970806	0.799296	0.00230656	0.234844	0.000266673	0.00543681	0.459338	0.00136964	0.00489734	0.0417575	0.356943	0.000175612	0.14232	0.264861	0.39996	0.301224	0.471755	0.000568072	0.106393	0.558131
VvCabSauv08_H0000F_021.ver1.0.g001820	DELLA GAI	0.0131951	-0.167092	0.027171	-0.220137	0.0996678	0.342189	-0.0989565	0.0735997	0.293434	0.32199	0.256092	-0.246377	-0.347888	-0.0330466	-0.254782	0.237927	0.0403472	-0.300438	-0.333494	-0.23055	-0.354894	0.0556534	0.951205	0.435161	0.89971	0.301313	0.643105	0.101686	0.645489	0.732517	0.16403	0.124928	0.227091	0.245821	0.0957506	0.878167	0.22956	0.262907	0.851516	0.153733	0.111263	0.278432	0.0888099	0.796183
VvCabSauv08_H0000F_021.ver1.0.g001840	hypothetical protein PRUPE_ppa013143mg	-0.4623	-0.624326	-0.317438	-0.509407	0.554442	0.76075	-0.174309	0.161966	0.167791	0.546306	0.0806956	-0.679563	-0.864524	-0.128378	-0.321499	0.698701	0.390624	-0.108881	0.22173	-0.0153047	-0.116894	-0.127689	0.0229362	0.00111105	0.130658	0.0110045	0.00493005	1.59306e-05	0.415294	0.449576	0.433214	0.0057461	0.707784	0.000259874	5.12653e-08	0.549954	0.125537	0.000146017	0.0591239	0.612546	0.297738	0.943415	0.586469	0.552116
VvCabSauv08_H0000F_021.ver1.0.g001850	C2 domain-containing family	-0.438623	-0.718455	-0.754664	-0.816824	0.591528	0.184256	0.000687201	-0.28877	-0.477418	0.252234	-0.242939	-0.0837575	-0.363236	0.0952378	0.312086	0.816229	0.737774	0.263381	0.464334	0.416935	0.517182	-0.0578683	0.0320248	7.67872e-05	2.03584e-05	1.11948e-06	0.00233076	0.388746	0.997457	0.171148	0.0183142	0.234413	0.252682	0.697197	0.0810465	0.658005	0.137635	1.15671e-06	3.88265e-05	0.213678	0.0222644	0.042674	0.00965237	0.788248
VvCabSauv08_H0000F_021.ver1.0.g001890	MLP 28	-0.546862	0.354518	-0.242534	-0.378594	-0.545587	-0.278282	-0.840033	-0.769864	-0.243845	-0.471601	-0.608518	0.509381	0.0403851	0.916616	0.438142	0.0549101	0.449035	-0.0108635	-0.159808	-0.708626	-0.294589	-0.0356507	0.00568697	0.0891726	0.253499	0.0681064	0.00582343	0.187937	2.82911e-07	1.08851e-05	0.250863	0.0199932	0.0016038	0.0110092	0.851378	3.16234e-10	0.0322355	0.79885	0.0277276	0.959819	0.455717	0.000106405	0.162299	0.868644
VvCabSauv08_H0000F_021.ver1.0.g001930	major latex family	-0.393543	-0.448962	-0.665898	-0.590649	0.331161	0.0488513	-0.183037	-0.40058	-0.533041	-0.0733405	-0.363087	0.0505471	-0.148423	0.20551	0.445874	0.520323	0.661943	-0.252312	0.438853	0.213168	0.233517	-0.0201656	0.0570889	0.0277561	0.000382578	0.00237496	0.113941	0.820672	0.391947	0.0524057	0.00731815	0.733426	0.0811805	0.814551	0.488839	0.335358	0.0289803	0.00914683	0.000426354	0.234263	0.0319242	0.317256	0.272119	0.925486
VvCabSauv08_H0000F_021.ver1.0.g001970	integral membrane DUF6 containing	-0.499605	-0.237452	-0.715478	-0.654027	0.0237181	-0.128898	-0.611139	-0.709925	-0.561763	-0.235244	-0.575374	0.266587	-0.153651	0.615372	0.602072	0.487834	0.793251	-0.228961	0.361155	-0.140155	0.113381	0.0606502	0.0129279	0.263889	8.48801e-05	0.000527161	0.912404	0.548324	0.0015111	0.000101991	0.00428119	0.268488	0.00326488	0.20795	0.473483	0.00137109	0.00185271	0.0155945	3.76862e-06	0.281849	0.0829332	0.513628	0.597844	0.77831
VvCabSauv08_H0000F_021.ver1.0.g001980	Tetratricopeptide repeat (TPR)-like superfamily	0.237961	0.151421	0.315918	0.295469	-0.0839569	-0.0279563	0.207236	0.265019	0.150433	-0.10661	0.104876	-0.0917267	0.150361	-0.228779	-0.17329	-0.304725	-0.325033	-0.313149	-0.168837	0.0548571	-0.0963645	0.152113	0.262837	0.480003	0.132613	0.160989	0.69651	0.896827	0.331225	0.210738	0.482908	0.620024	0.625758	0.669904	0.48312	0.282242	0.418066	0.147661	0.121201	0.136228	0.430311	0.799041	0.654203	0.477976
VvCabSauv08_H0000F_021.ver1.0.g001990	fold	0.00322318	0.154373	-0.38648	-0.0388584	-0.172645	-0.601055	-0.155908	-0.452551	-0.65823	-0.49382	-0.488659	0.588976	0.519393	0.354175	0.606295	-0.105976	0.31321	0.214218	0.463489	0.12666	0.476789	0.296484	0.988074	0.471382	0.0621085	0.856939	0.41983	0.00189481	0.46693	0.0263859	0.000471335	0.0141872	0.015394	0.00246108	0.00929411	0.0895046	0.00168621	0.622118	0.136148	0.314821	0.0225415	0.55535	0.01849	0.159488
VvCabSauv08_H0000F_021.ver1.0.g002010	phytanoyl- dioxygenase domain	-0.0265428	0.129207	-0.222988	0.0219635	-0.114984	-0.470947	0.132823	-0.297716	-0.613251	-0.603947	-0.480806	0.441295	0.524442	0.15816	0.481943	-0.181108	0.155716	0.17653	0.380428	0.312656	0.501856	0.122726	0.902018	0.547359	0.294935	0.918862	0.59264	0.0201898	0.536107	0.157679	0.0014398	0.00177714	0.0173903	0.0308746	0.00851709	0.460439	0.0170887	0.397043	0.467486	0.409282	0.0666736	0.136879	0.0124635	0.567794
VvCabSauv08_H0000F_021.ver1.0.g002020	O-fucosyltransferase family	0.0331219	-0.24435	-0.10416	-0.103295	0.208896	0.282854	-0.0880715	0.136682	0.172097	0.428616	0.211286	-0.335905	-0.446587	-0.104819	-0.289946	0.245286	0.0783217	0.184985	0.19189	-0.0694802	-0.0260648	0.203214	0.877891	0.249851	0.628133	0.631003	0.327279	0.180485	0.682375	0.524217	0.42133	0.0366386	0.321647	0.108544	0.0286939	0.625947	0.169335	0.247985	0.716028	0.386839	0.369041	0.746997	0.903775	0.340903
VvCabSauv08_H0000F_021.ver1.0.g002030	10 kDa mitochondrial-like	-0.280773	-0.663762	-0.448777	-0.535496	0.660488	0.29459	0.325111	0.108271	-0.196591	0.36382	-0.0149462	-0.255169	-0.371116	-0.209646	0.0818901	0.635864	0.391311	0.529032	0.341182	0.511508	0.591639	0.162866	0.18385	0.000405703	0.0278282	0.00700288	0.000443511	0.162298	0.121107	0.614552	0.357202	0.0805224	0.944738	0.22883	0.0741936	0.325505	0.703647	0.000839255	0.0586401	0.00785829	0.102763	0.0106246	0.00232524	0.447027
VvCabSauv08_H0000F_021.ver1.0.g002050	SEC12 2	0.198974	0.600529	0.68095	0.432836	-0.506043	-0.0527632	0.00609774	0.129169	0.447725	-0.199312	0.16696	0.0925877	0.226282	0.0538935	-0.234464	-0.559605	-0.548604	-0.0139518	-0.618273	-0.349188	-0.482071	-0.325115	0.351284	0.00191693	0.000249589	0.0346328	0.011636	0.806567	0.97744	0.547477	0.0282412	0.35045	0.435527	0.666979	0.287673	0.802502	0.270125	0.00446447	0.00550497	0.94841	0.00128167	0.0944333	0.0170552	0.121102
VvCabSauv08_H0000F_021.ver1.0.g002060	P-loop containing nucleoside triphosphate hydrolases superfamily	0.337903	0.222188	0.53039	0.546837	-0.106753	0.0693634	0.323672	0.50578	0.463888	0.0832269	0.385598	-0.201911	0.0735951	-0.402876	-0.482091	-0.435093	-0.591248	-0.24802	-0.329689	-0.0846498	-0.321922	0.403582	0.106328	0.296717	0.00767169	0.00568961	0.619554	0.747409	0.122858	0.0116865	0.0224104	0.699028	0.0627583	0.344074	0.732533	0.0509438	0.0170498	0.0335963	0.0023448	0.242585	0.115656	0.694122	0.125012	0.0505009
VvCabSauv08_H0000F_021.ver1.0.g002070	linker histone H1 and h5 family	0.365002	-0.229319	-0.0988109	-0.155539	0.215199	-0.0856571	0.29305	0.012452	-0.0338191	0.367319	0.338328	-0.0114115	-0.00586465	-0.161525	0.000368387	0.173698	0.0243953	0.119474	-0.0166859	0.306776	0.0988684	-0.457746	0.0794705	0.281077	0.645977	0.467997	0.312558	0.690657	0.164609	0.95395	0.87534	0.0774381	0.105861	0.957794	0.978302	0.450826	0.998637	0.416957	0.909913	0.578176	0.938317	0.144816	0.645784	0.0244992
VvCabSauv08_H0000F_021.ver1.0.g002080	mitogen-activated kinase 9-like	-0.170966	-0.937126	-0.551619	-0.601647	0.912155	0.539274	0.427321	0.231692	-0.165047	0.61781	0.221546	-0.532086	-0.585429	-0.436728	-0.122519	0.804315	0.448999	0.0651584	0.435122	0.623595	0.390245	0.0359489	0.424433	1.56122e-11	0.00520138	0.0018702	5.49274e-10	0.00653986	0.0372724	0.275991	0.440881	0.00129559	0.29815	0.0074439	0.00265245	0.0328609	0.568452	2.17535e-06	0.0277419	0.762278	0.033583	0.00113055	0.0593918	0.867555
VvCabSauv08_H0000F_021.ver1.0.g002100	serine carboxypeptidase-like 50	-0.615592	-0.36451	-0.730119	-0.759781	0.142123	0.0983511	-0.619379	-0.630983	-0.446864	-0.0363226	-0.516977	0.0635882	-0.388882	0.558541	0.429111	0.63479	0.815145	-0.102779	0.363102	-0.173224	0.0389156	-0.159417	0.00136411	0.079907	5.1218e-05	1.65729e-05	0.507673	0.64752	0.00124891	0.000946293	0.0285831	0.86619	0.00968616	0.767852	0.0603646	0.0045573	0.0363989	0.00086186	1.22741e-06	0.632719	0.0811666	0.418247	0.856731	0.456834
VvCabSauv08_H0000F_021.ver1.0.g002110	serine carboxypeptidase-like 50	0.0852035	0.482273	0.566004	0.275801	-0.449824	0.0595034	-0.128105	0.0515374	0.454587	-0.169872	0.124681	0.0127138	0.0525109	0.110698	-0.230743	-0.404068	-0.414757	-0.247281	-0.599954	-0.419481	-0.552028	-0.254407	0.692217	0.017002	0.00393929	0.192067	0.0274219	0.782403	0.55081	0.810981	0.0256331	0.427448	0.561596	0.952983	0.807475	0.606591	0.278018	0.0501977	0.0438811	0.244036	0.00194136	0.0412962	0.00516129	0.23027
VvCabSauv08_H0000F_021.ver1.0.g002120	hypothetical protein PRUPE_ppa013429mg	-0.597915	-0.0705757	-0.628141	-0.580656	-0.0826176	-0.187518	-0.5729	-0.746225	-0.60903	-0.419485	-0.674836	0.42343	0.0235759	0.69262	0.670996	0.356517	0.73828	-0.10245	0.307046	-0.16321	0.0833964	-0.197659	0.0020301	0.743138	0.00101386	0.00292972	0.701132	0.380254	0.00343269	2.82829e-05	0.00158532	0.0412938	0.000297733	0.0392287	0.912927	0.000176186	0.000331928	0.0872574	3.81101e-05	0.633816	0.144444	0.446054	0.698443	0.354542
VvCabSauv08_H0000F_021.ver1.0.g002130	ATP-dependent DNA helicase homolog chloroplastic	0.200044	-0.683731	-0.428112	-0.379839	0.66607	0.240603	0.443411	0.15162	-0.142564	0.605157	0.382789	-0.251065	-0.274354	-0.377048	-0.0864206	0.545305	0.274678	0.104756	0.307789	0.554757	0.317666	0.00834105	0.348648	0.000230035	0.0368842	0.0671311	0.000380764	0.257415	0.0299871	0.479419	0.506345	0.00172976	0.0648626	0.236662	0.194505	0.0693323	0.688034	0.00585391	0.193958	0.626157	0.143426	0.00490052	0.130367	0.969144
VvCabSauv08_H0000F_021.ver1.0.g002140	homeobox-leucine zipper HOX3-like	0.222984	-0.633133	-0.165475	-0.0812361	0.713098	0.289586	0.594611	0.516227	0.059183	0.608288	0.439117	-0.402413	-0.291758	-0.637824	-0.241538	0.384824	0.00494852	0.169737	0.238145	0.634378	0.415333	0.181677	0.294945	0.000897765	0.439681	0.705911	9.18763e-05	0.169889	0.00218125	0.00981067	0.783548	0.00161218	0.0318096	0.0512364	0.166564	0.000799303	0.255514	0.0633327	0.981691	0.427821	0.262456	0.000870664	0.0435589	0.395536
VvCabSauv08_H0000F_021.ver1.0.g002150	PIN1-like family	0.637888	0.671993	0.688637	0.858647	-0.552805	-0.351441	0.133856	0.271855	0.366033	-0.202801	0.338672	0.17025	0.505172	-0.176697	-0.267033	-0.83498	-0.737547	-0.217124	-0.35046	-0.247964	-0.379983	0.23792	0.000798022	0.000322742	0.000198775	7.94809e-08	0.00508587	0.0921817	0.532913	0.198764	0.0785617	0.341907	0.105484	0.426404	0.0118043	0.408832	0.207161	3.88511e-07	3.91529e-05	0.308143	0.0931574	0.242693	0.0670189	0.26292
VvCabSauv08_H0000F_021.ver1.0.g002160	WVD2-like 7 isoform X1	-0.222095	0.446282	-0.145924	0.0503609	-0.522394	-0.481896	-0.589291	-0.542452	-0.364738	-0.672223	-0.580809	0.590518	0.354896	0.62442	0.517722	-0.251665	0.231802	-0.1894	0.0666716	-0.421742	-0.0770913	0.26908	0.296924	0.0288162	0.496268	0.815222	0.00882552	0.0171011	0.00244465	0.0061705	0.0797046	0.000320655	0.00292048	0.00238162	0.088808	0.00110855	0.00956383	0.235505	0.275756	0.375404	0.756918	0.0401021	0.720313	0.203567
VvCabSauv08_H0000F_021.ver1.0.g002170	hydroxyproline-rich glyco	-0.137306	-0.670359	-0.521973	-0.422876	0.663696	0.168106	0.396693	0.0710175	-0.357983	0.311082	0.00629286	-0.169006	-0.202243	-0.279075	0.160373	0.582718	0.391211	0.473824	0.470398	0.644345	0.668795	-0.0775263	0.522307	0.000337927	0.00889005	0.0395139	0.000406441	0.432339	0.0549542	0.741583	0.0858727	0.138972	0.976719	0.429842	0.343263	0.186629	0.454105	0.00280704	0.0587101	0.0193375	0.0203557	0.000677939	0.000353029	0.718797
VvCabSauv08_H0000F_021.ver1.0.g002180	CYTOPLASMIC_DOMAIN (PHOBIUS), NON_CYTOPLASMIC_DOMAIN (PHOBIUS), TRANSMEMBRANE (PHOBIUS), TMhelix (TMHMM)	-0.278895	-0.918921	-0.69605	-0.685804	0.843977	0.4458	0.201961	0.047894	-0.307036	0.531144	0.0402261	-0.429998	-0.561186	-0.254734	0.0389727	0.863587	0.617492	0.0225046	0.561148	0.556286	0.428931	0.00198694	0.186925	2.34888e-10	0.000158561	0.000216341	2.19182e-07	0.0290101	0.343951	0.824132	0.144459	0.00756978	0.851957	0.035972	0.00432952	0.229651	0.856523	5.50524e-08	0.00130521	0.91687	0.00433271	0.0047593	0.0364861	0.992648
VvCabSauv08_H0000F_021.ver1.0.g002190	hydroxyproline-rich glyco family	-0.459305	-0.927712	-0.632429	-0.715098	0.874594	0.593537	0.144036	0.121421	-0.1788	0.5745	-0.00246523	-0.536125	-0.753674	-0.237093	-0.006944	0.914989	0.603515	0.218283	0.530345	0.49676	0.4106	-0.129515	0.0239546	6.92912e-11	0.000913407	8.59628e-05	2.30182e-08	0.00223237	0.501918	0.57195	0.403188	0.0033233	0.990878	0.00692387	2.11728e-05	0.264633	0.97431	3.8815e-10	0.00179428	0.305505	0.00767787	0.0135353	0.0462589	0.546395
VvCabSauv08_H0000F_021.ver1.0.g002200	dnaJ homolog subfamily B member 6-like	-0.441321	-0.506249	-0.614405	-0.625505	0.451069	0.140754	0.00619853	-0.266391	-0.596805	-0.0882615	-0.461156	-0.0844275	-0.191359	0.100605	0.300942	0.570755	0.625226	0.196856	0.63466	0.449082	0.603485	-0.222921	0.0308633	0.0115964	0.00140206	0.00108019	0.0269451	0.511811	0.977068	0.208298	0.00207986	0.681725	0.023321	0.694888	0.370393	0.639971	0.15301	0.00358395	0.00108742	0.356541	0.000864639	0.0277094	0.00179549	0.295085
VvCabSauv08_H0000F_021.ver1.0.g002210	SMP-30 gluconolaconase LRE-like region	-0.055052	-0.573067	-0.383173	-0.456625	0.53764	0.264033	0.222743	0.0333216	-0.16842	0.413484	0.108701	-0.24172	-0.333491	-0.177887	0.0180575	0.566949	0.35136	0.194823	0.300623	0.457902	0.324121	-0.414499	0.798341	0.00342112	0.0645716	0.0248968	0.00673693	0.212505	0.295479	0.87716	0.431466	0.0445984	0.613138	0.255145	0.111266	0.405631	0.933257	0.00386636	0.0922618	0.361627	0.153467	0.0244441	0.122309	0.0440255
VvCabSauv08_H0000F_021.ver1.0.g002220	hypothetical protein CICLE_v10017342mg	0.571985	0.559605	0.516166	0.846059	-0.41986	-0.32672	0.0924827	0.297711	0.260661	-0.186949	0.229327	0.180484	0.510308	-0.21909	-0.119237	-0.740737	-0.625893	-0.243589	-0.139309	-0.131521	-0.232006	0.219341	0.00349656	0.00446444	0.00982082	1.91014e-07	0.0410942	0.11917	0.667336	0.157687	0.218619	0.381729	0.28106	0.398697	0.0108402	0.303675	0.578934	3.47919e-05	0.00107019	0.251376	0.516197	0.540145	0.275322	0.303108
VvCabSauv08_H0000F_021.ver1.0.g002230	quinolinate phoshoribosyltransferase	0.000121295	0.334953	0.185071	0.252527	-0.266716	-0.339722	0.130857	-0.0645147	-0.120326	-0.439217	-0.1906	0.383663	0.458863	0.0832517	0.208119	-0.373456	-0.189889	0.118266	-0.161039	0.0375407	0.153234	0.0875564	0.999551	0.109611	0.386614	0.233851	0.207721	0.10434	0.542211	0.764562	0.575447	0.0317661	0.37233	0.0642021	0.0241081	0.698942	0.329121	0.0722457	0.374149	0.58205	0.452208	0.861744	0.474698	0.684139
VvCabSauv08_H0000F_021.ver1.0.g002240	1-phosphatidylinositol-3-phosphate 5-kinase FAB1C	0.257852	0.259255	0.352397	0.404584	-0.197374	0.0158393	0.0618087	0.23762	0.391405	0.084445	0.31853	0.0069323	0.0667582	-0.119022	-0.25393	-0.327825	-0.389564	-0.138032	-0.340018	-0.270767	-0.354655	0.1549	0.223803	0.221204	0.0912391	0.0498775	0.355252	0.941441	0.774182	0.263541	0.0585741	0.694828	0.129267	0.974354	0.756611	0.579623	0.231174	0.117853	0.0598764	0.520091	0.104018	0.200639	0.08904	0.469852
VvCabSauv08_H0000F_021.ver1.0.g002260	plastid movement impaired	0.400582	0.283201	0.258134	0.64411	-0.167498	-0.233673	0.110909	0.28162	0.0661069	-0.148191	0.0978181	0.0638039	0.350952	-0.257738	-0.0446043	-0.481603	-0.37713	-0.342017	0.107757	0.065386	-0.085771	0.274122	0.0524046	0.179928	0.223279	0.000682026	0.434031	0.27179	0.605901	0.182476	0.758917	0.489528	0.649311	0.767086	0.0926669	0.224014	0.836047	0.0171786	0.0692665	0.10187	0.616242	0.761471	0.690265	0.194898
VvCabSauv08_H0000F_021.ver1.0.g002270	U-box domain-containing 11-like	-0.319488	-0.182793	-0.513719	-0.472232	0.011908	-0.080009	-0.505736	-0.456767	-0.289122	0.0131276	-0.317301	0.150745	-0.259182	0.484039	0.271668	0.399713	0.566908	0.00349561	0.208569	-0.285596	-0.0411145	0.212748	0.128054	0.39259	0.0102365	0.0198053	0.95596	0.710165	0.011695	0.0248462	0.170605	0.951454	0.130834	0.48199	0.221339	0.0165442	0.199085	0.0529661	0.00386952	0.987066	0.328055	0.176116	0.848724	0.318234
VvCabSauv08_H0000F_021.ver1.0.g002280	myb-related 308-like	0.168057	0.730811	0.521819	0.604841	-0.617993	-0.445441	-0.0427833	-0.0178499	0.0675198	-0.634145	-0.208037	0.436621	0.65229	0.121021	0.13361	-0.758876	-0.491765	-0.109581	-0.325733	-0.203625	-0.12919	0.021625	0.432475	4.99711e-05	0.00891376	0.00174201	0.00129007	0.0291553	0.842657	0.934023	0.753918	0.000875681	0.329317	0.0329086	0.000551846	0.573227	0.533671	1.71935e-05	0.0146582	0.61025	0.120356	0.339905	0.547412	0.920109
VvCabSauv08_H0000F_021.ver1.0.g002290	multicopper oxidase LPR1-like	-0.0671372	0.0414472	-0.206667	-0.224007	-0.0974503	-0.343817	0.00792175	-0.365444	-0.399988	-0.301232	-0.281015	0.354479	0.294717	0.238126	0.304322	0.0193962	0.197625	0.164252	0.0444822	0.100932	0.258903	-0.101678	0.75527	0.847514	0.332584	0.292676	0.650547	0.0999633	0.970695	0.0790802	0.0527875	0.152594	0.183457	0.0892107	0.162108	0.262496	0.148224	0.928321	0.354627	0.443114	0.836489	0.638879	0.221854	0.636388
VvCabSauv08_H0000F_021.ver1.0.g002300	TRANSMEMBRANE (PHOBIUS), CYTOPLASMIC_DOMAIN (PHOBIUS), NON_CYTOPLASMIC_DOMAIN (PHOBIUS)	0.0151319	0.0839622	-0.0201917	0.0226055	-0.0728255	-0.251458	-0.00390501	-0.0999755	-0.066862	-0.0987388	-0.0620071	0.288869	0.18012	0.0936986	0.335567	-0.0702233	0.0111604	0.145512	-0.0684284	0.106364	0.172626	0.0892945	0.944053	0.696491	0.925389	0.916499	0.735232	0.235903	0.985552	0.642075	0.756244	0.646219	0.773475	0.170996	0.399666	0.663212	0.108922	0.744379	0.958722	0.4975	0.750708	0.620837	0.419881	0.678193
VvCabSauv08_H0000F_021.ver1.0.g002320	heavy-metal-associated domain-containing family	0.0753294	0.678698	0.578822	0.545569	-0.62882	-0.202866	-0.217989	0.0782496	0.376945	-0.332418	-0.029108	0.179835	0.272465	0.177858	-0.171992	-0.619562	-0.492905	-0.119063	-0.483657	-0.54287	-0.485789	0.200216	0.726463	0.000266468	0.00304263	0.00582533	0.000997352	0.341747	0.306173	0.716279	0.0694147	0.112492	0.8926	0.400424	0.197718	0.405709	0.421617	0.00124356	0.0143954	0.579491	0.0166423	0.0061233	0.0161006	0.348224
VvCabSauv08_H0000F_021.ver1.0.g002330	fasciclin-like arabinogalactan	-0.180499	-0.106689	-0.312754	-0.326391	0.00618596	-0.0355482	-0.30028	-0.340847	-0.23038	0.018006	-0.205993	0.0843351	-0.0950588	0.279809	0.181785	0.258411	0.336196	0.192024	0.228094	-0.0369468	0.195797	-0.255204	0.398658	0.619763	0.136749	0.119563	0.977114	0.869019	0.15396	0.103123	0.278795	0.933447	0.334197	0.695207	0.65861	0.185424	0.395249	0.222765	0.108219	0.368702	0.283727	0.863912	0.359185	0.228764
VvCabSauv08_H0000F_021.ver1.0.g002340	pentatricopeptide repeat-containing mitochondrial-like isoform X2	-0.179337	-0.43085	-0.207342	-0.182347	0.481372	0.364689	0.24065	0.24381	-0.0529698	0.225112	0.0413753	-0.317898	-0.294425	-0.266993	-0.0854623	0.340923	0.179188	-0.0832309	0.287546	0.34862	0.108951	-0.0276393	0.401753	0.0355657	0.330973	0.393766	0.0172397	0.0797482	0.257319	0.250932	0.805824	0.290239	0.847775	0.130071	0.162544	0.207232	0.691327	0.103042	0.402149	0.699014	0.173052	0.095007	0.612318	0.897991
VvCabSauv08_H0000F_021.ver1.0.g002350	glycosyltransferase family 14 family	0.246375	0.0681985	0.547825	0.371593	0.0173177	0.562632	0.059663	0.584547	0.768106	0.441442	0.553196	-0.587765	-0.413279	-0.411965	-0.700996	-0.16386	-0.503531	-0.382453	-0.387204	-0.274267	-0.626547	-0.00990132	0.245825	0.75152	0.00558571	0.073793	0.935986	0.00420914	0.781833	0.00270195	1.17306e-05	0.0308121	0.00504831	0.00252505	0.0447148	0.045467	0.000135863	0.444221	0.0121267	0.065118	0.0615789	0.194653	0.00105353	0.963376
VvCabSauv08_H0000F_021.ver1.0.g002360	ABC-2 type transporter family	0.445476	0.926268	0.718826	0.751055	-0.854603	-0.543852	-0.159432	-0.0252746	0.32936	-0.443918	0.0691621	0.458302	0.640149	0.196453	-0.0375505	-0.904148	-0.67496	-0.0495388	-0.581738	-0.510922	-0.423565	0.0524636	0.0291412	8.555e-11	7.58273e-05	2.34686e-05	1.06279e-07	0.00601337	0.456794	0.906679	0.116041	0.0297776	0.748119	0.024304	0.000754035	0.357545	0.861709	1.38018e-09	0.000296684	0.818189	0.0028648	0.0107294	0.0391596	0.807645
VvCabSauv08_H0000F_021.ver1.0.g002370	mediator of RNA polymerase II transcription subunit	0.0622341	-0.474888	-0.0507964	-0.00223057	0.562418	0.462391	0.378697	0.518683	0.21776	0.578091	0.389435	-0.517205	-0.424256	-0.532551	-0.323404	0.278488	-0.0594783	0.179978	0.322737	0.391357	0.195828	-0.00069949	0.772667	0.0190299	0.813652	0.991747	0.00422677	0.0229057	0.0680252	0.00940792	0.306694	0.00308862	0.0599688	0.00964869	0.0388067	0.00738236	0.123187	0.187596	0.782493	0.400042	0.124006	0.0586078	0.359108	0.997412
VvCabSauv08_H0000F_021.ver1.0.g002380	mediator of RNA polymerase II transcription subunit	0.24083	0.342968	0.315745	0.643018	-0.196371	-0.131106	0.112	0.29268	0.0354578	-0.293359	-0.0348076	-0.0160936	0.283722	-0.219366	-0.0987841	-0.531373	-0.391446	-0.00149072	0.285872	0.0355311	0.0500875	0.207294	0.256953	0.100859	0.132837	0.000701252	0.357749	0.541434	0.60234	0.165167	0.869349	0.164142	0.871726	0.940503	0.179094	0.303051	0.646067	0.0075389	0.0585452	0.994484	0.175679	0.869081	0.816209	0.331086
VvCabSauv08_H0000F_022.ver1.0.g002390	peptidyl-prolyl cis-trans isomerase	-0.585355	-0.235143	-0.815689	-0.737738	0.0101484	-0.248232	-0.642755	-0.827394	-0.687816	-0.257852	-0.667175	0.399822	-0.101479	0.72921	0.713774	0.538745	0.888915	0.0679077	0.400974	-0.135734	0.245755	-0.112176	0.00265654	0.2687	1.19148e-06	3.88784e-05	0.962463	0.242169	0.000705966	6.13541e-07	0.000203733	0.223802	0.000369302	0.052895	0.637052	5.28993e-05	8.98396e-05	0.00660307	6.49811e-09	0.752547	0.0521528	0.527126	0.247052	0.601767
VvCabSauv08_H0000F_024.ver1.0.g002400	probable NAP1	-0.212729	-0.0571282	0.0233042	-0.21472	0.0133724	0.288546	-0.156232	-0.0749794	0.108285	0.0296101	-0.0554444	-0.245988	-0.277153	0.0840414	-0.153832	0.176286	0.08203	-0.0458565	-0.141912	-0.149457	-0.167949	-0.23038	0.318276	0.790897	0.913927	0.313662	0.95055	0.171497	0.465995	0.727687	0.614507	0.890758	0.796933	0.246591	0.189809	0.696218	0.472955	0.409938	0.703163	0.831507	0.508309	0.485783	0.432776	0.278796
VvCabSauv08_H0000F_024.ver1.0.g002410	probable NAP1	-0.645257	0.0475241	-0.295492	-0.40688	-0.227162	0.0554051	-0.695853	-0.510269	-0.109219	-0.203245	-0.4738	0.0943456	-0.268191	0.616407	0.181334	0.274309	0.445635	-0.101535	-0.0920623	-0.571569	-0.302457	0.0501291	0.000662309	0.82547	0.160955	0.0484714	0.285751	0.797074	0.000159529	0.0108472	0.611436	0.340827	0.0193446	0.661021	0.205124	0.00133859	0.396444	0.194581	0.0290766	0.636863	0.668764	0.00352593	0.150851	0.816059
VvCabSauv08_H0000F_025.ver1.0.g002420	KTI12 homolog	-0.15115	-0.4692	-0.0646137	-0.404756	0.435574	0.576147	0.0950925	0.221272	0.321394	0.631063	0.329103	-0.533463	-0.629065	-0.206838	-0.406763	0.527713	0.114319	0.211803	-0.0854879	0.0580053	-0.0449259	-0.287735	0.480798	0.0207219	0.76421	0.0497712	0.0333785	0.00321389	0.658496	0.298763	0.125668	0.000944435	0.116343	0.00726306	0.000991437	0.332176	0.0485421	0.00804313	0.594798	0.320438	0.691239	0.787758	0.83488	0.172757
VvCabSauv08_H0000F_025.ver1.0.g002430	hydroxyisourate hydrolase family	0.332233	-0.114003	0.458801	0.312163	0.264058	0.407934	0.557316	0.697623	0.604859	0.55832	0.688991	-0.459391	-0.244749	-0.608587	-0.667408	-0.0773493	-0.529406	0.246786	-0.364672	0.109495	-0.145608	0.0597386	0.112705	0.595821	0.0241298	0.137533	0.21246	0.0478364	0.00466607	0.000151009	0.00174133	0.00457676	0.000196666	0.0239248	0.249055	0.00160131	0.000366919	0.719414	0.00780649	0.245013	0.0797636	0.610534	0.497213	0.781563
VvCabSauv08_H0000F_025.ver1.0.g002450	alpha-1,4 glucan phosphorylase L chloroplastic amyloplastic	-0.00314389	0.170036	-0.175734	-0.153783	-0.256792	-0.361454	-0.236654	-0.42413	-0.261219	-0.171258	-0.150569	0.451564	0.232097	0.402627	0.223779	-0.0034735	0.197182	0.204935	-0.015294	-0.206875	0.0648146	-0.0803259	0.988368	0.426996	0.411429	0.473098	0.225779	0.0826597	0.265546	0.0388707	0.217599	0.42363	0.482507	0.0267571	0.27513	0.0511012	0.29318	0.987148	0.355728	0.336742	0.943454	0.332086	0.763498	0.709065
VvCabSauv08_H0000F_025.ver1.0.g002460	probable WRKY transcription factor 57	0.129482	0.362313	-0.0550591	0.00719247	-0.477844	-0.472059	-0.390562	-0.493912	-0.178569	-0.332676	-0.158681	0.504051	0.346153	0.471974	0.295187	-0.197717	0.0953186	-0.17516	-0.231899	-0.397728	-0.163391	0.26336	0.546498	0.0818789	0.798316	0.973391	0.0181959	0.0198567	0.0591673	0.0141664	0.403805	0.112197	0.458944	0.0120239	0.097529	0.0198821	0.161409	0.354398	0.657732	0.412985	0.275549	0.054266	0.445542	0.213716
VvCabSauv08_H0000F_025.ver1.0.g002470	Zinc finger ZAT4	-0.043383	0.109828	-0.0840595	-0.106317	-0.220229	-0.297183	-0.29714	-0.284804	-0.017824	0.0083595	-0.071423	0.249609	0.0489959	0.330165	0.174745	0.0531421	0.132526	0.0478944	-0.206859	-0.265485	-0.169382	0.152151	0.840479	0.609441	0.696156	0.620991	0.301105	0.15846	0.158523	0.17737	0.934118	0.969076	0.740157	0.239481	0.82015	0.115099	0.414108	0.805204	0.537026	0.824131	0.332125	0.209906	0.428802	0.477865
VvCabSauv08_H0000F_025.ver1.0.g002490	ELM2 domain	-0.319349	-0.202357	-0.17853	-0.469166	0.133437	0.288557	-0.21176	-0.180129	0.032123	0.245315	-0.0371448	-0.12374	-0.375391	0.220461	0.00885749	0.403609	0.299583	0.212823	-0.109402	-0.11245	-0.109995	-0.704144	0.12823	0.342986	0.403909	0.0207323	0.534208	0.171479	0.320539	0.399643	0.881548	0.247928	0.863189	0.564575	0.0706647	0.300584	0.967235	0.0504844	0.154965	0.318058	0.610838	0.600874	0.608892	0.000122942
VvCabSauv08_H0000F_025.ver1.0.g002500	UDP-glucose 6-dehydrogenase	-0.63135	-0.226066	-0.670882	-0.563532	0.0899646	-0.0460386	-0.514323	-0.549633	-0.592699	-0.299014	-0.704588	0.146298	-0.222123	0.55015	0.515443	0.450104	0.745949	0.161909	0.590826	-0.0754002	0.258971	-0.032019	0.000937856	0.288146	0.000333001	0.00413565	0.675906	0.830848	0.0101326	0.00539966	0.00227298	0.155789	0.000121209	0.495153	0.296861	0.00534749	0.00994221	0.0273142	2.8582e-05	0.449737	0.00236604	0.726215	0.221728	0.881929
VvCabSauv08_H0000F_025.ver1.0.g002510	40S ribosomal S19-like	-0.637885	-0.0943456	-0.0862241	-0.479451	-0.0196004	0.382065	-0.490344	-0.220506	0.157728	0.00691609	-0.254669	-0.179904	-0.514606	0.37507	-0.0440707	0.370535	0.314438	-0.13201	-0.217624	-0.425148	-0.316157	-0.117914	0.000798091	0.661021	0.688709	0.017755	0.927569	0.065414	0.0149911	0.300482	0.461681	0.974414	0.229774	0.40024	0.0100842	0.0709257	0.837983	0.0746832	0.134537	0.538627	0.307003	0.0383551	0.132305	0.583183
VvCabSauv08_H0000F_025.ver1.0.g002540	probable inactive purple acid phosphatase 2	-0.43441	-0.683662	-0.804128	-0.69077	0.607714	0.137809	0.00740336	-0.278966	-0.662279	0.0574362	-0.401883	-0.0951891	-0.290725	0.0580419	0.466815	0.69511	0.756299	0.192124	0.796368	0.558136	0.632379	-0.231502	0.0339071	0.000230505	2.1963e-06	0.000186383	0.00163319	0.520771	0.972612	0.186809	0.000422471	0.789794	0.051572	0.658169	0.168139	0.787627	0.0214667	0.000163232	1.90733e-05	0.368448	3.23904e-06	0.00459297	0.000914532	0.276395
VvCabSauv08_H0000F_025.ver1.0.g002550	CLAVATA3 ESR-RELATED 14	0.130436	0.473016	0.26347	0.58836	-0.394036	-0.385424	-0.041329	0.0750856	0.0258012	-0.408889	-0.125028	0.31168	0.439168	0.0358961	0.0711912	-0.551389	-0.335037	0.0724446	-0.0154676	-0.207989	0.0269493	0.679319	0.543522	0.0195738	0.213518	0.00249346	0.0567503	0.0628867	0.847944	0.727315	0.904743	0.0472666	0.560498	0.138174	0.0317871	0.867748	0.740973	0.005224	0.109517	0.736568	0.942813	0.329432	0.900525	0.000261717
VvCabSauv08_H0000F_025.ver1.0.g002560	pentatricopeptide repeat-containing family	-0.0520081	-0.356939	-0.467151	-0.340556	0.305985	-0.130912	0.0669981	-0.209188	-0.316446	0.18208	-0.0322751	0.19066	-0.0433829	0.0681901	0.417955	0.381061	0.389425	0.41582	0.288027	0.356637	0.468221	9.92722e-05	0.809285	0.0868577	0.0213606	0.103437	0.145909	0.542038	0.755762	0.326587	0.131932	0.39447	0.880991	0.372178	0.840479	0.751549	0.0421175	0.0661843	0.0599753	0.0432887	0.172302	0.0871437	0.0210251	0.999633
VvCabSauv08_H0000F_025.ver1.0.g002570	14-3-3 GF14 iota	-0.153342	0.682472	0.23368	0.197603	-0.789752	-0.332352	-0.723688	-0.444564	0.120472	-0.493274	-0.310742	0.430966	0.224305	0.664092	0.176029	-0.414999	-0.0650855	-0.282758	-0.461373	-0.850065	-0.571039	0.127094	0.474384	0.000238712	0.271775	0.354682	4.45384e-06	0.112568	6.41892e-05	0.0295123	0.574982	0.0143111	0.139428	0.0355107	0.292017	0.000402049	0.410632	0.0437456	0.762537	0.18064	0.0232476	1.45752e-07	0.00356365	0.553983
VvCabSauv08_H0000F_025.ver1.0.g002580	chromatin modification-related Eaf7	-0.0559267	0.694216	0.433171	0.317658	-0.659723	-0.311349	-0.226718	-0.213577	0.0245189	-0.656431	-0.320441	0.372704	0.458896	0.352838	0.0691909	-0.583993	-0.294371	-0.103765	-0.374198	-0.407057	-0.27488	-0.103164	0.795203	0.000167785	0.0344774	0.130377	0.000452778	0.138616	0.28672	0.316305	0.909458	0.000494567	0.126857	0.0728674	0.0240967	0.0908061	0.748017	0.00273339	0.162625	0.629443	0.0716366	0.0483644	0.193616	0.631438
VvCabSauv08_H0000F_025.ver1.0.g002590	chloroplast import receptor p36 family	-0.248733	0.044526	-0.510595	-0.462885	-0.180289	-0.49341	-0.332111	-0.735845	-0.642638	-0.377516	-0.539467	0.592631	0.28569	0.629589	0.673369	0.198201	0.561151	0.29666	0.258444	0.01833	0.332187	-0.194479	0.241188	0.836331	0.0107883	0.0227411	0.399215	0.0142803	0.112846	4.16698e-05	0.000708064	0.0689594	0.00651691	0.00227628	0.175966	0.000978926	0.000310416	0.353198	0.00433252	0.159229	0.222704	0.932252	0.112758	0.362492
VvCabSauv08_H0000F_025.ver1.0.g002600	pentatricopeptide repeat-containing mitochondrial	-0.216141	-0.486355	-0.141272	-0.163253	0.578104	0.393344	0.38929	0.360756	-0.0267924	0.240212	0.067277	-0.408921	-0.276605	-0.427004	-0.0784548	0.310416	0.0948029	-0.00246874	0.334399	0.513109	0.287411	-0.0215299	0.310393	0.0159591	0.510245	0.445932	0.0030878	0.0572256	0.0600718	0.0832991	0.901101	0.258213	0.754776	0.0472471	0.190722	0.037429	0.715565	0.139865	0.659474	0.990865	0.110237	0.0103424	0.173263	0.920459
VvCabSauv08_H0000F_025.ver1.0.g002610	glycosyl hydrolase family	-0.62189	-0.408669	-0.398507	-0.66306	0.303824	0.412197	-0.274819	-0.182774	-0.124359	0.134676	-0.302995	-0.226276	-0.549807	0.241397	-0.00729461	0.596753	0.52484	0.13916	0.173764	-0.0944279	0.0839639	-0.0816378	0.00117722	0.0473974	0.0537529	0.000413568	0.148922	0.0453336	0.19372	0.392639	0.562613	0.530381	0.15009	0.287686	0.00538209	0.2558	0.973014	0.00208219	0.00845829	0.516652	0.416776	0.660743	0.696486	0.704521
VvCabSauv08_H0000F_025.ver1.0.g002620	alpha beta fold hydrolase	0.266184	0.376805	0.1835	0.182285	-0.39748	-0.398445	-0.182439	-0.180371	0.140465	-0.0278003	0.113223	0.433294	0.299513	0.256618	0.189681	-0.262436	-0.1605	0.0562439	-0.396674	-0.264821	-0.191732	-0.106236	0.208665	0.0695267	0.390729	0.393929	0.0544302	0.0537936	0.393522	0.398999	0.512689	0.8974	0.598358	0.0344203	0.155066	0.226106	0.374684	0.215386	0.453744	0.794065	0.0549663	0.211092	0.369444	0.621261
VvCabSauv08_H0000F_025.ver1.0.g002630	erlin-2-B isoform X1	-0.142198	-0.558089	-0.350043	-0.346135	0.500008	0.312279	0.168025	0.112843	-0.0352035	0.410577	0.173865	-0.313253	-0.426927	-0.199071	-0.104095	0.500621	0.295263	-0.0815938	0.164643	0.218238	0.0622792	0.346816	0.507448	0.00459714	0.0935738	0.0975484	0.0128437	0.137378	0.432564	0.599593	0.870278	0.0462723	0.416501	0.136091	0.0374668	0.351045	0.628347	0.0127166	0.161295	0.704673	0.442017	0.305607	0.772507	0.0968471
VvCabSauv08_H0000F_025.ver1.0.g002640	probable ureide permease A3 isoform X2	0.340366	0.562719	0.48784	0.685878	-0.487598	-0.212735	-0.108382	0.181007	0.291093	-0.223958	0.154655	0.155598	0.34523	-0.0305807	-0.221044	-0.635182	-0.49705	-0.446961	-0.232131	-0.376698	-0.454328	0.265635	0.103642	0.004202	0.0155931	0.000215861	0.0156522	0.318264	0.614186	0.397309	0.167576	0.292785	0.470562	0.467827	0.0984856	0.887199	0.299273	0.000853541	0.0134724	0.0285445	0.275057	0.0696124	0.0257277	0.20964
VvCabSauv08_H0000F_025.ver1.0.g002650	pentatricopeptide repeat-containing At1g26500	-0.0480402	-0.0444147	-0.161334	-0.221836	0.0338432	0.0115941	0.0327929	-0.193014	-0.216151	-0.16463	-0.123824	0.145516	0.07404	0.144895	0.22803	0.0818415	0.206201	-0.119324	-0.00996637	0.0689056	0.00659966	-0.213911	0.823603	0.836735	0.451371	0.297501	0.875252	0.957119	0.879095	0.366191	0.310368	0.442053	0.564308	0.497488	0.730975	0.499342	0.283865	0.703815	0.3337	0.578656	0.963135	0.749024	0.975584	0.315531
VvCabSauv08_H0000F_025.ver1.0.g002660	hypothetical protein PRUPE_ppa011996mg	0.0924287	-0.249629	0.129892	-0.0649264	0.317103	0.378356	0.280412	0.321477	0.353932	0.507681	0.429831	-0.289073	-0.308033	-0.309544	-0.239257	0.211745	-0.126864	0.279072	-0.234392	0.183151	-0.0295467	-0.462123	0.667519	0.239442	0.545219	0.763101	0.131087	0.068294	0.184439	0.125565	0.0897404	0.0113249	0.0360518	0.170681	0.143093	0.14104	0.260168	0.320574	0.554707	0.186633	0.270275	0.391647	0.89099	0.0229951
VvCabSauv08_H0000F_025.ver1.0.g002670	root UVB sensitive 3	0.0600226	0.75111	0.360903	0.299345	-0.774382	-0.445257	-0.463832	-0.368985	0.035378	-0.599298	-0.309204	0.475669	0.455971	0.522035	0.247023	-0.558161	-0.202066	-0.211556	-0.444997	-0.559932	-0.446955	-0.227312	0.780549	2.3418e-05	0.083164	0.155309	8.95535e-06	0.0292297	0.0224285	0.0760014	0.869641	0.00196955	0.1415	0.0188065	0.0251313	0.00888048	0.244544	0.00459074	0.343695	0.321015	0.0293355	0.00443626	0.0285467	0.285426
VvCabSauv08_H0000F_025.ver1.0.g002680	pentatricopeptide repeat-containing At1g69290-like	0.344103	-0.24991	0.306676	0.0539567	0.240609	0.403496	0.34249	0.463984	0.614024	0.715109	0.769668	-0.497876	-0.413897	-0.461202	-0.648376	0.127002	-0.338152	-0.0403131	-0.450935	-0.0234058	-0.299367	0.0936814	0.0996632	0.238897	0.144955	0.802275	0.257404	0.050555	0.101367	0.0223788	0.00141441	8.59338e-05	1.09766e-05	0.0132943	0.044365	0.0233053	0.000611167	0.554272	0.106054	0.851641	0.0269959	0.913553	0.155276	0.66327
VvCabSauv08_H0000F_025.ver1.0.g002690	probable inactive purple acid phosphatase 1	0.595655	0.781015	0.712007	0.916699	-0.643648	-0.393126	0.0816811	0.226451	0.318511	-0.366453	0.21027	0.240508	0.605317	-0.113157	-0.189424	-0.925871	-0.75409	-0.224233	-0.345181	-0.290323	-0.368997	0.229479	0.00213248	6.66962e-06	9.52496e-05	3.12911e-10	0.0006901	0.0573759	0.704371	0.287304	0.12929	0.0781932	0.324035	0.257609	0.00172357	0.598571	0.375344	9.05862e-11	2.08275e-05	0.292178	0.0985374	0.168755	0.0759914	0.280732
VvCabSauv08_H0000F_025.ver1.0.g002700	hypothetical protein CICLE_v10019089mg	-0.0489499	-0.000637733	-0.224563	-0.171159	-0.0463334	-0.306047	0.00503349	-0.307938	-0.291373	-0.102851	-0.173153	0.336884	0.216504	0.225832	0.353511	0.101024	0.19814	0.399042	0.0022863	0.127477	0.230576	-0.373767	0.820316	0.99764	0.291448	0.423903	0.82978	0.145823	0.981377	0.143222	0.16715	0.632481	0.418442	0.107454	0.30956	0.288658	0.0901495	0.638572	0.35335	0.0534024	0.991541	0.552781	0.278375	0.0719903
VvCabSauv08_H0000F_025.ver1.0.g002710	magnesium transporter -like family	0.275089	0.780173	0.449029	0.438117	-0.826612	-0.404658	-0.454067	-0.270094	0.258798	-0.373949	0.0155481	0.466688	0.449847	0.417028	-0.00591299	-0.643743	-0.359756	-0.485462	-0.586436	-0.731169	-0.706113	0.143445	0.193265	6.92753e-06	0.0277299	0.0322461	6.42346e-07	0.0498316	0.0258237	0.201803	0.222048	0.071841	0.942516	0.0215071	0.0274132	0.0426231	0.978124	0.000688434	0.0842206	0.0161828	0.00259688	4.93362e-05	0.00011542	0.503692
VvCabSauv08_H0000F_025.ver1.0.g002720	hyphally regulated cell wall 3-like	-0.27027	-0.158096	-0.205787	-0.211271	0.070592	0.095822	-0.198006	-0.146502	0.039603	0.178481	0.00342377	0.00276802	-0.212176	0.137714	0.0198392	0.252171	0.203583	0.109883	-0.0267077	-0.160648	-0.0593127	0.0947916	0.201499	0.460622	0.334693	0.321682	0.743081	0.656033	0.353681	0.494546	0.854226	0.40404	0.987332	0.989758	0.319566	0.521059	0.926688	0.234533	0.340008	0.609261	0.901412	0.453321	0.783084	0.659513
VvCabSauv08_H0000F_025.ver1.0.g002730	LRR receptor-like serine threonine- kinase RPK2	0.438015	0.151176	0.0408204	0.374016	-0.0808688	-0.419772	0.273546	0.0882422	-0.134726	-0.0248356	0.129706	0.271556	0.408534	-0.121785	0.11413	-0.277035	-0.193207	0.380747	0.1924	0.234388	0.326322	0.169955	0.032291	0.480724	0.849794	0.0717859	0.707183	0.0411406	0.195875	0.681791	0.530228	0.908294	0.5458	0.199278	0.0474777	0.570788	0.595409	0.190004	0.365702	0.0664267	0.367747	0.270284	0.119647	0.427219
VvCabSauv08_H0000F_025.ver1.0.g002740	ninja-family AFP1-like	0.429858	0.44578	0.523896	0.435422	-0.388808	-0.161557	0.069084	0.15147	0.455681	0.0807859	0.412665	0.145861	0.177585	0.00128798	-0.22057	-0.441281	-0.488232	0.108703	-0.555242	-0.309532	-0.374004	-0.070782	0.0360391	0.0290182	0.00859838	0.0334471	0.0604178	0.450736	0.748394	0.47986	0.0252356	0.707471	0.0450651	0.496458	0.406441	0.995234	0.300337	0.0308806	0.0154975	0.613132	0.00485529	0.141057	0.0717957	0.742412
VvCabSauv08_H0000F_025.ver1.0.g002750	ras GTPase-activating -binding 1	0.11507	0.0582436	0.102276	-0.114819	-0.159188	0.144704	-0.214786	-0.0945275	0.261257	0.231503	0.220614	-0.1262	-0.208356	0.120533	-0.281595	0.0562088	-0.044948	-0.176677	-0.368552	-0.382741	-0.471884	-0.178004	0.592361	0.786905	0.634393	0.593175	0.457492	0.499916	0.31351	0.660406	0.217531	0.276393	0.300239	0.556798	0.328559	0.574786	0.182515	0.794192	0.8348	0.408885	0.0763733	0.0648994	0.0199089	0.405318
VvCabSauv08_H0000F_025.ver1.0.g002760	asparagine synthetase domain-containing 1	0.422317	0.419091	0.445464	0.420039	-0.352693	-0.23635	0.0146381	0.121421	0.280823	-0.0580889	0.246751	0.196231	0.324686	-0.0621676	-0.0798651	-0.470292	-0.430716	-0.222855	-0.34783	-0.159054	-0.275049	-0.0186496	0.0398029	0.0415047	0.0291458	0.040999	0.0909485	0.266178	0.945876	0.571951	0.18377	0.787459	0.24508	0.3581	0.121622	0.772904	0.710664	0.020388	0.0356291	0.29523	0.0958092	0.457876	0.193332	0.931074
VvCabSauv08_H0000F_025.ver1.0.g002770	methylesterase chloroplastic	0.587446	0.537634	0.44456	0.703523	-0.428113	-0.406825	0.10268	0.169777	0.0988908	-0.240752	0.136749	0.210666	0.525925	-0.111952	-0.0974216	-0.659954	-0.508982	-0.0893286	-0.0790927	-0.0715501	-0.132807	0.0120797	0.00254212	0.00673761	0.029514	0.000125404	0.0368837	0.0485045	0.63305	0.427711	0.645709	0.257111	0.524014	0.323102	0.00829941	0.602495	0.650644	0.000449955	0.0110825	0.678077	0.713347	0.739711	0.536156	0.955325
VvCabSauv08_H0000F_025.ver1.0.g002780	SPIRAL1-like 1	-0.568398	0.0366505	-0.519839	-0.563379	-0.230644	-0.193422	-0.727954	-0.781829	-0.472042	-0.396153	-0.651103	0.408675	-0.0556181	0.796925	0.603998	0.309452	0.690396	-0.130722	0.136467	-0.371866	-0.107981	-0.245768	0.00375671	0.864993	0.0092232	0.00414803	0.278229	0.365158	5.53004e-05	6.42834e-06	0.0198617	0.0553158	0.000569288	0.0473939	0.79631	3.15169e-06	0.00177509	0.141164	0.000188502	0.54263	0.524879	0.0735651	0.615508	0.247027
VvCabSauv08_H0000F_025.ver1.0.g002810	kinase superfamily	0.272758	0.52014	0.39334	0.475128	-0.398569	-0.367153	0.162471	0.0415891	-0.073055	-0.472169	-0.126807	0.287069	0.551799	-0.0017283	0.0684273	-0.597882	-0.39262	0.271479	-0.0462197	0.0414675	0.177092	-0.0886066	0.197218	0.00917553	0.0572283	0.0189609	0.0537126	0.0775829	0.448145	0.846998	0.734427	0.019824	0.554887	0.173798	0.00518368	0.993605	0.750712	0.00203156	0.057726	0.199411	0.830191	0.84744	0.407767	0.680544
VvCabSauv08_H0000F_025.ver1.0.g002820	hypothetical protein PRUPE_ppa019854mg	0.268096	-0.283976	0.359717	0.0701851	0.349199	0.601727	0.363656	0.585364	0.695058	0.769512	0.743412	-0.636814	-0.535887	-0.547963	-0.659481	0.159264	-0.374158	0.0307906	-0.399428	0.0866205	-0.305515	-0.389681	0.20529	0.178688	0.0842564	0.744513	0.0944218	0.00186688	0.0806697	0.00265607	0.000163495	1.105e-05	3.14706e-05	0.000819673	0.00695374	0.00557129	0.000455735	0.457274	0.071669	0.88643	0.0531508	0.687348	0.146561	0.0597929
VvCabSauv08_H0000F_025.ver1.0.g002830	DUF150 family	-0.229549	0.063576	-0.156082	-0.0128902	-0.077906	-0.0825429	-0.392652	-0.145928	-0.109457	-0.128208	-0.284278	0.0790483	-0.105507	0.267251	0.276059	0.0356727	0.213211	-0.0306109	0.264873	-0.162851	-0.0136104	0.0371879	0.280581	0.767895	0.466426	0.952331	0.717475	0.70139	0.0577039	0.496258	0.610658	0.550488	0.178207	0.713501	0.623668	0.206777	0.191636	0.868564	0.317155	0.887088	0.210999	0.447069	0.949671	0.863032
VvCabSauv08_H0000F_025.ver1.0.g002850	6-phosphogluconolactonase 1	-0.0830125	-0.474998	-0.45901	-0.504892	0.387596	0.0211327	0.123893	-0.176954	-0.280683	0.254287	-0.0044332	-0.0142076	-0.149334	0.0150427	0.208099	0.533987	0.420596	0.243086	0.172448	0.333867	0.335934	0.047951	0.699768	0.0189984	0.0240568	0.0118589	0.0612933	0.921923	0.56409	0.408139	0.183998	0.230497	0.983598	0.947465	0.486148	0.944382	0.32917	0.00719527	0.0407038	0.252386	0.420369	0.11084	0.108511	0.823926
VvCabSauv08_H0000F_025.ver1.0.g002860	fructokinase-like chloroplastic	-0.268531	-0.427177	-0.348895	-0.419099	0.39272	0.223752	-0.0249741	-0.0542598	-0.0890779	0.315339	-0.0225527	-0.179571	-0.396522	0.0184451	0.123297	0.507433	0.363977	0.3239	0.216105	0.21879	0.209688	-0.16238	0.204527	0.0373432	0.0947285	0.0415004	0.0576571	0.293241	0.907784	0.801186	0.678933	0.133364	0.916693	0.401129	0.0550683	0.931828	0.565981	0.0113715	0.0803827	0.12258	0.310475	0.304354	0.325405	0.448401
VvCabSauv08_H0000F_025.ver1.0.g002870	folate synthesis bifunctional mitochondrial-like	0.142826	0.407136	0.151227	0.352424	-0.379161	-0.453684	-0.113038	-0.0922726	-0.0391405	-0.259148	-0.135536	0.397743	0.405364	0.182372	0.142092	-0.372521	-0.190161	0.211234	-0.0930533	-0.15936	0.0355924	0.215309	0.505553	0.0483163	0.480573	0.0912121	0.0676609	0.0259649	0.598958	0.668049	0.855911	0.221401	0.527736	0.0542562	0.0493959	0.393699	0.507768	0.0730192	0.373454	0.32177	0.665399	0.457	0.868858	0.312305
VvCabSauv08_H0000F_025.ver1.0.g002880	cytochrome b5	-0.451453	-0.312086	-0.169913	-0.222943	0.330648	0.297672	0.00967938	0.147242	-0.00130542	0.14453	-0.177472	-0.28975	-0.389757	-0.0687015	-0.106842	0.332098	0.187862	0.328407	0.244739	0.122201	0.217523	0.110363	0.026799	0.137635	0.427334	0.295034	0.114536	0.157743	0.964196	0.492346	0.99517	0.500437	0.406745	0.169636	0.0597388	0.749744	0.619259	0.11286	0.379367	0.117164	0.249074	0.569463	0.307233	0.607687
VvCabSauv08_H0000F_025.ver1.0.g002910	Alpha-1,4-glucan- synthase [UDP-forming] 2	0.231258	-0.0625662	0.68762	0.367338	0.217286	0.674523	0.420639	0.843765	0.909449	0.621644	0.729253	-0.744064	-0.480966	-0.653557	-0.863962	-0.105225	-0.656632	-0.0547351	-0.538285	-0.0473767	-0.472984	-0.132939	0.276918	0.771485	0.00020493	0.0774215	0.307774	0.0003004	0.040681	2.22242e-07	7.57049e-10	0.00118406	5.28196e-05	3.07047e-05	0.0173475	0.000533745	5.3508e-08	0.624602	0.000491923	0.799479	0.00665848	0.826003	0.0195834	0.535748
VvCabSauv08_H0000F_025.ver1.0.g002920	DNA binding	0.295135	-0.0456749	0.486292	0.251495	0.0998704	0.488756	0.216101	0.55435	0.722536	0.556914	0.672057	-0.560194	-0.399599	-0.436832	-0.694489	-0.0708366	-0.472954	-0.273658	-0.48095	-0.186107	-0.551002	-0.0917589	0.161486	0.832165	0.0159749	0.235832	0.642427	0.0153707	0.310484	0.0049387	6.67955e-05	0.0047023	0.000322159	0.00441376	0.0530398	0.0328147	0.000166384	0.74222	0.0195922	0.195684	0.0173518	0.383916	0.00526232	0.669795
VvCabSauv08_H0000F_025.ver1.0.g002940	BIG GRAIN 1-like E	0.0635457	-0.409326	0.050658	-0.0746725	0.470447	0.355568	0.506019	0.440751	0.149758	0.393417	0.320663	-0.45377	-0.2778	-0.518351	-0.379841	0.193268	-0.124976	0.0181059	0.106865	0.401996	0.147661	-0.113022	0.768003	0.0470073	0.814151	0.72876	0.0203409	0.0881627	0.0116405	0.0311058	0.484895	0.0571754	0.12658	0.025933	0.188735	0.00946161	0.0671292	0.365547	0.560661	0.933079	0.619184	0.0515007	0.4911	0.59901
VvCabSauv08_H0000F_025.ver1.0.g002950	MADS-box CMB1-like	-0.0913811	0.252253	-0.316172	-0.107851	-0.391281	-0.393541	-0.576843	-0.616026	-0.396323	-0.439395	-0.398869	0.502418	0.282336	0.574644	0.500678	-0.0791353	0.360334	-0.42174	0.107125	-0.369427	-0.15923	0.134026	0.67108	0.234376	0.132285	0.615933	0.0586607	0.05709	0.00316855	0.00135046	0.0552017	0.031689	0.0535156	0.0123496	0.181319	0.00331367	0.0127049	0.713199	0.0836867	0.0401032	0.618326	0.0756236	0.45737	0.532387
VvCabSauv08_H0000F_027.ver1.0.g002960	nucleoside phosphatase family	-0.467763	-0.349491	-0.341817	-0.402243	0.321937	0.363975	-0.0187974	-0.0791916	-0.254822	-0.0422661	-0.273716	-0.238283	-0.283967	0.0152855	-0.0314646	0.374302	0.367168	-0.0543749	0.369173	0.136332	0.149804	-0.0650804	0.0211683	0.0941278	0.102083	0.0513435	0.124994	0.080384	0.930529	0.713003	0.229484	0.844536	0.195587	0.262171	0.178702	0.943486	0.88396	0.0715515	0.07757	0.800773	0.0758404	0.525293	0.484759	0.762555
VvCabSauv08_H0000F_027.ver1.0.g002970	calvin cycle CP12- chloroplastic-like	-0.0578364	0.789561	0.0702562	0.26611	-0.861952	-0.794015	-0.61174	-0.64176	-0.304886	-0.812558	-0.580473	0.854905	0.706535	0.739344	0.571281	-0.559748	0.00124045	-0.00493507	-0.17136	-0.554129	-0.104109	0.19716	0.788362	4.49406e-06	0.744263	0.208796	6.22619e-08	3.6322e-06	0.00149052	0.000724004	0.147436	1.41185e-06	0.00294082	1.04027e-07	0.000113859	3.664e-05	0.00354633	0.00445215	0.99541	0.981741	0.423352	0.00495949	0.628301	0.355784
VvCabSauv08_H0000F_028.ver1.0.g002990	LOB domain-containing 41-like	0.0505688	-0.828986	-0.243094	-0.351667	0.886671	0.61415	0.609056	0.525809	0.082884	0.723738	0.417058	-0.68915	-0.576748	-0.660012	-0.406967	0.631125	0.135356	0.200771	0.281795	0.648419	0.366507	-0.029446	0.814472	5.5847e-07	0.252371	0.0919584	8.01051e-09	0.0014103	0.00158438	0.00831633	0.700212	6.40773e-05	0.0426063	0.000195728	0.0031747	0.000449262	0.0484186	0.000943009	0.52829	0.346863	0.182193	0.000610495	0.0781461	0.89136
VvCabSauv08_H0000F_028.ver1.0.g003010	zinc finger CONSTANS-LIKE 16-like	0.442501	0.714984	0.441345	0.512643	-0.748771	-0.542762	-0.288113	-0.197343	0.250793	-0.22782	0.124834	0.458157	0.499844	0.289907	0.0196778	-0.637744	-0.434013	-0.179372	-0.518799	-0.533544	-0.487605	-0.00713608	0.0303663	8.6291e-05	0.0308532	0.0104238	2.56464e-05	0.00613543	0.17217	0.355329	0.237186	0.28432	0.561109	0.0243546	0.012878	0.169394	0.927283	0.000800889	0.0340889	0.401659	0.00938928	0.00725251	0.0156506	0.9736
VvCabSauv08_H0000F_028.ver1.0.g003020	mobidb-lite (MOBIDB_LITE), mobidb-lite (MOBIDB_LITE)	0.212891	0.187124	0.12624	0.182404	-0.203876	-0.217512	0.0482058	-0.0458195	-0.0904637	-0.220887	-0.0526329	0.0337693	0.276615	-0.0362414	-0.0663419	-0.253036	-0.159837	-0.14634	-0.00178138	-0.0258764	-0.0146201	0.214296	0.317901	0.381276	0.556672	0.393615	0.339298	0.307257	0.823005	0.831641	0.674204	0.299625	0.807036	0.875522	0.190705	0.866487	0.758085	0.232877	0.455636	0.495028	0.993409	0.904467	0.945942	0.314642
VvCabSauv08_H0000F_028.ver1.0.g003030	FLX-like 3	-0.0746051	-0.0710565	-0.315784	-0.262748	-0.00617613	-0.22071	-0.123197	-0.32218	-0.294903	-0.162215	-0.214157	0.341229	0.122056	0.266085	0.390505	0.153894	0.320278	-0.0730294	-0.0326771	-0.0191512	0.064229	0.14383	0.728996	0.741446	0.132786	0.214821	0.97715	0.300024	0.566296	0.124694	0.161831	0.448868	0.314962	0.102713	0.569927	0.20884	0.0592077	0.472776	0.127062	0.734517	0.879519	0.929224	0.765576	0.502537
VvCabSauv08_H0000F_028.ver1.0.g003040	Homocysteine S-methyltransferase family	0.137286	0.275118	0.252231	0.371778	-0.289632	-0.163355	-0.125907	0.0819816	0.221411	-0.035269	0.101604	0.01679	0.115726	-0.00376168	-0.121043	-0.322583	-0.277848	-0.0991288	-0.116858	-0.280715	-0.254548	0.27521	0.522369	0.193216	0.234417	0.0736383	0.169817	0.445643	0.557721	0.703331	0.298452	0.870039	0.636635	0.937933	0.590239	0.986082	0.573155	0.124196	0.188655	0.644911	0.586585	0.183945	0.230003	0.19306
VvCabSauv08_H0000F_028.ver1.0.g003080	ethylene-responsive transcription factor ERF118-like	-0.296998	-0.44428	-0.509385	-0.508374	0.292979	0.0315746	-0.107728	-0.239814	-0.186627	0.321279	-0.021543	0.0533446	-0.256174	0.145409	0.135916	0.560115	0.46179	0.268567	0.106788	0.0490467	0.249241	0.173599	0.158731	0.0296287	0.0110085	0.0111952	0.164715	0.883557	0.61634	0.259027	0.382564	0.125812	0.920411	0.804476	0.226937	0.497807	0.526567	0.00442058	0.023107	0.204464	0.619435	0.819966	0.240197	0.417225
VvCabSauv08_H0000F_028.ver1.0.g003090	alpha-xylosidase family	-0.488928	-0.0391648	-0.510553	-0.599971	-0.193109	-0.226557	-0.659137	-0.711064	-0.298991	-0.0820941	-0.402595	0.429455	-0.12643	0.742789	0.455163	0.395274	0.614998	0.224474	-0.0479621	-0.440644	-0.0234742	0.0439129	0.0153291	0.855823	0.0107958	0.00194063	0.365949	0.287072	0.000459978	9.8252e-05	0.155822	0.702942	0.0511214	0.0362327	0.556074	3.22187e-05	0.0254233	0.0559079	0.001383	0.291645	0.823886	0.0311515	0.913302	0.838555
VvCabSauv08_H0000F_028.ver1.0.g003100	nim1-interacting 2	-0.601367	0.325449	-0.165757	-0.254824	-0.432686	-0.231263	-0.719241	-0.567568	-0.216547	-0.481374	-0.675128	0.370768	0.0157261	0.753375	0.450528	0.0225208	0.35698	0.172512	-0.0322731	-0.512225	-0.131479	-0.101641	0.00188184	0.120698	0.438891	0.229481	0.0347023	0.276906	7.47662e-05	0.00381917	0.309463	0.0172391	0.000295262	0.0744865	0.941859	2.14243e-05	0.0271512	0.916811	0.0868188	0.420193	0.880998	0.0104975	0.540275	0.636512
VvCabSauv08_H0000F_028.ver1.0.g003110	NEGATIVE REGULATOR OF RESISTANCE-like	-0.113379	0.506937	0.138633	0.337858	-0.487433	-0.202234	-0.52326	-0.176568	-0.0122997	-0.439632	-0.361737	0.2224	0.194734	0.367193	0.161003	-0.371788	-0.0616444	-0.11458	0.0562151	-0.483815	-0.270905	0.112317	0.597849	0.0114653	0.518257	0.106378	0.0156927	0.343285	0.00869395	0.409179	0.954512	0.0315863	0.082402	0.296243	0.361851	0.0775478	0.452311	0.0736305	0.774767	0.593951	0.794169	0.0166018	0.200399	0.601305
VvCabSauv08_H0000F_028.ver1.0.g003120	hypothetical protein POPTR_0010s13590g	-0.0476035	-0.356602	0.00108355	0.0933751	0.430798	0.462118	0.18549	0.460165	0.172942	0.31156	0.185931	-0.603591	-0.402653	-0.46417	-0.323086	0.164106	-0.0560056	-0.282393	0.374227	0.252739	-0.000489106	0.160427	0.825183	0.0871765	0.995991	0.664308	0.0355903	0.0229968	0.385521	0.0236586	0.419018	0.138334	0.384374	0.00179127	0.0510846	0.0223179	0.123577	0.443527	0.79492	0.181227	0.0716132	0.233446	0.99819	0.453951
VvCabSauv08_H0000F_028.ver1.0.g003130	ubiquitin receptor RAD23c-like	-0.107792	-0.278019	-0.261326	-0.244862	0.164	0.171732	-0.187461	-0.0719298	0.00208327	0.233092	0.0764585	-0.193169	-0.305668	0.0351511	-0.0991918	0.3038	0.258103	-0.419704	0.0383663	-0.155538	-0.221852	0.438166	0.616127	0.188371	0.217405	0.24883	0.443827	0.422329	0.380403	0.738376	0.992292	0.273017	0.72252	0.365799	0.146348	0.87047	0.6447	0.148956	0.223336	0.0411769	0.858733	0.468002	0.297465	0.0322246
VvCabSauv08_H0000F_028.ver1.0.g003150	ACD11 homolog	0.223832	0.230349	0.142781	0.215162	-0.203964	-0.338125	0.0881247	-0.0437938	-0.132943	-0.204388	-0.0901265	0.142118	0.326319	0.00808358	0.0849143	-0.257786	-0.160822	0.197894	0.0638458	0.132523	0.186731	-0.149503	0.293064	0.278862	0.505689	0.312643	0.339085	0.106083	0.682193	0.838987	0.535735	0.338061	0.675354	0.507687	0.119651	0.970096	0.693212	0.223925	0.452827	0.353959	0.766937	0.537037	0.382293	0.485648
VvCabSauv08_H0000F_028.ver1.0.g003160	dihydrolipoyllysine-residue acetyltransferase component 4 of pyruvate dehydrogenase chloroplastic-like	0.0473412	0.0283441	0.355206	0.067666	0.0152859	0.209631	0.142588	0.308839	0.453582	0.264188	0.285282	-0.216874	-0.154052	-0.185794	-0.277942	-0.0230586	-0.294867	0.087322	-0.510182	-0.0916535	-0.23076	-0.157118	0.826132	0.895403	0.0885105	0.753401	0.943484	0.32554	0.506272	0.141995	0.0260025	0.212225	0.176612	0.308713	0.472317	0.384729	0.188499	0.914831	0.161886	0.684942	0.0108631	0.670153	0.277982	0.463438
VvCabSauv08_H0000F_028.ver1.0.g003170	bromo adjacent-like domain	0.0365862	0.0981643	-0.236923	-0.0849973	-0.167408	-0.291171	-0.261244	-0.362467	-0.265954	-0.0808267	-0.190368	0.274593	0.166175	0.317024	0.283519	0.0307451	0.214758	0.25856	0.217115	-0.0505797	0.138409	-0.178599	0.865228	0.648147	0.264987	0.692926	0.434279	0.167458	0.217554	0.0817402	0.209073	0.707329	0.372924	0.194101	0.43772	0.131189	0.179418	0.886596	0.313575	0.222488	0.308165	0.814433	0.518939	0.403725
VvCabSauv08_H0000F_028.ver1.0.g003190	serine threonine- kinase prpf4B isoform X1	0.610398	-0.214235	0.0100417	0.281565	0.261328	-0.0359678	0.387715	0.361944	0.124493	0.503073	0.567653	-0.17221	0.0134641	-0.475176	-0.257559	-0.0130286	-0.212929	0.0617944	0.196443	0.311294	0.152506	0.310374	0.00153683	0.314782	0.962857	0.182565	0.217401	0.867486	0.0612067	0.0822137	0.56219	0.0122181	0.00381275	0.421018	0.950211	0.0189472	0.224348	0.95182	0.317811	0.774233	0.357572	0.138689	0.476827	0.139922
VvCabSauv08_H0000F_028.ver1.0.g003200	regulator of Vps4 activity in the MVB pathway	-0.0881777	-0.591903	-0.562183	-0.21476	0.63492	0.0815555	0.3117	0.112043	-0.534752	0.0817616	-0.187187	-0.213342	-0.137445	-0.296847	0.228654	0.404479	0.408303	0.120195	0.900462	0.703515	0.659143	0.098626	0.682012	0.00231214	0.00424624	0.31357	0.000859086	0.704805	0.138148	0.602198	0.00709718	0.704092	0.381111	0.316852	0.521883	0.158953	0.282513	0.0499427	0.0476153	0.575867	2.05368e-09	0.000125436	0.000459908	0.646597
VvCabSauv08_H0000F_028.ver1.0.g003220	hypothetical protein L484_007849	-0.322035	-0.0861669	-0.26852	-0.406926	-0.0257337	-0.0539802	-0.345878	-0.356471	-0.126232	0.0268456	-0.212373	0.119579	-0.22075	0.401036	0.235915	0.292212	0.365542	0.157062	-0.0332464	-0.181939	-0.0247295	-0.225201	0.124873	0.688905	0.204547	0.0484436	0.904992	0.802191	0.0978136	0.0873014	0.556696	0.900906	0.319106	0.577837	0.299935	0.0521127	0.267084	0.165874	0.078993	0.463597	0.877436	0.394843	0.908684	0.290043
VvCabSauv08_H0000F_028.ver1.0.g003230	hypothetical protein POPTR_0010s13730g	0.383533	0.38485	0.266318	0.397082	-0.344354	-0.40477	0.0307843	-0.00897358	0.0437772	-0.245191	0.0673258	0.344363	0.499478	-0.0174449	0.17466	-0.462253	-0.319475	-0.163902	-0.224841	-0.0472031	-0.0246003	0.168277	0.0643002	0.0633131	0.208426	0.0546949	0.0994002	0.0497622	0.886453	0.966805	0.839048	0.248174	0.754603	0.0993909	0.0129545	0.935517	0.414339	0.0229517	0.128071	0.444101	0.290836	0.826631	0.909159	0.431864
VvCabSauv08_H0000F_028.ver1.0.g003260	aluminum activated malate transporter family	-0.0307924	0.272889	0.366077	0.111085	-0.309913	0.194412	-0.3232	0.0115303	0.492298	0.0348749	0.151107	-0.128902	-0.19592	0.138247	-0.177582	-0.171134	-0.218733	-0.438545	-0.526897	-0.505664	-0.661264	-0.112004	0.886423	0.196994	0.0785231	0.605326	0.140543	0.362661	0.123436	0.957355	0.0145348	0.871479	0.480926	0.548313	0.358878	0.519435	0.406451	0.423971	0.304483	0.0320589	0.00815918	0.0117089	0.000434286	0.602326
VvCabSauv08_H0000F_028.ver1.0.g003270	serine threonine- phosphatase 2A 65 kDa regulatory subunit A beta isoform	0.0271524	0.6494	0.225686	0.239396	-0.64391	-0.395615	-0.36906	-0.387522	-0.126489	-0.609286	-0.372976	0.457045	0.492673	0.455945	0.301392	-0.48205	-0.122724	-0.074236	-0.216792	-0.36868	-0.2281	-0.430034	0.899779	0.000595139	0.288978	0.259884	0.000685506	0.0556772	0.0759378	0.0613469	0.555887	0.00157616	0.0726425	0.0247471	0.0144486	0.0251407	0.152366	0.0170607	0.5678	0.730288	0.308901	0.0762632	0.283713	0.0359546
VvCabSauv08_H0000F_028.ver1.0.g003320	CTL DDB_G0274487 isoform X2	-0.307362	0.000563881	-0.169832	-0.204139	-0.080421	-0.0175161	-0.383966	-0.242659	-0.044091	-0.0854639	-0.288939	0.0537635	-0.111157	0.295659	0.283295	0.152997	0.250157	-0.175275	-0.0181894	-0.184578	-0.187084	0.0798349	0.144011	0.997914	0.427557	0.338662	0.708736	0.935254	0.0639747	0.253247	0.837909	0.691321	0.170888	0.80297	0.605092	0.160707	0.179777	0.475391	0.238418	0.412671	0.932771	0.387904	0.38138	0.710769
VvCabSauv08_H0000F_028.ver1.0.g003350	mobidb-lite (MOBIDB_LITE)	0.377043	0.219168	0.298108	0.358739	-0.0519642	-0.234022	0.433487	0.20927	-0.0225314	-0.162399	0.0668265	0.141656	0.426338	-0.258012	0.13403	-0.365742	-0.355631	0.351654	0.0409611	0.4259	0.305852	-0.370781	0.0693361	0.303499	0.157107	0.0851651	0.809444	0.271055	0.034331	0.326393	0.916771	0.448348	0.756369	0.509082	0.0377593	0.223505	0.532374	0.0788167	0.088103	0.0919714	0.849282	0.0379778	0.146092	0.0744752
VvCabSauv08_H0000F_028.ver1.0.g003360	ATP-dependent Clp protease adapter chloroplastic	-0.114501	-0.776676	-0.695762	-0.531212	0.732937	0.103424	0.340169	-0.00999552	-0.501308	0.309033	-0.0585867	-0.168064	-0.222479	-0.237775	0.246929	0.65886	0.548381	0.186212	0.688406	0.690601	0.634295	0.125239	0.594208	8.09663e-06	0.000159982	0.00756053	4.63029e-05	0.630576	0.103855	0.963028	0.0125753	0.141732	0.785679	0.432456	0.296068	0.26322	0.24473	0.000463422	0.00552793	0.383642	0.000200156	0.000187341	0.000872457	0.559832
VvCabSauv08_H0000F_028.ver1.0.g003370	lysine histidine transporter-like 6	-0.35185	0.0735171	0.0956677	-0.106459	-0.0997805	0.129755	-0.0999405	-0.0187825	0.161837	-0.0575495	-0.1045	0.0595318	-0.0864534	0.141413	-0.0927541	0.0378743	-0.0212315	0.175028	-0.359559	-0.2588	-0.105307	0.0260225	0.0917774	0.732807	0.656553	0.620522	0.642728	0.545646	0.642192	0.930584	0.449941	0.789389	0.627005	0.782302	0.687922	0.509819	0.666414	0.860527	0.921558	0.41334	0.084403	0.222045	0.624329	0.90393
VvCabSauv08_H0000F_028.ver1.0.g003380	TMhelix (TMHMM)	-0.477332	-0.391903	-0.69031	-0.683384	0.241615	0.0410886	-0.361313	-0.509735	-0.482675	0.023042	-0.364031	0.13578	-0.208826	0.386969	0.395499	0.591369	0.721572	0.0855445	0.387086	0.017322	0.240596	-0.105	0.0183382	0.0582251	0.000188994	0.000232398	0.255358	0.848818	0.0827892	0.0109444	0.0168969	0.914892	0.0803338	0.526987	0.327443	0.0617502	0.055756	0.00233871	6.90461e-05	0.691044	0.0616649	0.93597	0.25743	0.625346
VvCabSauv08_H0000F_028.ver1.0.g003420	programmed cell death 6-interacting	-0.0591709	-0.766537	-0.279353	-0.265089	0.880862	0.509283	0.673759	0.498603	-0.117071	0.465217	0.216231	-0.576522	-0.405039	-0.652281	-0.205349	0.507172	0.155375	0.201605	0.543868	0.818865	0.536231	-0.1145	0.783591	1.25334e-05	0.186173	0.210613	1.3498e-08	0.0110271	0.000307003	0.0131392	0.585897	0.0219777	0.310186	0.00318939	0.0495963	0.000551983	0.335745	0.0114207	0.468472	0.344822	0.0060116	9.99807e-07	0.00691068	0.594209
VvCabSauv08_H0000F_028.ver1.0.g003430	Zn-dependent hydrolase of the beta-lactamase fold	0.463716	0.64368	0.533171	0.732526	-0.500531	-0.464014	0.161604	0.159036	0.127366	-0.370769	0.0749491	0.382451	0.647116	-0.0832843	-0.0230851	-0.754634	-0.600968	0.196263	-0.235185	-0.0773057	0.071608	0.0525675	0.0224667	0.000689533	0.00730116	4.69925e-05	0.0127353	0.0223688	0.450603	0.457927	0.553128	0.0744853	0.727793	0.0651196	0.000631395	0.69883	0.914734	2.03827e-05	0.00189846	0.35802	0.268611	0.719565	0.739507	0.807271
VvCabSauv08_H0000F_028.ver1.0.g003440	myb family transcription factor EFM-like	0.401188	0.488511	0.691694	0.683148	-0.314689	-0.0966124	0.31497	0.403464	0.359789	-0.206226	0.216692	-0.0550093	0.33944	-0.305604	-0.28706	-0.669955	-0.687369	-0.120365	-0.227813	0.0265134	-0.212961	-0.0564088	0.0520154	0.01543	0.000181229	0.000234016	0.134209	0.653368	0.133843	0.0505748	0.0841894	0.333638	0.309131	0.798494	0.104646	0.146437	0.173813	0.000341775	0.000206476	0.575323	0.284336	0.902126	0.317737	0.793474
VvCabSauv08_H0000F_028.ver1.0.g003460	methionine aminopeptidase chloroplastic	-0.492083	0.155759	-0.468366	-0.431818	-0.319061	-0.359741	-0.56116	-0.798283	-0.578183	-0.587442	-0.711897	0.563919	0.233816	0.7398	0.673884	0.110658	0.561654	-0.0715824	0.161709	-0.257308	0.0365765	-0.164649	0.0145845	0.467361	0.0209799	0.0351085	0.128594	0.0842338	0.0043317	2.9475e-06	0.00308282	0.00254237	9.55976e-05	0.00410437	0.271487	3.60266e-05	0.000305914	0.606724	0.00429025	0.739597	0.450303	0.224817	0.865263	0.442
VvCabSauv08_H0000F_028.ver1.0.g003470	AP2 ERF and B3 domain-containing transcription factor RAV1-like	-0.00231591	0.139706	-0.0695612	0.216038	-0.0504429	-0.308462	0.0740639	-0.0446821	-0.386635	-0.451704	-0.377407	0.209757	0.366119	-0.00711666	0.28865	-0.229358	0.0111178	0.175117	0.493377	0.291906	0.481818	0.287359	0.991431	0.514993	0.746712	0.310629	0.814927	0.142508	0.730891	0.835764	0.0619946	0.0267044	0.0690461	0.325243	0.0784854	0.973672	0.171335	0.280994	0.95888	0.413099	0.0142877	0.166339	0.0171216	0.173345
VvCabSauv08_H0000F_028.ver1.0.g003490	leucine-rich repeat receptor-like serine threonine- kinase	-0.29422	-0.0895045	-0.605664	-0.594622	-0.152818	-0.363564	-0.552444	-0.791002	-0.492813	-0.163593	-0.393226	0.481182	0.0253589	0.691809	0.593636	0.385229	0.6749	-0.0333133	0.0903667	-0.235329	0.019862	-0.0292546	0.16285	0.677476	0.00171023	0.00218071	0.475913	0.0807515	0.00512082	4.19734e-06	0.0144164	0.444974	0.0573068	0.0172901	0.906369	0.000180591	0.00222762	0.0630314	0.000297188	0.877191	0.674535	0.268309	0.926605	0.892062
VvCabSauv08_H0000F_028.ver1.0.g003540	serine threonine- kinase chloroplastic	0.312022	0.764566	0.392415	0.475091	-0.772206	-0.561392	-0.227721	-0.275844	0.0452359	-0.538438	-0.0872688	0.592267	0.622552	0.355194	0.156728	-0.708504	-0.359704	-0.119868	-0.387628	-0.468539	-0.275453	0.214189	0.13772	1.36103e-05	0.0578683	0.0189717	9.8432e-06	0.00431222	0.284537	0.191995	0.833756	0.0066401	0.685125	0.00229413	0.00115891	0.0885219	0.46456	0.000106827	0.0842687	0.576912	0.06127	0.0209261	0.192652	0.314888
VvCabSauv08_H0000F_028.ver1.0.g003550	mobidb-lite (MOBIDB_LITE)	-0.260636	0.357658	-0.0840745	-0.164106	-0.452523	-0.322913	-0.485266	-0.508146	-0.221232	-0.428375	-0.420972	0.476754	0.212119	0.614986	0.246234	-0.0958615	0.21587	-0.0230937	-0.144935	-0.45989	-0.15822	0.0577215	0.218666	0.0861788	0.696105	0.443527	0.0263965	0.12379	0.0162321	0.0112378	0.298852	0.0367559	0.0405058	0.0184998	0.319699	0.00138336	0.246103	0.655899	0.311014	0.914702	0.499224	0.0237527	0.460265	0.788773
VvCabSauv08_H0000F_028.ver1.0.g003560	NAC transcription factor	-0.468917	0.343736	-0.255455	-0.350512	-0.522481	-0.336637	-0.773923	-0.772797	-0.320852	-0.526792	-0.610877	0.528687	0.12237	0.870153	0.527928	0.0354696	0.451057	-0.0136133	-0.137544	-0.602739	-0.210953	-0.0831329	0.0208091	0.100049	0.228289	0.0931049	0.00881217	0.107728	9.13644e-06	9.59476e-06	0.126343	0.00817424	0.00152018	0.00790629	0.568927	3.30328e-08	0.00801271	0.869306	0.0269493	0.94966	0.521579	0.00182551	0.32243	0.699353
VvCabSauv08_H0000F_028.ver1.0.g003570	transcriptional repressor ILP1	0.19618	0.104375	-0.257153	0.0912989	-0.140477	-0.401589	-0.166696	-0.289645	-0.329171	-0.205009	-0.155505	0.386866	0.338085	0.191476	0.419096	-0.0998103	0.16693	-0.0208655	0.2431	0.0260169	0.17135	0.224616	0.358228	0.627418	0.225106	0.67136	0.51265	0.0517594	0.436266	0.169798	0.116263	0.336561	0.468097	0.0618252	0.106128	0.370097	0.0415022	0.642628	0.435612	0.922907	0.252358	0.903951	0.423378	0.291332
VvCabSauv08_H0000F_028.ver1.0.g003580	hypothetical protein PRUPE_ppa021750mg, partial	0.495016	0.242929	0.449808	0.377909	-0.184665	0.00605891	0.208153	0.299148	0.483015	0.296155	0.564247	-0.0392079	0.0737757	-0.20703	-0.430645	-0.323165	-0.487049	-0.089548	-0.450142	-0.215569	-0.416497	0.0261698	0.013919	0.252702	0.0274282	0.0686473	0.387675	0.977584	0.329041	0.155594	0.0168084	0.159974	0.00407802	0.855666	0.7319	0.331717	0.0356629	0.12348	0.0157873	0.677328	0.0272996	0.311707	0.0429143	0.903389
VvCabSauv08_H0000F_028.ver1.0.g003590	transcriptional repressor ILP1	0.29131	-0.361465	0.174003	0.176232	0.482535	0.392702	0.64702	0.647368	0.298275	0.490819	0.508004	-0.537481	-0.218502	-0.709189	-0.53289	0.0712717	-0.322843	0.0912992	0.0827935	0.438222	0.177977	0.163416	0.167245	0.0826497	0.416126	0.410085	0.0169336	0.0576693	0.000632973	0.000627311	0.156862	0.0148793	0.0112642	0.00675628	0.305007	0.000104472	0.00733782	0.740689	0.123875	0.671359	0.700525	0.0322003	0.405389	0.445472
VvCabSauv08_H0000F_028.ver1.0.g003610	leucoanthocyanidin reductase-like	0.188549	0.791761	0.423424	0.376681	-0.798412	-0.531983	-0.280283	-0.323841	0.0571704	-0.548094	-0.167134	0.56875	0.624848	0.43093	0.10489	-0.647019	-0.33764	-0.0560636	-0.509397	-0.513719	-0.332575	-0.0500976	0.377594	4.04814e-06	0.0392317	0.0696256	2.92866e-06	0.00745753	0.184649	0.122652	0.790746	0.00555774	0.435044	0.00373049	0.0010973	0.0355278	0.625712	0.000632986	0.106618	0.794712	0.0110062	0.0102365	0.112312	0.816172
VvCabSauv08_H0000F_028.ver1.0.g003630	Transmembrane Fragile-X-F-associated	0.491079	0.227271	0.0421748	0.292456	-0.183572	-0.477892	0.22074	-0.0811087	-0.14146	-0.0808592	0.172842	0.472113	0.507854	-0.0195131	0.20154	-0.314142	-0.181825	0.236953	-0.0637036	0.126182	0.169119	-0.00928095	0.0148182	0.285515	0.844868	0.165505	0.390539	0.0181824	0.299956	0.706352	0.509677	0.707217	0.419291	0.0198409	0.0112924	0.92789	0.344979	0.134924	0.395144	0.264923	0.767442	0.556856	0.42953	0.965669
VvCabSauv08_H0000F_028.ver1.0.g003670	coiled-coil domain-containing 130-like	0.360711	-0.374743	0.2189	0.210605	0.527843	0.363789	0.742322	0.70087	0.319578	0.571168	0.598659	-0.515873	-0.210811	-0.784398	-0.483132	0.0551963	-0.382284	0.308528	0.0329795	0.543162	0.261461	-0.104217	0.0833404	0.0711912	0.304105	0.323247	0.00802468	0.0805506	3.27881e-05	0.000136402	0.127941	0.00355438	0.0019973	0.00986984	0.322762	5.71655e-06	0.0167782	0.797823	0.0652469	0.142418	0.878412	0.00609038	0.217159	0.627943
VvCabSauv08_H0000F_028.ver1.0.g003680	clavata3 esr-related 12 family	0.336684	-0.15203	0.150859	0.281966	0.327401	0.0458695	0.55196	0.508127	0.097522	0.247549	0.271703	-0.180867	0.0344882	-0.501088	-0.162352	-0.0575319	-0.274749	0.481913	0.151719	0.484102	0.406089	0.0314563	0.107676	0.478219	0.481654	0.181916	0.118357	0.83146	0.00516796	0.0112412	0.650306	0.243509	0.199025	0.397682	0.872893	0.0126204	0.448482	0.789452	0.193838	0.0170966	0.47913	0.0165282	0.0489524	0.88399
VvCabSauv08_H0000F_028.ver1.0.g003710	Cationic amino acid transporter 8	-0.0146222	-0.524415	-0.28604	-0.264287	0.517061	0.143259	0.266801	0.2179	0.00475068	0.462695	0.20095	-0.171308	-0.272682	-0.271315	-0.0139978	0.449861	0.189704	0.202887	0.121101	0.353048	0.340104	0.389769	0.945934	0.00852105	0.175415	0.212049	0.00967238	0.504252	0.207571	0.306375	0.982423	0.0228044	0.346424	0.423494	0.197347	0.199693	0.94824	0.0274075	0.374625	0.341697	0.572972	0.0906014	0.103925	0.0597301
VvCabSauv08_H0000F_028.ver1.0.g003720	P-loop nucleoside triphosphate hydrolase superfamily	0.284345	0.365508	0.348054	0.293616	-0.323349	-0.220476	0.12488	0.0458116	0.113591	-0.160263	0.0899498	0.160311	0.329021	-0.0300463	-0.182884	-0.421758	-0.365385	0.189253	-0.189072	-0.113761	0.0043287	0.182612	0.1781	0.0790234	0.0955813	0.163757	0.123253	0.300549	0.560966	0.83167	0.59716	0.45442	0.675956	0.454282	0.11644	0.889158	0.39235	0.0400938	0.0791318	0.375781	0.376247	0.596607	0.983984	0.393067
VvCabSauv08_H0000F_028.ver1.0.g003730	Hydroxyproline-rich glyco family	0.137141	0.322689	0.09802	0.171825	-0.30964	-0.220347	-0.128903	-0.172221	-0.00957587	-0.181251	0.00486638	0.314181	0.293432	0.201348	0.140384	-0.256167	-0.0962247	0.065019	-0.0955276	-0.215432	-0.0949856	-0.0687409	0.522813	0.124065	0.648632	0.422074	0.14091	0.30084	0.548308	0.42099	0.964579	0.396663	0.981995	0.134872	0.164032	0.34545	0.512934	0.226951	0.654674	0.762772	0.657026	0.312022	0.658857	0.749605
VvCabSauv08_H0000F_028.ver1.0.g003740	SLH domain	-0.106399	0.698548	0.495846	0.43828	-0.684467	-0.185781	-0.388594	-0.0762111	0.294823	-0.455106	-0.198858	0.205017	0.236034	0.327875	-0.0954014	-0.5687	-0.372263	-0.127115	-0.437044	-0.648529	-0.460801	0.166293	0.620722	0.000146715	0.0137354	0.0321748	0.000225087	0.384764	0.0605714	0.723383	0.16195	0.0254438	0.351573	0.336543	0.266835	0.117793	0.657452	0.00373421	0.0732341	0.553918	0.0327204	0.000608746	0.0234413	0.437389
VvCabSauv08_H0000F_028.ver1.0.g003780	decapping 5-like	-0.261813	-0.880135	-0.464839	-0.570253	0.877446	0.64862	0.355071	0.275872	-0.0526852	0.638458	0.210349	-0.584169	-0.673493	-0.404856	-0.177071	0.789741	0.407974	0.0994269	0.378825	0.5477	0.287458	-0.207818	0.216518	1.43813e-08	0.0221	0.00362021	1.81205e-08	0.000607308	0.0886395	0.191948	0.806848	0.00078674	0.323849	0.00272339	0.000309326	0.0497095	0.407823	4.45595e-06	0.0478119	0.643912	0.0679242	0.00559873	0.17319	0.329837
VvCabSauv08_H0000F_028.ver1.0.g003790	nuclear matrix constituent	0.378597	-0.420333	0.188673	0.12377	0.514551	0.47171	0.648331	0.677782	0.417627	0.691758	0.696327	-0.588286	-0.339931	-0.719348	-0.664884	0.171886	-0.321481	0.0656419	-0.107778	0.345383	0.0202693	0.0935363	0.0681035	0.0408428	0.377273	0.564478	0.0100937	0.0199607	0.000611877	0.000273611	0.0422959	0.000180875	0.00015721	0.00249734	0.104113	7.44933e-05	0.00039341	0.421908	0.12556	0.760564	0.616175	0.0983268	0.925103	0.663762
VvCabSauv08_H0000F_028.ver1.0.g003810	inflorescence deficient in abscission (IDA)-like 1	0.0484173	-0.228667	-0.0772068	0.152778	0.354818	0.0225399	0.432126	0.346962	-0.18728	0.0437138	-0.0180664	-0.179463	0.0386166	-0.403351	-0.0547721	-0.00903518	-0.0629053	0.293807	0.539277	0.511403	0.4974	0.198472	0.82224	0.282486	0.71991	0.47603	0.0888833	0.91674	0.0349638	0.096697	0.380871	0.839278	0.933225	0.401415	0.857821	0.0506457	0.799346	0.966578	0.770279	0.16347	0.00653954	0.0106433	0.0133966	0.352526
VvCabSauv08_H0000F_028.ver1.0.g003830	zinc finger CCHC domain-containing 8-like isoform X1	0.59577	0.175302	0.60141	0.542849	-0.0549996	0.0306455	0.502186	0.563499	0.55883	0.348893	0.673481	-0.205957	0.133451	-0.544656	-0.574406	-0.4183	-0.712549	0.046169	-0.455688	0.052171	-0.161894	0.257291	0.00212714	0.412599	0.00188003	0.00612565	0.798529	0.886962	0.0123965	0.00413829	0.00453191	0.0947307	0.000309434	0.334283	0.534163	0.0059247	0.00332969	0.0419306	9.35618e-05	0.830375	0.0252331	0.808699	0.449778	0.224847
VvCabSauv08_H0000F_028.ver1.0.g003840	Nudix hydrolase 1	0.60605	0.688624	0.643772	0.687676	-0.604159	-0.457674	0.123825	0.112565	0.291374	-0.249878	0.269762	0.301721	0.58303	-0.0399476	-0.124292	-0.767105	-0.654405	-0.0691971	-0.463747	-0.244383	-0.308875	0.188132	0.00169549	0.000198851	0.00068793	0.000204589	0.00176875	0.0245246	0.564304	0.600496	0.167148	0.238958	0.20238	0.151897	0.00278891	0.852971	0.562824	1.22374e-05	0.000521916	0.747995	0.0224566	0.249786	0.141946	0.378668
VvCabSauv08_H0000F_028.ver1.0.g003850	phosphoenolpyruvate carboxylase 4-like	0.0429873	0.555872	-0.0232754	0.144442	-0.640064	-0.554794	-0.505236	-0.57054	-0.269517	-0.578336	-0.361982	0.621558	0.551591	0.564992	0.43656	-0.396444	0.0654068	-0.30681	-0.0900586	-0.435452	-0.227816	0.0748383	0.841916	0.00479714	0.914033	0.5007	0.000755651	0.00489701	0.0117917	0.00359942	0.202806	0.00307314	0.0821791	0.00118648	0.00520416	0.00401867	0.032936	0.0551205	0.761397	0.14477	0.675585	0.0334336	0.28433	0.72818
VvCabSauv08_H0000F_028.ver1.0.g003860	ABC transporter G family member 21-like	0.195628	-0.131742	-0.133173	0.0449925	0.0802783	-0.0338091	-0.0337367	0.0439205	-0.00451877	0.21524	0.13313	-0.118145	-0.120936	-0.0592218	-0.0379199	0.0983705	0.0612595	-0.0530387	0.17944	-0.00419943	-0.0615259	0.152546	0.359609	0.539457	0.535023	0.834639	0.709231	0.875377	0.875642	0.838528	0.983281	0.312464	0.535156	0.582441	0.573498	0.783409	0.860361	0.647455	0.776138	0.805576	0.401478	0.984462	0.775189	0.476707
VvCabSauv08_H0000F_028.ver1.0.g003880	hypothetical protein CICLE_v10033278mg	-0.213555	0.602253	0.203596	0.000694179	-0.670742	-0.294138	-0.510586	-0.480896	-0.0394394	-0.552416	-0.408985	0.421401	0.273297	0.642391	0.190022	-0.305198	-0.000799796	0.0452487	-0.336101	-0.585019	-0.331469	-0.213957	0.316358	0.0018453	0.339977	0.997431	0.000334314	0.162974	0.01079	0.0173661	0.854822	0.00512351	0.0472095	0.0402804	0.196298	0.000712505	0.373809	0.147002	0.997041	0.83371	0.108325	0.00267533	0.113585	0.315426
VvCabSauv08_H0000F_028.ver1.0.g003960	isoprenylcysteine alpha-carbonyl methylesterase ICME	-0.0379845	-0.286852	0.231725	0.0479103	0.404538	0.612395	0.26441	0.594845	0.435461	0.398552	0.286235	-0.628779	-0.510195	-0.469477	-0.433994	0.163776	-0.195453	-0.0027409	-0.000624823	0.156704	-0.0793738	-0.0645848	0.860125	0.174138	0.275922	0.824073	0.0499061	0.00146833	0.211828	0.0021702	0.0334294	0.0537235	0.175108	0.00099833	0.0108606	0.0206368	0.0340979	0.444456	0.360047	0.989859	0.997688	0.464629	0.71237	0.764313
VvCabSauv08_H0000F_028.ver1.0.g003980	zinc finger family	0.236828	0.318091	0.407303	0.566061	-0.188625	-0.0189236	0.0261838	0.335903	0.340349	-0.0243594	0.193265	-0.0458585	0.0887228	-0.183757	-0.152084	-0.422394	-0.424109	-0.125209	-0.133987	-0.136897	-0.235425	0.181264	0.265183	0.129825	0.0482153	0.00393484	0.377397	0.930064	0.903337	0.108546	0.10366	0.910045	0.365556	0.8315	0.680147	0.390055	0.478059	0.0397628	0.0388818	0.559925	0.532507	0.52356	0.268107	0.39663
VvCabSauv08_H0000F_028.ver1.0.g004010	tRNA-specific adenosine deaminase	0.345991	-0.38036	-0.019075	-0.0580342	0.445344	0.118873	0.661728	0.313194	-0.0179452	0.308138	0.371246	-0.203782	0.0190296	-0.526129	-0.130737	0.137576	-0.108709	0.0155577	0.0707824	0.626279	0.329264	-0.0661942	0.0976973	0.0667258	0.929505	0.787654	0.0291946	0.580101	0.000428846	0.136168	0.933671	0.14295	0.0740842	0.339525	0.929673	0.00826986	0.542586	0.521483	0.613113	0.942481	0.742411	0.00106034	0.116154	0.758608
VvCabSauv08_H0000F_028.ver1.0.g004020	ATPase E1-E2 type family haloacid dehalogenase-like hydrolase family	0.651866	0.183566	0.467413	0.726003	-0.00686143	-0.0151014	0.487222	0.578952	0.260511	0.0979972	0.442994	-0.250802	0.236559	-0.593148	-0.422216	-0.506222	-0.614674	-0.211155	0.0949015	0.25486	-0.066686	0.109818	0.00055802	0.390557	0.0212779	5.92227e-05	0.974616	0.944165	0.0157447	0.00303449	0.218894	0.648709	0.0301604	0.237168	0.265743	0.00225116	0.0398551	0.0116016	0.00139336	0.321954	0.659141	0.229413	0.756867	0.609473
VvCabSauv08_H0000F_028.ver1.0.g004030	EF hand calcium-binding family	0.169847	-0.239483	-0.31123	-0.199775	0.204332	-0.118913	0.0756559	-0.132151	-0.293169	0.133293	0.0291591	0.0281329	0.0287023	-0.0153249	0.186995	0.218789	0.2453	0.0409747	0.34591	0.271999	0.197734	-0.234868	0.427515	0.259705	0.138774	0.34931	0.338195	0.579975	0.725322	0.538188	0.164429	0.534651	0.892412	0.896178	0.894089	0.94334	0.381608	0.304357	0.247957	0.849233	0.0977807	0.198518	0.354357	0.269276
VvCabSauv08_H0000F_028.ver1.0.g004040	kinase superfamily	0.196003	-0.468869	-0.0410954	-0.0925236	0.486872	0.445213	0.273732	0.41125	0.205598	0.554201	0.391261	-0.590269	-0.465557	-0.473731	-0.404763	0.294549	-0.0181667	-0.169727	0.208752	0.277882	-0.00301316	0.0105969	0.358671	0.020824	0.848794	0.667197	0.0158309	0.0292478	0.195558	0.0458803	0.335147	0.00495271	0.0586746	0.00239431	0.0218683	0.0193646	0.0497668	0.16236	0.932855	0.427847	0.32762	0.188598	0.988851	0.960805
VvCabSauv08_H0000F_028.ver1.0.g004050	HD domain-containing 2	0.177526	0.392209	0.511729	0.550874	-0.285734	-0.0833436	0.152287	0.320801	0.296361	-0.219804	0.104538	-0.0188709	0.222541	-0.18724	-0.278164	-0.531966	-0.510931	-0.205113	-0.239648	-0.160316	-0.239686	0.505219	0.4066	0.0580118	0.0105852	0.00527503	0.175897	0.698625	0.477465	0.126408	0.159669	0.302061	0.626879	0.930258	0.295928	0.380975	0.188131	0.00745987	0.0107277	0.336311	0.259366	0.454269	0.259289	0.0117951
VvCabSauv08_H0000F_028.ver1.0.g004060	Metal-dependent phosphohydrolase	0.609337	0.452774	0.533117	0.476257	-0.412275	-0.196312	0.0140377	0.170086	0.4096	0.110721	0.400406	0.0212958	0.195828	-0.062309	-0.322172	-0.472687	-0.514803	-0.0713216	-0.42585	-0.285694	-0.421696	-0.0954954	0.00157435	0.0263026	0.00730812	0.0186399	0.0452887	0.357898	0.948093	0.426858	0.0468455	0.606516	0.0525174	0.921322	0.359107	0.772401	0.124704	0.0196707	0.0100507	0.740514	0.0380027	0.17596	0.0401262	0.657135
VvCabSauv08_H0000F_028.ver1.0.g004120	zinc C3HC4 type (RING finger)	-0.564751	0.184486	0.0552398	-0.215974	-0.241294	0.210032	-0.448557	-0.202704	0.0803433	-0.253324	-0.401146	-0.0254068	-0.234728	0.416622	-0.0364716	0.0661288	0.146282	0.10542	-0.136209	-0.457587	-0.231322	-0.0997058	0.00403778	0.388143	0.797667	0.310775	0.256009	0.324594	0.0279142	0.342142	0.709005	0.232328	0.052042	0.906193	0.269569	0.0428455	0.865646	0.758839	0.495203	0.623956	0.52567	0.0245552	0.276779	0.642978
VvCabSauv08_H0000F_028.ver1.0.g004160	importin-9 isoform X1	0.0641937	0.183064	0.193673	0.105554	-0.220245	-0.135705	-0.0324568	0.0134484	0.20271	-0.0341216	0.0779111	0.142108	0.110079	0.0489675	-0.0727627	-0.150366	-0.183296	-0.00701402	-0.364151	-0.233526	-0.141534	0.519791	0.765701	0.391876	0.364525	0.623513	0.301068	0.527215	0.880326	0.950269	0.342128	0.874234	0.717457	0.507719	0.608619	0.820252	0.735452	0.483103	0.391266	0.974051	0.0802268	0.272101	0.509453	0.00923085
VvCabSauv08_H0000F_028.ver1.0.g004170	DUF1262 family	0.322926	0.72939	0.489016	0.732981	-0.641974	-0.512052	-0.0999621	0.0221391	0.138702	-0.449424	-0.0584007	0.402905	0.570733	0.109531	0.0509273	-0.778868	-0.521346	0.0493869	-0.168217	-0.300509	-0.136549	0.230719	0.123773	5.25632e-05	0.0153079	4.62295e-05	0.000720091	0.010528	0.64212	0.918216	0.518047	0.0275765	0.786343	0.0509255	0.00358558	0.610415	0.81318	7.34504e-06	0.00898684	0.818737	0.432032	0.153631	0.524627	0.278068
VvCabSauv08_H0000F_028.ver1.0.g004180	DUF1262 family	0.362445	0.363876	0.459899	0.76688	-0.17693	-0.138299	0.271219	0.442061	0.147603	-0.204921	0.101603	-0.0908893	0.341735	-0.380386	-0.217909	-0.605828	-0.562335	-0.0322387	0.168616	0.124053	0.0195313	0.0892858	0.0817594	0.0804724	0.0237496	1.23537e-05	0.408203	0.519274	0.199858	0.0305509	0.491272	0.336775	0.636637	0.672754	0.102171	0.066706	0.306355	0.00170395	0.00423364	0.881124	0.430924	0.563583	0.927823	0.678223
VvCabSauv08_H0000F_028.ver1.0.g004190	micronuclear linker histone poly	-0.0818956	-0.582317	-0.503218	-0.479142	0.552051	0.150659	0.223239	-0.0319177	-0.284219	0.398729	0.0468259	-0.120022	-0.226832	-0.150515	0.112743	0.573881	0.398827	0.411569	0.448554	0.496377	0.531759	-0.145992	0.703628	0.00283058	0.0121891	0.0178391	0.00515902	0.482241	0.294379	0.8823	0.1783	0.0536073	0.827997	0.576421	0.28647	0.482664	0.599917	0.00336525	0.0535431	0.0456958	0.0279153	0.0136187	0.00748733	0.496068
VvCabSauv08_H0000F_028.ver1.0.g004200	hypothetical protein POPTR_0008s10910g	0.262062	-0.105943	0.297537	0.294646	0.270828	0.251679	0.624379	0.554867	0.253593	0.242697	0.386406	-0.285217	0.0389043	-0.595461	-0.431365	-0.143901	-0.423092	0.247783	-0.0322556	0.351342	0.173629	0.0684306	0.216064	0.622227	0.157941	0.162214	0.200534	0.235479	0.00110964	0.00489024	0.231817	0.25317	0.0621626	0.176714	0.856772	0.00214147	0.035322	0.502324	0.0394026	0.24305	0.881062	0.0922803	0.417143	0.7507
VvCabSauv08_H0000F_028.ver1.0.g004230	alanine--tRNA ligase	0.593481	-0.0639089	0.185907	0.31662	0.208745	-0.049554	0.59088	0.375238	0.11914	0.318825	0.510725	-0.0523206	0.189557	-0.47085	-0.125092	-0.152278	-0.335274	0.298757	0.0368039	0.462026	0.189408	-0.194471	0.00223508	0.766712	0.384434	0.131708	0.327637	0.818134	0.00236329	0.0707894	0.579246	0.128892	0.0107649	0.80816	0.375001	0.0202188	0.560296	0.477492	0.109251	0.156161	0.864433	0.0230277	0.375383	0.362514
VvCabSauv08_H0000F_028.ver1.0.g004240	MAP kinase kinase kinase	0.00570468	0.118339	-0.013801	0.281451	-0.0492663	-0.273405	0.0688448	0.0566334	-0.146935	-0.235785	-0.162306	0.203695	0.245446	-0.0201816	0.240452	-0.210323	-0.0686917	0.237102	0.221168	0.123528	0.299551	0.393331	0.978894	0.581817	0.948967	0.182749	0.819173	0.196114	0.749238	0.79267	0.493257	0.267356	0.448611	0.339735	0.247666	0.925426	0.257722	0.32391	0.749778	0.264616	0.298997	0.565246	0.155011	0.0572348
VvCabSauv08_H0000F_028.ver1.0.g004260	polyprenyltransferase 1	0.265221	0.372306	0.225225	0.401733	-0.33517	-0.339795	-0.0588596	-0.0140537	0.0153154	-0.270005	-0.0101406	0.27695	0.386266	0.0502034	0.135797	-0.400606	-0.227244	-0.157248	-0.106248	-0.10366	-0.0595927	0.257579	0.210378	0.0731983	0.289991	0.0516679	0.109367	0.10426	0.784703	0.948034	0.943375	0.201959	0.962491	0.190147	0.0622656	0.815791	0.526934	0.0523889	0.285573	0.463061	0.621219	0.62979	0.782084	0.22431
VvCabSauv08_H0000F_028.ver1.0.g004270	P-loop containing nucleoside triphosphate hydrolases superfamily	0.6061	0.652374	0.665061	0.651097	-0.606563	-0.199424	-0.0505819	0.142495	0.512135	-0.0546727	0.429115	0.134387	0.354042	-0.0286924	-0.327054	-0.699715	-0.655371	-0.41012	-0.614106	-0.480504	-0.666203	0.0728328	0.00169359	0.000550625	0.000391494	0.000569378	0.0016761	0.350175	0.814425	0.50655	0.0105133	0.799703	0.0363967	0.531274	0.0896335	0.894125	0.118771	0.000141451	0.000508709	0.0465399	0.00141174	0.0174709	0.000379368	0.735206
VvCabSauv08_H0000F_028.ver1.0.g004280	Glutamine synthetase nodule isozyme	0.345894	0.96443	0.689971	0.763338	-0.87754	-0.564239	-0.178602	-0.0565328	0.227219	-0.608885	-0.0809195	0.514628	0.712353	0.238178	0.0246271	-0.941659	-0.636791	-0.0916277	-0.500464	-0.497975	-0.375232	0.0966768	0.0977968	3.37092e-14	0.000190941	1.43221e-05	1.79764e-08	0.0040787	0.403716	0.79303	0.285628	0.00159055	0.707008	0.0100805	9.41689e-05	0.262389	0.90906	7.00226e-12	0.000820151	0.670241	0.0127491	0.0132731	0.0707936	0.653151
VvCabSauv08_H0000F_028.ver1.0.g004290	hypothetical protein POPTR_0007s07820g	0.182798	0.37572	0.211441	0.164547	-0.416369	-0.258182	-0.263524	-0.18717	0.164942	-0.0721611	0.0930638	0.276916	0.251865	0.223694	0.045248	-0.258152	-0.170811	-0.191473	-0.464319	-0.388997	-0.346715	-0.106978	0.392575	0.0703989	0.321286	0.442285	0.042985	0.22319	0.21342	0.381157	0.441175	0.737564	0.665364	0.190202	0.23512	0.293368	0.833713	0.223245	0.424858	0.370102	0.0222693	0.0602819	0.0969501	0.618809
VvCabSauv08_H0000F_028.ver1.0.g004300	RNA recognition motif	0.467927	0.320499	0.627477	0.381405	-0.287193	0.0625654	0.134444	0.30321	0.681734	0.312634	0.634343	-0.0975126	0.0157268	-0.191988	-0.500653	-0.344817	-0.592622	-0.195672	-0.810613	-0.339505	-0.564458	-0.104446	0.0211168	0.126785	0.00103023	0.0659197	0.173605	0.771488	0.531099	0.149786	0.000243935	0.136909	0.000871413	0.650338	0.941857	0.368793	0.0127099	0.0989162	0.00227673	0.359498	1.56636e-06	0.104575	0.00406116	0.627184
VvCabSauv08_H0000F_028.ver1.0.g004320	sacsin isoform X2	0.728214	0.195798	0.639024	0.556663	-0.0613276	0.0779775	0.448229	0.571926	0.629905	0.40032	0.766948	-0.169839	0.110805	-0.520994	-0.490093	-0.403269	-0.696851	-0.122108	-0.541566	0.0453324	-0.289769	0.0174462	5.47956e-05	0.359183	0.000775667	0.00472502	0.775896	0.717226	0.0280429	0.0035007	0.000971437	0.0525732	1.23185e-05	0.42754	0.606242	0.00904165	0.0150505	0.0506971	0.000154674	0.569762	0.0062717	0.833406	0.169606	0.935512
VvCabSauv08_H0000F_028.ver1.0.g004330	sacsin isoform X1	0.418477	-0.0740896	-0.149542	0.143276	0.148278	-0.335791	0.412682	0.0198018	-0.327446	-0.0727802	0.102904	0.245115	0.418282	-0.208787	0.270066	-0.115759	-0.0166535	0.033429	0.276615	0.465223	0.369067	0.108871	0.041835	0.730801	0.485534	0.5042	0.489271	0.108671	0.0450554	0.926826	0.118304	0.735391	0.632304	0.248325	0.0419406	0.327537	0.201853	0.590133	0.938437	0.876768	0.190705	0.0219758	0.0759315	0.61258
VvCabSauv08_H0000F_028.ver1.0.g004340	photosystem II stability assembly factor chloroplastic	0.353213	0.929519	0.499367	0.618365	-0.899778	-0.669542	-0.320797	-0.273684	0.0831852	-0.594137	-0.125787	0.669441	0.755483	0.396585	0.214707	-0.838339	-0.455579	-0.117731	-0.435802	-0.513717	-0.339595	-0.0146139	0.0904396	5.28989e-11	0.0129779	0.00127891	2.20708e-09	0.000345742	0.126413	0.19564	0.699172	0.00220368	0.558102	0.000346725	1.97051e-05	0.0550258	0.313692	3.15026e-07	0.0252727	0.583771	0.0332759	0.010237	0.104477	0.945965
VvCabSauv08_H0000F_028.ver1.0.g004350	Peptidoglycan-binding domain-containing	0.137895	-0.132301	0.224695	-0.0105723	0.205997	0.430042	0.209884	0.33687	0.272347	0.2104	0.259961	-0.445218	-0.304284	-0.285009	-0.36198	0.0641736	-0.145598	-0.135611	-0.0247913	0.094603	-0.104699	-0.106968	0.520507	0.537725	0.291157	0.960896	0.334189	0.0359509	0.324945	0.10747	0.197922	0.323729	0.219903	0.0292456	0.148277	0.177044	0.0821814	0.765772	0.497243	0.527504	0.908456	0.660151	0.626346	0.618842
VvCabSauv08_H0000F_028.ver1.0.g004360	Tudor PWWP MBT domain-containing	0.490204	-0.327813	-0.0519793	-0.0448488	0.313625	-0.000322431	0.37113	0.198544	0.0971353	0.492837	0.485332	-0.179591	-0.0662269	-0.371924	-0.125679	0.166765	-0.0741137	-0.0732003	0.015893	0.378608	0.12484	0.055968	0.0150243	0.117867	0.809389	0.83516	0.135602	0.998807	0.0741815	0.352349	0.651607	0.0144109	0.0162155	0.401076	0.758492	0.0735164	0.558443	0.436073	0.730716	0.733917	0.941243	0.0680949	0.561093	0.795055
VvCabSauv08_H0000F_028.ver1.0.g004370	PR01228 (PRINTS), mobidb-lite (MOBIDB_LITE)	0.027768	-0.225063	0.0893152	-0.0521361	0.252053	0.290253	0.209295	0.290669	0.152671	0.255333	0.157442	-0.378146	-0.264767	-0.294054	-0.297927	0.123612	-0.0801508	0.0063517	0.113608	0.207811	0.0956421	-0.0816123	0.897518	0.290347	0.678123	0.808824	0.23476	0.168863	0.326335	0.168225	0.476343	0.228519	0.462504	0.0684595	0.211189	0.1631	0.157371	0.564981	0.709673	0.976501	0.597103	0.329855	0.65664	0.704609
VvCabSauv08_H0000F_028.ver1.0.g004380	PLATZ transcription factor family	-0.106444	-0.280069	-0.0275181	-0.107041	0.302891	0.213118	0.181159	0.24281	0.157193	0.311787	0.147067	-0.229214	-0.270368	-0.203728	-0.0712242	0.246781	0.0125427	0.295652	-0.114922	0.143392	0.10253	-0.0211177	0.620573	0.184999	0.898436	0.618602	0.150236	0.317372	0.396907	0.252943	0.463219	0.138032	0.492865	0.281304	0.201328	0.339656	0.740856	0.245023	0.953615	0.160718	0.592843	0.503853	0.633548	0.921978
VvCabSauv08_H0000F_028.ver1.0.g004390	ATP-dependent Clp protease proteolytic subunit mitochondrial	-0.403338	-0.747157	-0.428582	-0.441958	0.756216	0.585499	0.236633	0.237786	-0.156891	0.340301	-0.0409486	-0.571599	-0.598868	-0.338115	-0.110185	0.649792	0.397223	0.0706036	0.507605	0.493716	0.391421	-0.120732	0.0506541	2.72911e-05	0.0366551	0.0305943	1.9137e-05	0.00264854	0.265588	0.263199	0.464091	0.103712	0.849328	0.0035238	0.0019882	0.106095	0.608272	0.000589093	0.0546008	0.74304	0.0113392	0.0142109	0.0585624	0.574148
VvCabSauv08_H0000F_028.ver1.0.g004400	60S ribosomal L44	-0.127977	0.500142	0.114392	0.241631	-0.520941	-0.39705	-0.371901	-0.291604	-0.170624	-0.608758	-0.415848	0.404534	0.352389	0.421018	0.255684	-0.38826	-0.0147134	-0.173327	-0.0415016	-0.379155	-0.151685	0.33354	0.551211	0.0128159	0.59456	0.255326	0.00904985	0.0547159	0.0735354	0.166799	0.425375	0.00159511	0.0432727	0.0499083	0.0912463	0.0404816	0.227859	0.0608125	0.945598	0.417968	0.847316	0.0676651	0.479231	0.111211
VvCabSauv08_H0000F_028.ver1.0.g004410	60S ribosomal L44	0.0729029	0.450197	-0.00641038	0.128481	-0.489991	-0.541107	-0.314712	-0.441332	-0.360649	-0.635163	-0.436461	0.471756	0.486484	0.441351	0.419238	-0.35604	0.0763451	-0.295621	0.0269761	-0.204931	-0.0720414	0.0508445	0.73496	0.0272782	0.976284	0.54963	0.0150749	0.00632461	0.134179	0.0308588	0.0833972	0.000853945	0.0329799	0.0199471	0.0159271	0.0308507	0.0414258	0.0877121	0.722915	0.160765	0.900426	0.336751	0.737984	0.813478
VvCabSauv08_H0000F_028.ver1.0.g004430	cytochrome P450 family	0.185421	0.0751799	0.397289	0.266288	-0.0186153	0.108002	0.250248	0.355543	0.45419	0.237447	0.364473	-0.184059	-0.0515227	-0.277706	-0.30024	-0.17105	-0.408978	0.154805	-0.424506	-0.0349214	-0.135486	0.0749792	0.385701	0.726986	0.054557	0.208479	0.9312	0.615436	0.238242	0.0881868	0.0257784	0.263899	0.0799402	0.389262	0.811034	0.18889	0.154018	0.424203	0.0472135	0.470128	0.0386798	0.87131	0.527889	0.727687
VvCabSauv08_H0000F_028.ver1.0.g004440	probable splicing factor 3A subunit 1	0.042046	-0.704409	-0.409994	-0.463226	0.720422	0.283353	0.51856	0.165217	-0.259737	0.414758	0.14387	-0.329637	-0.298638	-0.375093	-0.0186073	0.57335	0.3122	0.273389	0.380096	0.717542	0.52285	-0.259927	0.845336	0.000121905	0.0466136	0.0226282	7.18168e-05	0.179685	0.00942776	0.440404	0.220316	0.0438803	0.502416	0.115717	0.156334	0.0709065	0.93123	0.0034016	0.137484	0.196143	0.0669312	7.91923e-05	0.00875598	0.219967
VvCabSauv08_H0000F_028.ver1.0.g004450	serine carboxypeptidase-like 35	-0.294119	0.556162	-0.0301755	-0.142892	-0.687033	-0.406178	-0.698881	-0.702277	-0.20503	-0.60982	-0.523205	0.626797	0.318004	0.823022	0.451602	-0.204788	0.218261	-0.0828679	-0.325178	-0.658397	-0.321928	-0.115205	0.163002	0.00477064	0.888685	0.505355	0.000208557	0.0488982	0.000145196	0.000130468	0.336512	0.00155717	0.00870233	0.00104722	0.129936	7.9057e-07	0.0267427	0.337095	0.305554	0.700268	0.121026	0.000469223	0.125006	0.591927
VvCabSauv08_H0000F_028.ver1.0.g004460	glycine cleavage system H mitochondrial-like	0.235743	0.420607	0.271566	0.248848	-0.4182	-0.265292	-0.0827264	-0.0999065	0.140329	-0.12417	0.103049	0.283335	0.261561	0.182867	-0.117703	-0.345694	-0.261581	0.158046	-0.401209	-0.358514	-0.182595	0.0684413	0.267443	0.0406981	0.199262	0.240963	0.0419849	0.210251	0.700756	0.642306	0.513099	0.563211	0.631821	0.179713	0.216975	0.392395	0.583863	0.0980042	0.21694	0.460767	0.0520017	0.0853752	0.393112	0.750662
VvCabSauv08_H0000F_028.ver1.0.g004470	serine carboxypeptidase-like 35	-0.434874	0.410912	-0.256994	-0.303417	-0.597925	-0.466371	-0.798965	-0.827166	-0.326344	-0.549176	-0.617321	0.67964	0.241924	0.91594	0.571641	-0.0251372	0.422326	-0.0653814	-0.168812	-0.621485	-0.23004	0.00682487	0.0336955	0.0460767	0.225401	0.149495	0.00202967	0.0216078	2.84936e-06	6.21833e-07	0.119621	0.00544624	0.00131043	0.00025929	0.254733	3.4452e-10	0.00352084	0.907184	0.0397983	0.761488	0.430379	0.00118854	0.279526	0.974751
VvCabSauv08_H0000F_028.ver1.0.g004480	glycine cleavage system H mitochondrial-like	-0.524015	-0.644754	-0.67116	-0.750913	0.550823	0.197726	0.0264949	-0.239923	-0.465845	0.133023	-0.318933	-0.12721	-0.355346	0.114384	0.261303	0.741951	0.684554	0.249566	0.404853	0.357975	0.464628	-0.040372	0.00858066	0.000670897	0.000330409	2.35984e-05	0.00528012	0.354377	0.902194	0.258805	0.0217758	0.535488	0.128756	0.55362	0.0883757	0.594585	0.217447	3.32482e-05	0.000224508	0.239566	0.049711	0.0858806	0.0221686	0.851426
VvCabSauv08_H0000F_028.ver1.0.g004510	Tetratricopeptide repeat (TPR)-like superfamily	0.22866	0.392458	0.613829	0.470966	-0.220918	0.0724714	0.290155	0.380251	0.386018	-0.109631	0.179306	-0.0690394	0.202056	-0.254557	-0.351297	-0.490798	-0.59641	0.270391	-0.306967	-0.0403195	-0.0563363	-0.108359	0.2825	0.0578388	0.00142077	0.0201839	0.299557	0.736475	0.169014	0.0668108	0.0624478	0.610086	0.401835	0.748552	0.34372	0.229987	0.0923246	0.0148841	0.00209781	0.20129	0.144554	0.851617	0.793734	0.614264
VvCabSauv08_H0000F_028.ver1.0.g004520	proteasome subunit alpha type-2-A	-0.329378	-0.259071	0.0332866	-0.222978	0.367686	0.396878	0.320739	0.239791	-0.0280318	-0.0173133	-0.139951	-0.352403	-0.226433	-0.240017	-0.0883266	0.198986	0.0382709	0.180688	0.206278	0.405654	0.270827	-0.39204	0.11602	0.221543	0.877289	0.294957	0.0771199	0.0548304	0.126485	0.259075	0.89655	0.936002	0.514247	0.0912329	0.287342	0.258611	0.681502	0.351256	0.859081	0.398156	0.333514	0.049218	0.200534	0.0581294
VvCabSauv08_H0000F_028.ver1.0.g004530	DCD (development and cell death) domain	-0.022988	-0.763386	-0.118298	-0.293814	0.82614	0.750926	0.487189	0.589014	0.297266	0.820559	0.511674	-0.776794	-0.71413	-0.641252	-0.514099	0.590724	0.0536811	0.0479379	0.188843	0.48198	0.118334	-0.181921	0.915091	1.42936e-05	0.581949	0.163458	6.60288e-07	2.35863e-05	0.0157526	0.00245908	0.158338	9.09242e-07	0.010595	8.05458e-06	8.87816e-05	0.000733353	0.010171	0.0023712	0.803266	0.823973	0.376835	0.0170791	0.581832	0.39489
VvCabSauv08_H0000F_028.ver1.0.g004540	alpha 1,4-glycosyltransferase family	-0.145296	-0.430063	-0.105223	-0.408732	0.410236	0.497153	0.176697	0.180793	0.198741	0.457172	0.263551	-0.344228	-0.508461	-0.143872	-0.267664	0.457437	0.162397	0.14754	-0.0996051	0.0702718	-0.036237	-0.104816	0.498143	0.0359407	0.624608	0.0473595	0.0464716	0.0134499	0.40883	0.397878	0.35186	0.0247023	0.213372	0.0995327	0.0111792	0.50241	0.206049	0.0246084	0.448354	0.49146	0.643315	0.744208	0.866503	0.625956
VvCabSauv08_H0000F_028.ver1.0.g004560	pentatricopeptide repeat-containing At4g19890	-0.00156877	-0.136379	-0.120243	0.0851364	0.210712	-0.139215	0.259646	0.159507	-0.21832	-0.072733	-0.0801217	0.103661	0.170303	-0.187026	0.100146	0.00766975	0.0257505	0.227481	0.306392	0.349892	0.506868	0.485243	0.994195	0.525146	0.575712	0.692448	0.322994	0.516485	0.220484	0.456578	0.305419	0.735556	0.709774	0.629788	0.426259	0.381529	0.641505	0.971626	0.90493	0.285058	0.145346	0.093725	0.0114784	0.0162381
VvCabSauv08_H0000F_028.ver1.0.g004570	Glutathione S-transferase family	-0.419191	0.0408019	-0.21041	-0.273194	-0.123735	0.0782406	-0.392055	-0.376968	-0.280784	-0.425282	-0.479051	0.0461345	-0.0605528	0.360989	0.242644	0.100631	0.338146	-0.352451	0.145055	-0.179329	-0.0545216	-0.071686	0.0414512	0.849862	0.323704	0.196475	0.56459	0.71631	0.0581191	0.0693962	0.183833	0.0382879	0.017864	0.8305	0.778658	0.0830851	0.253277	0.639883	0.10606	0.0911854	0.498865	0.401774	0.800245	0.739233
VvCabSauv08_H0000F_028.ver1.0.g004590	cytochrome C oxidase biogenesis Cmc1	0.0660732	-0.0538406	0.336017	0.353943	0.238864	0.337036	0.289109	0.601306	0.347893	0.194833	0.196754	-0.432557	-0.188751	-0.475245	-0.306972	-0.101908	-0.349312	0.119636	0.0426642	0.218381	0.0406935	-0.136589	0.759036	0.802692	0.108419	0.0897291	0.260974	0.107285	0.170624	0.00188435	0.0957445	0.361603	0.356794	0.0347624	0.377074	0.0189276	0.144546	0.635619	0.0943079	0.577654	0.84309	0.305282	0.850256	0.524502
VvCabSauv08_H0000F_028.ver1.0.g004600	trypsin family	0.0494456	0.770743	0.46394	0.308549	-0.826438	-0.343349	-0.495591	-0.341432	0.211883	-0.513402	-0.171079	0.400189	0.395375	0.478034	0.0486462	-0.593543	-0.306722	-0.404387	-0.600525	-0.700874	-0.611206	-0.0763838	0.818526	1.04833e-05	0.0223932	0.142389	6.48895e-07	0.100457	0.0137915	0.102495	0.32025	0.0102914	0.424123	0.0526576	0.0558399	0.0181431	0.821413	0.00223205	0.144891	0.0499993	0.00191712	0.000136388	0.00150882	0.722781
VvCabSauv08_H0000F_028.ver1.0.g004610	centromere-associated E isoform X1	-0.432394	0.346502	-0.292555	-0.246817	-0.489899	-0.439765	-0.694547	-0.712513	-0.398296	-0.576578	-0.648021	0.642824	0.283259	0.784198	0.584033	-0.0536422	0.407356	-0.00782322	0.0110781	-0.488534	-0.0176417	0.194875	0.0348389	0.0971697	0.165355	0.24495	0.0150967	0.031529	0.000166084	9.36742e-05	0.0538919	0.00318576	0.000616814	0.000704725	0.179835	5.76944e-06	0.00273112	0.803406	0.0481834	0.971059	0.959026	0.0154244	0.934791	0.361498
VvCabSauv08_H0000F_028.ver1.0.g004620	cytochrome chloroplastic	-0.272755	0.0263638	-0.217827	-0.25406	-0.134984	-0.251965	-0.300467	-0.346898	-0.153549	-0.115266	-0.242846	0.364596	0.0853733	0.362428	0.3427	0.15685	0.262896	0.150491	-0.15461	-0.16193	0.131289	0.171707	0.197222	0.902676	0.306541	0.230928	0.529435	0.234928	0.153691	0.0967623	0.47378	0.591727	0.252869	0.0798305	0.691633	0.0817749	0.101144	0.46421	0.214554	0.482736	0.470694	0.449676	0.540867	0.422398
VvCabSauv08_H0000F_028.ver1.0.g004630	TRANSPARENT TESTA 16 isoform X1	0.301679	-0.239467	0.241347	0.206319	0.359332	0.362943	0.46558	0.570449	0.420596	0.572641	0.572399	-0.409858	-0.1927	-0.610751	-0.449407	0.0350976	-0.363227	0.0557537	-0.0869598	0.308994	-0.0190017	-0.16773	0.151957	0.259738	0.255902	0.333416	0.0846128	0.0813103	0.0218609	0.00360599	0.0407041	0.00345062	0.00346752	0.0466938	0.366986	0.00152454	0.0275832	0.870665	0.081054	0.795823	0.686184	0.141785	0.929776	0.433383
VvCabSauv08_H0000F_028.ver1.0.g004640	60S ribosomal L27	-0.135053	-0.601966	-0.420453	-0.402188	0.598174	0.189949	0.20108	0.0969222	-0.145818	0.435572	0.0674312	-0.213432	-0.346515	-0.19948	0.174768	0.559179	0.354405	0.302219	0.338533	0.484397	0.396726	-0.0469565	0.529222	0.00185707	0.0407797	0.0513787	0.00201865	0.373997	0.346105	0.652324	0.496586	0.0333796	0.754231	0.316642	0.0971565	0.350036	0.414046	0.00450145	0.0892816	0.151188	0.105636	0.0164528	0.0549318	0.827524
VvCabSauv08_H0000F_028.ver1.0.g004650	hypothetical protein L484_018472	0.261168	0.228054	0.331412	0.619209	-0.0780269	0.0156526	0.114208	0.408367	0.175089	-0.0579429	0.12302	-0.172447	0.128072	-0.336814	-0.237711	-0.424	-0.411646	-0.10359	0.255772	0.0564641	-0.0247557	0.149804	0.217692	0.283812	0.113651	0.0012539	0.717054	0.942131	0.595156	0.0475773	0.413175	0.787981	0.566859	0.420371	0.550913	0.107532	0.263352	0.0389369	0.045651	0.630024	0.227692	0.793276	0.908587	0.484761
VvCabSauv08_H0000F_028.ver1.0.g004660	inositol monophosphatase family	-0.0251808	0.109491	-0.0564202	0.02647	-0.0908499	-0.257091	-0.0460273	-0.18824	-0.229072	-0.201098	-0.16555	0.256584	0.279774	0.0909516	0.30201	-0.100845	0.0411645	0.119403	0.121865	0.140493	0.22162	-0.387103	0.907024	0.610546	0.793434	0.902286	0.672888	0.225221	0.830888	0.378391	0.28161	0.346061	0.439471	0.226168	0.185482	0.672542	0.151486	0.639168	0.848542	0.578401	0.570535	0.512605	0.297985	0.0616522
VvCabSauv08_H0000F_028.ver1.0.g004690	PHLOEM PROTEIN 2-LIKE A9-like	0.368544	-0.331647	0.330054	0.307995	0.52484	0.376873	0.812357	0.815531	0.387408	0.524743	0.620666	-0.510732	-0.153117	-0.842191	-0.529338	0.00954795	-0.460463	0.246257	-0.0142992	0.575045	0.253012	0.113407	0.0763798	0.11338	0.115228	0.143144	0.00845827	0.0694724	1.42714e-06	1.20179e-06	0.0614302	0.00847258	0.0012117	0.0107635	0.47504	2.46251e-07	0.00781592	0.964682	0.0235566	0.246059	0.947127	0.00328679	0.232923	0.597759
VvCabSauv08_H0000F_028.ver1.0.g004700	PHLOEM PROTEIN 2-LIKE A9-like	-0.3457	-0.405443	-0.270586	-0.488962	0.336517	0.227715	-0.0367293	-0.0322316	-0.00336265	0.335366	-0.00665308	-0.167912	-0.457211	0.0658055	-0.0172361	0.514461	0.329776	0.379109	0.0171999	0.0650173	0.174198	-0.00549161	0.0979984	0.0493478	0.200951	0.015321	0.107862	0.284549	0.864705	0.88115	0.987558	0.109147	0.975386	0.432877	0.0246883	0.759984	0.936287	0.010109	0.115554	0.0677011	0.936421	0.762778	0.415594	0.979682
VvCabSauv08_H0000F_028.ver1.0.g004720	PHLOEM PROTEIN 2-LIKE A9-like	-0.105295	-0.347736	-0.316936	-0.249181	0.360518	0.110451	0.233663	0.032488	-0.322195	-0.0427708	-0.133875	-0.0687662	-0.0140608	-0.141156	0.102075	0.256699	0.259379	-0.0761815	0.34197	0.34608	0.338613	0.164689	0.62437	0.0959055	0.131302	0.240314	0.0835177	0.607401	0.271812	0.880212	0.124674	0.842702	0.532854	0.749515	0.948007	0.510594	0.635064	0.225954	0.220975	0.723487	0.10192	0.0976048	0.105548	0.441888
VvCabSauv08_H0000F_028.ver1.0.g004730	PHLOEM PROTEIN 2-LIKE A9-like	-0.388254	-0.890633	-0.638445	-0.707657	0.82494	0.507757	0.174862	0.0837917	-0.201949	0.558948	0.0401674	-0.434017	-0.642174	-0.221817	-0.00977596	0.867088	0.585425	0.156876	0.496792	0.469317	0.398939	0.036774	0.0608169	5.51978e-09	0.000786984	0.000109806	7.07978e-07	0.0113106	0.413792	0.69708	0.343982	0.00452161	0.852171	0.0340874	0.000716442	0.297544	0.963839	4.20698e-08	0.00265267	0.464133	0.0135283	0.0206859	0.0534703	0.864542
VvCabSauv08_H0000F_028.ver1.0.g004740	exocyst complex component EXO84C	-0.287678	-0.350752	-0.457835	-0.546227	0.218515	0.123661	-0.173278	-0.29517	-0.175808	0.221274	-0.0996378	-0.00293176	-0.338943	0.265907	0.193448	0.509158	0.485986	0.237885	0.0940106	-0.0312666	0.0659279	-0.159295	0.172846	0.0928656	0.0244679	0.00575458	0.304977	0.564825	0.4181	0.161434	0.411231	0.298759	0.643206	0.989152	0.105187	0.209155	0.365093	0.0110502	0.0160512	0.262994	0.662155	0.884685	0.759551	0.457186
VvCabSauv08_H0000F_028.ver1.0.g004750	ZPR1 zinc-finger domain	-0.278841	-0.0877336	0.038676	-0.147984	0.0945726	0.260638	-0.0312129	0.0687365	0.0856904	0.00748307	-0.0743837	-0.171382	-0.173108	-0.0238754	-0.0798533	0.151264	0.0405297	-0.0375388	-0.117557	-0.0404538	-0.0695247	-0.170705	0.187014	0.683532	0.857604	0.490142	0.660253	0.218662	0.884882	0.749621	0.690542	0.972317	0.729771	0.423289	0.418565	0.911825	0.710705	0.480465	0.850852	0.861751	0.584332	0.851128	0.74684	0.425152
VvCabSauv08_H0000F_028.ver1.0.g004760	TCP-1 cpn60 chaperonin family	-0.0816564	-0.749489	-0.249748	-0.390563	0.76391	0.567643	0.456791	0.407741	0.123021	0.664746	0.381306	-0.551268	-0.539139	-0.501536	-0.322147	0.630136	0.179374	0.131973	0.0998971	0.453048	0.247856	0.0521683	0.704456	2.4943e-05	0.23921	0.0591668	1.39869e-05	0.00381354	0.0248375	0.0479519	0.566856	0.0003949	0.0659958	0.00523598	0.00655603	0.0125285	0.124735	0.000966013	0.401652	0.538741	0.642338	0.0262004	0.242907	0.808709
VvCabSauv08_H0000F_028.ver1.0.g004770	bromodomain associated	0.132213	-0.00979289	0.41038	0.107021	0.0334643	0.403885	0.0642363	0.352017	0.585321	0.41382	0.478452	-0.421487	-0.368927	-0.235016	-0.538071	0.0104545	-0.31699	-0.0518555	-0.457484	-0.21364	-0.377205	-0.21903	0.537996	0.963777	0.0463877	0.618667	0.876638	0.0503115	0.76555	0.0916128	0.00265843	0.0444084	0.0180279	0.0402354	0.0760511	0.268965	0.00668448	0.961331	0.131233	0.809835	0.0245915	0.316161	0.0692071	0.303812
VvCabSauv08_H0000F_028.ver1.0.g004780	vesicle-associated membrane 726	-0.418327	-0.774775	-0.572423	-0.683764	0.713121	0.394257	0.222092	0.00989684	-0.317466	0.290186	-0.146379	-0.378495	-0.478324	-0.167529	0.0885034	0.755746	0.550055	0.203697	0.444001	0.501831	0.481557	0.0398968	0.0419163	8.80249e-06	0.00346585	0.000229807	9.18081e-05	0.0565996	0.29693	0.963392	0.130622	0.168966	0.494911	0.0681841	0.0180633	0.433944	0.680897	1.94998e-05	0.00535707	0.339732	0.0297433	0.0124686	0.0171908	0.853156
VvCabSauv08_H0000F_028.ver1.0.g004790	peptidyl-prolyl cis-trans isomerase FKBP17- chloroplastic	0.058658	0.0684579	0.313674	0.0254113	-0.0383171	0.28683	0.0283269	0.187637	0.47785	0.37093	0.392374	-0.161836	-0.197405	-0.101817	-0.373155	-0.000159009	-0.265555	0.164215	-0.475311	-0.221971	-0.327294	-0.462143	0.785424	0.750604	0.135538	0.906177	0.858913	0.174172	0.895466	0.379947	0.0181942	0.0743503	0.057897	0.449943	0.355175	0.635925	0.0724941	0.999412	0.209783	0.443219	0.0189085	0.297201	0.118485	0.0229884
VvCabSauv08_H0000F_028.ver1.0.g004800	vacuolar sorting-associated 52 A isoform X1	-0.328405	0.622458	0.087601	-0.00502419	-0.734694	-0.311751	-0.7669	-0.584155	-0.058614	-0.605805	-0.533056	0.469344	0.194748	0.787815	0.287792	-0.282388	0.116742	-0.156111	-0.289096	-0.781802	-0.470334	0.0171064	0.117165	0.00116147	0.683986	0.981411	4.34524e-05	0.13808	1.23432e-05	0.00272417	0.785581	0.00170486	0.0073161	0.0206777	0.361816	4.87874e-06	0.172669	0.181234	0.586959	0.466343	0.170644	6.4361e-06	0.0203751	0.936766
VvCabSauv08_H0000F_028.ver1.0.g004810	translocon at the outer envelope membrane of chloroplasts 159	0.590743	0.308929	0.580483	0.631425	-0.181174	0.0355775	0.359754	0.466204	0.387466	0.0421221	0.446895	-0.217678	0.24634	-0.458706	-0.498067	-0.55458	-0.660415	-0.337312	-0.238121	-0.0234383	-0.308474	0.0927685	0.0023702	0.141872	0.00294021	0.00093614	0.396866	0.868912	0.0842218	0.021661	0.0613874	0.84506	0.0285708	0.30688	0.245893	0.0241627	0.0132535	0.00491709	0.000444386	0.10698	0.262505	0.913434	0.142491	0.666365
VvCabSauv08_H0000F_028.ver1.0.g004820	Retrovirus-related Pol poly from transposon TNT 1-94	0.402651	-0.0301029	0.529524	0.254025	0.103583	0.411162	0.328779	0.556382	0.782646	0.662589	0.792396	-0.44214	-0.328834	-0.461263	-0.674092	-0.0703225	-0.5413	0.0555534	-0.584882	-0.0984547	-0.3941	-0.1999	0.0510856	0.888951	0.00779023	0.230995	0.630048	0.0459316	0.116725	0.0047505	6.19387e-06	0.000418916	3.92679e-06	0.0305176	0.116659	0.0232846	0.000304107	0.74403	0.00630237	0.796542	0.00268305	0.647172	0.0567066	0.349001
VvCabSauv08_H0000F_028.ver1.0.g004830	vacuolar sorting-associated 52 A isoform X1	0.0841595	0.487793	0.132559	0.0656035	-0.583215	-0.278226	-0.528707	-0.386466	0.070137	-0.265167	-0.118313	0.339796	0.174505	0.536742	0.120117	-0.25996	0.00592234	-0.316344	-0.328348	-0.643533	-0.555001	0.0756709	0.695812	0.0156045	0.536923	0.7607	0.00277815	0.188029	0.00790353	0.0621182	0.744683	0.210474	0.581901	0.104259	0.414761	0.00684729	0.576117	0.219906	0.978089	0.132063	0.117233	0.000692126	0.00487776	0.72527
VvCabSauv08_H0000F_028.ver1.0.g004840	probable NAP1	-0.145201	0.600028	-0.123025	-0.0509861	-0.765511	-0.614523	-0.782136	-0.80526	-0.311443	-0.626975	-0.530758	0.718448	0.422689	0.876697	0.544364	-0.265856	0.251609	-0.12389	-0.199348	-0.679933	-0.295533	0.0535105	0.498429	0.00193818	0.566845	0.812968	1.30843e-05	0.00139823	6.33919e-06	2.07234e-06	0.13849	0.00104275	0.00762181	7.68039e-05	0.0396104	1.93067e-08	0.00595675	0.209246	0.235612	0.564098	0.350362	0.000257091	0.160895	0.803879
VvCabSauv08_H0000F_028.ver1.0.g004850	chloroplastic mitochondrial	0.585263	-0.0605225	0.281771	0.427545	0.219689	-0.0791354	0.737277	0.513056	0.154322	0.262266	0.502797	-0.0657083	0.311736	-0.640819	-0.245933	-0.261795	-0.486636	0.120223	-0.0342983	0.546812	0.261211	0.03356	0.00266168	0.778766	0.18223	0.0371624	0.302321	0.713198	3.95433e-05	0.0103517	0.471529	0.215694	0.0122734	0.760329	0.1381	0.000741415	0.246699	0.21655	0.0158895	0.575777	0.873588	0.00569224	0.217614	0.876288
VvCabSauv08_H0000F_028.ver1.0.g004860	14 kDa zinc-binding -like	0.219424	0.34567	0.3916	0.176453	-0.342416	0.0266072	-0.0445759	0.00628484	0.332695	-0.0378261	0.18238	0.0201272	0.107481	0.0602449	-0.266078	-0.285407	-0.325655	-0.243687	-0.506331	-0.31851	-0.49232	-0.157981	0.302919	0.0980292	0.0584373	0.409489	0.101445	0.901781	0.83615	0.976748	0.112175	0.860703	0.393679	0.925627	0.617151	0.779756	0.208853	0.176413	0.12045	0.25118	0.0115808	0.129292	0.0145297	0.460953
VvCabSauv08_H0000F_028.ver1.0.g004870	Exostosin family	-0.160439	-0.440865	-0.180103	-0.384941	0.358704	0.27993	0.0556475	0.088154	0.105285	0.43482	0.175233	-0.311598	-0.422409	-0.113428	-0.206292	0.474218	0.203699	0.00754698	-0.134235	0.0583335	-0.0107542	0.0236976	0.453916	0.0310572	0.399711	0.0632455	0.0851979	0.185227	0.796204	0.682093	0.624404	0.0337202	0.412786	0.138284	0.0397551	0.59769	0.333482	0.0192231	0.339727	0.97208	0.531741	0.786584	0.960223	0.912479
VvCabSauv08_H0000F_028.ver1.0.g004890	kinase family	0.429458	-0.207974	-0.00565041	0.152339	0.245828	0.00335982	0.340275	0.28144	-0.0275299	0.207771	0.293193	-0.225045	0.0280412	-0.420586	-0.213629	-0.0311331	-0.130881	-0.315327	0.278305	0.328194	0.111627	0.368178	0.0362314	0.329467	0.979095	0.477315	0.246908	0.987569	0.103741	0.182768	0.898392	0.32995	0.164393	0.290386	0.896515	0.0407092	0.316186	0.885175	0.542137	0.133379	0.187899	0.117416	0.603558	0.0766948
VvCabSauv08_H0000F_028.ver1.0.g004900	hypothetical protein PRUPE_ppa015607mg, partial	0.299858	0.412659	0.331531	0.323553	-0.365825	-0.224326	-0.00219423	0.0251844	0.21991	-0.0782283	0.175611	0.27478	0.285678	0.0861013	-0.132244	-0.367088	-0.331008	0.310548	-0.331707	-0.294126	-0.065892	0.313708	0.154567	0.0450686	0.113514	0.123004	0.0787444	0.291971	0.991881	0.907011	0.301824	0.716353	0.411762	0.193785	0.175985	0.689131	0.5379	0.0776392	0.114119	0.139689	0.11331	0.162992	0.759678	0.135493
VvCabSauv08_H0000F_028.ver1.0.g004930	Coatomer subunit delta	-0.49968	-0.610738	-0.396894	-0.57314	0.532369	0.541135	-0.0989782	0.0530455	-0.0312141	0.334512	-0.118418	-0.490124	-0.661107	-0.0639648	-0.0604992	0.66147	0.459717	-0.17925	0.240399	0.138555	0.00185775	-0.000822745	0.0129122	0.00152498	0.05482	0.00341608	0.00740641	0.00632138	0.645416	0.805551	0.884877	0.110109	0.581562	0.0150433	0.000436144	0.766514	0.778849	0.00043187	0.0238124	0.401985	0.257831	0.518493	0.993126	0.996956
VvCabSauv08_H0000F_028.ver1.0.g004950	TRANSPARENT TESTA 16 isoform X1	0.208088	0.430202	0.698798	0.562583	-0.29366	0.179564	0.102281	0.448829	0.625703	0.0272456	0.351432	-0.159248	0.0573781	-0.236934	-0.486044	-0.509133	-0.645137	-0.190163	-0.552862	-0.344653	-0.490533	0.0676104	0.329196	0.0358745	0.000145571	0.00421318	0.16369	0.401148	0.634379	0.0278081	0.00107507	0.899437	0.0921912	0.457318	0.790002	0.264963	0.0160368	0.0110548	0.00066434	0.373448	0.00508038	0.0990875	0.0149466	0.753597
VvCabSauv08_H0000F_028.ver1.0.g004960	polyadenylate-binding 1-B-binding	-0.581574	-0.733509	-0.516018	-0.767581	0.637397	0.624972	-0.075268	-0.0333233	-0.0751756	0.432451	-0.0890662	-0.452654	-0.774571	-0.0152667	-0.0259402	0.833647	0.582331	0.132645	0.246998	0.183154	0.16268	-0.244019	0.00287459	4.53575e-05	0.00984559	1.1994e-05	0.000807868	0.00109405	0.726678	0.877154	0.727001	0.0348122	0.678973	0.0263475	8.88146e-06	0.943555	0.904232	4.21685e-07	0.00282977	0.536658	0.244595	0.391639	0.447552	0.250514
VvCabSauv08_H0000F_028.ver1.0.g004970	conserved hypothetical protein Ycf2 (chloroplast)	0.0520194	-0.373259	0.0169004	-0.0108997	0.473331	0.377394	0.39911	0.431154	0.0570063	0.326987	0.200516	-0.497008	-0.272536	-0.47324	-0.289009	0.202031	-0.0523982	0.0101919	0.285513	0.469829	0.161889	-0.427126	0.809245	0.0724079	0.937526	0.959686	0.0194813	0.0690565	0.0533584	0.0354218	0.791334	0.118851	0.347488	0.0134815	0.197597	0.019508	0.170779	0.343781	0.807881	0.962301	0.176246	0.0205291	0.449792	0.0373687
VvCabSauv08_H0000F_028.ver1.0.g004980	peroxisomal 2,4-dienoyl- reductase-like	-0.622789	-0.418003	-0.837918	-0.782159	0.263735	-0.0990665	-0.320571	-0.632963	-0.73083	-0.184474	-0.623702	0.277945	-0.118092	0.494815	0.628151	0.637304	0.866615	0.260779	0.526033	0.158127	0.470887	-0.215407	0.00115241	0.0420916	3.23495e-07	6.33254e-06	0.21304	0.64512	0.126695	0.000901536	4.99375e-05	0.388175	0.00112768	0.188494	0.58261	0.0139638	0.00101361	0.000809737	4.36451e-08	0.218404	0.0082837	0.460533	0.0202079	0.312079
VvCabSauv08_H0000F_028.ver1.0.g004990	potassium transporter 10-like	-0.422223	-0.576465	-0.452343	-0.723643	0.396909	0.497953	-0.287844	-0.163778	0.0811307	0.567211	0.0884814	-0.368077	-0.759715	0.158128	-0.160574	0.766284	0.530103	0.0451298	-0.00595217	-0.179052	-0.141407	-0.0405289	0.0398518	0.00319308	0.0264638	6.42883e-05	0.0548098	0.0132778	0.172588	0.444452	0.706276	0.00384634	0.680973	0.0767822	1.66175e-05	0.46053	0.453534	1.26671e-05	0.00771087	0.834141	0.977979	0.402512	0.509835	0.850855
VvCabSauv08_H0000F_028.ver1.0.g005000	Mitogen-activated kinase kinase kinase 13-A	0.355022	-0.0380287	-0.065112	0.0803966	-0.00532975	-0.126883	0.0365469	0.00741467	0.0643897	0.285229	0.285605	0.0184634	0.0248902	-0.0564964	-0.0860445	-0.0167096	-0.0501428	0.028736	0.0569411	-0.0353209	-0.0503076	0.25088	0.0886873	0.859964	0.762443	0.70882	0.980281	0.554646	0.865371	0.97257	0.765005	0.176695	0.176101	0.93176	0.908093	0.793161	0.689326	0.93823	0.816009	0.893965	0.791567	0.869849	0.815415	0.237018
VvCabSauv08_H0000F_028.ver1.0.g005010	CHROMATIN REMODELING 4	0.602086	0.0262367	0.280509	0.26079	0.0281086	-0.0256942	0.353842	0.290946	0.306967	0.361644	0.550162	-0.0809814	0.0783962	-0.319471	-0.208948	-0.161276	-0.352831	0.0609547	-0.266337	0.156781	-0.101895	-0.0570861	0.00185213	0.903143	0.184281	0.218383	0.896267	0.905137	0.0898273	0.167802	0.144553	0.0824871	0.00534624	0.706793	0.715768	0.128076	0.327155	0.451534	0.0908131	0.777225	0.208393	0.464409	0.635663	0.791048
VvCabSauv08_H0000F_028.ver1.0.g005020	FRS (FAR1 Related Sequences) transcription factor family	0.0665114	0.128281	0.00261672	-0.0608364	-0.234936	-0.126563	-0.225897	-0.227208	0.15824	0.215108	0.185804	0.172499	-0.00791196	0.244466	-0.0837153	0.0224087	-0.00806865	0.237869	-0.292075	-0.353983	-0.202184	-0.0195773	0.757485	0.550257	0.990318	0.777647	0.269133	0.555655	0.288515	0.285651	0.460209	0.312766	0.384705	0.420228	0.970731	0.249619	0.697343	0.917223	0.970151	0.263027	0.166082	0.0896909	0.343407	0.927654
VvCabSauv08_H0000F_028.ver1.0.g005030	AICARFT IMPCHase bienzyme family	-0.321313	0.161825	-0.103139	-0.23749	-0.217245	-0.134576	-0.28715	-0.383488	-0.208117	-0.404025	-0.428364	0.279333	0.139598	0.408321	0.370501	0.0423544	0.225375	-0.0163124	-0.155658	-0.162709	0.0159248	-0.232116	0.125769	0.449975	0.631522	0.263811	0.307867	0.530691	0.173671	0.0643343	0.329126	0.0502249	0.0367614	0.186206	0.515319	0.0476046	0.0747118	0.844215	0.289661	0.939695	0.467655	0.447471	0.941126	0.275089
VvCabSauv08_H0000F_028.ver1.0.g005040	50S ribosomal L7 L12	0.0505333	0.109851	0.379827	0.230669	-0.0625847	0.216981	0.0585571	0.346773	0.481258	0.205908	0.288821	-0.210745	-0.186245	-0.17779	-0.386683	-0.161196	-0.339973	0.0166303	-0.305554	-0.204051	-0.221104	0.446463	0.814601	0.609367	0.0671403	0.278177	0.77142	0.30847	0.785784	0.0968913	0.01727	0.334401	0.171071	0.322918	0.383555	0.405892	0.0619591	0.451762	0.104068	0.938522	0.146507	0.338875	0.299139	0.0287435
VvCabSauv08_H0000F_028.ver1.0.g005050	urease accessory D	-0.250073	0.0368476	-0.106968	-0.0707774	-0.0180775	0.0508738	-0.148788	-0.10271	-0.260486	-0.324508	-0.399716	-0.0693474	0.00207623	0.133805	0.0217695	0.00479169	0.166912	-0.081947	0.350975	0.00961777	0.148292	0.0789596	0.23858	0.864273	0.618842	0.742428	0.933184	0.813372	0.487762	0.632948	0.218941	0.121839	0.0529642	0.747465	0.992318	0.53307	0.919577	0.982271	0.435662	0.703451	0.0926443	0.964424	0.489227	0.713809
VvCabSauv08_H0000F_028.ver1.0.g005060	UDP-N-acetylglucosamine diphosphorylase 1-like	-0.14998	-0.860586	-0.21806	-0.384595	0.944228	0.760079	0.605394	0.575586	0.127992	0.698719	0.358144	-0.776633	-0.666487	-0.683575	-0.39231	0.660755	0.142251	0.193143	0.321922	0.674728	0.350842	-0.164877	0.484241	6.89254e-08	0.306011	0.0635034	4.31867e-12	1.63733e-05	0.00172062	0.0032508	0.551163	0.000145931	0.0857214	8.11194e-06	0.000376403	0.000231096	0.0579415	0.000440322	0.507287	0.365865	0.125013	0.000298653	0.0927761	0.44136
VvCabSauv08_H0000F_028.ver1.0.g005080	phenylalanine--tRNA chloroplastic mitochondrial	0.196316	0.405967	0.103776	0.202381	-0.462016	-0.440798	-0.186681	-0.275661	-0.0879312	-0.263742	-0.0886069	0.365655	0.40873	0.265626	0.0634609	-0.326449	-0.125659	-0.0264441	-0.0939096	-0.270786	-0.128715	0.225442	0.357888	0.0490266	0.629406	0.342927	0.023031	0.0310858	0.382423	0.192303	0.682855	0.213027	0.680543	0.0788939	0.0473606	0.209655	0.768304	0.119495	0.558504	0.902381	0.662497	0.200605	0.548898	0.289515
VvCabSauv08_H0000F_028.ver1.0.g005090	thioredoxin mitochondrial-like	-0.314153	-0.101516	-0.175279	-0.448394	0.026169	0.0912935	-0.0786919	-0.274442	-0.130617	-0.0621758	-0.19917	0.0722478	-0.126925	0.255115	0.0862025	0.257382	0.265102	0.188246	-0.0596367	-0.0307351	0.0792122	-0.0860305	0.13491	0.636929	0.412663	0.0279782	0.903392	0.671378	0.71474	0.194357	0.542958	0.772875	0.350801	0.737259	0.554517	0.228931	0.688783	0.224679	0.21059	0.378373	0.781927	0.886633	0.712932	0.689374
VvCabSauv08_H0000F_028.ver1.0.g005100	mobidb-lite (MOBIDB_LITE)	-0.150788	-0.419262	-0.461503	-0.496211	0.376073	0.0453939	0.130571	-0.189699	-0.391383	0.15518	-0.126212	-0.0463119	-0.137896	0.0291298	0.200642	0.472588	0.42563	0.43495	0.431448	0.389548	0.47089	-0.308988	0.481862	0.0414134	0.0232037	0.013655	0.0701144	0.833184	0.543101	0.374636	0.0585893	0.46904	0.556762	0.829858	0.520505	0.89252	0.347179	0.0196999	0.0381128	0.0336611	0.0352829	0.0598874	0.020207	0.141793
VvCabSauv08_H0000F_028.ver1.0.g005110	copper-transporting ATPase RAN1-like	0.319946	-0.246271	0.107552	0.344331	0.422425	0.179835	0.601685	0.591442	0.0368817	0.247938	0.304293	-0.357935	-0.0121605	-0.661769	-0.288131	-0.078799	-0.285965	0.285072	0.420099	0.571232	0.456966	0.112492	0.127479	0.24603	0.61692	0.0994239	0.0397472	0.400424	0.00186863	0.00233506	0.864149	0.242746	0.148264	0.0859175	0.955027	0.000428372	0.172142	0.714367	0.175533	0.176944	0.040967	0.00354988	0.0247752	0.600735
VvCabSauv08_H0000F_028.ver1.0.g005120	VQ motif	-0.278295	-0.36253	-0.249229	-0.255934	0.329362	0.202876	0.130273	0.0394983	-0.148675	0.0293528	-0.10985	-0.186645	-0.148386	-0.156773	-0.000349546	0.291638	0.202429	-0.234352	0.109074	0.21145	0.0960676	0.194886	0.187915	0.0816827	0.240221	0.227388	0.116039	0.341723	0.544029	0.854608	0.488095	0.891702	0.609367	0.382517	0.48895	0.46443	0.998707	0.166747	0.34281	0.270358	0.611913	0.321263	0.655204	0.361469
VvCabSauv08_H0000F_028.ver1.0.g005130	Glycine-rich RNA-binding 2	-0.543045	-0.44269	-0.611036	-0.6125	0.331893	0.177702	-0.229401	-0.31282	-0.406397	0.0327946	-0.40785	-0.0712487	-0.293455	0.219832	0.276859	0.567632	0.618206	0.125656	0.480258	0.138438	0.324291	0.0260231	0.00610357	0.0302872	0.00151466	0.0014648	0.113096	0.406128	0.2809	0.136662	0.0487646	0.879089	0.0478867	0.74077	0.163998	0.302	0.190298	0.00381438	0.00128365	0.558515	0.017537	0.518851	0.122103	0.903928
VvCabSauv08_H0000F_028.ver1.0.g005140	choline-phosphate cytidylyltransferase 1-like	0.450159	0.396509	0.259884	0.393472	-0.335801	-0.533897	0.2849	-0.0394035	-0.152485	-0.354414	0.0497046	0.435339	0.668598	-0.0467339	0.0887116	-0.499714	-0.338737	0.0755939	-0.170758	0.121904	0.193219	0.153333	0.027293	0.0550772	0.220044	0.0571378	0.108661	0.00720692	0.177217	0.854953	0.476887	0.0892736	0.817591	0.0334848	0.000354979	0.82833	0.680185	0.0129051	0.105412	0.725539	0.425004	0.570409	0.365671	0.474409
VvCabSauv08_H0000F_028.ver1.0.g005150	Pectin lyase-like superfamily	0.220527	-0.447142	0.0296148	-0.0481385	0.441012	0.489321	0.311307	0.432082	0.395543	0.705799	0.599399	-0.581673	-0.462954	-0.511361	-0.554128	0.294047	-0.134357	-0.198589	-0.0922475	0.140025	-0.178297	0.0679046	0.300435	0.0284723	0.890741	0.823248	0.0309948	0.0152346	0.138672	0.0349844	0.0557262	0.00011659	0.00196518	0.00286867	0.0227181	0.0106507	0.00495956	0.163111	0.531367	0.352238	0.668135	0.514023	0.404533	0.752558
VvCabSauv08_H0000F_028.ver1.0.g005160	allantoate amidohydrolase	-0.250207	0.142322	-0.285015	-0.174359	-0.210607	-0.4475	-0.251629	-0.430099	-0.422822	-0.379384	-0.487347	0.485068	0.278977	0.443628	0.472246	-0.013822	0.286921	0.297889	0.142975	-0.0880431	0.275278	0.112426	0.238321	0.507075	0.177035	0.415157	0.323242	0.0283305	0.235574	0.0359238	0.0395414	0.0674863	0.0157138	0.0162822	0.18679	0.0298975	0.0198012	0.948889	0.174031	0.157425	0.505107	0.682472	0.192946	0.600952
VvCabSauv08_H0000F_028.ver1.0.g005170	metal transport family	-0.388904	0.107602	-0.334502	-0.402994	-0.27865	-0.176143	-0.6669	-0.606977	-0.18157	-0.186928	-0.370154	0.416552	-0.0618491	0.679376	0.453205	0.194818	0.459751	-0.151982	-0.0981699	-0.470747	-0.216927	-0.0894197	0.0603484	0.616753	0.11012	0.0508695	0.187329	0.410326	0.000372121	0.00166057	0.395819	0.381783	0.0750059	0.042884	0.774038	0.000261285	0.0261421	0.361641	0.0238007	0.47836	0.648129	0.0202501	0.308594	0.677766
VvCabSauv08_H0000F_028.ver1.0.g005180	Vacuolar ATPase assembly integral membrane VMA21-like domain-containing	-0.323721	-0.513158	-0.275611	-0.46291	0.47124	0.389079	0.0871536	0.0807702	-0.000448546	0.336058	0.0223941	-0.358554	-0.417114	-0.152359	-0.109817	0.521603	0.289733	-0.13154	0.103138	0.219272	0.0432348	0.0992754	0.122798	0.0103339	0.192385	0.0227329	0.0201015	0.0602235	0.68552	0.707525	0.99834	0.108373	0.917277	0.0853384	0.0425759	0.477256	0.609476	0.00894711	0.169662	0.540088	0.631527	0.303263	0.841017	0.64442
VvCabSauv08_H0000F_028.ver1.0.g005190	hypothetical protein CICLE_v10030487mg	-0.182622	-0.473283	-0.0069213	-0.0845106	0.591674	0.48769	0.544487	0.523056	0.0805864	0.279785	0.144682	-0.549447	-0.336885	-0.535678	-0.370389	0.28808	-0.0466026	0.226132	0.216897	0.4727	0.333498	0.197899	0.393039	0.0194955	0.974394	0.694602	0.0023235	0.0156296	0.00594322	0.00872484	0.708162	0.185463	0.49998	0.00541855	0.107453	0.00697997	0.074807	0.17222	0.828805	0.288002	0.308661	0.0196668	0.111259	0.353946
VvCabSauv08_H0000F_028.ver1.0.g005200	phosphatidylinositol N-acetylglucosaminyltransferase subunit C	-0.304641	-0.522206	-0.215596	-0.278999	0.508602	0.491831	0.155408	0.278418	0.076537	0.304373	0.0864873	-0.448053	-0.531756	-0.259043	-0.253939	0.449696	0.211119	-0.161747	0.167589	0.146952	0.0537025	0.482809	0.147778	0.00885433	0.311645	0.186754	0.0111529	0.0146428	0.468377	0.187712	0.722246	0.148153	0.687805	0.028112	0.00748771	0.221595	0.231158	0.0274715	0.322039	0.450196	0.433775	0.493205	0.803189	0.0168622
VvCabSauv08_H0000F_028.ver1.0.g005210	mobidb-lite (MOBIDB_LITE)	-0.067263	0.313733	0.164595	0.13744	-0.289909	-0.190611	-0.126639	-0.144306	-0.0069456	-0.290708	-0.170196	0.240727	0.262732	0.168302	0.255169	-0.242162	-0.115699	0.228562	-0.124477	-0.0914513	0.068989	-0.174206	0.754826	0.135459	0.442151	0.521898	0.16939	0.372303	0.555416	0.501109	0.974304	0.168165	0.426554	0.257164	0.214849	0.431793	0.228829	0.254251	0.590328	0.282712	0.562241	0.670841	0.748729	0.415574
VvCabSauv08_H0000F_028.ver1.0.g005220	C2H2-type zinc finger	0.389645	-0.0718002	0.663484	0.345774	0.202231	0.520173	0.531624	0.778578	0.815183	0.594401	0.771886	-0.630375	-0.32071	-0.686416	-0.799099	-0.132756	-0.671816	-0.0973995	-0.604784	0.0627058	-0.371071	-0.106017	0.0598188	0.738832	0.000408807	0.0979216	0.343294	0.00917032	0.00750536	7.44087e-06	1.22488e-06	0.00219113	9.98014e-06	0.000960408	0.126522	0.000212436	2.83053e-06	0.536314	0.000324355	0.650718	0.00174423	0.770989	0.0742311	0.621982
VvCabSauv08_H0000F_028.ver1.0.g005230	GTP-binding ERG	-0.351791	-0.175536	-0.136917	-0.326277	0.141368	0.305183	-0.103357	-0.110567	-0.0139511	0.0852552	-0.118418	-0.15649	-0.261848	0.105297	0.0362168	0.290073	0.217022	0.12953	-0.0120669	0.00603071	-0.0409516	-0.719673	0.0918362	0.411965	0.5235	0.119701	0.509955	0.147022	0.630799	0.60702	0.948412	0.692039	0.581563	0.465247	0.216453	0.624362	0.866577	0.169139	0.308376	0.546351	0.955373	0.977688	0.849317	7.36755e-05
VvCabSauv08_H0000F_028.ver1.0.g005270	DNA polymerase eta	0.284852	-0.3734	0.00762194	0.019253	0.445838	0.165222	0.532377	0.405014	0.0773254	0.367404	0.333081	-0.306284	-0.0767878	-0.534344	-0.172426	0.139677	-0.136905	0.11432	0.106902	0.518243	0.33552	0.0511833	0.177293	0.0722921	0.971803	0.928849	0.0289949	0.440389	0.00740532	0.0496116	0.719497	0.0773648	0.111734	0.145495	0.721371	0.00714929	0.420427	0.515081	0.523534	0.594792	0.619061	0.00947901	0.108975	0.812257
VvCabSauv08_H0000F_028.ver1.0.g005280	Haloacid dehalogenase-like hydrolase domain-containing 3	-0.402841	-0.724144	-0.763839	-0.560807	0.70805	0.166137	0.18844	-0.0902675	-0.652643	0.03684	-0.383395	-0.15837	-0.259144	-0.102393	0.3847	0.656065	0.670817	0.236013	0.855363	0.664946	0.728416	0.00604336	0.0509661	6.31833e-05	1.40277e-05	0.00436154	0.000108415	0.437827	0.377873	0.674873	0.000546755	0.864301	0.0644044	0.459837	0.221409	0.634006	0.063425	0.000499413	0.000333606	0.26688	1.007e-07	0.000392736	5.44074e-05	0.977641
VvCabSauv08_H0000F_028.ver1.0.g005290	translocator assembly maintenance	0.212642	0.248818	0.188728	0.0922248	-0.282692	-0.203721	-0.0943425	-0.107222	0.156903	0.00983732	0.173058	0.226946	0.137984	0.161896	0.0565353	-0.194505	-0.129727	-0.0367656	-0.364668	-0.238164	-0.236908	-0.127024	0.31848	0.241023	0.377133	0.668212	0.180746	0.339673	0.661032	0.618007	0.464058	0.963612	0.4187	0.286223	0.520236	0.449774	0.793021	0.362428	0.545734	0.864573	0.0797664	0.262418	0.265018	0.554205
VvCabSauv08_H0000F_028.ver1.0.g005300	cationic amino acid transporter 5	-0.099637	0.836068	0.342756	0.251414	-0.866556	-0.476736	-0.552231	-0.48803	-0.00114747	-0.700098	-0.416529	0.599367	0.494455	0.657521	0.28625	-0.576961	-0.175104	0.0310971	-0.445062	-0.660585	-0.347514	-0.182493	0.643208	3.63187e-07	0.101084	0.235988	4.38435e-08	0.018505	0.0051415	0.0155466	0.995754	0.000139758	0.0428967	0.00196656	0.0140444	0.000480378	0.175084	0.00316092	0.413136	0.885306	0.0293091	0.000442352	0.0961313	0.393379
VvCabSauv08_H0000F_028.ver1.0.g005320	pentatricopeptide repeat-containing At4g20090 isoform X1	0.135011	0.235976	0.475098	0.217669	-0.208165	0.0808065	0.109405	0.235105	0.488332	0.161736	0.315111	-0.117881	-0.0259685	-0.0955548	-0.361897	-0.218903	-0.414202	0.115205	-0.615168	-0.280126	-0.357651	-0.0309185	0.529351	0.266956	0.0189697	0.3069	0.329012	0.707399	0.610828	0.268778	0.0154733	0.450227	0.13366	0.583289	0.904129	0.656934	0.0822564	0.304097	0.0441929	0.591925	0.00137756	0.184906	0.0861847	0.885961
VvCabSauv08_H0000F_028.ver1.0.g005350	molybdenum cofactor sulfurase family	0.343309	0.847833	0.504447	0.667178	-0.786133	-0.596902	-0.208044	-0.130857	0.0653578	-0.56845	-0.132152	0.516807	0.688223	0.258834	0.131917	-0.835771	-0.48209	-0.040277	-0.259159	-0.400624	-0.236493	0.0240617	0.100499	1.69614e-07	0.0119459	0.000369267	5.27645e-06	0.00207545	0.329301	0.54221	0.761571	0.00375282	0.538188	0.00971423	0.000201259	0.221981	0.538915	3.69949e-07	0.0170501	0.851772	0.22138	0.0523775	0.26588	0.91114
VvCabSauv08_H0000F_028.ver1.0.g005360	pentatricopeptide repeat-containing chloroplastic	0.441162	0.639205	0.490525	0.673828	-0.592675	-0.410768	-0.153685	0.0778502	0.322276	-0.188006	0.19931	0.365537	0.460038	0.0529411	-0.0658596	-0.694233	-0.528331	-0.33632	-0.414088	-0.424047	-0.439688	0.356385	0.0309311	0.000772136	0.0149483	0.000306397	0.00227413	0.0461609	0.473384	0.717669	0.124575	0.378993	0.350457	0.0789981	0.023702	0.805927	0.759793	0.000167695	0.00795609	0.108081	0.0442567	0.0389133	0.0315621	0.0873831
VvCabSauv08_H0000F_028.ver1.0.g005370	37S ribosomal S27	-0.325101	0.333233	-0.0949693	-0.0156653	-0.372763	-0.445557	-0.377224	-0.401008	-0.290165	-0.514608	-0.536653	0.503791	0.302075	0.515204	0.479743	-0.135814	0.189851	0.323639	0.0573353	-0.225005	0.189163	0.262565	0.121119	0.111561	0.658912	0.942083	0.0728186	0.0291083	0.0691919	0.0521309	0.168997	0.0100839	0.00685827	0.0120752	0.151393	0.00998256	0.0176758	0.526881	0.374247	0.122899	0.790155	0.290475	0.376014	0.215152
VvCabSauv08_H0000F_028.ver1.0.g005380	plastid transcriptionally active 14	-0.411005	0.0612787	-0.0929937	-0.275307	-0.156417	0.0997691	-0.408997	-0.251443	0.0192448	-0.0816923	-0.277556	0.0643816	-0.198561	0.386038	0.0146364	0.161014	0.230562	0.0160652	-0.113832	-0.359718	-0.186209	0.00527691	0.0460225	0.77607	0.665602	0.192898	0.465457	0.642766	0.0472023	0.235932	0.928879	0.704332	0.189139	0.765034	0.352305	0.0624335	0.945882	0.452281	0.278406	0.940608	0.596379	0.0842558	0.383651	0.980477
VvCabSauv08_H0000F_028.ver1.0.g005390	pentatricopeptide (PPR) repeat	-0.299512	-0.246125	-0.162409	-0.437325	0.127763	0.380293	-0.333463	-0.123607	0.142225	0.225136	-0.0333763	-0.247564	-0.47137	0.169312	-0.0934901	0.435286	0.299771	-0.297305	-0.175338	-0.233951	-0.289621	-0.139785	0.155068	0.24632	0.448319	0.0325953	0.551883	0.0667779	0.111298	0.564998	0.507364	0.290186	0.87696	0.243479	0.0200626	0.428996	0.663918	0.0335087	0.154694	0.158281	0.412502	0.271204	0.169834	0.514751
VvCabSauv08_H0000F_028.ver1.0.g005400	multiple RNA-binding domain-containing 1	0.379636	0.194944	0.170456	0.134302	-0.212606	-0.189036	0.0267903	-0.0979452	0.00461181	-0.0935106	0.134899	0.116939	0.249658	0.00157833	0.00344221	-0.21627	-0.155805	-0.290458	-0.149222	0.018601	-0.0933768	-0.140318	0.0672895	0.361324	0.425836	0.531535	0.318563	0.376339	0.901109	0.648883	0.982937	0.663849	0.529697	0.586324	0.239387	0.99416	0.987264	0.310097	0.467228	0.168548	0.486477	0.931253	0.664302	0.513134
VvCabSauv08_H0000F_029.ver1.0.g005420	sterile alpha motif domain-containing family	-0.287664	-0.0566901	0.152964	-0.138336	0.0260767	0.368967	-0.0564067	0.0818402	0.258364	0.0853509	0.0544626	-0.294156	-0.252333	-0.0501163	-0.315262	0.0850972	-0.0592955	-0.380098	-0.291424	-0.195807	-0.387181	-0.199485	0.172869	0.792466	0.475488	0.519161	0.903731	0.0760173	0.793482	0.70382	0.222852	0.69171	0.800457	0.162947	0.234223	0.816105	0.133463	0.692582	0.783145	0.0669292	0.167072	0.359161	0.0615955	0.350024
VvCabSauv08_H0000F_029.ver1.0.g005440	zinc finger 6-like	0.0861079	-0.701752	0.0118654	-0.141488	0.758322	0.767706	0.482135	0.682002	0.455245	0.862793	0.653008	-0.83212	-0.735142	-0.719063	-0.624148	0.484507	-0.0869517	-0.0290454	0.0524734	0.369408	0.0191998	0.0316286	0.689108	0.000132655	0.956117	0.509592	1.7583e-05	1.19306e-05	0.0170382	0.000242026	0.0253934	5.8454e-08	0.000541529	4.62759e-07	4.27518e-05	7.52178e-05	0.00111578	0.0164248	0.686212	0.89283	0.80761	0.0756397	0.929045	0.883359
VvCabSauv08_H0000F_029.ver1.0.g005450	Chaperone dnaJ 16	-0.0379148	0.252776	-0.0175709	0.165792	-0.206189	-0.267656	-0.0385638	-0.158969	-0.308207	-0.490975	-0.370355	0.239259	0.329805	0.185439	0.297205	-0.251702	0.0322534	0.0705089	0.291651	0.0495768	0.163059	0.0260376	0.86038	0.233376	0.935052	0.438792	0.333728	0.206063	0.858013	0.458118	0.142856	0.0148426	0.0748358	0.260163	0.115519	0.385654	0.158427	0.235434	0.881071	0.743373	0.166726	0.818052	0.446481	0.903875
VvCabSauv08_H0000F_029.ver1.0.g005470	IAA-amino acid hydrolase ILR1-like 4	-0.129216	0.641373	0.299621	0.277066	-0.696941	-0.126766	-0.708536	-0.285411	0.214679	-0.387791	-0.252963	0.196721	0.0632639	0.515809	0.0162251	-0.43129	-0.136963	-0.261643	-0.244532	-0.785759	-0.586783	0.0146014	0.547331	0.000731128	0.15491	0.189953	0.000154244	0.555017	0.000106716	0.176408	0.313756	0.061152	0.233017	0.356877	0.769004	0.00988058	0.940017	0.0353574	0.523359	0.216826	0.249489	5.3686e-06	0.00257797	0.946011
VvCabSauv08_H0000F_029.ver1.0.g005480	ALTERED XYLOGLUCAN 4-like	-0.285489	-0.0153718	-0.439706	-0.257286	-0.108009	-0.25655	-0.431743	-0.447629	-0.369171	-0.146438	-0.350471	0.339429	0.0327814	0.457271	0.343106	0.169869	0.435905	0.123311	0.288713	-0.220282	0.131864	0.202084	0.176284	0.943167	0.0315542	0.224857	0.615415	0.226233	0.0351435	0.0282792	0.0758426	0.494737	0.093146	0.104658	0.879138	0.0246669	0.100714	0.427456	0.0332295	0.565935	0.171237	0.300986	0.539079	0.343651
VvCabSauv08_H0000F_029.ver1.0.g005490	embryo defective 2016	0.319463	-0.328301	0.203546	0.17212	0.4626	0.371746	0.639649	0.605037	0.307905	0.524708	0.541283	-0.483911	-0.164569	-0.694131	-0.47857	0.0684174	-0.333382	0.16988	0.0284058	0.470103	0.16079	-0.0350308	0.128086	0.117289	0.340096	0.421265	0.0228361	0.0736652	0.000763585	0.0017344	0.143268	0.00847777	0.00630427	0.0165772	0.442225	0.000168221	0.0179956	0.750747	0.111391	0.427425	0.895177	0.0204454	0.452917	0.87091
VvCabSauv08_H0000F_029.ver1.0.g005500	Retrovirus-related Pol poly from transposon TNT 1-94	0.368348	-0.143561	0.466993	0.143451	0.232293	0.430985	0.438604	0.554591	0.566222	0.523622	0.621032	-0.576818	-0.3122	-0.533222	-0.598123	-0.000669945	-0.438003	-0.0766225	-0.379705	0.172804	-0.259941	-0.401905	0.0765485	0.503343	0.0214104	0.503674	0.274711	0.0355018	0.0320329	0.004916	0.00392237	0.00863943	0.00120131	0.00317019	0.137483	0.00729444	0.0020209	0.997521	0.0322963	0.721948	0.0672351	0.419395	0.219939	0.0515584
VvCabSauv08_H0000F_029.ver1.0.g005510	embryo defective 2016	0.295883	-0.0757451	0.485015	0.381198	0.266073	0.402854	0.604604	0.703724	0.436001	0.252501	0.436927	-0.535441	-0.138456	-0.657437	-0.577982	-0.170583	-0.522163	-0.0567281	-0.168974	0.291147	-0.108864	-0.0867559	0.160376	0.725011	0.0162956	0.0660788	0.208861	0.050958	0.00175127	0.000124602	0.0331863	0.233901	0.0327724	0.00700978	0.518796	0.000481452	0.00309556	0.425486	0.00886089	0.79233	0.429932	0.167494	0.612602	0.686884
VvCabSauv08_H0000F_029.ver1.0.g005520	anticodon-binding domain	-0.257854	-0.0172108	-0.303224	-0.226714	0.0120513	-0.170115	-0.148346	-0.313527	-0.413722	-0.339873	-0.47757	0.252319	0.128264	0.290654	0.561848	0.111131	0.358622	0.101791	0.347876	0.1999	0.260372	-0.239984	0.223799	0.936381	0.149767	0.286728	0.95543	0.426776	0.489069	0.13573	0.0444635	0.104175	0.0182718	0.23425	0.55031	0.168247	0.00427406	0.605178	0.0852747	0.636012	0.095762	0.349002	0.219149	0.258678
VvCabSauv08_H0000F_029.ver1.0.g005530	anticodon-binding domain	-0.104733	0.0897257	-0.140751	-0.0522385	-0.0423658	-0.262558	-0.0337771	-0.173695	-0.379819	-0.379418	-0.39036	0.266394	0.248922	0.178372	0.404213	-0.0487028	0.178739	0.317337	0.287378	0.175589	0.426897	0.104599	0.626232	0.676721	0.511822	0.808456	0.844174	0.215166	0.875494	0.416964	0.0671469	0.0674592	0.0593104	0.208291	0.240819	0.404332	0.0501076	0.821209	0.403351	0.130787	0.173315	0.411822	0.0374817	0.626677
VvCabSauv08_H0000F_029.ver1.0.g005540	xanthine uracil permease family	-0.250929	-0.976985	-0.600152	-0.673718	0.955493	0.586315	0.380516	0.211811	-0.204009	0.628061	0.146434	-0.568077	-0.649744	-0.403672	-0.0806462	0.87857	0.519585	0.188418	0.529709	0.662172	0.477071	-0.13081	0.236923	2.97291e-16	0.00193293	0.000307358	3.80494e-13	0.00260351	0.0666051	0.320419	0.338977	0.00101581	0.494749	0.00378081	0.000589838	0.0504448	0.707955	1.64634e-08	0.00926351	0.377931	0.00776486	0.000423696	0.018411	0.542358
VvCabSauv08_H0000F_029.ver1.0.g005550	DUF4228 domain	-0.458972	-0.653974	-0.844406	-0.868575	0.481175	0.098887	-0.220764	-0.479617	-0.521945	0.21725	-0.311856	0.0324176	-0.369938	0.292289	0.479911	0.821934	0.844238	0.226868	0.464644	0.273264	0.426148	-0.17369	0.02407	0.000527901	2.13089e-07	3.74409e-08	0.017292	0.645722	0.299903	0.0177101	0.00889428	0.307855	0.13794	0.88047	0.0751891	0.165758	0.0176306	8.41182e-07	2.1545e-07	0.286392	0.0221633	0.196355	0.0378538	0.416976
VvCabSauv08_H0000F_029.ver1.0.g005570	carboxy-terminal domain cyclin	-0.169544	0.0258549	-0.237878	-0.460679	-0.231151	-0.144877	-0.473984	-0.556455	-0.0762929	0.0832184	-0.0791236	0.25596	-0.109696	0.536459	0.167555	0.261207	0.349727	0.108477	-0.239925	-0.397997	-0.170012	-0.195426	0.428354	0.904546	0.263008	0.023483	0.277145	0.499399	0.0192909	0.00474384	0.723098	0.699057	0.713239	0.227339	0.609872	0.00688234	0.433871	0.217622	0.0938902	0.613875	0.258799	0.0540885	0.427061	0.360115
VvCabSauv08_H0000F_029.ver1.0.g005580	RNA recognition motif-containing family	-0.012498	-0.146807	-0.00659558	0.0199278	0.212007	0.117251	0.327761	0.178717	-0.0618249	-0.0165941	0.00663745	-0.0993667	0.0642826	-0.282571	-0.119282	0.00824859	-0.0781387	0.0482363	0.0978991	0.293092	0.244611	0.164191	0.95378	0.493639	0.975599	0.926362	0.31996	0.585318	0.117929	0.403408	0.774124	0.938656	0.975444	0.644114	0.765385	0.180941	0.578791	0.969486	0.716664	0.822894	0.649038	0.164545	0.24933	0.443286
VvCabSauv08_H0000F_029.ver1.0.g005590	hypothetical protein PRUPE_ppa019748mg, partial	0.307554	0.106346	0.326485	0.240625	-0.118199	0.089129	0.0902905	0.211978	0.420931	0.202976	0.447398	-0.10218	-0.0119993	-0.198959	-0.283752	-0.202632	-0.346746	-0.462064	-0.541291	-0.220333	-0.46416	0.0195902	0.143747	0.620894	0.119452	0.257371	0.582266	0.678759	0.674794	0.320029	0.0405274	0.341481	0.0283709	0.634716	0.955622	0.351322	0.179046	0.342317	0.0969187	0.023015	0.00630334	0.300871	0.0223213	0.927606
VvCabSauv08_H0000F_029.ver1.0.g005600	RNase H domain-containing family	0.110212	0.356436	0.410017	0.403745	-0.246092	-0.00930725	0.0662368	0.212695	0.211345	-0.223466	0.0555692	0.0505399	0.240873	-0.110658	-0.254284	-0.417508	-0.394249	-0.184066	-0.252027	-0.163359	-0.14626	0.202703	0.608183	0.0873348	0.0466005	0.0503994	0.246385	0.965572	0.758457	0.318356	0.32151	0.293874	0.796485	0.814577	0.256865	0.606724	0.230503	0.0423605	0.0566046	0.389245	0.23481	0.445635	0.495266	0.342144
VvCabSauv08_H0000F_029.ver1.0.g005610	thiol-disulfide oxidoreductase DCC	-0.154141	0.0267407	0.0438109	-0.0446385	0.0221898	0.0289754	0.0495696	0.0404614	-0.036392	-0.159645	-0.190023	-0.0237555	-0.0216881	0.0415746	0.0267413	0.00777198	0.00792615	0.265004	0.0598664	0.0667429	0.206117	0.217933	0.472057	0.901291	0.838925	0.835923	0.918029	0.893086	0.818078	0.8511	0.865937	0.456185	0.373806	0.912267	0.919877	0.84705	0.901289	0.971248	0.970678	0.210765	0.781107	0.756665	0.3339	0.306299
VvCabSauv08_H0000F_029.ver1.0.g005620	PLASTID REDOX INSENSITIVE 2-like	-0.202038	-0.398677	-0.508016	-0.489219	0.337727	-0.100934	0.141565	-0.254846	-0.527223	-0.0170713	-0.250102	0.105767	-0.0270819	0.0987848	0.353033	0.433467	0.489433	0.322484	0.415796	0.425653	0.514001	-0.20526	0.343764	0.0536416	0.011262	0.0152591	0.106522	0.638872	0.509357	0.229438	0.00811263	0.936895	0.238524	0.622809	0.900038	0.646065	0.090616	0.0343404	0.0152079	0.124318	0.0433017	0.0381013	0.0101879	0.335959
VvCabSauv08_H0000F_029.ver1.0.g005630	DNA polymerase lambda-like isoform X1	0.222571	0.167571	0.310164	0.2048	-0.106991	0.0405449	0.183389	0.170871	0.158348	-0.119968	0.124036	-0.124027	0.103585	-0.126718	-0.163318	-0.223195	-0.255564	-0.296798	-0.204848	-0.0158123	-0.236888	-0.0851556	0.295863	0.433826	0.140204	0.337067	0.618768	0.850797	0.391023	0.424695	0.459899	0.576592	0.563638	0.563666	0.630042	0.555166	0.44575	0.294476	0.228084	0.159026	0.33695	0.941541	0.26506	0.692381
VvCabSauv08_H0000F_029.ver1.0.g005640	DEAD-box ATP-dependent RNA helicase 22	0.362439	0.0727325	0.201904	0.205528	0.0238135	-0.159523	0.380611	0.18323	0.0893903	0.0735497	0.26101	0.111304	0.242165	-0.208769	0.0476974	-0.157697	-0.255818	0.326042	-0.136313	0.28897	0.24338	-0.0214755	0.0817647	0.735558	0.34409	0.335315	0.912053	0.456532	0.0665313	0.391439	0.677866	0.732692	0.217982	0.604611	0.254244	0.32758	0.824843	0.461769	0.227607	0.119983	0.525351	0.17084	0.251796	0.92066
VvCabSauv08_H0000F_029.ver1.0.g005650	DEAD-box ATP-dependent RNA helicase 22	0.166814	0.210766	0.224887	0.34739	-0.0894387	-0.205673	0.280206	0.189242	-0.0304839	-0.200437	0.0265897	0.123737	0.314925	-0.147653	-0.00760663	-0.318678	-0.271314	0.320586	0.0367892	0.139838	0.234645	0.184715	0.435935	0.322868	0.290735	0.0962579	0.677701	0.334966	0.184775	0.37581	0.887554	0.347682	0.901846	0.564585	0.133901	0.491122	0.97186	0.129079	0.199694	0.126676	0.864487	0.514592	0.269744	0.387546
VvCabSauv08_H0000F_029.ver1.0.g005680	LRR ribonuclease inhibitor domain	0.305528	0.713539	0.403908	0.401775	-0.732021	-0.470607	-0.237114	-0.277508	0.0266451	-0.540736	-0.107547	0.43709	0.599125	0.301718	0.0623514	-0.656078	-0.341369	-0.498436	-0.381651	-0.428556	-0.459878	-0.0423034	0.146542	9.05446e-05	0.0502978	0.0516405	4.7854e-05	0.0202925	0.26459	0.189218	0.901642	0.00636767	0.616936	0.0326996	0.00197704	0.151902	0.77225	0.000499234	0.102563	0.0131746	0.0657303	0.0366678	0.0237568	0.844401
VvCabSauv08_H0000F_029.ver1.0.g005690	Acyl- N-acyltransferases (NAT) superfamily	-0.188776	-0.420155	-0.263363	-0.229711	0.455468	0.153682	0.284651	0.130079	-0.142984	0.127914	-0.0302879	-0.0904025	-0.0943929	-0.231704	0.194284	0.335858	0.200281	-0.0204563	0.151123	0.441814	0.265694	-0.0557151	0.37701	0.0409373	0.21371	0.280232	0.0253127	0.473393	0.177612	0.544636	0.505078	0.551409	0.888272	0.674413	0.660861	0.275965	0.362985	0.108597	0.348065	0.924414	0.480878	0.0306551	0.209535	0.795962
VvCabSauv08_H0000F_029.ver1.0.g005740	nodulin 21 -like transporter family	-0.292365	0.275252	-0.447426	-0.248149	-0.460889	-0.66192	-0.600066	-0.809375	-0.572594	-0.565441	-0.625904	0.788924	0.400652	0.784919	0.713688	-0.0156652	0.480995	0.0629625	0.0898281	-0.361708	0.109119	0.215727	0.165643	0.192989	0.0283598	0.242332	0.0234116	0.000426615	0.00193658	1.67245e-06	0.00345392	0.00398334	0.00106992	4.63123e-06	0.0523595	5.58115e-06	9.0098e-05	0.942084	0.0173397	0.770076	0.676372	0.0824283	0.611766	0.311342
VvCabSauv08_H0000F_029.ver1.0.g005750	WAT1-related At3g28050-like	0.0327814	0.716218	0.038111	0.280341	-0.732323	-0.817455	-0.400723	-0.56658	-0.395044	-0.779641	-0.522081	0.888531	0.807176	0.614597	0.615902	-0.552565	-0.012041	0.127435	-0.0462528	-0.315006	0.0784596	0.0383339	0.879137	8.28007e-05	0.859664	0.184555	4.73376e-05	1.08123e-06	0.0523138	0.0038947	0.0560634	7.09523e-06	0.00887346	6.73731e-09	1.87657e-06	0.00139586	0.00135436	0.00510908	0.955468	0.552914	0.830072	0.133797	0.715548	0.858851
VvCabSauv08_H0000F_029.ver1.0.g005780	nodulin 21 -like transporter family	-0.376863	0.0478673	-0.29385	-0.501397	-0.210262	-0.130135	-0.541714	-0.604904	-0.221103	-0.142301	-0.338412	0.303242	-0.0657218	0.615435	0.37988	0.273491	0.462336	0.016081	-0.103983	-0.306867	-0.0932497	-0.295977	0.0694802	0.824229	0.163405	0.012557	0.324053	0.544462	0.00625474	0.00173957	0.299142	0.507136	0.105768	0.149742	0.760281	0.00136908	0.067099	0.195968	0.0229241	0.940549	0.628718	0.144691	0.664733	0.160237
VvCabSauv08_H0000F_029.ver1.0.g005800	threonine--tRNA mitochondrial 1	-0.288235	-0.168351	-0.477081	-0.455588	-1.90069e-05	-0.0519582	-0.429502	-0.488917	-0.237775	-0.0207939	-0.251447	0.212432	-0.175433	0.447554	0.373401	0.378429	0.520231	-0.0896703	0.0466074	-0.222766	-0.0868432	0.0674893	0.171979	0.431659	0.0184082	0.0252692	0.99993	0.809465	0.0362102	0.0153318	0.263221	0.92317	0.235925	0.31897	0.412244	0.028309	0.0722913	0.0682362	0.0091612	0.67691	0.828788	0.295428	0.686584	0.754026
VvCabSauv08_H0000F_029.ver1.0.g005810	NHL repeat-containing family	0.224087	-0.0572632	0.0898399	0.0345013	0.0684223	-0.0853524	0.200662	0.164809	0.120142	0.217283	0.23297	-0.00701618	6.89937e-05	-0.139518	-0.151745	0.0250771	-0.122486	0.205707	-0.111099	0.0708019	0.11193	0.337604	0.2925	0.790414	0.676331	0.872845	0.75073	0.691705	0.347129	0.441549	0.576036	0.30778	0.273276	0.974043	0.999745	0.515563	0.479054	0.907405	0.568557	0.334884	0.605282	0.742342	0.602567	0.106658
VvCabSauv08_H0000F_029.ver1.0.g005820	NHL domain-containing	-0.188111	-0.758522	-0.489924	-0.630685	0.707658	0.479372	0.261342	0.0452149	-0.204242	0.45885	0.127313	-0.427806	-0.467902	-0.250006	-0.0801865	0.733425	0.461413	-0.0350344	0.314231	0.478823	0.276299	-0.275848	0.378722	1.74414e-05	0.0150907	0.000953187	0.000109801	0.0177765	0.217375	0.833832	0.338414	0.0241125	0.553296	0.0370343	0.0211245	0.238709	0.709549	4.54959e-05	0.023234	0.870896	0.134807	0.0179263	0.191233	0.191989
VvCabSauv08_H0000F_029.ver1.0.g005830	AP-1 complex subunit gamma-2-like	-0.294782	-0.473471	-0.153257	-0.390334	0.468549	0.589841	0.0659054	0.170001	0.124074	0.373172	0.137773	-0.477042	-0.563319	-0.16939	-0.203724	0.501604	0.229025	-0.13362	-0.0104763	0.128045	-0.101547	-0.514188	0.162011	0.0194404	0.474633	0.0593291	0.020923	0.00241623	0.75963	0.427092	0.563517	0.07248	0.520882	0.018419	0.00415295	0.428779	0.339665	0.0125147	0.281711	0.533642	0.96125	0.550999	0.636823	0.0101558
VvCabSauv08_H0000F_029.ver1.0.g005840	RING-H2 finger ATL46-like	-0.0408241	-0.168414	-0.0540618	-0.0117253	0.145732	0.243663	-0.149149	0.137589	0.156175	0.27659	0.163158	-0.219465	-0.31824	-0.107963	-0.158458	0.150133	0.0481261	-0.14444	0.0799263	-0.0985223	-0.115964	0.0442933	0.849781	0.431483	0.801898	0.956635	0.496841	0.251227	0.486694	0.521444	0.466158	0.190747	0.446201	0.302827	0.129635	0.615565	0.459584	0.483789	0.823293	0.500705	0.710452	0.646945	0.589471	0.837175
VvCabSauv08_H0000F_029.ver1.0.g005850	transcription factor	-0.274958	0.656293	-0.0175966	0.00870477	-0.783156	-0.520253	-0.802692	-0.694044	-0.214145	-0.677839	-0.611755	0.679303	0.388357	0.842647	0.488902	-0.331619	0.166592	-0.0983226	-0.192608	-0.708904	-0.282902	0.0552341	0.193484	0.000496392	0.934957	0.967799	6.0513e-06	0.00915784	2.36301e-06	0.000168671	0.31499	0.000273163	0.00148999	0.000261838	0.0607426	2.39066e-07	0.0153355	0.113412	0.436556	0.647616	0.36722	0.000105444	0.180408	0.797687
VvCabSauv08_H0000F_029.ver1.0.g005860	probable alpha,alpha-trehalose-phosphate synthase [UDP-forming] 9	0.267406	-0.348341	-0.0390919	0.259811	0.468394	0.278286	0.390717	0.514397	0.0410866	0.328355	0.283408	-0.457619	-0.186322	-0.602385	-0.247548	0.0523883	-0.131248	-0.0989638	0.524792	0.466555	0.203218	0.0761114	0.206504	0.0952897	0.856088	0.220179	0.0209713	0.187929	0.0590579	0.01012	0.848825	0.117225	0.179596	0.0245439	0.383356	0.00183989	0.243512	0.807916	0.540995	0.645464	0.00846534	0.0215492	0.340893	0.723731
VvCabSauv08_H0000F_029.ver1.0.g005880	potassium transporter 6-like	-0.420794	-0.599188	-0.501224	-0.537854	0.559335	0.519152	-0.0215907	-0.0358846	-0.287366	0.16144	-0.218234	-0.470105	-0.532769	-0.0818102	0.0313518	0.606406	0.522187	-0.0715383	0.591574	0.317042	0.206224	-0.245136	0.0405993	0.00197429	0.0125925	0.00671081	0.00448784	0.00933265	0.920235	0.86779	0.173333	0.451069	0.305615	0.0204447	0.00735379	0.703924	0.884373	0.001682	0.00885719	0.739752	0.00232847	0.131166	0.333644	0.248282
VvCabSauv08_H0000F_029.ver1.0.g005890	potassium transporter 12	0.26369	0.478987	0.0857496	0.375243	-0.474305	-0.615153	-0.144922	-0.260704	-0.184206	-0.436337	-0.153958	0.593938	0.632198	0.224692	0.423986	-0.498626	-0.154774	-0.160651	-0.128734	-0.142251	-0.0790433	0.1275	0.21312	0.0178813	0.690339	0.0707852	0.0191979	0.00137803	0.499264	0.21854	0.388879	0.0330357	0.472588	0.00221316	0.000918597	0.291164	0.0389444	0.0131344	0.470217	0.453314	0.548838	0.507287	0.713518	0.552707
VvCabSauv08_H0000F_029.ver1.0.g005920	uncharacterized protein LOC109808896	0.296023	0.729288	0.365881	0.450097	-0.734628	-0.582869	-0.289141	-0.266985	0.120585	-0.400885	-0.024117	0.615679	0.555719	0.385796	0.240968	-0.637901	-0.336381	-0.0549596	-0.46759	-0.501272	-0.360427	0.0251703	0.160168	5.27541e-05	0.0786948	0.0273169	4.35575e-05	0.00279827	0.170574	0.207247	0.574618	0.0522093	0.910937	0.00136136	0.00481122	0.0626116	0.256673	0.000797763	0.108013	0.798673	0.0212223	0.0125826	0.0836015	0.907063
VvCabSauv08_H0000F_029.ver1.0.g005930	spermidine synthase	-0.0252101	0.508818	0.507099	0.244558	-0.545559	0.016217	-0.36303	-0.0251353	0.46446	-0.201105	0.0261502	-0.00725462	-0.0155066	0.23522	-0.279945	-0.3969	-0.34684	-0.418152	-0.590492	-0.67567	-0.662478	0.25102	0.906916	0.0111128	0.0114347	0.249436	0.00582639	0.940047	0.0812314	0.907192	0.0222234	0.346044	0.903461	0.973162	0.942669	0.268537	0.185202	0.0548159	0.0968221	0.0420108	0.00238294	0.000290725	0.00042018	0.236748
VvCabSauv08_H0000F_029.ver1.0.g005940	U4 U6 small nuclear ribonucleo Prp31 homolog	0.407214	-0.602282	-0.0698648	-0.0388233	0.69932	0.343695	0.702965	0.542823	0.0985951	0.638003	0.571295	-0.51773	-0.253338	-0.737918	-0.311088	0.29663	-0.0981228	0.0909947	0.268031	0.706416	0.348257	0.0242494	0.048269	0.00184409	0.745642	0.857067	0.000143211	0.100092	0.00012765	0.00612854	0.646701	0.000795741	0.00354534	0.0095625	0.232301	3.86218e-05	0.138965	0.159272	0.648287	0.672395	0.205405	0.000114297	0.0953749	0.910449
VvCabSauv08_H0000F_029.ver1.0.g005950	aldehyde dehydrogenase family 2 member mitochondrial-like	-0.0217228	0.625093	0.429022	0.338462	-0.624223	-0.286514	-0.36196	-0.125946	0.23589	-0.331208	-0.13674	0.251221	0.19996	0.353276	-0.0716696	-0.485736	-0.30656	0.0777495	-0.366753	-0.566953	-0.348472	0.114873	0.919749	0.00109089	0.036442	0.105713	0.00111378	0.174668	0.0821994	0.5576	0.267136	0.113887	0.52404	0.23636	0.348855	0.0903779	0.739291	0.016114	0.145115	0.718019	0.0779311	0.00386606	0.0951567	0.593001
VvCabSauv08_H0000F_029.ver1.0.g005960	probable xyloglucan endotransglucosylase hydrolase 33	0.0231458	0.803707	0.4857	0.464099	-0.814044	-0.325159	-0.534586	-0.184825	0.268014	-0.47987	-0.211739	0.349949	0.337419	0.435902	-0.0523237	-0.641405	-0.363595	-0.235971	-0.444857	-0.769174	-0.558726	0.2177	0.91451	2.24401e-06	0.016123	0.0223411	1.30309e-06	0.121048	0.00711832	0.387258	0.205435	0.0176416	0.320589	0.0936676	0.106862	0.0332308	0.808149	0.000730528	0.0807242	0.266968	0.0293928	1.12104e-05	0.00454102	0.30683
VvCabSauv08_H0000F_029.ver1.0.g005980	spotted leaf	0.321637	0.730282	0.738058	0.756407	-0.631349	-0.158011	-0.133917	0.234814	0.528597	-0.2376	0.203826	0.121398	0.344118	-0.030895	-0.297578	-0.784594	-0.701247	-0.300293	-0.504811	-0.515837	-0.560099	0.241626	0.125366	5.0923e-05	3.8423e-05	1.89913e-05	0.000937859	0.460868	0.532722	0.269389	0.00791881	0.263583	0.339418	0.572023	0.0996473	0.886047	0.157881	5.66542e-06	0.000134792	0.153941	0.0118747	0.00987595	0.00442196	0.255337
VvCabSauv08_H0000F_029.ver1.0.g006010	equilibrative nucleotide transporter 1-like	-0.548688	-0.679055	-0.641686	-0.700076	0.598528	0.370309	-0.0595687	-0.155287	-0.388431	0.18513	-0.267152	-0.245549	-0.458372	0.0157654	0.171608	0.734242	0.663203	-0.0811628	0.525914	0.34927	0.331437	-0.112428	0.00549631	0.000263726	0.000725363	0.000139858	0.00200306	0.0748746	0.78217	0.468729	0.0606889	0.38646	0.206951	0.247462	0.0242794	0.941714	0.42267	4.41718e-05	0.000411952	0.706165	0.00830102	0.09435	0.113623	0.600943
VvCabSauv08_H0000F_029.ver1.0.g006020	methyl- -binding domain-containing 9-like	0.125588	-0.422294	-0.00234655	-0.235509	0.386124	0.576423	0.119237	0.274013	0.352483	0.668114	0.516521	-0.57065	-0.570842	-0.327521	-0.514614	0.371514	0.00840264	-0.28253	-0.0649201	0.0507441	-0.272238	-0.256169	0.558727	0.0398146	0.991318	0.267932	0.0623697	0.00319585	0.578933	0.195083	0.0911548	0.000359797	0.00976178	0.00359152	0.00357776	0.118215	0.0100829	0.0738594	0.968916	0.181007	0.763123	0.81384	0.198107	0.226947
VvCabSauv08_H0000F_029.ver1.0.g006030	RNA recognition motif	0.273168	0.58023	0.296967	0.496522	-0.502678	-0.477901	0.03398	-0.109457	-0.167377	-0.575401	-0.187418	0.432079	0.699679	0.101838	0.186243	-0.634277	-0.322418	-0.0832238	-0.047514	-0.0589978	-0.0199125	-0.154307	0.196518	0.00295564	0.158777	0.0135872	0.0122973	0.0181802	0.874752	0.610656	0.434365	0.00326305	0.380514	0.034986	0.000141612	0.635853	0.383562	0.000872844	0.124399	0.699039	0.825506	0.784209	0.926418	0.471574
VvCabSauv08_H0000F_029.ver1.0.g006040	ubiquitin-like-specific protease 1D isoform X1	0.0323461	0.295535	0.380286	0.248733	-0.259015	0.0718816	-0.178234	0.156292	0.3974	0.00939675	0.125476	-0.0255664	-0.109	0.060779	-0.2599	-0.227495	-0.282759	0.0500319	-0.345236	-0.374505	-0.256265	0.162819	0.880731	0.160892	0.0667831	0.241189	0.221648	0.738546	0.404702	0.465819	0.0544835	0.965241	0.559081	0.905607	0.612158	0.777851	0.220016	0.285026	0.180637	0.816409	0.0984794	0.0713855	0.226766	0.447158
VvCabSauv08_H0000F_029.ver1.0.g006050	HD domain-containing metal-dependent phosphohydrolase family	0.0744233	0.0124471	-0.130514	0.0426508	-0.0436511	-0.275104	0.0243626	-0.13014	-0.20575	-0.0696187	-0.0524513	0.214259	0.187415	0.050072	0.155413	-0.0618509	0.0580512	0.0680811	0.17231	0.126852	0.241423	0.0343754	0.729633	0.953968	0.543279	0.843138	0.839505	0.193239	0.910033	0.544444	0.33478	0.746509	0.807689	0.314727	0.380523	0.816264	0.468364	0.774032	0.787594	0.751934	0.420745	0.554745	0.255747	0.873306
VvCabSauv08_H0000F_029.ver1.0.g006070	23S rRNA m2A2503 methyltransferase	0.371752	0.498149	0.148972	0.217508	-0.516135	-0.497317	-0.141756	-0.347377	-0.134093	-0.291585	-0.043269	0.476208	0.499329	0.314176	0.212035	-0.409533	-0.14891	0.240583	-0.0945698	-0.183452	-0.0214777	-0.369685	0.0736603	0.0132359	0.487217	0.307266	0.00982597	0.0134145	0.508781	0.0962714	0.53218	0.166826	0.840893	0.0186536	0.0129858	0.134879	0.319895	0.0468853	0.487401	0.257457	0.660263	0.390856	0.920652	0.075404
VvCabSauv08_H0000F_029.ver1.0.g006080	Pre-mRNA-processing factor 17	0.110934	-0.712853	-0.031938	-0.230873	0.792363	0.635474	0.636202	0.624112	0.34622	0.865678	0.605545	-0.695934	-0.61606	-0.684969	-0.51654	0.526106	-0.0593574	0.392806	0.064402	0.548118	0.257265	-0.128439	0.605821	9.26246e-05	0.882226	0.27774	3.93313e-06	0.000847401	0.000832246	0.00111673	0.0974599	4.69244e-08	0.00171478	0.000159132	0.00134941	0.00022177	0.00975857	0.00827321	0.782925	0.0575976	0.764961	0.00555525	0.224895	0.549764
VvCabSauv08_H0000F_029.ver1.0.g006090	dicer (DUF936)	0.307767	-0.135829	0.0311047	-0.11013	0.0849865	0.167049	0.0856004	0.0361949	0.228119	0.366837	0.420511	-0.122809	-0.13916	-0.123429	-0.150435	0.122799	-0.048476	-0.182698	-0.30462	-0.0299728	-0.231398	-0.0907635	0.143456	0.526836	0.885278	0.608451	0.692964	0.435279	0.690852	0.866657	0.283671	0.0778576	0.0407489	0.567531	0.516651	0.565562	0.482902	0.567561	0.822028	0.392841	0.147807	0.889428	0.276617	0.673183
VvCabSauv08_H0000F_037.ver1.0.g006190	PHLOEM PROTEIN 2-LIKE A9-like	-0.197296	-0.818613	-0.467595	-0.619218	0.750273	0.545117	0.204948	0.141968	-0.020296	0.710042	0.270309	-0.509039	-0.663089	-0.269304	-0.195262	0.819887	0.43683	0.14585	0.265146	0.386195	0.218214	-0.281652	0.355445	1.01391e-06	0.0212209	0.00125364	2.41946e-05	0.00587433	0.33671	0.508142	0.925005	0.000101602	0.20143	0.0110721	0.000413239	0.203178	0.360527	9.44223e-07	0.0328154	0.496489	0.210511	0.0623179	0.305662	0.182424
VvCabSauv08_H0000F_038.ver1.0.g006200	vesicle transport v-SNARE 13-like	-0.227416	-0.564072	-0.534824	-0.339376	0.575161	0.0730376	0.223851	0.0369197	-0.474171	0.0508998	-0.2373	-0.0866483	-0.0899698	-0.218603	0.266488	0.439783	0.421039	0.0762101	0.643095	0.613502	0.681041	0.252025	0.285199	0.00409209	0.00708795	0.104715	0.00327906	0.734488	0.293021	0.86401	0.0192367	0.813279	0.264205	0.687253	0.675888	0.304778	0.208126	0.031521	0.0404706	0.723387	0.000699883	0.00143151	0.000248926	0.234813
VvCabSauv08_H0000F_038.ver1.0.g006210	plant M4I22-120	-0.0233795	-0.0138795	0.425676	0.292406	0.21584	0.430612	0.464524	0.611797	0.293859	0.0333956	0.109682	-0.479547	-0.130246	-0.503434	-0.462463	-0.151453	-0.417181	0.267709	-0.00873278	0.261932	0.124201	-0.187328	0.91365	0.948677	0.0380897	0.16558	0.311082	0.0356788	0.0222026	0.00148857	0.163392	0.87689	0.609918	0.0177291	0.544115	0.012146	0.0228814	0.47991	0.042539	0.20597	0.967696	0.216301	0.563114	0.380746
VvCabSauv08_H0000F_038.ver1.0.g006220	serine threonine- kinase STY8	-0.10929	0.0663407	-0.0482218	-0.143209	-0.0493894	-0.042423	-0.0682885	-0.203495	-0.174877	-0.201341	-0.186541	0.178345	0.139875	0.163453	0.318818	0.0103047	0.125958	-0.0850011	-0.0100421	0.117601	0.0218093	-0.774774	0.611206	0.758089	0.822947	0.504401	0.818729	0.843966	0.751202	0.340221	0.413752	0.345467	0.382786	0.404404	0.514478	0.445367	0.128901	0.961885	0.557562	0.692913	0.962855	0.58419	0.91943	8.80309e-06
VvCabSauv08_H0000F_038.ver1.0.g006230	transmembrane emp24 domain-containing p24delta9-like	-0.190739	0.106479	0.296781	0.0561223	-0.0241579	0.298124	0.0258235	0.188757	0.288669	-0.0829171	-0.0195655	-0.188154	-0.146264	-0.0618435	-0.135369	-0.074056	-0.185586	0.0472231	-0.247254	-0.08517	-0.128354	-0.0170936	0.371975	0.620455	0.159051	0.794501	0.910786	0.157084	0.904661	0.377057	0.171305	0.700098	0.927697	0.378613	0.495256	0.774058	0.528248	0.730919	0.385271	0.826559	0.24409	0.692332	0.550029	0.936813
VvCabSauv08_H0000F_038.ver1.0.g006240	O-fucosyltransferase family	-0.0673006	-0.0770796	-0.0162541	0.0171903	0.061678	0.144583	-0.195656	0.0915491	0.186854	0.21744	0.0923137	-0.142948	-0.283994	-0.00800244	-0.0960248	0.125767	0.0207941	0.0688345	-0.0240852	-0.150806	-0.0615222	0.133884	0.754693	0.720353	0.939911	0.936456	0.774647	0.500278	0.359539	0.670509	0.381975	0.307421	0.66791	0.505186	0.178659	0.970396	0.655348	0.558164	0.92317	0.749274	0.911053	0.48181	0.775202	0.532826
VvCabSauv08_H0000F_038.ver1.0.g006250	O-fucosyltransferase family	-0.00861136	0.537249	0.436902	0.256195	-0.546973	-0.117742	-0.27853	-0.058396	0.280866	-0.325799	-0.0979694	0.146674	0.14413	0.279058	-0.137587	-0.42244	-0.292148	-0.0559519	-0.493686	-0.567479	-0.379934	0.290415	0.968145	0.00678481	0.0327835	0.226899	0.00567527	0.583737	0.187528	0.78636	0.1837	0.120275	0.648802	0.494033	0.501635	0.186658	0.52145	0.0397391	0.165972	0.795113	0.0142175	0.00382593	0.0670572	0.168614
VvCabSauv08_H0000F_038.ver1.0.g006260	hypothetical protein MTR_6g461940	0.103722	-0.236582	0.171173	-0.0416003	0.308465	0.406586	0.303901	0.381771	0.380285	0.472545	0.435896	-0.378771	-0.303451	-0.337717	-0.378202	0.190393	-0.15921	0.205062	-0.266179	0.110907	-0.0381149	-0.0471765	0.629585	0.265695	0.423864	0.846957	0.142504	0.0486497	0.148814	0.0656387	0.0667843	0.0197128	0.0332335	0.0679669	0.149446	0.106533	0.0684154	0.372861	0.457428	0.336436	0.208673	0.605909	0.85965	0.826728
VvCabSauv08_H0000F_038.ver1.0.g006270	fructose-bisphosphate aldolase-lysine N- chloroplastic	0.406278	0.248736	0.486487	0.283786	-0.198091	0.0609491	0.242186	0.262819	0.376766	0.0811206	0.412317	-0.111849	0.0989507	-0.190634	-0.481488	-0.308729	-0.444495	-0.214275	-0.492665	-0.184909	-0.3658	0.073055	0.0488371	0.241184	0.0159265	0.178992	0.353471	0.777245	0.254202	0.214693	0.0695579	0.706311	0.0452646	0.602833	0.645508	0.372245	0.017209	0.142144	0.0295407	0.31469	0.0144504	0.387039	0.0787658	0.734427
VvCabSauv08_H0000F_038.ver1.0.g006290	26S proteasome non-ATPase regulatory subunit 11 homolog	-0.0927639	-0.265709	-0.110825	-0.28669	0.15604	0.307258	-0.170071	0.0118118	0.252256	0.486428	0.2103	-0.345175	-0.488279	0.0293769	-0.292482	0.366342	0.147826	-0.0883171	-0.133036	-0.198459	-0.314895	-0.000220453	0.666381	0.209509	0.606178	0.174392	0.466549	0.144154	0.426898	0.956315	0.23437	0.015941	0.323964	0.0985433	0.0154861	0.891614	0.165466	0.0782906	0.49061	0.681535	0.535447	0.352558	0.13394	0.999184
VvCabSauv08_H0000F_038.ver1.0.g006300	EXS (ERD1 XPR1 SYG1) family	-0.119174	0.709574	0.123678	0.12634	-0.785887	-0.628173	-0.554449	-0.593822	-0.144222	-0.623741	-0.467161	0.735063	0.520561	0.721906	0.436995	-0.434039	-0.0167883	0.183218	-0.339403	-0.568164	-0.1603	-0.0372389	0.579138	0.000103167	0.564772	0.556356	5.33695e-06	0.00101307	0.00492941	0.00221868	0.501359	0.00112664	0.0213573	4.28745e-05	0.00910935	6.82571e-05	0.0327419	0.0340771	0.937939	0.391471	0.104686	0.00377422	0.454313	0.862846
VvCabSauv08_H0000F_038.ver1.0.g006340	hypothetical protein CICLE_v10032849mg	-0.478347	-0.298009	-0.216277	-0.396446	0.263722	0.39382	-0.227589	-0.0418363	0.0697952	0.208319	-0.131638	-0.248767	-0.51714	0.137701	0.0154968	0.468424	0.327696	0.209852	0.0246148	-0.0697626	-0.0402886	-0.236123	0.018057	0.15725	0.310082	0.0551189	0.213064	0.0568985	0.284823	0.846099	0.745887	0.328646	0.539783	0.241121	0.00965927	0.521099	0.942706	0.020962	0.118006	0.325019	0.909106	0.746002	0.85173	0.266652
VvCabSauv08_H0000F_038.ver1.0.g006350	arabinanase levansucrase	-0.206638	-0.128682	-0.136658	-0.343236	0.0656602	0.221375	-0.131071	-0.184603	-0.0135527	0.0380547	-0.0228493	-0.024639	-0.217019	0.167133	-0.00292741	0.264828	0.231044	-0.105047	-0.211612	-0.128588	-0.137383	-0.18895	0.332654	0.549001	0.524292	0.100576	0.760499	0.298532	0.541546	0.387839	0.949884	0.859869	0.915601	0.909016	0.308382	0.435046	0.989168	0.211079	0.277375	0.625193	0.320886	0.549296	0.522073	0.376562
VvCabSauv08_H0000F_038.ver1.0.g006400	mobidb-lite (MOBIDB_LITE)	0.119648	0.0916603	0.279572	0.187098	0.000606709	0.0994749	0.169893	0.247741	0.337811	0.174205	0.283319	0.025834	-0.0151597	-0.1565	-0.118183	-0.105736	-0.281509	0.260822	-0.364098	-0.0215586	-0.0429978	-0.24401	0.577616	0.67013	0.185813	0.381342	0.997755	0.643751	0.427389	0.243132	0.106429	0.415577	0.179739	0.904623	0.94395	0.465219	0.582318	0.622913	0.182656	0.218326	0.0802745	0.920354	0.841878	0.250532
VvCabSauv08_H0000F_038.ver1.0.g006410	hypothetical protein CICLE_v10032785mg	0.0884749	0.0857503	-0.306269	0.0267372	-0.136919	-0.384918	-0.229621	-0.334871	-0.409727	-0.24699	-0.236563	0.325439	0.296312	0.246954	0.400107	-0.0785108	0.243099	-0.180644	0.386086	-0.00177946	0.108632	0.183093	0.680995	0.690337	0.145516	0.901304	0.523493	0.0632628	0.280428	0.109704	0.0467706	0.24461	0.265734	0.120709	0.159742	0.244681	0.0527109	0.71537	0.25236	0.398273	0.062398	0.993416	0.613367	0.391799
VvCabSauv08_H0000F_038.ver1.0.g006420	anaphase-promoting complex subunit 2	0.29644	0.248027	0.131123	0.228851	-0.249959	-0.301431	0.0530918	-0.0501946	-0.0529883	-0.13891	0.0548943	0.194656	0.277634	0.0480237	-0.0736612	-0.304887	-0.17324	-0.00777519	-0.0623334	-0.112648	-0.0729145	0.0979132	0.159552	0.242571	0.541383	0.282088	0.238802	0.152311	0.805385	0.815822	0.805757	0.517413	0.798907	0.362048	0.189009	0.823663	0.732302	0.147434	0.418204	0.971237	0.772314	0.600227	0.73492	0.648991
VvCabSauv08_H0000F_038.ver1.0.g006430	cell division cycle and apoptosis regulator 1 isoform X1	0.404474	0.602021	0.804316	0.545691	-0.533958	0.0221624	0.0340583	0.268905	0.693593	0.0369278	0.454023	-0.0203664	0.175197	-0.0877554	-0.526058	-0.59227	-0.721609	-0.196651	-0.839237	-0.493466	-0.67948	-0.0865732	0.0499454	0.00185477	2.17526e-06	0.00581217	0.00719895	0.91813	0.874465	0.203873	0.000171023	0.863981	0.0258399	0.924746	0.412883	0.683457	0.00828013	0.00229401	6.89586e-05	0.357052	2.9761e-07	0.0142676	0.000260494	0.68751
VvCabSauv08_H0000F_038.ver1.0.g006440	cell division cycle and apoptosis regulator 1 isoform X1	0.780677	0.565491	0.473211	0.586724	-0.541909	-0.448373	0.00729436	0.0133054	0.260347	-0.0436388	0.395406	0.277483	0.4771	-0.00563652	-0.14843	-0.625073	-0.522969	-0.276283	-0.389552	-0.261867	-0.402725	0.0557276	6.77217e-06	0.0039794	0.0195165	0.00258117	0.00623237	0.0279862	0.973015	0.950797	0.219194	0.83955	0.0558186	0.18926	0.018403	0.979146	0.48882	0.0010914	0.00873804	0.191261	0.0598846	0.216418	0.0510393	0.795917
VvCabSauv08_H0000F_038.ver1.0.g006450	NAC transcription factor 29-like	0.454851	0.798138	0.813171	0.752882	-0.712439	-0.196822	-0.137053	0.205387	0.603426	-0.157709	0.303849	0.133343	0.314847	0.0367063	-0.352795	-0.786423	-0.743347	-0.118558	-0.640514	-0.589572	-0.629168	0.0368158	0.0255367	2.96867e-06	1.36606e-06	2.18447e-05	9.39008e-05	0.356626	0.523081	0.335654	0.00179783	0.461735	0.148887	0.534498	0.134003	0.864789	0.0908486	5.20596e-06	3.15485e-05	0.581113	0.000747147	0.00243012	0.000988964	0.86439
VvCabSauv08_H0000F_038.ver1.0.g006460	cytochrome P450 704B1	-0.0105992	0.537703	0.29143	0.483607	-0.469664	-0.278997	-0.25506	-0.0234809	0.0635909	-0.435875	-0.248986	0.265732	0.332652	0.18529	0.122866	-0.515338	-0.270892	-0.0444978	-0.0178342	-0.302315	-0.210026	0.167669	0.960796	0.00672924	0.167062	0.0166553	0.0205795	0.186758	0.229035	0.913277	0.767842	0.0332427	0.240695	0.209467	0.112224	0.386044	0.567349	0.00995994	0.200422	0.836433	0.934081	0.151052	0.324609	0.433554
VvCabSauv08_H0000F_038.ver1.0.g006470	ER membrane (DUF962)	0.396561	0.392439	0.258305	0.535354	-0.27927	-0.36495	0.201475	0.0740097	-0.0750569	-0.35317	0.023556	0.290147	0.536668	-0.0823867	0.107345	-0.504807	-0.332797	0.06394	-0.0172332	0.0770504	0.100185	0.120327	0.055042	0.0578522	0.222961	0.00702075	0.186308	0.0795166	0.345138	0.731081	0.727416	0.0904818	0.913	0.169026	0.00685636	0.70193	0.617599	0.0118754	0.112058	0.766602	0.936298	0.720455	0.641374	0.575444
VvCabSauv08_H0000F_038.ver1.0.g006480	photosynthetic NDH subunit of lumenal location chloroplastic	0.405981	0.552541	0.429431	0.523816	-0.459859	-0.378849	0.122241	0.0464502	0.0789558	-0.314565	0.0744135	0.344526	0.52687	0.0225037	-0.0693884	-0.591205	-0.441304	0.128288	-0.224523	-0.128979	-0.0497863	0.110119	0.0490182	0.00511141	0.0362441	0.00861047	0.0237635	0.0679058	0.569338	0.829357	0.713822	0.134371	0.729667	0.0992206	0.00816306	0.916874	0.747321	0.00234693	0.0308708	0.550236	0.291537	0.548073	0.817296	0.608487
VvCabSauv08_H0000F_038.ver1.0.g006490	cAMP-regulated phospho	0.0355998	0.840315	0.202387	0.26667	-0.886071	-0.750007	-0.499633	-0.619189	-0.228048	-0.793729	-0.468593	0.82645	0.740377	0.699016	0.518045	-0.613066	-0.0943162	-0.0134929	-0.306469	-0.506977	-0.195129	-0.0896875	0.86883	2.77848e-07	0.342912	0.207802	8.465e-09	2.44468e-05	0.012922	0.00125449	0.283827	3.68279e-06	0.0209094	6.48461e-07	3.52615e-05	0.000144581	0.00951129	0.0014459	0.661121	0.950105	0.14524	0.0114576	0.36086	0.676852
VvCabSauv08_H0000F_038.ver1.0.g006500	KH domain-containing	0.172858	0.343744	0.448915	0.217563	-0.320364	0.112663	-0.170262	0.123025	0.517756	0.179738	0.297947	-0.0477916	-0.125674	0.0943922	-0.288927	-0.221041	-0.327577	0.154284	-0.489386	-0.434834	-0.425837	-0.213752	0.419248	0.10004	0.0277746	0.307142	0.126954	0.60018	0.426373	0.566843	0.00955828	0.400682	0.157342	0.824503	0.558458	0.660863	0.170906	0.29928	0.118147	0.471639	0.0152192	0.0337138	0.0380094	0.3159
VvCabSauv08_H0000F_038.ver1.0.g006520	UBIQUITIN-SPECIFIC PROTEASE 16 family	0.499714	-0.169136	0.258711	0.329579	0.292049	0.193105	0.493938	0.570315	0.34668	0.459001	0.582985	-0.340938	-0.0858384	-0.579188	-0.429375	-0.0625366	-0.379744	-0.0767372	-0.0650945	0.312892	0.0221044	0.124473	0.0129051	0.429483	0.222209	0.115784	0.166122	0.365959	0.0141607	0.0036157	0.0969862	0.0240602	0.00279149	0.103026	0.690034	0.00301982	0.0362712	0.771591	0.0672047	0.721547	0.762505	0.136568	0.918344	0.562253
VvCabSauv08_H0000F_038.ver1.0.g006530	E3 ubiquitin- ligase SINA-like 2	0.0805067	-0.0558589	-0.122679	0.0870566	0.0400375	-0.0994666	0.0590397	0.0203242	-0.0947009	0.0119539	0.00534429	-0.00051995	0.0869491	-0.0659708	-0.0291513	-0.0239081	0.0205957	-0.0696703	0.167356	0.0206856	0.0364855	0.60452	0.708439	0.795446	0.567945	0.685852	0.852644	0.643779	0.784059	0.924901	0.659819	0.95579	0.980227	0.998076	0.686221	0.759399	0.892441	0.911705	0.923901	0.746327	0.434426	0.923569	0.865596	0.00175457
VvCabSauv08_H0000F_038.ver1.0.g006540	methyltransferase 7A	-0.00082991	0.421907	0.045082	0.158672	-0.41	-0.502803	-0.153618	-0.293147	-0.28096	-0.543164	-0.376295	0.553943	0.481512	0.361933	0.361942	-0.335148	-0.0153179	0.208408	-0.0508736	-0.126282	0.194597	-0.00233958	0.996929	0.0400163	0.834314	0.458971	0.0466102	0.0122723	0.47358	0.164462	0.183547	0.00609024	0.0699357	0.00497714	0.0172026	0.0822236	0.0822158	0.109393	0.943366	0.328437	0.813373	0.556539	0.362197	0.991343
VvCabSauv08_H0000F_038.ver1.0.g006550	GTP cyclohydrolase 1	0.640843	0.205983	0.381499	0.451274	-0.1729	-0.253448	0.273409	0.249645	0.388713	0.350206	0.615686	0.0761932	0.246739	-0.285216	-0.275565	-0.351672	-0.508975	0.0148128	-0.360636	-0.0177017	-0.178834	0.167177	0.000740963	0.334222	0.0658471	0.026867	0.419132	0.232092	0.196108	0.239412	0.060486	0.0934108	0.00136113	0.723446	0.245104	0.176716	0.192463	0.0919533	0.011084	0.945231	0.0834092	0.93457	0.403096	0.434924
VvCabSauv08_H0000F_038.ver1.0.g006560	expansin 4 family	-0.0555809	0.827056	0.166481	0.189024	-0.930438	-0.668851	-0.700254	-0.678525	-0.127526	-0.714185	-0.459744	0.781966	0.573053	0.810014	0.469352	-0.537855	-0.0254881	-0.150103	-0.410522	-0.732262	-0.403352	-0.00232793	0.796443	6.25854e-07	0.436866	0.376372	4.59877e-11	0.000352482	0.000139076	0.000267804	0.552626	8.86204e-05	0.0238033	6.38834e-06	0.00342209	1.61689e-06	0.0206752	0.00671069	0.905894	0.483879	0.0463041	4.74419e-05	0.050645	0.991386
VvCabSauv08_H0000F_038.ver1.0.g006610	zinc finger family	-0.032764	-0.301131	-0.117347	0.0760028	0.437177	0.19147	0.391125	0.339063	-0.260193	-0.0852913	-0.124546	-0.280215	-0.0320022	-0.416104	-0.0249783	0.0850788	0.0412324	0.0365315	0.612087	0.581983	0.533041	0.103905	0.879201	0.15274	0.585008	0.72411	0.0326613	0.37011	0.0587704	0.105057	0.219477	0.691915	0.562021	0.18476	0.88199	0.0431312	0.907769	0.692646	0.848295	0.865428	0.00147873	0.0028503	0.00731804	0.628979
VvCabSauv08_H0000F_038.ver1.0.g006620	beta-1,3-galactosyltransferase GALT1	0.513288	-0.141798	-0.0630257	0.181071	0.197413	-0.328229	0.48217	0.195862	-0.144602	0.157649	0.270237	0.164343	0.294117	-0.3224	0.094762	-0.0684027	-0.117966	0.212907	0.116675	0.449095	0.414971	0.353213	0.0103113	0.508654	0.769851	0.397141	0.355154	0.117374	0.0170292	0.359022	0.50022	0.461906	0.201555	0.44286	0.163005	0.124422	0.659613	0.750799	0.583015	0.317864	0.587174	0.0277045	0.043761	0.0904399
VvCabSauv08_H0000F_038.ver1.0.g006630	ribonuclease T2 family	0.262579	0.312949	0.752402	0.542222	-0.120589	0.19977	0.409674	0.606239	0.586183	0.0676661	0.361625	-0.267321	0.0608293	-0.434033	-0.558882	-0.459138	-0.719422	0.149208	-0.440932	0.0109572	-0.173866	-0.0120426	0.215127	0.136492	2.22621e-05	0.00619667	0.574606	0.349322	0.0468021	0.00168832	0.00261073	0.753401	0.0825045	0.206653	0.777672	0.0340801	0.0045273	0.0240125	7.4307e-05	0.486518	0.0310288	0.959473	0.416497	0.955462
VvCabSauv08_H0000F_038.ver1.0.g006640	pentatricopeptide repeat-containing chloroplastic	0.00010879	0.165814	0.122869	0.188476	-0.178018	0.0293457	-0.228613	0.00850663	0.154171	-0.0019943	0.0597641	-0.0225943	-0.0171593	0.040578	-0.192814	-0.144531	-0.109792	-0.338254	-0.0990183	-0.312192	-0.360349	0.0819594	0.999597	0.438731	0.56734	0.377781	0.40528	0.891728	0.282602	0.968532	0.47197	0.992621	0.781472	0.91654	0.936571	0.850676	0.366697	0.500435	0.609559	0.105941	0.645282	0.137494	0.0836728	0.703408
VvCabSauv08_H0000F_038.ver1.0.g006660	GDA1 CD39 nucleoside phosphatase family	-0.071634	-0.29971	-0.161251	-0.182136	0.330546	0.263517	0.1658	0.105381	0.0167163	0.275118	0.136993	-0.129234	-0.224929	-0.142296	-0.0206116	0.279972	0.121	0.212167	0.0893832	0.196542	0.11737	-0.445717	0.739416	0.154781	0.451607	0.394323	0.114655	0.213432	0.438771	0.624087	0.938205	0.193215	0.523266	0.547274	0.290642	0.50715	0.923842	0.185159	0.573294	0.319586	0.67789	0.357325	0.584933	0.0290438
VvCabSauv08_H0000F_038.ver1.0.g006680	hypothetical protein POPTR_0013s01010g	0.279306	0.243769	0.435979	0.363731	-0.192435	0.125925	0.0589057	0.296266	0.515493	0.261323	0.398319	-0.130311	-0.024258	-0.192089	-0.500233	-0.268828	-0.476523	0.162712	-0.41103	-0.289287	-0.265718	0.0984701	0.18625	0.251015	0.0331959	0.0806026	0.367657	0.557664	0.784538	0.159809	0.00993382	0.217409	0.0538763	0.543913	0.910418	0.368535	0.012797	0.204008	0.0185649	0.447461	0.0460084	0.170349	0.209492	0.647121
VvCabSauv08_H0000F_038.ver1.0.g006690	homeobox ZF-HD class	0.505909	0.0831163	0.638185	0.609633	0.065961	0.221547	0.515781	0.756861	0.705518	0.460896	0.722771	-0.410383	-0.0439008	-0.669217	-0.701883	-0.338343	-0.748938	0.0212854	-0.421376	0.0374262	-0.217296	0.365827	0.0116618	0.69941	0.000792127	0.00156381	0.759433	0.298148	0.00988532	1.86482e-05	0.00011765	0.0234093	6.6256e-05	0.0463854	0.838599	0.000348897	0.000132105	0.105844	2.54813e-05	0.92136	0.0402934	0.862162	0.30775	0.0787425
VvCabSauv08_H0000F_038.ver1.0.g006710	TATA box-binding associated factor RNA polymerase I subunit B	0.226827	-0.376508	-0.05273	-0.258784	0.318274	0.212152	0.245222	0.160886	0.187859	0.542275	0.405625	-0.320284	-0.2797	-0.254431	-0.27604	0.347399	0.0271649	0.034023	-0.14971	0.185431	-0.00180394	0.106541	0.286483	0.0697648	0.806686	0.222073	0.129592	0.319623	0.248112	0.452643	0.379372	0.00619061	0.0492363	0.127055	0.185603	0.230224	0.191667	0.0962496	0.899733	0.874594	0.485036	0.385674	0.993325	0.620253
VvCabSauv08_H0000F_038.ver1.0.g006720	DUF1666 family	-0.204835	-0.769414	-0.418671	-0.66272	0.725857	0.59011	0.295696	0.121885	-0.0585824	0.554167	0.19148	-0.491638	-0.597261	-0.248341	-0.165306	0.7773	0.423415	0.126558	0.196372	0.41491	0.21104	-0.295345	0.336983	1.10961e-05	0.0417306	0.000417421	5.95243e-05	0.00240245	0.160653	0.57047	0.785694	0.00495591	0.370086	0.0146877	0.00205926	0.241955	0.440153	7.87606e-06	0.0392362	0.555672	0.357749	0.0437951	0.322225	0.161173
VvCabSauv08_H0000F_038.ver1.0.g006730	60S ribosomal L34	-0.282494	0.685685	0.213832	0.244858	-0.723989	-0.381335	-0.562154	-0.384964	-0.0226122	-0.629825	-0.484293	0.453091	0.365929	0.581272	0.216477	-0.460113	-0.0989812	0.0163207	-0.253999	-0.647061	-0.291559	0.185227	0.181064	0.000217104	0.315715	0.248838	6.35225e-05	0.0659729	0.00424864	0.0632285	0.916474	0.000973341	0.0164793	0.0261846	0.0786525	0.0028926	0.309622	0.0236762	0.645406	0.939665	0.231043	0.000632291	0.166867	0.386206
VvCabSauv08_H0000F_038.ver1.0.g006740	Glutathione S-transferase U10	-0.104927	-0.324574	-0.0200624	-0.0634804	0.402167	0.238295	0.334602	0.321925	0.114623	0.340796	0.165837	-0.228849	-0.182283	-0.341692	-0.100829	0.239541	-0.0398326	0.326957	0.0971866	0.40989	0.29584	-0.3122	0.625589	0.121758	0.925866	0.768235	0.0513919	0.262148	0.110007	0.125009	0.59381	0.103178	0.438666	0.282091	0.393934	0.102217	0.639222	0.259585	0.85339	0.118886	0.651434	0.0466747	0.160439	0.137484
VvCabSauv08_H0000F_044.ver1.0.g006770	DELLA GAI	1.67643e-05	0.0898912	0.147862	-0.00201154	-0.143274	0.0300107	-0.18911	-0.0306426	0.334335	0.297973	0.220578	-0.0452548	-0.191457	0.116322	-0.153159	0.0262986	-0.0998262	0.255486	-0.321441	-0.287482	-0.225504	-0.148934	0.999938	0.676156	0.490505	0.992557	0.504206	0.889289	0.376149	0.886972	0.110309	0.157304	0.30032	0.833688	0.370143	0.588314	0.474919	0.902915	0.642575	0.228231	0.12561	0.173153	0.289379	0.487329
VvCabSauv08_H0000F_045.ver1.0.g006790	Transmembrane Fragile-X-F-associated	-0.133031	0.476811	0.101456	0.347902	-0.434836	-0.426519	-0.266427	-0.166011	-0.196325	-0.630313	-0.457899	0.450564	0.428231	0.312653	0.350638	-0.434844	-0.0663725	-0.0266637	0.105301	-0.226738	0.0312892	0.422164	0.535463	0.0184837	0.637127	0.0957364	0.0337131	0.037669	0.208233	0.438179	0.357866	0.000961849	0.0244452	0.0271376	0.0368262	0.136883	0.0929794	0.0337092	0.757976	0.901574	0.624349	0.286675	0.884603	0.0398823
VvCabSauv08_H0000F_046.ver1.0.g006900	SIEVE ELEMENT OCCLUSION B-like	0.307367	0.189309	0.216555	0.321222	-0.154441	-0.133503	0.0615677	0.116826	0.120499	-0.0357363	0.147658	0.0583749	0.187625	-0.114053	-0.135302	-0.26895	-0.264409	-0.138285	-0.128682	-0.0690079	-0.102083	0.00793958	0.144004	0.375639	0.309443	0.125882	0.471184	0.534001	0.77504	0.586687	0.574893	0.868332	0.491107	0.786436	0.379979	0.595661	0.528455	0.203794	0.21183	0.519316	0.549	0.748663	0.635038	0.970629
VvCabSauv08_H0000F_046.ver1.0.g006910	DUF1713 domain	-0.358096	-0.785215	-0.35938	-0.642694	0.72721	0.670518	0.167879	0.211759	0.127069	0.673267	0.197637	-0.619367	-0.787887	-0.246188	-0.26519	0.819012	0.384478	0.173393	0.0840122	0.266991	0.109962	-0.146167	0.0857668	5.50546e-06	0.0845685	0.000707051	5.67688e-05	0.000336418	0.432969	0.320541	0.554063	0.000311316	0.354598	0.00124925	4.86233e-06	0.246194	0.210433	9.91605e-07	0.0635906	0.417788	0.696319	0.207235	0.609003	0.495544
VvCabSauv08_H0000F_046.ver1.0.g006920	transducin WD40 repeat	-0.43734	-0.904908	-0.718648	-0.78073	0.818551	0.460793	0.122356	-0.0260494	-0.293626	0.536348	-0.0256557	-0.398313	-0.637961	-0.143506	0.0610474	0.923812	0.664989	0.306932	0.509223	0.4675	0.488635	-0.126453	0.0325888	1.26899e-09	7.6286e-05	6.75603e-06	1.01742e-06	0.023444	0.568971	0.903831	0.163742	0.00689617	0.905278	0.0538804	0.000796574	0.503508	0.776894	1.21253e-10	0.000392274	0.144602	0.0110383	0.0212507	0.0153997	0.556001
VvCabSauv08_H0000F_046.ver1.0.g006950	uncharacterized protein LOC109830471	-0.517101	-0.591105	-0.598763	-0.582716	0.467271	0.289419	-0.153023	-0.136317	-0.304336	0.151232	-0.275881	-0.20442	-0.445162	0.0745955	0.110016	0.646746	0.602871	-0.212063	0.40125	0.144373	0.18117	0.229762	0.0096658	0.00235196	0.00199279	0.0028072	0.0213228	0.170146	0.475316	0.525338	0.148205	0.480559	0.191932	0.337982	0.0292686	0.72903	0.608826	0.00063745	0.00182018	0.319831	0.0519755	0.500907	0.396878	0.280123
VvCabSauv08_H0000F_046.ver1.0.g006960	KDEL-tailed cysteine endopeptidase CEP1	-0.157421	-0.133177	-0.410235	-0.330598	0.0201158	-0.209885	-0.22693	-0.406371	-0.371051	-0.0702512	-0.269801	0.240411	0.0867935	0.253532	0.404463	0.244513	0.372953	0.216207	0.207632	0.0706009	0.298673	-0.0891005	0.462564	0.535011	0.0464724	0.114595	0.925669	0.324943	0.286258	0.0487805	0.0742484	0.744281	0.202313	0.257807	0.686754	0.231933	0.0499526	0.249526	0.0726614	0.310241	0.330281	0.743049	0.156284	0.678856
VvCabSauv08_H0000F_046.ver1.0.g006980	pyridoxal-5 -phosphate-dependent enzyme family	0.317951	-0.0837321	0.124915	0.0640683	0.11341	-0.0442848	0.367704	0.183004	0.120863	0.240655	0.392585	0.0536727	0.111144	-0.257994	-0.0974925	-0.0182889	-0.186617	0.000150863	-0.265822	0.212585	0.0201918	-0.238842	0.130003	0.697285	0.560853	0.766146	0.597748	0.837206	0.0771045	0.392035	0.573731	0.257309	0.0577503	0.803296	0.605134	0.223539	0.650405	0.932404	0.38259	0.999442	0.209307	0.318611	0.925389	0.261022
VvCabSauv08_H0000F_046.ver1.0.g006990	SDA1 family	0.184001	-0.387542	0.208756	-0.14263	0.37647	0.546298	0.337291	0.468987	0.620689	0.809571	0.706596	-0.56929	-0.565533	-0.442945	-0.66507	0.326175	-0.223059	0.0505289	-0.486884	-0.00368245	-0.293664	-0.00540753	0.389414	0.0613328	0.327611	0.506145	0.0697948	0.00574697	0.107003	0.0207877	0.00121105	1.65525e-06	0.000113638	0.00369053	0.00397608	0.0301808	0.000391405	0.119824	0.294778	0.814616	0.0158279	0.986375	0.163684	0.979993
VvCabSauv08_H0000F_046.ver1.0.g007000	Oxysterol-binding -related 1D	-0.092252	0.538478	0.0609415	0.11318	-0.582358	-0.539001	-0.40606	-0.459865	-0.16886	-0.484942	-0.359429	0.607706	0.447238	0.547037	0.351203	-0.327168	-0.0019931	0.295765	-0.228479	-0.40557	0.00746129	0.132399	0.668119	0.00663529	0.777272	0.598498	0.00282813	0.00657245	0.0489701	0.0237615	0.430247	0.0163142	0.0845237	0.00163349	0.0284344	0.00566849	0.0924177	0.118634	0.992625	0.160551	0.282893	0.04927	0.972397	0.537419
VvCabSauv08_H0000F_046.ver1.0.g007010	Actin-related 3	0.097386	0.0753829	0.151916	0.0160773	-0.121489	0.110121	-0.196844	0.00181539	0.22565	0.0674786	0.155375	-0.0951927	-0.0790281	0.0325519	-0.112155	-0.0406795	-0.0631492	-0.643456	-0.286049	-0.232114	-0.464229	-0.0384335	0.650764	0.726276	0.478553	0.940563	0.571731	0.608482	0.356571	0.993283	0.289058	0.754063	0.468475	0.658157	0.713571	0.879978	0.601833	0.850307	0.769412	0.000693495	0.1754	0.275092	0.0222986	0.858488
VvCabSauv08_H0000F_046.ver1.0.g007020	Actin-related 3	-0.472185	-0.251919	-0.17097	-0.345509	0.171861	0.51314	-0.372995	-0.00394556	0.182939	0.22106	-0.0647615	-0.334821	-0.550925	0.111929	-0.162428	0.388974	0.272124	-0.324051	-0.0502484	-0.326637	-0.347197	-0.00846379	0.0198193	0.235017	0.424423	0.0981958	0.421975	0.0103369	0.0726261	0.985402	0.392205	0.299238	0.763686	0.10976	0.00527002	0.60257	0.448265	0.0602988	0.198303	0.122395	0.815628	0.119269	0.0964561	0.96869
VvCabSauv08_H0000F_046.ver1.0.g007030	RNA recognition motif-containing family	0.166149	-0.59927	-0.413202	-0.377726	0.6086	0.0644359	0.49765	0.071792	-0.298836	0.409079	0.22549	-0.12098	-0.133999	-0.3076	0.111513	0.475597	0.28733	0.473669	0.356163	0.670171	0.609198	-0.086694	0.437793	0.00197074	0.0447586	0.0687923	0.00160083	0.764841	0.0133428	0.738861	0.156046	0.0471539	0.289409	0.573356	0.532471	0.143685	0.60393	0.018827	0.17339	0.0193826	0.0875948	0.000339709	0.00157932	0.687096
VvCabSauv08_H0000F_046.ver1.0.g007040	T-complex 1 subunit epsilon	0.260932	0.104296	0.08942	0.0499686	-0.0852305	-0.168297	0.123938	-0.0272444	-0.0576409	-0.064903	0.0446423	0.0461928	0.141937	0.0160614	0.0605633	-0.129934	-0.0605369	-0.036809	-0.0117419	0.0853672	-0.0707126	-0.156981	0.218123	0.627681	0.677765	0.816638	0.692124	0.431808	0.563946	0.899441	0.789062	0.763184	0.835909	0.830289	0.508235	0.940621	0.77862	0.545087	0.778715	0.864415	0.956573	0.691654	0.742656	0.463833
VvCabSauv08_H0000F_046.ver1.0.g007050	probable pectate lyase 18 precursor	-0.448687	-0.280983	-0.705003	-0.614531	0.0549979	-0.107564	-0.612881	-0.619369	-0.40526	-4.24019e-05	-0.389356	0.242299	-0.244659	0.573291	0.504787	0.542897	0.748432	-0.12898	0.243229	-0.233997	0.0159629	0.177278	0.0278634	0.183508	0.000119608	0.00139797	0.798535	0.61688	0.00145208	0.0012492	0.0494599	0.999843	0.060025	0.253974	0.249233	0.00340569	0.0118793	0.0061202	2.59847e-05	0.548068	0.252098	0.271107	0.940985	0.407266
VvCabSauv08_H0000F_046.ver1.0.g007060	mobidb-lite (MOBIDB_LITE), NON_CYTOPLASMIC_DOMAIN (PHOBIUS), TRANSMEMBRANE (PHOBIUS), CYTOPLASMIC_DOMAIN (PHOBIUS), TMhelix (TMHMM)	-0.516073	0.216311	-0.303095	-0.446258	-0.384226	-0.255448	-0.707813	-0.685976	-0.292546	-0.395601	-0.604261	0.48279	0.0304504	0.803911	0.465445	0.156014	0.482525	0.0627517	-0.0868545	-0.500222	-0.112174	-0.0560761	0.00983646	0.310003	0.149949	0.0288256	0.0637793	0.228303	0.000109249	0.000215237	0.165368	0.0556868	0.00176473	0.016867	0.887677	2.22077e-06	0.0219043	0.466623	0.0169361	0.770826	0.686545	0.0127992	0.601771	0.794667
VvCabSauv08_H0000F_046.ver1.0.g007070	ultraviolet-B receptor UVR8	-0.0785975	-0.434055	-0.102048	-0.121022	0.56958	0.357209	0.576126	0.371619	-0.207496	0.0368923	-0.0486521	-0.437141	-0.163994	-0.482169	-0.140609	0.228206	0.0460566	0.275884	0.490449	0.671633	0.567189	-0.154696	0.715068	0.0340697	0.635156	0.573222	0.00366924	0.0866015	0.00321524	0.0737718	0.330604	0.864111	0.821392	0.0326772	0.443842	0.0170293	0.512251	0.283484	0.830782	0.191928	0.0149664	0.000326036	0.00384798	0.470444
VvCabSauv08_H0000F_046.ver1.0.g007080	ALBINO3 chloroplastic	-0.198407	-0.0103118	-0.212326	-0.170284	-0.0493876	-0.133146	-0.0410348	-0.235585	-0.352823	-0.363636	-0.380395	0.14012	0.128722	0.186191	0.224749	0.0427566	0.226262	-0.0239615	0.165378	0.0321802	0.148517	0.217185	0.352688	0.961858	0.319216	0.426311	0.818735	0.535108	0.849014	0.267774	0.0908209	0.0806871	0.066699	0.513734	0.548876	0.383697	0.291039	0.842754	0.287717	0.911509	0.439951	0.881339	0.488561	0.308004
VvCabSauv08_H0000F_052.ver1.0.g007130	2-methylene-furan-3-one reductase	0.212491	0.236347	0.075703	0.165302	-0.202362	-0.37234	0.180172	-0.0956082	-0.141537	-0.227793	-0.0363865	0.39229	0.409917	0.0672985	0.232568	-0.270287	-0.135468	0.510023	-0.00469409	0.0840081	0.315687	0.150196	0.318831	0.266183	0.725158	0.440166	0.342973	0.0731696	0.399527	0.656754	0.509444	0.284379	0.865957	0.0579555	0.046659	0.7547	0.274128	0.201469	0.527945	0.010892	0.982633	0.696334	0.132913	0.483605
VvCabSauv08_H0000F_052.ver1.0.g007150	carbonic anhydrase family	-0.178048	-0.681456	-0.708907	-0.472913	0.626385	0.0512442	0.228729	-0.104099	-0.572078	0.156032	-0.165497	-0.0929945	-0.184225	-0.120303	0.300387	0.601858	0.585237	0.105877	0.696461	0.598661	0.576832	0.0240785	0.405199	0.000245923	0.000105435	0.0196041	0.00105763	0.812037	0.282352	0.628335	0.00348999	0.466572	0.439618	0.665599	0.388826	0.575521	0.153807	0.0018615	0.00266315	0.622444	0.000156559	0.00199726	0.00316927	0.911078
VvCabSauv08_H0000F_052.ver1.0.g007160	AMSH-like ubiquitin thioesterase 2 isoform X11	0.357378	0.173448	0.216964	0.34697	-0.114852	-0.20205	0.259419	0.156878	0.0869191	-0.0038596	0.240159	0.055953	0.276831	-0.178772	-0.074103	-0.327031	-0.301227	-0.155112	-0.0514246	0.0815091	-0.106164	0.148211	0.0864426	0.417635	0.308507	0.0966882	0.593069	0.343735	0.220901	0.464129	0.686324	0.98572	0.258322	0.795109	0.190346	0.403261	0.730754	0.118798	0.152602	0.469235	0.811387	0.704966	0.621497	0.489469
VvCabSauv08_H0000F_052.ver1.0.g007170	DNA ligase (DUF1645)	0.196219	0.0850014	0.178363	0.507796	0.025164	0.0528254	0.0751749	0.362813	0.0966851	-0.022552	0.0866809	-0.208933	0.0527006	-0.337496	-0.156012	-0.29074	-0.273276	-0.259838	0.356059	0.117731	-0.00229796	0.211402	0.358129	0.692912	0.404356	0.0113032	0.907086	0.806343	0.727003	0.0814273	0.653123	0.916696	0.687141	0.327191	0.806792	0.106776	0.466629	0.168117	0.196335	0.220129	0.0876932	0.583771	0.991497	0.321377
VvCabSauv08_H0000F_052.ver1.0.g007190	inactive poly [ADP-ribose] polymerase SRO5	-0.117433	-0.853925	-0.278165	-0.344	0.921067	0.722736	0.486815	0.539933	0.0850349	0.687245	0.319599	-0.779093	-0.683059	-0.644587	-0.340111	0.655998	0.195628	0.036374	0.442982	0.642772	0.296579	-0.155412	0.584732	1.11491e-07	0.18813	0.0997717	1.76664e-10	6.63364e-05	0.015845	0.0064618	0.692797	0.000207244	0.127915	7.27139e-06	0.000234629	0.000673771	0.103917	0.000500311	0.35961	0.866003	0.0301655	0.00070566	0.159349	0.468367
VvCabSauv08_H0000F_052.ver1.0.g007200	receptor-like kinase	-0.227296	-0.510558	-0.44446	-0.354495	0.560564	0.24696	0.264466	0.0513171	-0.412185	0.0465604	-0.206934	-0.200379	-0.178548	-0.186744	0.22085	0.442522	0.39509	0.304279	0.609814	0.592053	0.603132	-0.131454	0.285461	0.0107949	0.0295552	0.0891945	0.00438223	0.24467	0.211728	0.811775	0.0453407	0.828958	0.331946	0.347824	0.403859	0.382259	0.299709	0.0303574	0.0560322	0.148284	0.00155738	0.00230472	0.00180966	0.540355
VvCabSauv08_H0000F_052.ver1.0.g007210	pentatricopeptide repeat-containing mitochondrial	0.353703	-0.399301	0.0985184	-0.113841	0.392709	0.400366	0.38495	0.403525	0.449874	0.796496	0.714996	-0.458273	-0.385257	-0.466922	-0.55206	0.293753	-0.172417	-0.0676714	-0.300699	0.142465	-0.228906	-0.0356405	0.0899628	0.053234	0.646959	0.596347	0.0576648	0.0525437	0.0632391	0.0505368	0.0274027	3.21873e-06	8.6256e-05	0.024314	0.0630109	0.0214329	0.00515822	0.16355	0.420454	0.753382	0.153358	0.506642	0.281968	0.868682
VvCabSauv08_H0000F_052.ver1.0.g007240	probable nucleoredoxin 1	-0.493472	-0.803308	-0.761579	-0.862188	0.6713	0.341061	0.0054488	-0.219532	-0.407942	0.337795	-0.182351	-0.22204	-0.506979	0.0495809	0.172889	0.905672	0.753093	0.19409	0.43822	0.359393	0.444157	-0.0137319	0.0142661	2.29015e-06	1.53987e-05	6.11742e-08	0.000329102	0.102893	0.979841	0.302676	0.0478312	0.106447	0.393756	0.297047	0.0114573	0.818037	0.419162	1.16547e-09	2.16644e-05	0.363472	0.0322011	0.0845567	0.0296795	0.949222
VvCabSauv08_H0000F_052.ver1.0.g007250	probable nucleoredoxin 1	0.526139	0.560798	0.800555	0.7894	-0.391459	-0.0995325	0.302745	0.492612	0.623095	0.0493871	0.500411	0.0356449	0.33689	-0.322729	-0.439186	-0.696581	-0.845331	0.112247	-0.611459	-0.211519	-0.340335	0.0349285	0.00826833	0.00436229	2.63194e-06	4.5285e-06	0.0585361	0.643558	0.150444	0.0144625	0.00114406	0.818737	0.0127599	0.868666	0.107448	0.124016	0.0317796	0.000155978	2.00467e-07	0.601533	0.0015001	0.321102	0.103676	0.871284
VvCabSauv08_H0000F_052.ver1.0.g007260	subtilisin-like protease	-0.376157	-0.327883	-0.255755	-0.48893	0.279144	0.158016	0.0696872	-0.113194	-0.161004	0.0889858	-0.175037	-0.0690226	-0.204409	0.0644015	0.150904	0.411928	0.31132	0.316403	0.0719649	0.24375	0.268848	-0.248649	0.0700466	0.117784	0.227726	0.0153287	0.186515	0.460851	0.746267	0.598451	0.452309	0.679248	0.413317	0.748611	0.338009	0.764964	0.481522	0.0454886	0.138654	0.131987	0.738253	0.251052	0.203973	0.241354
VvCabSauv08_H0000F_052.ver1.0.g007270	DC1 domain-containing	-0.390071	-0.351031	-0.8175	-0.592542	0.172248	-0.281622	-0.417837	-0.613362	-0.630251	-0.0697941	-0.444342	0.38706	-0.0527998	0.486188	0.703125	0.528959	0.792198	0.0584036	0.459463	0.0576279	0.327173	0.145356	0.0595151	0.0925884	1.07851e-06	0.00228066	0.420915	0.182472	0.0421816	0.00143612	0.000963302	0.745891	0.0296035	0.0616835	0.806435	0.0160008	0.000127003	0.00786845	3.96432e-06	0.786333	0.0238999	0.789108	0.118629	0.497965
VvCabSauv08_H0000F_052.ver1.0.g007280	DC1 domain-containing	-0.449704	-0.407443	-0.825254	-0.606392	0.236987	-0.197438	-0.380478	-0.569268	-0.606119	-0.0283799	-0.44697	0.326889	-0.0819841	0.42147	0.6637	0.575701	0.787576	0.0470206	0.447453	0.114936	0.328702	0.0528422	0.0274682	0.0481315	6.95217e-07	0.00168252	0.264853	0.355092	0.0666348	0.00369213	0.00169289	0.895272	0.0285409	0.118967	0.703322	0.0402442	0.000406396	0.00324325	4.93361e-06	0.827292	0.0283491	0.592798	0.116816	0.806283
VvCabSauv08_H0000F_052.ver1.0.g007290	probable nucleoredoxin 1	0.576091	0.295886	0.759824	0.752489	-0.0718895	0.112146	0.537585	0.718436	0.593396	0.168921	0.554979	-0.282208	0.185325	-0.633866	-0.493228	-0.563386	-0.832535	-0.0327101	-0.371877	0.148901	-0.213914	-0.075761	0.00321753	0.160371	1.65437e-05	2.21856e-05	0.738518	0.601864	0.00674354	7.68341e-05	0.00223916	0.430077	0.00487979	0.181526	0.385951	0.000881734	0.0143216	0.00414748	4.51256e-07	0.879398	0.0735561	0.487426	0.315525	0.724955
VvCabSauv08_H0000F_052.ver1.0.g007300	hypothetical protein POPTR_0010s05140g	0.12582	0.044126	-0.100432	-0.0204221	-0.0670634	-0.13396	-0.0498249	-0.155655	-0.230277	-0.118691	-0.0988144	0.0504636	0.134362	0.0812048	-0.0268268	-0.0111464	0.0863101	0.0258727	0.191493	0.0286953	0.140325	0.090321	0.557995	0.837782	0.640548	0.92454	0.755531	0.532591	0.817156	0.467663	0.279017	0.580688	0.645966	0.814852	0.531351	0.706019	0.900975	0.958774	0.688414	0.904481	0.370052	0.894114	0.513113	0.674691
VvCabSauv08_H0000F_053.ver1.0.g007320	Retrovirus-related Pol poly from transposon TNT 1-94	0.191236	0.150731	-0.00566192	0.116717	-0.181679	-0.231498	-0.0964593	-0.0893059	0.00890791	-0.0286337	0.0519488	0.248156	0.180711	0.127182	0.110393	-0.103005	-0.0290675	0.115346	-0.141829	-0.167968	-0.00673057	0.504528	0.370708	0.482031	0.979052	0.587039	0.395529	0.276404	0.653883	0.678154	0.967048	0.89434	0.809499	0.242318	0.398094	0.553708	0.60759	0.631968	0.892748	0.59147	0.50856	0.432723	0.9751	0.01193
VvCabSauv08_H0000F_065.ver1.0.g007390	LRR receptor-like serine threonine- kinase GSO1	0.137404	0.00205248	0.0663154	0.0434031	-0.0191308	-0.131401	0.147434	0.0278938	0.0896096	0.141358	0.237881	0.127469	0.127089	-0.0928381	-0.0420645	-0.06178	-0.129648	0.0145915	-0.207544	0.02139	-0.0342191	0.21838	0.522008	0.992406	0.758179	0.840406	0.9293	0.540519	0.491774	0.897056	0.677118	0.509985	0.263003	0.552805	0.553999	0.666129	0.845269	0.774284	0.545982	0.946048	0.330491	0.920975	0.873877	0.305284
VvCabSauv08_H0000F_065.ver1.0.g007400	plant F14N23-31	0.395025	-0.265379	0.0242262	0.205853	0.424647	0.103199	0.629228	0.435063	-0.132065	0.107982	0.207448	-0.272469	0.139775	-0.600654	-0.133956	-0.026552	-0.171338	-0.12242	0.387652	0.696518	0.380437	-0.119555	0.0560762	0.210096	0.910535	0.334535	0.0386085	0.631323	0.000987541	0.0336098	0.538457	0.615502	0.330719	0.197712	0.514783	0.00191165	0.532604	0.901984	0.42341	0.568768	0.0612524	0.000156281	0.066666	0.577916
VvCabSauv08_H0000F_065.ver1.0.g007420	transcription factor bHLH79	-0.635301	-0.342359	-0.864703	-0.777842	0.122774	-0.120016	-0.575179	-0.747459	-0.688527	-0.214031	-0.653482	0.309089	-0.188941	0.656821	0.647952	0.620903	0.928434	0.0539314	0.474472	-0.0918364	0.274848	0.0149003	0.000851043	0.101506	5.05671e-08	7.68867e-06	0.567643	0.576439	0.00327784	2.69767e-05	0.000199432	0.315254	0.000534797	0.141656	0.376583	0.000489446	0.000617916	0.00120496	6.22624e-11	0.802366	0.0191497	0.669532	0.19367	0.944908
VvCabSauv08_H0000F_065.ver1.0.g007430	short hypocotyl in white light1	-0.422579	0.0616133	-0.190483	-0.0409979	-0.063168	-0.186865	-0.212241	-0.189268	-0.321385	-0.416863	-0.535419	0.200524	0.113305	0.221736	0.317238	-0.0149374	0.203597	0.0933948	0.272892	-0.00519622	0.248713	0.0638589	0.039667	0.774878	0.372629	0.849148	0.769345	0.381947	0.319414	0.375745	0.12568	0.0427131	0.00701256	0.347468	0.598091	0.297724	0.130915	0.944771	0.339975	0.664241	0.196989	0.980775	0.241228	0.76689
VvCabSauv08_H0000F_065.ver1.0.g007440	disease resistance (TIR-NBS-LRR class)	-0.0331694	-0.45634	-0.411953	-0.392729	0.411166	0.169789	-0.0280338	-0.0715379	-0.161898	0.349741	0.0537409	-0.144141	-0.282808	-0.0420985	0.159045	0.483116	0.386721	-0.119833	0.311069	0.290737	0.107632	-0.268882	0.877717	0.0249986	0.0454743	0.0576507	0.045929	0.427677	0.896542	0.739754	0.449768	0.0938764	0.803051	0.501604	0.180559	0.845146	0.4579	0.0167824	0.0619319	0.577023	0.138989	0.168121	0.616656	0.203913
VvCabSauv08_H0000F_065.ver1.0.g007450	disease resistance (TIR-NBS-LRR class)	-0.0131694	0.184553	0.270252	0.196971	-0.155137	0.0988709	-0.0737439	0.128007	0.31282	-0.000328123	0.159544	-0.0131065	-0.0792446	0.0109329	-0.161093	-0.15612	-0.207167	-0.0460037	-0.339934	-0.299149	-0.234808	0.168911	0.9513	0.387968	0.201529	0.356253	0.469164	0.645776	0.732012	0.551115	0.136662	0.998786	0.456471	0.951532	0.712819	0.959563	0.452055	0.466318	0.331388	0.830974	0.10411	0.155593	0.2694	0.430107
VvCabSauv08_H0000F_065.ver1.0.g007460	5-formyltetrahydrofolate cycloligase	0.366148	0.330277	0.275966	0.309267	-0.31766	-0.241701	-0.00847337	0.0014514	0.199303	-0.000867128	0.231766	0.16602	0.24636	0.0177493	-0.0578668	-0.359815	-0.315159	-0.0113631	-0.293613	-0.225704	-0.265824	0.103464	0.0784603	0.114969	0.191791	0.141415	0.130374	0.255185	0.968655	0.99463	0.350474	0.996792	0.275834	0.438154	0.245854	0.934394	0.788253	0.0841656	0.133597	0.957973	0.163761	0.288938	0.209304	0.630441
VvCabSauv08_H0000F_065.ver1.0.g007470	clavata3 esr-related 25 family	0.17532	0.377374	0.201799	0.167529	-0.41708	-0.368138	-0.226671	-0.184818	0.0958708	-0.188374	-0.0252524	0.341437	0.315458	0.236174	0.211273	-0.3071	-0.150425	-0.213552	-0.317276	-0.274842	-0.277097	0.1221	0.412551	0.0690722	0.344347	0.433942	0.0425942	0.0767293	0.286823	0.387276	0.655868	0.378045	0.906761	0.10249	0.133208	0.266545	0.321679	0.144371	0.482932	0.316363	0.130865	0.19368	0.189903	0.569787
VvCabSauv08_H0000F_065.ver1.0.g007480	structural poly	-0.0927812	-0.190475	-0.297121	-0.153605	0.136017	-0.0399226	-0.0706515	-0.101535	-0.260045	-0.0346131	-0.170085	0.0521306	-0.0372074	0.0351434	0.137152	0.179883	0.252673	-0.200755	0.304952	0.105179	0.0987716	0.0188081	0.666322	0.37265	0.158551	0.473618	0.526259	0.853062	0.742871	0.636863	0.219749	0.872437	0.42686	0.808844	0.86296	0.870498	0.522779	0.400296	0.233571	0.346902	0.147344	0.624754	0.646109	0.930489
VvCabSauv08_H0000F_065.ver1.0.g007490	leucine-rich repeat transmembrane kinase	-0.181511	-0.170721	-0.130844	-0.366224	0.060128	0.263028	-0.335717	-0.124953	0.279972	0.42306	0.156308	-0.0669989	-0.451871	0.225616	-0.0426762	0.374612	0.218023	0.0616752	-0.331461	-0.333739	-0.320064	-0.1475	0.395974	0.425106	0.542252	0.0783936	0.780173	0.214315	0.108754	0.560733	0.185158	0.0394188	0.465773	0.75576	0.0266412	0.289133	0.843046	0.0712986	0.306094	0.774657	0.113595	0.110984	0.12733	0.491577
VvCabSauv08_H0000F_065.ver1.0.g007510	MYB-like transcription factor family	-0.035225	-0.512236	-0.508347	-0.482232	0.407726	0.131064	0.002627	-0.152565	-0.227746	0.386055	0.070045	-0.101361	-0.24024	-0.0122611	0.090685	0.573246	0.447743	-0.00464304	0.259031	0.239261	0.191421	-0.115919	0.8702	0.0104954	0.0112003	0.0170129	0.0479613	0.541566	0.99028	0.476653	0.284482	0.0624206	0.745007	0.637445	0.258156	0.954655	0.67345	0.00340879	0.0282343	0.982821	0.221617	0.260159	0.370236	0.589617
VvCabSauv08_H0000F_065.ver1.0.g007520	cofactor assembly of complex C	-0.302193	0.0292557	-0.395171	-0.323412	-0.128035	-0.145788	-0.507288	-0.516909	-0.320914	-0.193608	-0.388645	0.325976	-0.00311314	0.51865	0.495443	0.214824	0.471391	0.0843079	0.145147	-0.213008	-0.0255603	-0.134791	0.151226	0.892058	0.0559778	0.123176	0.551028	0.496675	0.0113988	0.00969744	0.126266	0.36469	0.0605348	0.120063	0.988481	0.00941333	0.0138242	0.313422	0.0200562	0.6953	0.498591	0.317627	0.905629	0.530027
VvCabSauv08_H0000F_065.ver1.0.g007530	glycosyltransferase family 92 Os08g0121900-like	-0.181779	-0.365226	-0.560359	-0.280991	0.275459	-0.031223	-0.22753	-0.205946	-0.398047	0.0824853	-0.22829	-0.0186154	-0.203335	0.103987	0.25832	0.361898	0.490726	-0.0805354	0.697192	0.172142	0.301352	0.235714	0.395265	0.0792723	0.00439971	0.183496	0.192642	0.884845	0.284951	0.334311	0.0540559	0.701589	0.283301	0.9312	0.340609	0.628705	0.222934	0.0822555	0.014901	0.708339	0.000153048	0.421206	0.152424	0.267504
VvCabSauv08_H0000F_065.ver1.0.g007540	TORTIFOLIA1 3	-0.34771	-0.429843	-0.0287961	-0.273764	0.416264	0.751971	-0.0855999	0.312067	0.344239	0.455051	0.135913	-0.763426	-0.822954	-0.20069	-0.461168	0.454123	0.129939	-0.0653745	0.0978946	-0.080322	-0.21949	-0.0687351	0.0959311	0.036046	0.893744	0.195505	0.0430426	2.26415e-05	0.690854	0.13766	0.0995205	0.0254639	0.526578	1.427e-05	7.93681e-07	0.347061	0.0233169	0.0258032	0.545073	0.761512	0.649054	0.709079	0.302771	0.749625
VvCabSauv08_H0000F_065.ver1.0.g007550	paired amphipathic helix SIN3	0.143755	0.225077	-0.0225672	0.247224	-0.187978	-0.345411	0.00203157	-0.100176	-0.338161	-0.429084	-0.293698	0.231726	0.443301	0.0401103	0.20676	-0.302693	-0.0301405	-0.1984	0.343848	0.125376	0.118482	0.202402	0.502762	0.290316	0.91664	0.244148	0.379067	0.0982974	0.992483	0.641406	0.106044	0.036412	0.163634	0.275918	0.0300326	0.852379	0.332361	0.150517	0.888813	0.352705	0.0999316	0.559398	0.581359	0.342877
VvCabSauv08_H0000F_065.ver1.0.g007560	D -box ATP-dependent RNA helicase D 15 chloroplastic	0.286742	0.268627	0.46723	0.372946	-0.230812	0.0396915	0.0208638	0.255463	0.429328	0.10384	0.359446	-0.139738	0.0238541	-0.155702	-0.371322	-0.346316	-0.423971	-0.391915	-0.395664	-0.282901	-0.48001	0.0575137	0.17431	0.20436	0.0213355	0.0726672	0.277871	0.853904	0.922913	0.228275	0.0362941	0.629195	0.0845074	0.514894	0.911904	0.467525	0.0740209	0.0973615	0.038952	0.0582171	0.0556446	0.180409	0.0176037	0.789517
VvCabSauv08_H0000F_065.ver1.0.g007570	pyruvate dehydrogenase E1 component subunit mitochondrial	0.389353	0.913446	0.739456	0.77358	-0.824353	-0.398803	-0.211755	0.0321264	0.34349	-0.497139	0.00243419	0.305258	0.541271	0.164595	-0.104198	-0.898275	-0.663296	-0.239253	-0.497459	-0.526244	-0.513786	-0.0108256	0.0600274	4.69603e-10	3.6488e-05	9.27386e-06	7.32413e-07	0.0535587	0.320551	0.881536	0.100308	0.0134531	0.990993	0.146918	0.00630564	0.44215	0.628006	2.58118e-09	0.000410915	0.260176	0.013384	0.00825325	0.010225	0.95996
VvCabSauv08_H0000F_065.ver1.0.g007580	glucosyl transferase family 8	-0.530204	-0.7464	-0.833913	-0.754542	0.62378	0.232091	-0.144784	-0.25084	-0.50747	0.239123	-0.336907	-0.169469	-0.505497	0.11365	0.308157	0.818917	0.798374	0.241528	0.724131	0.344311	0.544418	0.0699584	0.00769705	2.8094e-05	4.14867e-07	2.04569e-05	0.0011256	0.275141	0.499677	0.237096	0.0113645	0.260443	0.107428	0.428562	0.0117411	0.596968	0.142924	9.96881e-07	2.93421e-06	0.255535	6.32102e-05	0.0994454	0.00595087	0.745312
VvCabSauv08_H0000F_065.ver1.0.g007600	WVD2-like 7	-0.26517	0.580229	-0.165346	-0.118745	-0.755224	-0.619214	-0.817076	-0.832515	-0.366471	-0.677496	-0.647377	0.738228	0.408345	0.918899	0.549936	-0.232478	0.30391	-0.0720583	-0.125611	-0.669737	-0.194514	0.115746	0.210468	0.00295571	0.440041	0.580513	1.99102e-05	0.00125373	1.10408e-06	4.51824e-07	0.0781776	0.000275879	0.000627159	3.81829e-05	0.0475903	2.35552e-10	0.00536908	0.27432	0.148802	0.737925	0.558657	0.000343861	0.362405	0.590175
VvCabSauv08_H0000F_065.ver1.0.g007610	formin 8	-0.0124686	0.303544	0.195034	0.271206	-0.23899	-0.0723405	-0.11933	0.0238514	-0.011336	-0.309751	-0.20862	0.0577637	0.196368	0.0379608	0.0357217	-0.318744	-0.165102	-0.140404	0.119183	-0.0880224	-0.144369	-0.0973367	0.953888	0.149316	0.361099	0.199881	0.260716	0.736934	0.578635	0.911914	0.958073	0.14076	0.327932	0.788622	0.357757	0.860212	0.868385	0.128995	0.440727	0.512874	0.579107	0.682543	0.500918	0.650929
VvCabSauv08_H0000F_065.ver1.0.g007620	Two-component response regulator	-0.462412	0.195197	-0.315536	-0.39467	-0.414431	-0.232712	-0.821354	-0.691205	-0.183893	-0.253566	-0.471077	0.411975	-0.0606265	0.78497	0.345347	0.163586	0.459785	-0.102157	-0.178539	-0.667563	-0.293742	0.110953	0.0228987	0.360689	0.133108	0.0563176	0.0440638	0.273823	8.69289e-07	0.000183938	0.389698	0.231867	0.0201504	0.0454616	0.778395	5.56812e-06	0.0983642	0.444992	0.0237889	0.63479	0.403884	0.000365341	0.163567	0.605757
VvCabSauv08_H0000F_065.ver1.0.g007630	Zinc finger MYND domain-containing 15	0.247286	0.336919	0.273884	0.234106	-0.326821	-0.226827	-0.0346584	-0.0714425	0.115781	-0.187847	0.0340265	0.172233	0.254328	0.0975461	0.0795634	-0.301902	-0.226832	-0.188977	-0.309402	-0.1276	-0.263918	-0.226143	0.244027	0.107414	0.195301	0.270878	0.119049	0.286482	0.872271	0.740089	0.590062	0.379403	0.874581	0.420956	0.23042	0.650225	0.711711	0.15164	0.28647	0.376491	0.141232	0.552395	0.212711	0.287977
VvCabSauv08_H0000F_065.ver1.0.g007640	Zinc finger MYND domain-containing 15	0.263255	0.38692	0.381587	0.337772	-0.333353	-0.0522872	0.027194	0.0853767	0.271304	-0.0791575	0.202652	0.087675	0.184505	0.00471583	-0.26853	-0.391893	-0.373931	0.0724473	-0.273093	-0.296975	-0.217321	0.231366	0.213906	0.0617856	0.06578	0.106472	0.111423	0.80828	0.899626	0.691621	0.199713	0.713122	0.342267	0.683733	0.388093	0.982552	0.20453	0.0582321	0.0718556	0.736559	0.196647	0.158766	0.307694	0.276687
VvCabSauv08_H0000F_065.ver1.0.g007650	plant F10M23-360	0.0904721	-0.0322139	-0.126542	0.056441	0.111105	-0.155622	0.231474	-0.0221192	-0.340932	-0.266868	-0.193073	0.127069	0.228208	-0.069193	0.303066	-0.0644821	0.0734327	0.0994349	0.367483	0.395115	0.35133	-0.125872	0.674176	0.881215	0.555722	0.793359	0.605262	0.467758	0.276457	0.918289	0.103032	0.207453	0.36604	0.554062	0.283479	0.74801	0.149989	0.764677	0.733102	0.643885	0.0772962	0.0560156	0.0922914	0.557831
VvCabSauv08_H0000F_065.ver1.0.g007660	CDP-diacylglycerol-glycerol-3-phosphate 3-phosphatidyltransferase	0.122299	0.142407	0.0122153	0.403194	-0.0623572	-0.167046	0.0042782	0.121519	-0.19344	-0.27597	-0.159952	0.0713271	0.248953	-0.139943	0.114527	-0.310516	-0.109717	-0.167594	0.489044	0.149271	0.204846	0.16497	0.569152	0.506817	0.954824	0.0507443	0.772229	0.43529	0.984171	0.571637	0.365112	0.191785	0.455306	0.740495	0.24076	0.514271	0.594122	0.139731	0.609805	0.433762	0.0153013	0.486334	0.336955	0.441098
VvCabSauv08_H0000F_065.ver1.0.g007670	matrix metallo ase	0.390566	0.155212	0.0717758	0.477874	-0.0360789	-0.308227	0.231018	0.174064	-0.227989	-0.185768	-0.0149741	0.0749874	0.391732	-0.245758	0.0377735	-0.351757	-0.215344	0.0543243	0.496606	0.329676	0.322265	0.0796113	0.0591649	0.468946	0.738918	0.0181876	0.86708	0.142827	0.277429	0.415958	0.283955	0.384797	0.944635	0.727659	0.0583447	0.247046	0.860895	0.0918694	0.312223	0.800954	0.0135688	0.11567	0.124588	0.711545
VvCabSauv08_H0000F_065.ver1.0.g007680	WD repeat-containing	-0.199906	-0.144235	-0.335038	-0.0924549	0.0895419	-0.144847	-0.161526	-0.154941	-0.265129	-0.0799515	-0.276169	0.0982585	0.0189871	0.0998648	0.242923	0.156158	0.266005	-0.0482711	0.360682	0.101536	0.230776	0.421357	0.348988	0.50132	0.109516	0.66743	0.677348	0.499487	0.450824	0.469732	0.210542	0.710365	0.191451	0.647831	0.929829	0.642446	0.252715	0.466206	0.208982	0.822769	0.0833669	0.636862	0.277948	0.0403036
VvCabSauv08_H0000F_066.ver1.0.g007740	disease resistance (CC-NBS-LRR class) family	0.317722	-0.046243	0.337803	0.333817	0.23651	0.246602	0.544444	0.531308	0.179587	0.0568509	0.246986	-0.363778	0.00383969	-0.528233	-0.272803	-0.194666	-0.368603	-0.0664376	0.117388	0.445566	0.11074	-0.169817	0.130295	0.830107	0.106438	0.110896	0.265846	0.245376	0.005948	0.00754769	0.401085	0.791891	0.244617	0.08056	0.985793	0.00796987	0.197141	0.362023	0.0763293	0.757746	0.584876	0.0291045	0.606455	0.427601
VvCabSauv08_H0000F_066.ver1.0.g007750	hypothetical protein CICLE_v10017227mg	0.0307981	-0.448869	0.143858	-0.106281	0.477043	0.569557	0.359592	0.519729	0.453125	0.634871	0.516497	-0.630852	-0.570389	-0.501114	-0.549241	0.309325	-0.142665	-0.0572842	-0.191106	0.181664	-0.121218	0.0582738	0.886402	0.0277923	0.502453	0.621112	0.0184188	0.0036709	0.0843722	0.00924063	0.0261719	0.000860128	0.00976566	0.000949308	0.00361039	0.012615	0.00543963	0.141336	0.506041	0.790338	0.371039	0.39557	0.572599	0.786797
VvCabSauv08_H0000F_066.ver1.0.g007760	FKBP-type peptidyl-prolyl cis-trans isomerase	-0.241485	0.235413	-0.283432	-0.288227	-0.382952	-0.321832	-0.609022	-0.610947	-0.270771	-0.330922	-0.437598	0.497129	0.129356	0.689454	0.408244	0.0723073	0.387668	-0.0458669	-0.0991485	-0.477297	-0.146893	0.129876	0.255622	0.268133	0.179558	0.171992	0.0647393	0.125124	0.00158564	0.00151774	0.200632	0.114218	0.0324746	0.0134551	0.546893	0.000193946	0.0476507	0.737051	0.0612408	0.83147	0.644845	0.0183477	0.493381	0.54527
VvCabSauv08_H0000F_066.ver1.0.g007770	PPR containing plant	-0.157853	-0.440215	-0.620205	-0.367218	0.413569	-0.128178	0.0989609	-0.214563	-0.547221	0.02727	-0.223525	0.150521	0.0141884	0.0214244	0.526666	0.396774	0.504898	0.321862	0.588572	0.472653	0.602933	0.0766613	0.461321	0.0313351	0.00122492	0.077526	0.0445502	0.550581	0.645474	0.314025	0.00564906	0.899347	0.293743	0.482648	0.947536	0.920848	0.00819237	0.0548998	0.0118577	0.125087	0.00248226	0.0196807	0.00181766	0.721812
VvCabSauv08_H0000F_066.ver1.0.g007780	T-box transcription (DUF863)	-0.0888585	-0.677116	-0.466639	-0.558101	0.611989	0.276581	0.190109	0.0248172	-0.095624	0.59798	0.192075	-0.295223	-0.494375	-0.147021	0.0037802	0.682939	0.412344	0.313552	0.27038	0.391246	0.266107	-0.152107	0.679683	0.000278908	0.0215227	0.00459609	0.00148206	0.190762	0.373586	0.908361	0.656701	0.00202721	0.368571	0.161355	0.0140622	0.493001	0.986013	0.000235465	0.0452491	0.135697	0.201307	0.0586854	0.208801	0.477993
VvCabSauv08_H0000F_066.ver1.0.g007790	pentatricopeptide repeat-containing chloroplastic	-0.0848266	-0.0688701	0.0200909	-0.086296	0.0373722	0.127362	-0.0733899	0.0313794	0.0477655	-0.0350287	-0.0406844	-0.139513	-0.136608	-0.0201968	-0.156274	0.0582253	0.0379849	-0.374549	-0.0787789	-0.0850851	-0.104493	0.369833	0.693514	0.749149	0.925761	0.688462	0.862359	0.553142	0.733252	0.884272	0.824597	0.870917	0.850289	0.515577	0.524444	0.925371	0.465871	0.786971	0.860124	0.0713494	0.714438	0.692624	0.627027	0.0752779
VvCabSauv08_H0000F_066.ver1.0.g007800	pentatricopeptide repeat-containing mitochondrial	-0.137212	-0.407571	0.0758384	-0.257423	0.435954	0.713545	0.134098	0.36215	0.365748	0.486739	0.283673	-0.678218	-0.644473	-0.315485	-0.442567	0.396669	0.0178947	-0.185122	-0.0260694	0.118141	-0.24216	-0.487929	0.522597	0.0480542	0.724684	0.224602	0.0332071	9.0527e-05	0.532164	0.082027	0.078812	0.0158638	0.179172	0.000270191	0.000675729	0.133173	0.0303387	0.0549697	0.933858	0.38648	0.903758	0.582454	0.254255	0.0155713
VvCabSauv08_H0000F_066.ver1.0.g007810	uvrB uvrC motif-containing	0.228587	0.242894	0.445255	0.433334	-0.126779	0.0490259	0.196887	0.366733	0.352271	0.0594217	0.263164	-0.159045	0.0510951	-0.238796	-0.365782	-0.34008	-0.467329	0.243903	-0.239809	-0.111182	-0.0831084	0.150728	0.282658	0.252773	0.0292306	0.034402	0.554974	0.820041	0.356462	0.0779486	0.0913629	0.782695	0.214069	0.4579	0.812575	0.261116	0.0787817	0.103952	0.0213045	0.250746	0.259037	0.60501	0.699437	0.482039
VvCabSauv08_H0000F_066.ver1.0.g007820	appr-1-p processing enzyme family	0.231317	-0.167512	0.4228	0.236891	0.279333	0.6284	0.2677	0.681358	0.715068	0.657642	0.641934	-0.665225	-0.534917	-0.544616	-0.714636	0.0195774	-0.435733	-0.0176536	-0.249582	-0.0307864	-0.353051	-0.150447	0.27679	0.433989	0.0395528	0.265052	0.186205	0.00100752	0.205986	0.000246629	8.60505e-05	0.000478818	0.000720819	0.000389738	0.00707615	0.00592912	8.73e-05	0.927653	0.0333069	0.934747	0.239534	0.886445	0.090598	0.482866
VvCabSauv08_H0000F_066.ver1.0.g007830	hypothetical protein POPTR_0010s16880g	0.0101475	0.839766	0.285831	0.327074	-0.87065	-0.633854	-0.479493	-0.504693	-0.127435	-0.74674	-0.414653	0.714479	0.676239	0.606708	0.352511	-0.638613	-0.186382	-0.00316	-0.345903	-0.561467	-0.224307	-0.116444	0.962466	2.87768e-07	0.175744	0.118747	3.17455e-08	0.000881992	0.0177437	0.0118977	0.552912	2.77305e-05	0.0439391	8.77588e-05	0.000286028	0.00167062	0.0911266	0.000783683	0.3832	0.988308	0.0977877	0.00430587	0.292014	0.587919
VvCabSauv08_H0000F_066.ver1.0.g007840	26S proteasome non-ATPase regulatory subunit 10	-0.182833	0.0892402	-0.0559013	0.00898014	-0.0592993	-0.0315798	-0.199161	-0.0952227	-0.0757589	-0.166242	-0.265831	0.0493311	0.0207829	0.135113	0.186753	-0.0164611	0.0760757	0.00721477	0.145403	-0.0243953	0.0457297	-0.056107	0.392483	0.678379	0.795294	0.966781	0.783132	0.883538	0.350823	0.658056	0.724962	0.437534	0.209291	0.818939	0.923211	0.529036	0.382238	0.939146	0.723856	0.973309	0.497824	0.909913	0.831966	0.794556
VvCabSauv08_H0000F_067.ver1.0.g007850	uncharacterized LOC107909689	0.193391	0.687744	0.28446	0.425914	-0.664136	-0.702976	-0.15708	-0.28562	-0.103373	-0.56757	-0.26399	0.670175	0.751654	0.319214	0.391132	-0.636702	-0.298356	0.134099	-0.263413	-0.215221	-0.000401991	0.0525681	0.365238	0.000204171	0.177916	0.0379707	0.000401572	0.000127605	0.463545	0.176077	0.630743	0.00381907	0.212582	0.000339668	2.29246e-05	0.128401	0.0587658	0.000821971	0.156744	0.532161	0.213619	0.312505	0.998513	0.807269
VvCabSauv08_H0000F_067.ver1.0.g007860	pentatricopeptide repeat-containing At1g60770	-0.295973	-0.394168	-0.306363	-0.556588	0.303253	0.31189	-0.0588562	-0.139338	-0.0873936	0.260794	-0.0730382	-0.250827	-0.409336	0.102619	-0.0909617	0.559502	0.379454	0.232606	0.041192	0.0683874	0.0898492	-0.284397	0.160243	0.0566598	0.145387	0.00473182	0.149726	0.137895	0.784715	0.516112	0.684697	0.218377	0.734486	0.237121	0.0470013	0.633253	0.672508	0.00447339	0.0674317	0.274048	0.848442	0.750853	0.6763	0.178017
VvCabSauv08_H0000F_067.ver1.0.g007870	alpha beta-Hydrolases superfamily	-0.221818	0.608896	0.132464	0.0171455	-0.74953	-0.332579	-0.768971	-0.552856	0.0548628	-0.470604	-0.372302	0.458897	0.170544	0.748772	0.223758	-0.285491	0.0563515	-0.223195	-0.405292	-0.830853	-0.513337	0.0608913	0.297541	0.00159016	0.53722	0.936621	2.49038e-05	0.112308	1.13074e-05	0.00508098	0.79902	0.0202933	0.0732015	0.0240961	0.425595	2.56454e-05	0.293226	0.176282	0.79368	0.294475	0.0494403	4.99539e-07	0.0103028	0.777451
VvCabSauv08_H0000F_067.ver1.0.g007900	mobidb-lite (MOBIDB_LITE)	-0.404623	0.0891937	-0.589331	-0.542301	-0.302491	-0.418663	-0.639188	-0.899139	-0.670924	-0.516948	-0.696529	0.553288	0.169137	0.813809	0.661607	0.206409	0.684354	-0.0708993	0.257936	-0.283892	0.0734427	-0.0719102	0.0498532	0.678538	0.00244261	0.00618763	0.150803	0.0417348	0.000772476	2.35977e-09	0.000332606	0.00969103	0.000156229	0.00503951	0.429479	1.31983e-06	0.000430259	0.3332	0.00022584	0.741999	0.223646	0.178822	0.733067	0.738445
VvCabSauv08_H0000F_067.ver1.0.g007920	tryptophan aminotransferase-related 2-like	-0.500493	-0.637571	-0.964241	-0.842694	0.458721	-0.0115202	-0.256355	-0.56548	-0.743692	0.00221346	-0.493869	0.114643	-0.263065	0.344981	0.595427	0.772638	0.939671	0.0770004	0.674694	0.300035	0.489961	-0.00522123	0.0127431	0.000804357	3.5696e-14	2.38343e-07	0.0241574	0.957393	0.226597	0.00398026	3.11399e-05	0.99181	0.0141763	0.593745	0.214249	0.0987449	0.00214304	9.66108e-06	1.00281e-11	0.72063	0.000298941	0.154313	0.0150821	0.980682
VvCabSauv08_H0000F_067.ver1.0.g007940	AP-1 complex subunit mu-2	-0.527327	-0.552114	-0.527053	-0.607385	0.483105	0.35709	-0.0895969	-0.144483	-0.338642	0.0772125	-0.284949	-0.21172	-0.399935	0.0502835	0.164302	0.6243	0.581534	-0.0770594	0.359218	0.237043	0.26702	-0.22929	0.00809784	0.00515295	0.00813697	0.00164537	0.0167852	0.0867144	0.677161	0.500579	0.105517	0.71989	0.17714	0.320633	0.0528217	0.815501	0.442975	0.00111174	0.00287694	0.720424	0.0847194	0.264737	0.207184	0.28114
VvCabSauv08_H0000F_067.ver1.0.g008000	anthranilate phosphoribosyltransferase	-0.0567724	0.129321	0.149656	0.168096	-0.0684886	0.135075	-0.123733	0.111915	0.0795559	-0.131875	-0.0891488	-0.106119	-0.0471817	-0.0246231	-0.0488188	-0.1471	-0.105689	-0.1485	0.0687462	-0.0857399	-0.0735716	-0.345283	0.792172	0.547003	0.485197	0.432365	0.750495	0.529153	0.564596	0.602617	0.711738	0.539046	0.678691	0.621646	0.826709	0.909075	0.82079	0.492767	0.623068	0.488613	0.749586	0.690372	0.732616	0.0984313
VvCabSauv08_H0000F_067.ver1.0.g008010	ribose-phosphate pyrophosphokinase 4-like isoform X1	0.196385	-0.116698	-0.21969	-0.147309	0.0611365	-0.172968	0.0441268	-0.157379	-0.263523	-0.00124376	-0.0039524	0.128669	0.0789596	0.0671519	0.104869	0.124824	0.202189	0.0697396	0.218146	0.138828	0.244241	0.186956	0.357716	0.5871	0.30232	0.492146	0.776577	0.418945	0.837779	0.462684	0.213422	0.995398	0.985376	0.549041	0.713809	0.755219	0.62578	0.56114	0.343396	0.746083	0.305816	0.517661	0.250069	0.381709
VvCabSauv08_H0000F_067.ver1.0.g008020	Glutamate--glyoxylate aminotransferase 2	0.24915	0.944317	0.515624	0.58089	-0.944534	-0.614212	-0.450468	-0.293202	0.187878	-0.562493	-0.131629	0.647575	0.650676	0.47202	0.174043	-0.801484	-0.438236	-0.188381	-0.564997	-0.687785	-0.493147	0.105866	0.240376	4.24539e-12	0.00991164	0.0029156	4.07081e-12	0.00140829	0.0271744	0.164379	0.379324	0.0042206	0.539811	0.000623962	0.000575672	0.0198685	0.416018	2.5119e-06	0.0321938	0.378027	0.0040183	0.000203922	0.0143401	0.622482
VvCabSauv08_H0000F_067.ver1.0.g008040	F-box family	-0.0916679	0.0200842	0.219703	0.154887	0.0252992	0.272591	0.0293619	0.267952	0.256824	0.0351372	0.0740539	-0.304341	-0.151255	-0.201117	-0.351011	-0.0844026	-0.200834	-0.24342	-0.101125	-0.112252	-0.142055	0.284964	0.670104	0.925786	0.30229	0.46989	0.906589	0.197502	0.891668	0.205543	0.225719	0.870521	0.730926	0.148197	0.480491	0.346014	0.0926085	0.694974	0.346709	0.251716	0.638232	0.601519	0.507878	0.177116
VvCabSauv08_H0000F_067.ver1.0.g008050	armadillo beta-catenin repeat family	-0.23352	-0.311953	-0.229443	-0.216151	0.276059	0.223846	-0.0336818	0.0648669	-0.0904899	0.108359	-0.0946106	-0.234987	-0.356573	-0.0482719	-0.0671137	0.290444	0.238254	0.0918123	0.32624	0.093281	0.196332	0.390858	0.272112	0.137812	0.280811	0.31037	0.191636	0.293032	0.875842	0.763312	0.674115	0.614262	0.660125	0.269027	0.0872045	0.822766	0.755353	0.16857	0.262231	0.669613	0.119745	0.664627	0.357847	0.0589583
VvCabSauv08_H0000F_067.ver1.0.g008060	copper amine enzyme domain	0.0442238	0.759248	0.290202	0.218216	-0.805703	-0.516402	-0.467927	-0.482982	-0.00302839	-0.548695	-0.27993	0.63066	0.501542	0.604986	0.269616	-0.524222	-0.168491	0.0612128	-0.478725	-0.592852	-0.311549	-0.208236	0.837427	1.69361e-05	0.16894	0.305655	2.02549e-06	0.00978146	0.0211169	0.016817	0.988795	0.00549553	0.185227	0.000953751	0.0125274	0.00173638	0.202633	0.0085498	0.431271	0.776305	0.0179532	0.0022655	0.138349	0.328845
VvCabSauv08_H0000F_067.ver1.0.g008070	TRANSPARENT TESTA 12	0.431243	0.635846	0.556276	0.684577	-0.53193	-0.47154	0.108617	0.117919	0.195714	-0.312235	0.11277	0.360796	0.608927	-0.0370987	0.00584212	-0.706504	-0.587909	0.0832058	-0.335175	-0.114756	-0.0705248	-0.0821677	0.0353793	0.000839632	0.00476021	0.000224354	0.00746456	0.0200115	0.613414	0.583167	0.359394	0.137437	0.599829	0.0832617	0.00158902	0.863357	0.978386	0.000113976	0.00251735	0.699101	0.109362	0.593378	0.743317	0.702687
VvCabSauv08_H0000F_067.ver1.0.g008090	60S ribosomal L27A	-0.556989	-0.641814	-0.735224	-0.721657	0.561355	0.194538	-0.0903914	-0.283587	-0.53934	0.116722	-0.392421	-0.090783	-0.372396	0.135049	0.421365	0.743104	0.744055	0.395003	0.636565	0.435514	0.612125	-0.34847	0.00469554	0.000723003	4.26241e-05	6.88451e-05	0.0043153	0.362344	0.674451	0.179309	0.00653206	0.587023	0.0578641	0.673116	0.0731234	0.529234	0.0402992	3.1838e-05	3.07156e-05	0.0560912	0.000824762	0.0334057	0.00147746	0.0951585
VvCabSauv08_H0000F_067.ver1.0.g008100	Tetratricopeptide repeat (TPR)-like superfamily	0.542938	0.151384	0.579835	0.67404	0.103311	0.0563935	0.731907	0.7007	0.272904	0.0455252	0.397134	-0.281362	0.270002	-0.71018	-0.408861	-0.489683	-0.701146	0.204993	0.0150318	0.471548	0.218452	-0.0995435	0.00611563	0.480113	0.0029798	0.000304555	0.630951	0.793529	4.80503e-05	0.000137136	0.196968	0.832708	0.0546603	0.182894	0.201963	0.000101144	0.0472832	0.0151483	0.000135219	0.336602	0.944422	0.0200092	0.30512	0.643522
VvCabSauv08_H0000F_067.ver1.0.g008110	ABC transporter B family member chloroplastic isoform X1	-0.00418026	0.48988	0.383202	0.243699	-0.453242	-0.0128537	-0.275307	-0.0922587	0.17998	-0.361366	-0.114726	0.10014	0.162617	0.209863	0.0111455	-0.388276	-0.232331	-0.314601	-0.317927	-0.369623	-0.419847	-0.384353	0.984533	0.0151011	0.0645497	0.251155	0.0261283	0.952466	0.192897	0.668096	0.40004	0.08274	0.593478	0.641525	0.44773	0.324994	0.958777	0.0608006	0.274631	0.134323	0.130034	0.0754571	0.0411009	0.0636841
VvCabSauv08_H0000F_067.ver1.0.g008120	UDP-galactose:fucoside alpha-3-galactosyltransferase	0.325267	0.00286959	-0.052861	0.120643	-0.0604888	-0.138788	-0.0378205	-0.0159404	0.0339174	0.191156	0.200114	-0.00851421	0.00642143	-0.0325628	-0.132106	-0.0564085	-0.0460069	-0.119949	0.138548	-0.0710465	-0.107694	0.401216	0.120918	0.989382	0.806215	0.574433	0.778886	0.517784	0.860724	0.941068	0.874981	0.370911	0.348475	0.968504	0.976243	0.879938	0.53833	0.793475	0.830962	0.576653	0.518515	0.741482	0.616451	0.0519972
VvCabSauv08_H0000F_067.ver1.0.g008130	inorganic phosphate transporter 2- chloroplastic	0.307801	0.897988	0.497339	0.543861	-0.919081	-0.539402	-0.491096	-0.299624	0.231102	-0.467944	-0.0513725	0.574332	0.55707	0.46582	0.131032	-0.749555	-0.408279	-0.302487	-0.563707	-0.717452	-0.60927	0.0267296	0.14341	2.65879e-09	0.0134098	0.00601244	2.29999e-10	0.0065247	0.0148141	0.154906	0.277251	0.0211115	0.811575	0.00333467	0.00468823	0.0217839	0.541667	2.48792e-05	0.0476298	0.150809	0.00412145	7.94341e-05	0.00157673	0.901332
VvCabSauv08_H0000F_067.ver1.0.g008140	DUF4283 domain	0.545527	-0.225131	0.131819	0.108372	0.290132	0.0451857	0.565413	0.355121	0.212612	0.530612	0.629802	-0.163287	-0.0330023	-0.458018	-0.23794	0.053921	-0.25589	0.372811	-0.111475	0.375115	0.156686	-0.173309	0.00582988	0.290198	0.539221	0.614219	0.169048	0.833938	0.00398552	0.0885916	0.31855	0.00764155	0.000973876	0.445836	0.878329	0.0244034	0.26288	0.802403	0.227471	0.0727786	0.604052	0.0708888	0.464682	0.418016
VvCabSauv08_H0000F_067.ver1.0.g008170	phototropic-responsive NPH3 family	0.283097	0.56842	0.333009	0.277066	-0.637553	-0.473655	-0.249051	-0.242472	0.204415	-0.177272	0.0785154	0.463032	0.417162	0.322189	0.0278826	-0.451985	-0.302267	-0.0509313	-0.523491	-0.487633	-0.375152	0.168823	0.180094	0.00375506	0.111816	0.189953	0.000804732	0.0193866	0.240568	0.253624	0.337994	0.407283	0.715354	0.0226925	0.0425497	0.124683	0.897097	0.0265982	0.151121	0.813165	0.00865914	0.0156436	0.0708584	0.430349
VvCabSauv08_H0000F_067.ver1.0.g008180	Beta-1,4-mannosyl-glyco 4-beta-N-acetylglucosaminyltransferase	-0.392281	-0.789973	-0.722704	-0.679306	0.695577	0.395617	-0.029897	-0.0728175	-0.346803	0.408527	-0.129879	-0.360834	-0.61158	-0.0547519	0.0975862	0.800763	0.677106	0.116564	0.677157	0.355406	0.369364	-0.0141227	0.0579618	4.40732e-06	6.64078e-05	0.000261813	0.000160897	0.0556762	0.889706	0.73526	0.0968597	0.0474818	0.54526	0.0832276	0.00149596	0.799418	0.65009	2.60459e-06	0.000278989	0.587534	0.000278586	0.0883177	0.0756776	0.947779
VvCabSauv08_H0000F_067.ver1.0.g008190	hypothetical protein PRUPE_ppa013719mg	-0.25169	-0.318416	-0.140863	-0.286644	0.323272	0.424029	0.019014	0.140112	0.0116083	0.210145	-0.0480451	-0.385611	-0.4111	-0.087694	-0.237915	0.364	0.203335	0.099388	0.282187	0.108228	0.0905939	-0.0728868	0.235456	0.129412	0.511483	0.174464	0.123348	0.0389225	0.92973	0.513759	0.957067	0.324329	0.823586	0.0627488	0.0459676	0.683667	0.262932	0.0803615	0.34061	0.644042	0.181558	0.614694	0.673761	0.735017
VvCabSauv08_H0000F_067.ver1.0.g008200	zinc finger family	0.0261866	-0.220849	-0.612356	-0.202533	0.170281	-0.523821	0.0584526	-0.378585	-0.765257	-0.199111	-0.362381	0.418656	0.340775	0.144692	0.579519	0.187603	0.449982	0.443657	0.72015	0.48163	0.794414	0.111985	0.903327	0.299712	0.00146965	0.342557	0.426319	0.00860973	0.786158	0.068113	1.32236e-05	0.350947	0.0818171	0.0417386	0.103201	0.499951	0.00299929	0.380035	0.0273612	0.0298854	7.24878e-05	0.0171714	3.56269e-06	0.602387
VvCabSauv08_H0000F_067.ver1.0.g008210	lysine ketoglutarate reductase trans-splicing	0.290701	0.715428	0.758191	0.805374	-0.585396	-0.12146	-0.0434616	0.311477	0.468453	-0.295002	0.127439	0.00657718	0.312354	-0.0948147	-0.37148	-0.807791	-0.729131	-0.184495	-0.335243	-0.411158	-0.437957	0.0765195	0.168176	8.50215e-05	1.76762e-05	2.06021e-06	0.00265429	0.571825	0.840194	0.138446	0.020953	0.161684	0.552898	0.975667	0.137279	0.659435	0.0738879	1.81742e-06	5.30482e-05	0.388122	0.109286	0.0459338	0.0323167	0.722307
VvCabSauv08_H0000F_067.ver1.0.g008220	chloroplast sensor kinase	0.588492	0.513348	0.750712	0.714499	-0.38278	-0.0460544	0.227222	0.40408	0.542744	-0.0159696	0.492699	-0.0992605	0.271406	-0.310599	-0.456727	-0.672313	-0.756358	-0.394979	-0.544389	-0.228649	-0.533248	-0.0130551	0.0024865	0.0103008	2.37847e-05	8.76994e-05	0.0648697	0.83079	0.285621	0.0501905	0.00613745	0.94096	0.0144425	0.64447	0.199537	0.13962	0.0248604	0.000319842	1.90282e-05	0.0561078	0.00595407	0.282523	0.00729109	0.951722
VvCabSauv08_H0000F_067.ver1.0.g008240	hypothetical protein CICLE_v10033962mg	-0.116954	0.417159	0.0394832	0.120845	-0.486712	-0.443996	-0.36046	-0.362434	-0.127894	-0.40643	-0.279856	0.521055	0.319474	0.450294	0.289662	-0.29412	0.0136755	0.124407	-0.154484	-0.382887	-0.0301572	0.165887	0.586276	0.0425512	0.854663	0.573787	0.0158706	0.0297456	0.0835707	0.0817692	0.551473	0.0487441	0.185348	0.00903218	0.128073	0.0272409	0.169771	0.163001	0.94943	0.562463	0.471058	0.0647882	0.888752	0.438526
VvCabSauv08_H0000F_067.ver1.0.g008260	GDSL esterase lipase	0.164911	0.353567	0.650059	0.51222	-0.26952	0.153414	0.0413742	0.402932	0.606386	0.0633815	0.290012	-0.267179	-0.0356177	-0.240696	-0.492999	-0.417147	-0.600697	-0.148559	-0.465901	-0.265246	-0.396788	0.134596	0.441262	0.0900951	0.000585021	0.0104983	0.202801	0.474173	0.847779	0.050909	0.00168277	0.768586	0.169233	0.206903	0.868765	0.257226	0.0143738	0.0425578	0.00190984	0.488439	0.0217579	0.210333	0.0548907	0.530627
VvCabSauv08_H0000F_067.ver1.0.g008270	eukaryotic translation initiation factor 4B2-like	-0.188328	-0.516042	-0.104138	-0.459314	0.458726	0.59941	0.0359584	0.232577	0.410004	0.771298	0.392848	-0.512581	-0.764218	-0.14904	-0.394706	0.612049	0.161467	0.290616	-0.21837	-0.0436077	-0.155005	-0.187073	0.378164	0.0098416	0.628204	0.0239516	0.0241558	0.0019647	0.86752	0.274108	0.0466079	1.02365e-05	0.0575684	0.0104348	1.3809e-05	0.487016	0.0562931	0.00148001	0.450991	0.168306	0.305306	0.839663	0.469546	0.381407
VvCabSauv08_H0000F_067.ver1.0.g008280	Fe-S metabolism associated domain-containing	0.126843	0.512074	0.210487	0.306048	-0.547538	-0.452489	-0.221685	-0.235162	-0.0516162	-0.432447	-0.177777	0.399334	0.40261	0.320068	0.123866	-0.44787	-0.169669	-0.0107805	-0.133666	-0.33855	-0.132046	0.192968	0.554772	0.0105241	0.323524	0.145821	0.00561578	0.0264092	0.297839	0.268659	0.810697	0.0348141	0.405925	0.0532124	0.0511118	0.127325	0.564176	0.0281842	0.428009	0.960126	0.533498	0.105617	0.538515	0.366307
VvCabSauv08_H0000F_072.ver1.0.g008320	60S ribosomal L44	-0.00889019	0.270012	-0.143453	0.0342152	-0.32176	-0.407214	-0.184636	-0.411542	-0.355308	-0.406636	-0.310208	0.459776	0.431631	0.328748	0.367078	-0.177448	0.107583	0.0484082	0.0657153	-0.0938185	0.0798265	-0.289103	0.967114	0.201946	0.503669	0.873892	0.125213	0.0482695	0.387751	0.0457115	0.0884121	0.0486193	0.140144	0.0237922	0.0351963	0.116761	0.0776475	0.40681	0.616817	0.822273	0.760304	0.662806	0.710798	0.170633
VvCabSauv08_H0000F_072.ver1.0.g008330	Metal-dependent phosphohydrolase	0.451992	0.0964263	0.22665	0.3117	-0.0518172	-0.0593157	0.234299	0.229238	0.277929	0.253206	0.452109	0.0240086	0.151476	-0.247503	-0.149146	-0.216206	-0.330154	-0.0780335	-0.202285	0.00279291	-0.219684	0.0741055	0.0265958	0.653995	0.286869	0.138147	0.809973	0.783073	0.270471	0.281252	0.18852	0.232553	0.0265515	0.911335	0.479842	0.2436	0.486703	0.310243	0.115112	0.717031	0.343162	0.989666	0.302333	0.730745
VvCabSauv08_H0000F_072.ver1.0.g008350	probable splicing factor 3A subunit 1	0.0247499	0.181156	0.0818128	0.092256	-0.154614	-0.151375	0.0394796	-0.0676986	-0.117848	-0.253459	-0.193576	0.0894516	0.183244	0.0709788	0.0712786	-0.167977	-0.0823749	0.364586	0.0464215	0.0196729	0.160853	-0.178391	0.908609	0.396915	0.703915	0.668106	0.470682	0.480138	0.854676	0.753286	0.583395	0.232072	0.364769	0.677657	0.391402	0.74172	0.740665	0.432697	0.701971	0.0798397	0.829461	0.927301	0.452739	0.40428
VvCabSauv08_H0000F_073.ver1.0.g008370	RNA recognition motif	0.0540309	0.00547518	-0.105118	-0.0714495	-0.0730204	-0.00174393	-0.0861977	-0.156595	-0.161008	-0.106038	-0.0249274	0.0438388	0.0345424	0.0931137	-0.118141	0.000183412	0.110427	-0.32057	0.103151	-0.120496	-0.0738192	0.122871	0.802008	0.979743	0.624956	0.740064	0.734548	0.993547	0.688799	0.464943	0.452296	0.621914	0.907956	0.838824	0.872695	0.665194	0.582453	0.999321	0.607479	0.126696	0.631484	0.574902	0.731748	0.567334
VvCabSauv08_H0000F_074.ver1.0.g008390	alpha-amylase chloroplastic isoform X2	0.363381	0.45039	0.754014	0.729131	-0.291774	0.194542	0.0534182	0.555783	0.695633	0.11524	0.413007	-0.295991	-0.0275312	-0.328061	-0.538728	-0.573448	-0.730767	-0.117769	-0.353322	-0.296168	-0.45965	0.0109794	0.080916	0.0272042	2.08898e-05	5.30478e-05	0.166539	0.362335	0.804211	0.00480537	0.00016062	0.591811	0.0448698	0.160216	0.898387	0.117573	0.00660512	0.00339489	5.00502e-05	0.583651	0.0903336	0.159954	0.0238353	0.959391
VvCabSauv08_H0000F_074.ver1.0.g008420	Mitochondrial outer membrane porin of 36 kDa	0.0689723	0.421415	0.653795	0.430913	-0.344422	0.190084	-0.0858274	0.298872	0.630184	0.00425872	0.247733	-0.183018	-0.0190279	-0.114915	-0.401957	-0.433016	-0.559136	-0.308489	-0.616879	-0.424669	-0.587644	-0.146939	0.748788	0.0402733	0.000530395	0.0355357	0.0993289	0.37365	0.690072	0.155994	0.000964878	0.984243	0.243148	0.391998	0.929679	0.592865	0.0515252	0.034549	0.0045052	0.142472	0.00132397	0.0385973	0.00253154	0.493246
VvCabSauv08_H0000F_074.ver1.0.g008430	hypersensitive-induced response 1-like	-0.283143	-0.538114	-0.347366	-0.239975	0.547943	0.34682	0.119444	0.206951	-0.136496	0.240424	-0.0546727	-0.388428	-0.449538	-0.257473	-0.0275914	0.410805	0.284434	-0.0449272	0.548195	0.340476	0.246104	0.0456542	0.180021	0.0066792	0.0962831	0.258698	0.00557344	0.0968429	0.578269	0.331904	0.52479	0.25778	0.799703	0.0606913	0.0275323	0.224508	0.898167	0.046139	0.177957	0.834876	0.00554721	0.103523	0.246361	0.83224
VvCabSauv08_H0000F_074.ver1.0.g008450	probable serine threonine- kinase PIX7	-0.474689	-0.674032	-0.475758	-0.637494	0.532517	0.620389	-0.245169	-0.0204174	0.0745485	0.564711	0.0800313	-0.492954	-0.819687	-0.00810469	-0.171938	0.770415	0.521092	-0.193817	0.185712	-0.0445383	-0.11258	-0.00301882	0.019087	0.00030463	0.0187811	0.000805918	0.00738692	0.00121962	0.248217	0.924558	0.729194	0.00404099	0.710088	0.0143842	9.54863e-07	0.970018	0.421765	1.06317e-05	0.00902634	0.364162	0.384942	0.836286	0.600449	0.98883
VvCabSauv08_H0000F_074.ver1.0.g008460	plant MEB5	0.257872	0.0313661	0.0105267	0.0669948	-0.00653825	-0.148349	0.132474	-0.00690096	-0.161719	-0.124135	0.0078653	0.00759285	0.151018	-0.0497468	0.0596159	-0.109948	-0.0114144	-0.208702	0.12135	0.138908	-0.013917	-0.0572867	0.223765	0.884321	0.961064	0.755774	0.975811	0.489061	0.537188	0.97447	0.450275	0.563322	0.970903	0.971911	0.481187	0.817438	0.782001	0.609047	0.957784	0.32774	0.572177	0.51742	0.948538	0.79033
VvCabSauv08_H0000F_074.ver1.0.g008480	heat-inducible transcription repressor	-0.11202	0.103428	-0.350723	-0.0848954	-0.184328	-0.463291	-0.261973	-0.470136	-0.52505	-0.407904	-0.413592	0.503142	0.364795	0.361633	0.495241	-0.0259078	0.319216	-0.0444958	0.376939	0.0323688	0.278404	-0.0127221	0.602275	0.63056	0.0928944	0.693277	0.388559	0.0226068	0.216227	0.0204354	0.00842734	0.0478543	0.0445374	0.0122042	0.0796537	0.0824969	0.013869	0.904351	0.128399	0.83644	0.0694192	0.880648	0.187735	0.952952
VvCabSauv08_H0000F_074.ver1.0.g008500	PAS LOV B	0.145223	-0.0648181	-0.0862847	-0.0448084	0.00871225	0.00733993	-0.13057	-0.0501033	0.0687089	0.21221	0.185061	0.0406272	-0.0445104	-0.00319988	-0.110992	0.0876618	0.0365665	-0.199878	-0.0809524	-0.12637	-0.0823789	0.201416	0.498362	0.763485	0.688501	0.835306	0.967772	0.972846	0.543104	0.816152	0.749718	0.319486	0.38664	0.850497	0.836387	0.98816	0.605631	0.683778	0.8653	0.349057	0.706894	0.556262	0.701957	0.345283
VvCabSauv08_H0000F_074.ver1.0.g008510	glyoxal oxidase-related family	0.0834583	0.179538	0.38276	0.418635	-0.0730918	0.0826262	0.171958	0.375738	0.271847	-0.0511481	0.0930575	-0.177129	0.0573271	-0.262586	-0.210414	-0.289278	-0.383123	0.0708676	-0.0673901	0.0360237	-0.0166398	0.175716	0.698229	0.401215	0.0648846	0.0417499	0.734298	0.701103	0.421709	0.070384	0.198778	0.812384	0.665385	0.407669	0.790185	0.215114	0.323695	0.170363	0.0646096	0.742111	0.754376	0.867282	0.938487	0.41148
VvCabSauv08_H0000F_074.ver1.0.g008530	NRT1 PTR FAMILY -like	-0.181049	0.352273	-0.292553	0.0332208	-0.419145	-0.640625	-0.394345	-0.574323	-0.527545	-0.664698	-0.600182	0.718919	0.567677	0.556693	0.688902	-0.208033	0.275545	0.0109152	0.13029	-0.197036	0.163707	0.327796	0.397198	0.0913606	0.165358	0.877529	0.0414757	0.000745055	0.0565393	0.00333526	0.00806697	0.000395427	0.00193166	7.55867e-05	0.00381094	0.00472228	0.000197194	0.329325	0.192497	0.959628	0.543977	0.356092	0.444651	0.117888
VvCabSauv08_H0000F_074.ver1.0.g008550	pentatricopeptide repeat-containing At5g40405	0.147742	0.136944	0.0384439	0.0567472	-0.191149	-0.223141	0.0114115	-0.125554	-0.0237396	-0.0621322	0.0420317	0.195698	0.216189	0.0815989	0.054009	-0.132692	-0.0760278	0.051944	-0.196767	-0.0995613	-0.0203388	0.100057	0.490861	0.523415	0.85845	0.792262	0.370929	0.294594	0.957794	0.558836	0.912325	0.77303	0.845388	0.359434	0.310281	0.704655	0.802087	0.536512	0.724023	0.809516	0.356762	0.643462	0.924847	0.641801
VvCabSauv08_H0000F_074.ver1.0.g008560	homeobox-leucine zipper HAT5-like	-0.161582	0.339935	-0.00131725	-0.0981618	-0.390118	-0.275456	-0.256762	-0.425287	-0.156912	-0.352037	-0.272219	0.464519	0.346064	0.43414	0.28173	-0.149077	0.0776788	0.0456614	-0.250068	-0.261198	-0.105418	-0.26431	0.450666	0.104108	0.995126	0.648156	0.0594823	0.192647	0.225836	0.0382854	0.46403	0.0915933	0.198139	0.0222039	0.0976216	0.034031	0.182298	0.486906	0.718266	0.832214	0.23859	0.217639	0.623963	0.212008
VvCabSauv08_H0000F_074.ver1.0.g008570	small multi-drug export	-0.320905	-0.0131576	-0.241049	-0.0494843	-0.0147448	-0.153917	-0.166777	-0.165639	-0.220735	-0.164901	-0.30805	0.189563	0.0628604	0.173241	0.191305	0.0783436	0.18444	0.30575	0.131301	-0.0658718	0.274828	0.382534	0.126277	0.951343	0.256508	0.818386	0.945482	0.472708	0.436039	0.439222	0.299967	0.441291	0.143069	0.374985	0.770439	0.418201	0.370531	0.715952	0.388265	0.146234	0.54083	0.75975	0.193703	0.0650561
VvCabSauv08_H0000F_074.ver1.0.g008580	mobidb-lite (MOBIDB_LITE)	0.155396	-0.0828134	-0.00841236	-0.259942	0.0224262	0.0958606	0.00199824	-0.0963207	0.160857	0.305586	0.219683	-0.0289867	-0.13265	0.0813621	-0.0381253	0.196166	0.0529398	0.101175	-0.282723	-0.0442222	-0.167383	-0.403111	0.468412	0.700456	0.96888	0.219938	0.917159	0.655902	0.992606	0.654351	0.452726	0.146461	0.302335	0.893045	0.536642	0.705475	0.859612	0.358263	0.805932	0.638068	0.180695	0.837433	0.434349	0.0507961
VvCabSauv08_H0000F_074.ver1.0.g008590	homeobox transcription factor	-0.538757	-0.313168	-0.658222	-0.582795	0.185208	-0.128628	-0.320713	-0.50486	-0.561553	-0.159317	-0.560635	0.239506	-0.115654	0.418735	0.618479	0.504719	0.687611	0.403424	0.474844	0.162162	0.517567	-0.130281	0.00660164	0.136203	0.000471428	0.00280254	0.386256	0.549169	0.126517	0.0118651	0.00429867	0.457121	0.00437613	0.259657	0.590472	0.0416963	0.00127551	0.0118925	0.000204983	0.0506001	0.0190424	0.44902	0.00958926	0.544006
VvCabSauv08_H0000F_074.ver1.0.g008610	SART-1 family DOT2	0.0228538	0.546797	0.44814	0.431639	-0.467866	-0.339352	-0.0398998	0.0283284	0.153253	-0.40891	-0.120566	0.321648	0.415229	0.122017	0.112655	-0.529011	-0.394197	0.16614	-0.391543	-0.224304	-0.0832857	-0.0388105	0.915585	0.0056939	0.0280777	0.0351926	0.0211358	0.104741	0.853145	0.895461	0.474642	0.0472537	0.574679	0.125352	0.0436171	0.570051	0.600204	0.00786115	0.0566403	0.437817	0.0584774	0.292021	0.698825	0.857114
VvCabSauv08_H0000F_074.ver1.0.g008620	5 -AMP-activated kinase	0.00366077	-0.332429	-0.115627	-0.0736211	0.41822	0.167402	0.408057	0.242072	-0.0474621	0.264925	0.147895	-0.177385	-0.0922929	-0.335371	-0.06441	0.229984	0.0130803	0.507924	0.248897	0.477436	0.516038	-0.00746434	0.986455	0.11248	0.590561	0.732442	0.0419743	0.434296	0.0477626	0.254432	0.825694	0.210906	0.490405	0.40698	0.66798	0.109142	0.764933	0.279646	0.951629	0.0112792	0.240868	0.0183091	0.00984219	0.972386
VvCabSauv08_H0001F_001.ver1.0.g008650	40S ribosomal S14-3	0.162774	0.0957319	0.333476	0.198456	-0.0497158	0.0935128	0.142063	0.286436	0.40898	0.196034	0.275494	-0.14556	-0.068342	-0.16523	-0.325224	-0.118919	-0.316172	-0.102397	-0.415308	-0.112948	-0.277764	0.287697	0.447286	0.656337	0.111283	0.352566	0.81755	0.663841	0.507856	0.174792	0.0472124	0.358592	0.192583	0.497354	0.751013	0.440367	0.12097	0.579953	0.132285	0.63399	0.0435728	0.599252	0.188794	0.172817
VvCabSauv08_H0001F_003.ver1.0.g008670	PAX-interacting 1	0.118482	-0.468251	0.226632	-0.0289464	0.563738	0.712758	0.505133	0.70058	0.566675	0.754934	0.630861	-0.753037	-0.605267	-0.643819	-0.723276	0.303398	-0.255896	0.0399226	-0.201731	0.214305	-0.18238	-0.0443272	0.581359	0.0210156	0.286907	0.893193	0.004119	9.29185e-05	0.0118118	0.000137658	0.00388742	2.0141e-05	0.0009491	2.1712e-05	0.00172552	0.000687098	6.51101e-05	0.149522	0.227459	0.853062	0.344513	0.314621	0.393677	0.837052
VvCabSauv08_H0001F_010.ver1.0.g008700	SHOOT GRAVITROPISM 6 isoform X2	0.218135	0.299063	0.687187	0.525688	-0.172768	0.307617	0.143547	0.549923	0.705927	0.141821	0.381162	-0.377683	-0.0990102	-0.356286	-0.591143	-0.401463	-0.652417	-0.265096	-0.505846	-0.266088	-0.540218	0.236511	0.305841	0.155717	0.000207602	0.00833384	0.419492	0.143661	0.503386	0.00537035	0.000116113	0.508586	0.066106	0.0688268	0.645309	0.0874777	0.00235006	0.0518397	0.000550008	0.2106	0.0116738	0.208834	0.00642834	0.265842
VvCabSauv08_H0001F_010.ver1.0.g008710	UDP-glycosyltransferase 73C3	-0.189792	0.445856	-0.264737	-0.0833131	-0.569813	-0.691335	-0.586678	-0.73772	-0.460201	-0.579409	-0.564696	0.806436	0.540801	0.742576	0.669395	-0.192018	0.302445	0.0610255	-0.0254841	-0.39076	0.0442322	0.0696442	0.374398	0.0289873	0.211242	0.69873	0.00365221	0.000183213	0.00258366	3.89044e-05	0.0236462	0.00300607	0.00404219	1.95013e-06	0.0063602	3.24767e-05	0.000347168	0.368716	0.150869	0.776972	0.905909	0.0590277	0.837397	0.746419
VvCabSauv08_H0001F_012.ver1.0.g008740	Acyl- N-acyltransferase with RING FYVE PHD-type zinc finger domain-containing	0.193722	-0.144084	0.040472	-0.00437303	0.140408	0.0406843	0.218539	0.145682	0.12988	0.310832	0.300184	-0.145558	-0.0394424	-0.235272	-0.26963	0.0719726	-0.132352	0.0459517	-0.101836	0.103106	0.0456341	-0.0112784	0.3644	0.501774	0.851062	0.98382	0.512861	0.850289	0.304924	0.496992	0.545257	0.139307	0.154098	0.497362	0.854811	0.268429	0.202609	0.738226	0.537566	0.831162	0.635859	0.631634	0.832313	0.958286
VvCabSauv08_H0001F_012.ver1.0.g008750	serine carboxypeptidase-like 51 isoform X1	0.262362	-0.297628	0.456874	0.220983	0.438623	0.683443	0.540013	0.814193	0.720969	0.690535	0.742943	-0.73049	-0.462142	-0.757014	-0.72523	0.0775494	-0.491033	-0.132382	-0.352344	0.206747	-0.272365	-0.116686	0.215519	0.157808	0.0248081	0.299411	0.0320246	0.000231992	0.00645234	1.29263e-06	7.04866e-05	0.000187714	3.20324e-05	5.05458e-05	0.022989	1.85341e-05	6.08424e-05	0.718716	0.0148289	0.537474	0.0912911	0.332392	0.19789	0.58714
VvCabSauv08_H0001F_012.ver1.0.g008760	vacuolar -sorting-associated 37 homolog 1-like	0.0562275	-0.173834	0.501322	0.307767	0.359286	0.72753	0.495344	0.822589	0.613208	0.384829	0.452639	-0.775004	-0.425149	-0.707828	-0.742074	-0.0553939	-0.504719	-0.0697665	-0.1344	0.172189	-0.20484	-0.028068	0.794125	0.416585	0.0125724	0.143456	0.0846562	5.61338e-05	0.0138462	8.10368e-07	0.00144122	0.063329	0.0263529	8.71471e-06	0.0383545	0.000109199	3.3095e-05	0.797114	0.0118926	0.745988	0.531233	0.421077	0.33697	0.896417
VvCabSauv08_H0001F_012.ver1.0.g008770	dnaJ homolog subfamily C member 28-like	0.152023	-0.527235	-0.500014	-0.216685	0.5358	-0.159304	0.490805	0.0335363	-0.529716	0.115107	-0.0164817	0.0435165	0.139817	-0.325854	0.259657	0.316827	0.290063	0.180434	0.598995	0.755347	0.730824	0.179437	0.478239	0.00811094	0.0128426	0.309147	0.00696463	0.45716	0.0148826	0.876375	0.00776387	0.592244	0.939071	0.839994	0.514655	0.12021	0.220462	0.131441	0.169155	0.398831	0.00198265	1.98126e-05	4.99485e-05	0.401485
VvCabSauv08_H0001F_012.ver1.0.g008800	DEAD-box ATP-dependent RNA helicase 38-like	0.058706	0.234657	0.475802	0.114869	-0.236021	0.367306	-0.134652	0.188123	0.654054	0.302427	0.393143	-0.276675	-0.320628	0.0121038	-0.583162	-0.119298	-0.349489	-0.0355685	-0.599575	-0.534142	-0.646167	-0.205272	0.785252	0.269718	0.0187687	0.593013	0.266863	0.0774496	0.530457	0.378693	0.000526775	0.150893	0.0573641	0.190605	0.126624	0.955236	0.00278122	0.578738	0.0941295	0.868945	0.0019576	0.00717528	0.000647014	0.33593
VvCabSauv08_H0001F_012.ver1.0.g008830	DEAD-box ATP-dependent RNA helicase 38-like	0.259196	0.35618	-0.0243807	0.278288	-0.369197	-0.488773	-0.196915	-0.262728	-0.263925	-0.365792	-0.152046	0.479966	0.473467	0.246014	0.291793	-0.346762	-0.00536101	-0.149964	0.10133	-0.131695	0.00038304	0.12375	0.221313	0.0875778	0.909967	0.187926	0.0758201	0.0153666	0.356394	0.214857	0.212699	0.0787728	0.478173	0.0176156	0.0194417	0.246539	0.16651	0.0969019	0.980165	0.48429	0.637548	0.539606	0.998583	0.564545
VvCabSauv08_H0001F_014.ver1.0.g008850	H ACA ribonucleo complex subunit 3	-0.0373451	0.311892	0.406365	0.395131	-0.259953	0.152871	-0.0491261	0.250236	0.364378	-0.125499	0.0938896	-0.0919447	0.00356404	-0.0800102	-0.355284	-0.355875	-0.373917	-0.305687	-0.336136	-0.364522	-0.403396	0.246589	0.862458	0.137893	0.0487841	0.0560048	0.219919	0.475758	0.81968	0.238264	0.0800244	0.55901	0.662565	0.669163	0.986813	0.710161	0.0884351	0.0878695	0.071867	0.146322	0.108286	0.0798965	0.0506173	0.245401
VvCabSauv08_H0001F_016.ver1.0.g008870	cactus-binding carboxy- cactin	0.205981	-0.359979	0.39435	0.126994	0.542294	0.710939	0.696195	0.809497	0.555657	0.631936	0.635592	-0.753044	-0.457229	-0.77811	-0.750938	0.126796	-0.433835	0.258689	-0.114752	0.410879	0.0524379	-0.258616	0.334228	0.0840136	0.0565355	0.554299	0.00618846	9.86575e-05	0.000157851	1.66174e-06	0.00481697	0.000924502	0.000844925	2.17059e-05	0.0246819	7.59755e-06	2.35754e-05	0.554921	0.0341709	0.22225	0.593393	0.0460964	0.807738	0.222385
VvCabSauv08_H0001F_016.ver1.0.g008890	Wall-associated receptor kinase-like 20	0.203792	0.034663	-0.0989606	0.0342949	-0.0691381	-0.238632	-0.00242832	-0.142716	-0.172177	-0.0447587	0.0671083	0.23245	0.161779	0.0802261	0.153011	-0.061765	0.071076	-0.152126	0.0820584	0.0475399	-0.00210939	-0.100214	0.339502	0.872254	0.645475	0.8736	0.748204	0.261452	0.991015	0.505886	0.421111	0.835487	0.755373	0.274379	0.450105	0.709412	0.475349	0.774338	0.741378	0.477938	0.703065	0.825413	0.992195	0.641277
VvCabSauv08_H0001F_016.ver1.0.g008900	peptidyl-prolyl cis-trans isomerase FKBP16- chloroplastic-like isoform X1	0.172262	0.475679	0.39975	0.391837	-0.419057	-0.0704033	-0.0812369	0.0554371	0.226051	-0.292813	0.0201407	0.115962	0.233092	0.0797263	-0.138791	-0.490505	-0.346987	-0.269827	-0.283464	-0.354076	-0.391746	0.108792	0.420877	0.0188036	0.0529418	0.0582715	0.0415233	0.743745	0.705908	0.796959	0.288178	0.164966	0.925577	0.589478	0.273018	0.711146	0.517774	0.014953	0.0966711	0.202267	0.179507	0.0896001	0.0583346	0.612841
VvCabSauv08_H0001F_016.ver1.0.g008920	threonine dehydratase chloroplastic	0.305824	-0.12324	0.31627	0.524907	0.325189	0.26637	0.527566	0.713328	0.241749	0.195075	0.323643	-0.491975	-0.0454167	-0.722817	-0.37502	-0.225116	-0.450543	-0.127204	0.300557	0.46177	0.127275	0.0835881	0.146131	0.566162	0.132159	0.00844839	0.121012	0.208334	0.00806399	9.118e-05	0.255086	0.360996	0.122893	0.0146095	0.833101	6.61507e-05	0.0709656	0.29023	0.0271456	0.553637	0.153562	0.0231136	0.553416	0.697782
VvCabSauv08_H0001F_016.ver1.0.g008930	GDSL esterase lipase At5g22810-like	-0.269912	0.0515252	0.275702	0.105858	0.0580339	0.376792	0.0992177	0.289499	0.208229	-0.0653533	-0.0700421	-0.315187	-0.157234	-0.182621	-0.253827	-0.0834215	-0.199852	0.0470008	-0.0344383	0.0377256	-0.0900917	-0.389869	0.202119	0.811025	0.192233	0.622509	0.787656	0.0695366	0.644613	0.170023	0.32886	0.761587	0.745017	0.133561	0.463102	0.393043	0.23137	0.698356	0.349121	0.827364	0.873076	0.86107	0.675472	0.059659
VvCabSauv08_H0001F_016.ver1.0.g008940	hypothetical protein PRUPE_ppa021750mg, partial	0.533146	0.398907	0.857279	0.643413	-0.27809	0.216989	0.239783	0.582805	0.86451	0.327201	0.707873	-0.307958	-0.0201391	-0.396904	-0.686643	-0.512434	-0.823565	-0.215934	-0.762404	-0.314959	-0.66908	-0.145867	0.00730433	0.053491	8.77768e-08	0.000694247	0.188254	0.308451	0.25909	0.00280201	5.13185e-08	0.118595	0.000109037	0.143195	0.925583	0.0548132	0.000210999	0.0104606	7.66352e-07	0.310867	1.48851e-05	0.133857	0.000350238	0.496438
VvCabSauv08_H0001F_016.ver1.0.g008950	pentatricopeptide repeat-containing At5g03800	0.216488	-0.0605856	0.0631644	0.091379	0.104913	0.146957	0.143259	0.178624	0.0807204	0.113379	0.237039	-0.12417	-0.0361687	-0.19633	-0.163824	-0.0356881	-0.0922558	-0.341777	-0.0205513	0.0307694	-0.19112	-0.0773309	0.309598	0.778541	0.769358	0.671087	0.625635	0.493192	0.504253	0.403656	0.707698	0.597848	0.264746	0.56321	0.866752	0.357852	0.444323	0.868508	0.668106	0.102126	0.924064	0.886507	0.371003	0.719478
VvCabSauv08_H0001F_016.ver1.0.g008980	embryonic cell 63	-0.0516994	-0.35308	-0.0295832	-0.373597	0.344196	0.416151	0.200551	0.174488	0.158318	0.405861	0.19997	-0.412416	-0.462636	-0.145402	-0.34134	0.406638	0.0970162	0.307736	-0.0668436	0.110763	0.0110667	-0.237009	0.810397	0.0905697	0.890857	0.0721297	0.0995653	0.0431055	0.347401	0.414807	0.459984	0.0490913	0.348829	0.0452079	0.0228241	0.497828	0.102594	0.0486178	0.652008	0.143499	0.756309	0.606378	0.959068	0.264809
VvCabSauv08_H0001F_016.ver1.0.g008990	sulfite exporter family	-0.57668	-0.255508	-0.767047	-0.763289	0.0301751	-0.132465	-0.633115	-0.759165	-0.56875	-0.143114	-0.582905	0.306945	-0.227159	0.71662	0.585649	0.577224	0.86279	0.111507	0.378874	-0.194058	0.136256	-0.0704942	0.00317913	0.228191	1.22672e-05	1.43512e-05	0.888686	0.537215	0.000898166	1.69931e-05	0.00373052	0.504687	0.00279617	0.144583	0.285758	8.16899e-05	0.00264019	0.003144	5.84663e-08	0.603949	0.0678861	0.363553	0.525524	0.743425
VvCabSauv08_H0001F_016.ver1.0.g009000	serine kinase	-0.0359798	-0.876302	-0.408432	-0.439718	0.910467	0.483612	0.590342	0.379691	-0.137689	0.615069	0.266237	-0.564792	-0.50179	-0.579643	-0.19345	0.681505	0.278389	0.341674	0.499469	0.781713	0.617307	-0.0292307	0.867442	1.99596e-08	0.0475383	0.0315491	6.71739e-10	0.016654	0.00239057	0.0672461	0.521138	0.00138072	0.20857	0.00403459	0.0124769	0.00299162	0.365087	0.000245575	0.18776	0.102236	0.0129564	6.46205e-06	0.00131086	0.89215
VvCabSauv08_H0001F_016.ver1.0.g009010	60S ribosomal L24	-0.542469	-0.72099	-0.869325	-0.855069	0.583149	0.153075	-0.105403	-0.370006	-0.558867	0.203041	-0.356872	-0.0131199	-0.388944	0.207379	0.432209	0.865175	0.843924	0.360408	0.537073	0.356681	0.55153	-0.0573239	0.00616856	7.04363e-05	3.52852e-08	1.02821e-07	0.00278195	0.475162	0.624013	0.075131	0.00452868	0.341322	0.0869208	0.951483	0.0603197	0.330883	0.0349252	4.8773e-08	2.19949e-07	0.0836185	0.00680639	0.0871019	0.00521009	0.790196
VvCabSauv08_H0001F_016.ver1.0.g009020	homeobox-leucine zipper ATHB-51	0.0938704	0.0555944	-0.0364486	0.240595	0.0426959	-0.349273	0.338216	0.0965612	-0.366749	-0.327843	-0.211686	0.245049	0.431791	-0.156622	0.197966	-0.211883	-0.0812179	0.393308	0.350506	0.409004	0.627533	0.233573	0.66263	0.796395	0.86573	0.257431	0.842975	0.0943467	0.105984	0.65354	0.0779342	0.117831	0.320712	0.248457	0.0351213	0.464868	0.35378	0.320251	0.705974	0.0572506	0.093111	0.0471981	0.00102883	0.272001
VvCabSauv08_H0001F_016.ver1.0.g009030	F-box PP2-A15	0.0698192	-0.550395	0.00332016	-0.0798026	0.686347	0.566825	0.607467	0.600177	0.155956	0.488232	0.320658	-0.664891	-0.444912	-0.632555	-0.396772	0.350824	-0.0637384	0.295844	0.278896	0.604867	0.342445	-0.0437893	0.745802	0.00532288	0.987715	0.710881	0.000212873	0.0038759	0.00164232	0.00193186	0.466792	0.0154974	0.126586	0.000393337	0.0293703	0.000910592	0.0549012	0.0927947	0.767318	0.160433	0.186924	0.00174101	0.101414	0.839004
VvCabSauv08_H0001F_016.ver1.0.g009040	Myb SANT-like DNA-binding domain	-0.331589	-0.708522	-0.785168	-0.55346	0.684079	0.0861529	0.208264	-0.13193	-0.712969	0.0295914	-0.383169	-0.114455	-0.181517	-0.100347	0.387594	0.636709	0.667535	0.28754	0.896858	0.703182	0.80333	0.0106855	0.113447	0.000106765	5.51736e-06	0.00502302	0.000227684	0.688954	0.328778	0.538874	9.22698e-05	0.890826	0.0645747	0.594355	0.395957	0.640833	0.061295	0.000821823	0.000365633	0.173062	2.98501e-09	0.00012677	2.28757e-06	0.960477
VvCabSauv08_H0001F_016.ver1.0.g009050	pyruvate kinase family	-0.532919	-0.346177	-0.359664	-0.4377	0.28134	0.387775	-0.305443	-0.11031	-0.0979127	0.0675869	-0.302875	-0.309405	-0.517285	0.15659	0.0891122	0.457039	0.440978	-0.114026	0.257457	-0.064302	-0.0633557	0.0107725	0.00733407	0.0975046	0.0843052	0.0324298	0.182929	0.0611635	0.14666	0.607863	0.648993	0.75368	0.150259	0.141228	0.00963552	0.464958	0.678816	0.0247495	0.0310091	0.595747	0.224538	0.765316	0.768678	0.960156
VvCabSauv08_H0001F_016.ver1.0.g009060	aspartate glutamate uridylate kinase family	-0.135238	0.0892398	-0.2049	0.0483362	-0.0826032	-0.279834	-0.138941	-0.1927	-0.363699	-0.376778	-0.403435	0.250774	0.207209	0.185628	0.413454	-0.102523	0.174826	0.182389	0.434538	0.0814131	0.290626	0.232966	0.528652	0.67838	0.336825	0.822534	0.701182	0.185384	0.517319	0.366987	0.0806305	0.0695479	0.0505929	0.237223	0.331289	0.385162	0.0446159	0.633573	0.41389	0.393654	0.0338488	0.705298	0.168291	0.273284
VvCabSauv08_H0001F_018.ver1.0.g009070	DNA helicase INO80	0.0729503	-0.486083	0.155376	-0.0738005	0.565765	0.711789	0.491773	0.596175	0.483374	0.697759	0.603985	-0.678123	-0.534588	-0.641914	-0.604171	0.300896	-0.210025	-0.0564604	-0.124038	0.30668	-0.113748	-0.217112	0.734794	0.0160271	0.46847	0.731814	0.00395793	9.59383e-05	0.0146564	0.00210851	0.0167155	0.000150368	0.00177561	0.000270938	0.00711806	0.000721174	0.00176826	0.153076	0.324611	0.79329	0.563631	0.144948	0.596648	0.30817
VvCabSauv08_H0001F_018.ver1.0.g009080	S-formylglutathione hydrolase	-0.451392	0.349985	-0.0721974	-0.0973511	-0.40783	-0.165298	-0.571338	-0.434005	-0.161379	-0.48316	-0.531681	0.320407	0.10584	0.579522	0.372703	-0.0859273	0.221407	0.109657	-0.0270704	-0.458329	-0.087855	0.00493287	0.0268223	0.0936321	0.737436	0.650881	0.0478983	0.440177	0.00354229	0.034093	0.451241	0.0167709	0.00749781	0.1269	0.622568	0.00299911	0.0728686	0.689728	0.298461	0.609999	0.90008	0.0242942	0.683116	0.981749
VvCabSauv08_H0001F_019.ver1.0.g009090	splicing factor 3A subunit 2	-0.0211429	-0.564691	-0.0832997	-0.135686	0.675524	0.422276	0.61549	0.511681	0.020791	0.393456	0.230531	-0.481273	-0.292711	-0.613754	-0.258033	0.330134	-0.0201135	0.378088	0.351174	0.653005	0.542223	0.0616315	0.921885	0.00404258	0.698777	0.527276	0.000291944	0.0398241	0.00136735	0.0105938	0.923181	0.0571485	0.278472	0.0172659	0.16512	0.00142325	0.223466	0.115135	0.925678	0.068506	0.0924466	0.000541571	0.0061965	0.774813
VvCabSauv08_H0001F_019.ver1.0.g009100	phosphatidylinositol 4-phosphate 5-kinase 9-like	0.421342	0.0281434	0.649736	0.366064	0.0732463	0.385691	0.43109	0.667788	0.731591	0.465584	0.695768	-0.494385	-0.222262	-0.573421	-0.739661	-0.208316	-0.645626	-0.133244	-0.557629	-0.0106283	-0.328277	0.0957723	0.0403116	0.89614	0.000589959	0.078534	0.733756	0.0626894	0.0354518	0.000363066	4.85967e-05	0.0218596	0.000159948	0.01406	0.296551	0.00339676	3.62129e-05	0.328653	0.000656072	0.534804	0.00463811	0.960689	0.117317	0.6562
VvCabSauv08_H0001F_020.ver1.0.g009110	NETWORKED 2A	-0.0308641	0.282261	0.426934	0.285611	-0.219872	0.0232702	-0.014004	0.222085	0.351978	-0.0910089	0.0423109	-0.0583413	0.0347178	-0.0555655	-0.197888	-0.268448	-0.359208	0.0911636	-0.334802	-0.219645	-0.171287	0.0979783	0.88616	0.181439	0.0374633	0.176091	0.30191	0.914052	0.948217	0.296945	0.0916511	0.672347	0.844373	0.786556	0.872054	0.796498	0.353974	0.204673	0.0847284	0.67182	0.109782	0.30242	0.42355	0.648772
VvCabSauv08_H0001F_020.ver1.0.g009130	PTHR38928 (PANTHER), TRANSMEMBRANE (PHOBIUS), CYTOPLASMIC_DOMAIN (PHOBIUS), NON_CYTOPLASMIC_DOMAIN (PHOBIUS), TMhelix (TMHMM)	-0.401607	-0.529132	-0.793759	-0.552578	0.432658	0.00916805	-0.182733	-0.347696	-0.686998	-0.0528987	-0.466181	0.00801804	-0.1996	0.181088	0.502341	0.570745	0.7506	0.0471275	0.84388	0.369134	0.513041	-0.0940172	0.0517477	0.00784443	3.67743e-06	0.00510784	0.0347155	0.966086	0.392748	0.095946	0.000208778	0.806079	0.0216684	0.970338	0.34974	0.397096	0.0123651	0.00358471	2.38889e-05	0.826905	2.20574e-07	0.0758738	0.0103542	0.662133
VvCabSauv08_H0001F_021.ver1.0.g009140	aldo-keto reductase family 4 member C9-like	0.163884	-0.127506	-0.194184	-0.179908	0.0975378	-0.115776	0.140257	-0.12326	-0.25552	0.00575901	0.00614065	0.106766	0.143991	0.00878403	0.110261	0.101184	0.151279	-0.0876777	0.161849	0.195479	0.125035	-0.208472	0.444151	0.552689	0.363235	0.400231	0.650253	0.590077	0.513319	0.566096	0.228166	0.978693	0.977282	0.619511	0.502054	0.967506	0.608021	0.638035	0.480419	0.683723	0.449906	0.359983	0.560475	0.328283
VvCabSauv08_H0001F_022.ver1.0.g009150	probable 3-deoxy-D-manno-octulosonic acid mitochondrial	0.031791	0.417557	0.325113	0.228943	-0.377802	-0.161967	-0.198567	-0.0717857	0.155332	-0.242376	-0.0889978	0.161021	0.159626	0.205692	0.0534248	-0.284655	-0.204935	0.160076	-0.290908	-0.252856	-0.140544	-0.128338	0.882764	0.0423339	0.121104	0.281889	0.0687319	0.449572	0.352292	0.738883	0.468598	0.253819	0.679207	0.45226	0.456239	0.334921	0.804187	0.177606	0.33674	0.454952	0.16786	0.233221	0.512447	0.550078
VvCabSauv08_H0001F_022.ver1.0.g009170	Cytochrome P450 76A2	-0.00261496	0.301424	0.360283	0.393791	-0.271641	0.0930024	-0.184464	0.221694	0.329637	-0.0908209	0.0412768	-0.181572	-0.0337926	-0.0492159	-0.334803	-0.324312	-0.318615	-0.372381	-0.148532	-0.375247	-0.423032	0.442674	0.990324	0.152321	0.0837333	0.0569183	0.199131	0.665572	0.388202	0.297818	0.115717	0.672987	0.848134	0.395813	0.875437	0.819355	0.10978	0.122077	0.129159	0.0731359	0.488518	0.0707815	0.0394333	0.0302941
VvCabSauv08_H0001F_022.ver1.0.g009190	hypothetical protein PRUPE_ppa003537mg	-0.198905	0.262636	0.0163071	0.00177095	-0.27998	-0.231137	-0.259776	-0.258768	-0.0841935	-0.347058	-0.314524	0.343462	0.170074	0.337669	0.302187	-0.119308	0.0657848	0.0380391	-0.143475	-0.20786	-0.0490089	-0.0260233	0.351457	0.215023	0.939715	0.993447	0.185145	0.277176	0.220244	0.222104	0.695694	0.0965985	0.134424	0.100338	0.42689	0.106586	0.151234	0.578707	0.760058	0.859926	0.503602	0.329737	0.820103	0.903927
VvCabSauv08_H0001F_022.ver1.0.g009200	AT-hook motif nuclear-localized 1-like	0.593484	0.643394	0.832586	0.958026	-0.476598	-0.170487	0.204699	0.500175	0.58234	-0.0963206	0.423472	-0.00398526	0.40744	-0.355462	-0.421341	-0.853345	-0.89209	-0.293165	-0.465211	-0.238915	-0.458638	0.214708	0.00223492	0.00069459	4.49861e-07	2.02105e-13	0.0185437	0.425751	0.33731	0.0128089	0.00282924	0.654351	0.0392074	0.985255	0.0481333	0.0882648	0.0403119	1.16126e-07	4.7962e-09	0.164434	0.0219797	0.260871	0.0241865	0.313689
VvCabSauv08_H0001F_022.ver1.0.g009230	plant T22K18-16	-0.172732	-0.237704	-0.450989	-0.351719	0.193489	-0.217686	-0.0179829	-0.261877	-0.487213	-0.106671	-0.389167	0.186434	0.066963	0.160139	0.426879	0.312876	0.409769	0.500063	0.434114	0.326294	0.582731	0.0387487	0.419591	0.263367	0.0269755	0.0919068	0.364989	0.306863	0.933532	0.2164	0.0157467	0.619822	0.0601598	0.383064	0.755887	0.454773	0.0374907	0.136588	0.0467461	0.0128324	0.0340427	0.119681	0.00280629	0.857339
VvCabSauv08_H0001F_022.ver1.0.g009240	glucomannan 4-beta-mannosyltransferase 9-like	-0.120099	0.505301	-0.0444956	-0.0988006	-0.669581	-0.446202	-0.718191	-0.67853	-0.11184	-0.394372	-0.319119	0.594827	0.306232	0.742812	0.396244	-0.194607	0.176842	-0.257662	-0.394614	-0.676476	-0.405847	-0.074443	0.576173	0.0117793	0.836441	0.646012	0.000345371	0.028848	7.74762e-05	0.000267767	0.602863	0.0565207	0.128521	0.00217105	0.145567	3.21904e-05	0.0552543	0.362172	0.40844	0.224155	0.0563556	0.000284087	0.0491	0.729563
VvCabSauv08_H0001F_022.ver1.0.g009250	pentatricopeptide repeat-containing mitochondrial	0.274164	0.184857	0.412093	0.293434	-0.179739	0.0908373	0.0101646	0.268163	0.583174	0.401784	0.493914	-0.120575	-0.059927	-0.177308	-0.415583	-0.194679	-0.443586	0.0275593	-0.52926	-0.296528	-0.389518	0.0712976	0.194827	0.387174	0.0453933	0.164029	0.400681	0.672931	0.962403	0.205172	0.00278054	0.0516348	0.0141661	0.574652	0.780891	0.407186	0.04342	0.361991	0.0299149	0.898284	0.00782675	0.159423	0.0599091	0.740599
VvCabSauv08_H0001F_022.ver1.0.g009260	mobidb-lite (MOBIDB_LITE)	-0.356088	0.319237	0.0312351	-0.083143	-0.395663	-0.177677	-0.53266	-0.347135	0.0417077	-0.265991	-0.34329	0.322337	0.00326582	0.506642	0.301802	-0.0767765	0.10493	0.14797	-0.254524	-0.456251	-0.165837	-0.17343	0.0876657	0.128371	0.884801	0.699318	0.0556453	0.406194	0.00736802	0.0965193	0.846566	0.209007	0.10052	0.124499	0.987916	0.0115213	0.151781	0.72141	0.625578	0.490183	0.230047	0.0250307	0.438667	0.417686
VvCabSauv08_H0001F_022.ver1.0.g009270	type II peroxiredoxin	0.247498	0.398651	0.476434	0.683058	-0.292622	-0.0452824	-0.0312093	0.380553	0.363242	-0.105179	0.146652	-0.112222	0.160911	-0.219755	-0.288111	-0.540253	-0.515391	-0.352523	-0.0907135	-0.241125	-0.335027	0.47287	0.243609	0.0536587	0.0185899	0.000234642	0.165254	0.833588	0.884895	0.0665762	0.081041	0.624756	0.4941	0.601615	0.452572	0.302172	0.172173	0.00642421	0.00995096	0.091115	0.673353	0.256352	0.109529	0.0196168
VvCabSauv08_H0001F_022.ver1.0.g009280	mobidb-lite (MOBIDB_LITE), SIGNAL_PEPTIDE_H_REGION (PHOBIUS), SIGNAL_PEPTIDE_N_REGION (PHOBIUS), NON_CYTOPLASMIC_DOMAIN (PHOBIUS), SIGNAL_PEPTIDE_C_REGION (PHOBIUS), SIGNAL_PEPTIDE (PHOBIUS), SignalP-noTM (SIGNALP_GRAM_NEGATIVE), SignalP-TM (SIGNALP_GRAM_POSITIVE)	0.0753776	-0.206014	-0.224508	-0.0914985	0.18568	0.0973711	0.0447818	-0.0467828	-0.131627	0.126487	0.0553808	-0.126656	-0.129566	-0.04991	0.0377609	0.15654	0.167341	-0.0533833	0.34264	0.15795	0.0473006	-0.160564	0.726295	0.334148	0.291569	0.670681	0.385025	0.650814	0.835403	0.828153	0.539817	0.555895	0.797161	0.555363	0.546238	0.816849	0.860941	0.465103	0.434465	0.804336	0.101207	0.461043	0.826279	0.45356
VvCabSauv08_H0001F_022.ver1.0.g009290	enolase	-0.656451	-0.332922	-0.761865	-0.78284	0.101997	0.0403789	-0.650119	-0.704107	-0.505473	-0.0941775	-0.560772	0.115456	-0.351519	0.635655	0.489649	0.634951	0.863302	-0.0953689	0.358841	-0.205751	0.0171465	-0.132628	0.000494308	0.111915	1.52191e-05	6.13929e-06	0.635323	0.851401	0.0005841	0.000123086	0.0117459	0.66159	0.00436451	0.591111	0.0921048	0.00084361	0.0151562	0.000858431	5.62539e-08	0.657562	0.0850699	0.334779	0.936618	0.53671
VvCabSauv08_H0001F_022.ver1.0.g009300	splicing factor U2af small subunit B-like	0.274739	0.806931	0.244883	0.411784	-0.843567	-0.774624	-0.374597	-0.500014	-0.201524	-0.706272	-0.312543	0.730194	0.762991	0.52607	0.451382	-0.692756	-0.198817	-0.146719	-0.20571	-0.390253	-0.201518	-0.055852	0.193854	1.90071e-06	0.248788	0.0455713	2.25142e-07	8.86092e-06	0.0713103	0.0128426	0.345018	0.000114831	0.137029	5.10825e-05	1.45289e-05	0.00827845	0.0268263	0.000175457	0.351672	0.493901	0.334876	0.0593863	0.345034	0.795471
VvCabSauv08_H0001F_022.ver1.0.g009310	histone deacetylase HDT1-like	-0.568519	-0.265009	-0.186123	-0.324597	0.293038	0.383821	0.0333522	0.0266298	-0.17766	-0.13489	-0.350805	-0.301937	-0.299527	-0.00147865	0.0081907	0.306633	0.267703	0.154804	0.268275	0.168711	0.215735	-0.214943	0.00374769	0.210756	0.383872	0.12173	0.164627	0.0640833	0.877049	0.901698	0.406242	0.529722	0.0928129	0.15159	0.155046	0.994529	0.9697	0.145014	0.20598	0.470129	0.204976	0.430659	0.311324	0.313147
VvCabSauv08_H0001F_022.ver1.0.g009320	delta(14)-sterol reductase isoform X1	-0.352142	0.470573	-0.239292	-0.186379	-0.628915	-0.549556	-0.724639	-0.796488	-0.377086	-0.60939	-0.618521	0.739719	0.347651	0.881044	0.576458	-0.122082	0.361952	0.0527992	-0.140618	-0.59572	-0.148546	0.0650663	0.0914894	0.0203027	0.260096	0.383208	0.000995062	0.0054075	6.21056e-05	3.2201e-06	0.0693022	0.00157245	0.00127425	3.61348e-05	0.0959915	1.32843e-08	0.00319354	0.569844	0.0822069	0.806437	0.512224	0.00212946	0.488478	0.762605
VvCabSauv08_H0001F_022.ver1.0.g009330	GPD base excision DNA repair family	-0.069463	0.0661125	-0.355342	-0.213795	-0.186898	-0.327974	-0.347992	-0.496922	-0.388561	-0.276666	-0.301901	0.39563	0.17079	0.426741	0.428424	0.053021	0.368222	-0.184074	0.208853	-0.126101	0.0935697	0.269915	0.747058	0.758897	0.0883797	0.315801	0.381862	0.117676	0.0956439	0.0135001	0.0605953	0.19062	0.151641	0.0556676	0.424916	0.0375589	0.0367322	0.80564	0.0766572	0.389223	0.32738	0.557111	0.663648	0.202114
VvCabSauv08_H0001F_022.ver1.0.g009340	serine threonine- kinase CTR1	0.56539	0.237795	0.270065	0.473109	-0.123988	-0.240252	0.263272	0.236175	0.0200109	-0.0446614	0.188926	0.0360689	0.349277	-0.257234	-0.11921	-0.410113	-0.369898	0.0866711	0.115889	0.191348	0.151301	0.0990991	0.0039873	0.263179	0.201854	0.0195465	0.563789	0.258132	0.213875	0.266542	0.926056	0.83584	0.376623	0.867117	0.0943429	0.224953	0.57902	0.0465441	0.0752227	0.687175	0.589712	0.370422	0.480356	0.645011
VvCabSauv08_H0001F_022.ver1.0.g009350	heat stress transcription factor A-3-like	0.296224	0.404212	0.367623	0.629472	-0.233901	-0.226067	0.21688	0.273125	-0.019706	-0.399122	-0.0768736	0.0914089	0.423079	-0.203258	-0.0377555	-0.591197	-0.429864	0.0206815	0.170391	0.110072	0.0948526	0.163372	0.159872	0.0501085	0.0771751	0.000981698	0.271309	0.288143	0.308699	0.196592	0.927179	0.0533504	0.721072	0.670985	0.0394089	0.340796	0.860961	0.00234733	0.0360361	0.923585	0.426017	0.608641	0.659307	0.445597
VvCabSauv08_H0001F_022.ver1.0.g009360	ribosome production factor 2 homolog	0.621865	0.0844784	0.597942	0.45104	0.0136773	0.191952	0.474286	0.572611	0.633765	0.447869	0.76239	-0.339425	-0.022736	-0.560647	-0.638229	-0.275372	-0.658083	-0.164683	-0.568117	0.0337183	-0.336385	-0.0209252	0.00117789	0.694713	0.00202888	0.0269559	0.949423	0.368883	0.0192034	0.00345272	0.000883923	0.0281844	1.48938e-05	0.104662	0.916018	0.00437518	0.000791254	0.192787	0.000473191	0.441904	0.00377775	0.875709	0.108008	0.922687
VvCabSauv08_H0001F_022.ver1.0.g009370	Pre-mRNA cleavage complex 2 Pcf11	-0.29789	-0.723778	-0.14918	-0.356546	0.794307	0.733632	0.445154	0.504427	0.147662	0.524702	0.187092	-0.748781	-0.686399	-0.530006	-0.354453	0.591605	0.139032	0.27061	0.265361	0.501282	0.295	-0.137319	0.157425	6.39886e-05	0.486603	0.0872301	3.58116e-06	4.5156e-05	0.0292719	0.0119499	0.491097	0.00847856	0.381357	2.56365e-05	0.000212541	0.00772412	0.0892357	0.00232691	0.517043	0.20091	0.210127	0.0125805	0.161687	0.522269
VvCabSauv08_H0001F_022.ver1.0.g009380	phytosulfokines 6 precursor family	-0.350647	0.0973866	-0.229135	-0.096062	-0.178832	-0.0171554	-0.533351	-0.337843	-0.241197	-0.389241	-0.462124	0.0994309	-0.0251457	0.338573	0.30395	-0.0160857	0.293931	-0.535695	0.291229	-0.262704	-0.15237	0.104177	0.0929706	0.650761	0.281474	0.655223	0.4031	0.936585	0.00727759	0.106393	0.256207	0.0601072	0.0229949	0.643899	0.907153	0.105593	0.148746	0.940532	0.163284	0.00697782	0.167369	0.2149	0.477224	0.628076
VvCabSauv08_H0001F_022.ver1.0.g009410	probable ribosome biogenesis RLP24	-0.599879	-0.0645432	-0.0242139	-0.250772	0.0456077	0.29013	-0.185593	-0.0237693	0.0555784	-0.132721	-0.319273	-0.160421	-0.248828	0.147531	-0.0405733	0.218492	0.151693	0.103808	-0.117592	-0.189219	-0.0592473	0.0365193	0.00194456	0.76446	0.91058	0.237226	0.832409	0.169051	0.385253	0.912216	0.796452	0.536424	0.128327	0.453968	0.241002	0.491485	0.850693	0.305029	0.479205	0.629299	0.58422	0.375869	0.783318	0.865472
VvCabSauv08_H0001F_023.ver1.0.g009420	FATTY ACID EXPORT chloroplastic	0.0563708	0.2234	0.29064	0.266635	-0.127783	0.14018	0.00992069	0.168097	0.196263	-0.135587	0.0408482	-0.0809523	0.10357	-0.0960575	-0.109967	-0.255431	-0.243379	-0.37217	-0.125084	-0.0788087	-0.32329	-0.107593	0.793611	0.29402	0.16827	0.207864	0.551821	0.513551	0.963304	0.432364	0.358021	0.52758	0.849693	0.706894	0.630089	0.655238	0.608986	0.228334	0.251797	0.0733116	0.560321	0.714334	0.123326	0.616783
VvCabSauv08_H0001F_023.ver1.0.g009430	FAD-binding domain-containing family	-0.141788	0.0598715	0.118939	0.135345	-0.0434789	0.0843234	-0.0453223	0.1552	0.112998	-0.0833087	-0.0662237	-0.113979	-0.0160062	-0.0682258	-0.171894	-0.0767512	-0.11536	-0.0123393	-0.0667482	-0.159059	-0.0112155	0.477435	0.508685	0.781089	0.579889	0.528324	0.840131	0.695247	0.833443	0.468981	0.599087	0.698746	0.758503	0.5959	0.940825	0.751423	0.421886	0.721499	0.591424	0.954366	0.756646	0.457861	0.958519	0.0183093
VvCabSauv08_H0001F_023.ver1.0.g009440	hypothetical protein PRUPE_ppa022316mg	-0.054365	0.658423	0.271931	0.369547	-0.625791	-0.44311	-0.220926	-0.252392	-0.181501	-0.771479	-0.457029	0.434147	0.578675	0.345179	0.156437	-0.595707	-0.207537	-0.0844569	-0.0887442	-0.333025	-0.0793132	0.271232	0.800808	0.000468895	0.198633	0.0755212	0.00107282	0.0301123	0.299538	0.234109	0.396	1.01567e-05	0.0247529	0.0340278	0.00305185	0.0985385	0.4654	0.00213005	0.330506	0.694787	0.680074	0.111798	0.712581	0.199836
VvCabSauv08_H0001F_023.ver1.0.g009460	DNAJ heat shock N-terminal domain-containing family	0.627586	-0.306102	0.163918	0.0750035	0.361847	0.238317	0.585492	0.422105	0.273349	0.574626	0.682302	-0.414184	-0.142598	-0.568848	-0.434558	0.0940818	-0.273297	-0.0883621	-0.117292	0.398441	-0.0380083	-0.241008	0.00102751	0.145746	0.444056	0.727602	0.0823023	0.262102	0.00264894	0.0399131	0.196211	0.00331484	0.000239911	0.0442029	0.506242	0.00372317	0.0338395	0.661914	0.196298	0.681381	0.585186	0.0537961	0.860039	0.256592
VvCabSauv08_H0001F_023.ver1.0.g009470	eukaryotic translation initiation factor 3 subunit E	0.325527	0.62759	0.86789	0.641943	-0.514445	0.114042	0.0370715	0.386234	0.735633	-0.0254237	0.395256	-0.13358	0.104257	-0.129356	-0.602754	-0.64163	-0.768575	-0.17344	-0.727685	-0.515425	-0.672156	0.0515833	0.120604	0.00102743	3.95138e-08	0.000720643	0.0101117	0.595695	0.863456	0.062289	4.19938e-05	0.906131	0.0559203	0.533764	0.627811	0.546894	0.0018249	0.000726381	1.14994e-05	0.417659	5.58281e-05	0.00994524	0.000321262	0.810815
VvCabSauv08_H0001F_023.ver1.0.g009500	Calcium-binding EF-hand family	0.340704	0.0653745	0.223538	0.401115	0.0398783	-0.13444	0.332019	0.310168	0.147506	0.0681292	0.290082	0.0161597	0.226495	-0.34578	-0.00942652	-0.279048	-0.338081	-0.0560008	-0.063513	0.225981	0.0521364	0.211351	0.103277	0.761512	0.293713	0.0520621	0.853223	0.531109	0.112951	0.140198	0.491561	0.751764	0.169125	0.940259	0.287207	0.0979147	0.965131	0.186673	0.106132	0.794937	0.768119	0.288331	0.808823	0.321495
VvCabSauv08_H0001F_023.ver1.0.g009520	DNA helicase INO80	0.0095169	0.259234	0.194895	0.185229	-0.266491	-0.0166465	-0.146252	-0.0483609	0.0775393	-0.188677	-0.0561695	-0.0312891	0.0520088	0.107348	-0.197118	-0.210906	-0.14382	-0.0974149	-0.128177	-0.301381	-0.263871	-0.0988996	0.964797	0.221243	0.361447	0.386203	0.20812	0.938462	0.495292	0.822444	0.718751	0.377265	0.794332	0.884603	0.809283	0.617592	0.355887	0.322538	0.502567	0.650666	0.550585	0.152381	0.212795	0.64568
VvCabSauv08_H0001F_023.ver1.0.g009530	S-formylglutathione hydrolase	-0.437742	-0.572315	-0.882753	-0.781951	0.410053	-0.0927377	-0.165261	-0.543832	-0.738048	-0.0571934	-0.468531	0.191319	-0.144922	0.316445	0.572673	0.678293	0.852309	0.0595825	0.604739	0.332103	0.502368	0.0583796	0.0324114	0.00347338	1.14239e-08	6.3929e-06	0.0465789	0.66647	0.44028	0.00601562	3.84374e-05	0.790664	0.0209286	0.370495	0.499263	0.131933	0.00344841	0.000269606	1.24839e-07	0.782121	0.00174598	0.112855	0.0123597	0.786419
VvCabSauv08_H0001F_023.ver1.0.g009540	probable glycerol-3-phosphate dehydrogenase [NAD(+)] cytosolic	0.365359	0.857118	0.593871	0.640054	-0.855023	-0.472731	-0.341492	-0.134313	0.326265	-0.370975	0.0626284	0.417733	0.528463	0.286839	-0.0690416	-0.76811	-0.545584	-0.235797	-0.584196	-0.643763	-0.546742	0.0591837	0.0791545	8.87975e-08	0.00221637	0.000755844	1.03162e-07	0.0196577	0.102431	0.5315	0.119715	0.074312	0.771264	0.0422381	0.00793754	0.174159	0.748544	1.17286e-05	0.00582368	0.267332	0.00272185	0.000688085	0.00569967	0.783545
VvCabSauv08_H0001F_023.ver1.0.g009550	threonine-tRNA ligase 2	0.287082	0.34864	0.31552	0.142215	-0.386867	-0.0349052	-0.20006	-0.109647	0.362026	0.123271	0.296571	0.093294	0.0521113	0.173947	-0.163508	-0.224575	-0.246844	-0.151907	-0.487716	-0.414169	-0.579683	-0.346959	0.173778	0.0949869	0.133129	0.507395	0.0618245	0.871369	0.348609	0.610032	0.0821398	0.566064	0.159359	0.664583	0.808914	0.416277	0.445214	0.291423	0.244899	0.478578	0.0156234	0.044211	0.00298917	0.0966994
VvCabSauv08_H0001F_023.ver1.0.g009560	Rho termination factor	-0.0922776	0.00684399	-0.44862	-0.0460144	-0.0999045	-0.433378	-0.208691	-0.414937	-0.58274	-0.377005	-0.382201	0.38959	0.310203	0.280522	0.423439	-0.0020415	0.353494	-0.15295	0.450825	0.0321229	0.283526	0.381374	0.668032	0.97468	0.0278897	0.830935	0.642313	0.0343816	0.327765	0.0437798	0.00280576	0.0693664	0.0653103	0.059858	0.140152	0.184259	0.0392242	0.992446	0.0901657	0.475528	0.0270381	0.881548	0.179407	0.0659436
VvCabSauv08_H0001F_023.ver1.0.g009570	phosphate translocator-related family	-0.721286	-0.358698	-0.488031	-0.684383	0.240643	0.315206	-0.384921	-0.360467	-0.200783	0.0356546	-0.398672	-0.0833133	-0.488193	0.394566	0.253714	0.629087	0.624183	0.194034	0.131453	-0.115188	0.0576069	-0.243903	6.97251e-05	0.0852038	0.0155465	0.000225648	0.257334	0.133537	0.0632604	0.0835642	0.346832	0.86863	0.0536449	0.69873	0.0155069	0.0563886	0.231586	0.00099092	0.00111484	0.363614	0.540356	0.591981	0.789183	0.250747
VvCabSauv08_H0001F_023.ver1.0.g009580	membrane calcium-translocating P-type ATPase	-0.176459	0.299558	-0.305796	-0.153026	-0.455808	-0.551284	-0.554509	-0.706493	-0.470408	-0.568854	-0.542608	0.581641	0.382685	0.627731	0.587746	-0.114881	0.342735	-0.309312	0.0430978	-0.307004	-0.0362324	0.130858	0.409471	0.155	0.146171	0.475307	0.0251898	0.00523438	0.00492374	0.000114013	0.0203528	0.00372273	0.00615284	0.0028706	0.0649419	0.00102393	0.00252607	0.592975	0.101106	0.141354	0.841515	0.144503	0.86652	0.542209
VvCabSauv08_H0001F_023.ver1.0.g009590	SIGNAL_PEPTIDE (PHOBIUS), SIGNAL_PEPTIDE_H_REGION (PHOBIUS), SIGNAL_PEPTIDE_N_REGION (PHOBIUS), NON_CYTOPLASMIC_DOMAIN (PHOBIUS), SIGNAL_PEPTIDE_C_REGION (PHOBIUS)	-0.0951196	0.428326	-0.128131	-0.0357976	-0.563128	-0.420843	-0.67302	-0.597612	-0.216561	-0.442025	-0.381445	0.48066	0.257534	0.654926	0.396904	-0.189876	0.221072	-0.218103	-0.0708658	-0.580747	-0.265639	0.266202	0.658404	0.0367797	0.550728	0.868108	0.00416852	0.0405734	0.000313507	0.00204356	0.309431	0.0305662	0.0658891	0.0174294	0.224394	0.000514765	0.0548133	0.374184	0.29921	0.305914	0.742117	0.00292425	0.209632	0.208631
VvCabSauv08_H0001F_023.ver1.0.g009600	Mitochondrial glyco family	-0.494136	0.00112856	-0.201612	-0.208166	-0.0316238	0.0901926	-0.258272	-0.23637	-0.317907	-0.44654	-0.556561	-0.0470792	-0.0580949	0.245303	0.202671	0.078917	0.288789	-0.0457468	0.26519	-0.0874669	0.109392	0.0704632	0.0141161	0.995824	0.344803	0.329011	0.883376	0.675128	0.223022	0.266135	0.13006	0.0287128	0.00473424	0.82708	0.787437	0.247951	0.342222	0.713957	0.171119	0.831905	0.210432	0.684446	0.610869	0.743534
VvCabSauv08_H0001F_023.ver1.0.g009610	nuclear pore complex NUP93A-like	0.165748	-0.672412	-0.143887	-0.261889	0.67008	0.448461	0.504114	0.422479	0.211619	0.733309	0.523306	-0.534684	-0.470566	-0.55995	-0.349634	0.503121	0.0297535	0.0868129	-0.0245373	0.462014	0.165691	-0.0280566	0.438917	0.000318944	0.502365	0.216378	0.000340579	0.0279517	0.0120114	0.0397187	0.320868	4.56864e-05	0.00868703	0.00710578	0.0203049	0.00443473	0.0939841	0.0122086	0.890232	0.686688	0.90939	0.0230319	0.439077	0.896458
VvCabSauv08_H0001F_023.ver1.0.g009620	tRNA-splicing endonuclease subunit Sen54-like	0.375221	0.73804	0.477175	0.592168	-0.633175	-0.501286	0.00616966	-0.0638394	-0.00378345	-0.563473	-0.112768	0.450148	0.722617	0.135805	0.0555474	-0.75228	-0.473391	-0.0599551	-0.235464	-0.20703	-0.140473	-0.0289543	0.070803	3.84485e-05	0.0183818	0.00229906	0.000896846	0.0125798	0.977174	0.766959	0.986001	0.00414044	0.599836	0.0272971	6.66081e-05	0.526909	0.796563	2.23686e-05	0.0194639	0.78079	0.268026	0.331717	0.512665	0.893164
VvCabSauv08_H0001F_023.ver1.0.g009630	zeatin O-glucosyltransferase	0.218444	0.0214417	0.196265	0.123283	0.0127142	0.0722038	0.166608	0.12894	0.157953	0.0613491	0.22805	-0.087432	0.055699	-0.215253	-0.0413309	-0.13501	-0.212663	-0.398583	-0.16055	0.141243	-0.185412	-0.440974	0.305138	0.920784	0.358015	0.566025	0.952981	0.737414	0.436512	0.548193	0.461033	0.775819	0.283821	0.684565	0.79602	0.312433	0.847937	0.529353	0.318432	0.0537029	0.453601	0.510331	0.385724	0.031011
VvCabSauv08_H0001F_023.ver1.0.g009640	Zeatin O-glucosyltransferase	0.217757	0.030551	-0.104281	0.182344	-0.00209439	-0.164519	0.0248366	-0.0275412	-0.269155	-0.196898	-0.111357	0.0455005	0.13476	-0.0466007	0.097794	-0.130162	0.0354229	-0.0513204	0.399529	0.157453	0.217307	0.128109	0.306699	0.887308	0.627732	0.393772	0.992251	0.442363	0.90829	0.898351	0.203438	0.356435	0.604437	0.832797	0.530124	0.828812	0.649392	0.544378	0.869477	0.811763	0.0530856	0.462471	0.307726	0.550796
VvCabSauv08_H0001F_023.ver1.0.g009670	transcription initiation factor IIB	-0.0594467	0.105357	0.421372	0.1112	-0.0385031	0.386598	0.0212118	0.29533	0.477015	0.102512	0.166008	-0.362811	-0.279459	-0.137648	-0.294484	-0.100886	-0.285698	-0.155057	-0.419654	-0.174144	-0.451214	-0.366333	0.782605	0.624164	0.0402955	0.604951	0.858235	0.0620216	0.921631	0.161197	0.0184266	0.633609	0.438189	0.0814292	0.185998	0.521263	0.162456	0.639031	0.175953	0.469395	0.0412038	0.415741	0.0268897	0.0782984
VvCabSauv08_H0001F_023.ver1.0.g009680	glycosyltransferase family 61	-0.315647	-0.717413	-0.560456	-0.485742	0.686039	0.419949	0.0967056	0.0976926	-0.238858	0.41529	-0.0518473	-0.412746	-0.558621	-0.200688	-0.0193845	0.662316	0.490117	0.201836	0.699492	0.418361	0.409269	0.0276179	0.132964	7.95377e-05	0.00439139	0.0161123	0.000214832	0.0410465	0.653054	0.649732	0.260987	0.0435828	0.809864	0.045019	0.00455027	0.347066	0.928364	0.000422049	0.0150448	0.344257	0.000142443	0.0418978	0.0470411	0.898069
VvCabSauv08_H0001F_023.ver1.0.g009710	nonsense-mediated mRNA decay NMD3 family	-0.30077	-0.124815	-0.426277	-0.406286	-0.00615518	-0.121581	-0.374907	-0.44063	-0.212911	0.0431948	-0.215824	0.302335	-0.141984	0.438734	0.415325	0.336584	0.453579	0.272388	0.078018	-0.158885	0.07216	-0.18576	0.153257	0.561169	0.0377893	0.0488323	0.977228	0.571438	0.0710578	0.0311578	0.317853	0.841162	0.31112	0.151024	0.508092	0.0319764	0.0435635	0.107787	0.0260035	0.197851	0.717084	0.458358	0.737568	0.384819
VvCabSauv08_H0001F_023.ver1.0.g009750	GTP-binding family	0.424382	0.420782	0.394708	0.465785	-0.360823	-0.319558	0.140374	0.127478	0.113202	-0.252064	0.111547	0.181321	0.436097	-0.0940171	-0.13984	-0.540353	-0.429407	-0.163423	-0.163223	-0.116669	-0.0835659	0.527382	0.0387428	0.0406057	0.0562921	0.021795	0.0832378	0.127966	0.512965	0.552776	0.598426	0.234739	0.603819	0.396477	0.0331429	0.662133	0.514584	0.00641241	0.0362559	0.445451	0.446018	0.587195	0.697858	0.00809
VvCabSauv08_H0001F_023.ver1.0.g009760	thioredoxin reductase NTRC	0.126519	0.793201	0.307947	0.463004	-0.775979	-0.612424	-0.410714	-0.335558	-0.0665109	-0.666607	-0.323837	0.657013	0.664666	0.454121	0.35753	-0.669564	-0.247125	-0.0484958	-0.215476	-0.453927	-0.152506	0.161544	0.555794	3.77783e-06	0.14321	0.0227016	8.34943e-06	0.00146736	0.0461925	0.108932	0.757486	0.000375152	0.122656	0.000486941	0.000395774	0.0258038	0.0862993	0.000345529	0.244343	0.821957	0.311919	0.025875	0.476825	0.450774
VvCabSauv08_H0001F_023.ver1.0.g009780	Heat Stress Transcription Factor family	0.110847	-0.212127	0.0138463	0.149005	0.248178	0.270303	0.139962	0.358279	0.254805	0.392437	0.333044	-0.317193	-0.297916	-0.299317	-0.315936	0.0892638	-0.105378	-0.0106897	0.122091	-0.00598952	-0.0971327	0.282591	0.606104	0.319681	0.948799	0.487118	0.242274	0.201441	0.514213	0.0855952	0.229517	0.0578533	0.111776	0.130972	0.157387	0.155349	0.13259	0.678298	0.624095	0.960462	0.569814	0.977841	0.651616	0.180908
VvCabSauv08_H0001F_023.ver1.0.g009790	ABC transporter family	0.735143	0.700706	0.816007	0.902193	-0.541538	-0.297611	0.227524	0.385823	0.491622	-0.155368	0.434783	0.13634	0.521095	-0.26055	-0.320659	-0.877813	-0.85336	-0.240934	-0.504306	-0.229337	-0.42073	0.128774	4.27503e-05	0.000137111	1.17092e-06	1.7073e-09	0.00627489	0.157832	0.284964	0.0625916	0.0146914	0.468493	0.0337369	0.525268	0.00902597	0.218824	0.126585	1.75633e-08	1.16004e-07	0.25674	0.0119736	0.281039	0.040633	0.548714
VvCabSauv08_H0001F_023.ver1.0.g009800	pentatricopeptide repeat-containing At1g79540	-0.150501	-0.447975	-0.345228	-0.373764	0.458641	0.281457	0.190065	0.00379916	-0.205474	0.221249	-0.0355059	-0.218002	-0.216773	-0.144381	0.106093	0.421493	0.305694	0.139496	0.340747	0.427684	0.25758	-0.502895	0.482706	0.0281428	0.0984876	0.0719925	0.0241853	0.182739	0.373698	0.985943	0.335443	0.298815	0.869174	0.306143	0.308944	0.500882	0.62173	0.0402322	0.146312	0.515629	0.103231	0.0370941	0.224309	0.0122538
VvCabSauv08_H0001F_023.ver1.0.g009810	N-terminal glutamine amidohydrolase	-0.452856	-0.322728	-0.510495	-0.481933	0.284236	-0.0669604	0.0531507	-0.316044	-0.593	-0.296223	-0.514762	0.133959	0.0270705	0.172141	0.464082	0.3717	0.510848	0.224091	0.462632	0.38705	0.526243	-0.0754275	0.0262721	0.124017	0.0108063	0.0170915	0.178273	0.755896	0.805173	0.132451	0.00225833	0.159874	0.0100576	0.532594	0.90008	0.421209	0.0223466	0.0737034	0.0107427	0.292491	0.0228254	0.0616907	0.00825332	0.72612
VvCabSauv08_H0001F_023.ver1.0.g009820	mobidb-lite (MOBIDB_LITE)	0.361199	-0.035348	-0.0223947	0.26814	0.116787	-0.175522	0.207454	0.178691	-0.0893954	0.143626	0.138001	0.0119955	0.143394	-0.238691	0.00480305	-0.109186	-0.1152	0.282854	0.351291	0.318283	0.310148	-0.0290374	0.082893	0.869751	0.917275	0.205213	0.586812	0.412003	0.330705	0.403477	0.677849	0.50315	0.520186	0.955636	0.503845	0.261332	0.982229	0.611545	0.591941	0.180484	0.0923301	0.129581	0.140226	0.892859
VvCabSauv08_H0001F_023.ver1.0.g009830	DTW domain-containing	-0.0987504	-0.230138	-0.0726367	-0.141533	0.300506	0.0836149	0.438839	0.143884	-0.124453	0.0442161	-0.0159025	-0.0511019	0.0518964	-0.244354	0.00128353	0.121239	-0.00317358	0.344511	0.0921267	0.419389	0.383913	-0.145905	0.64618	0.279316	0.735894	0.509454	0.153635	0.697689	0.0319302	0.502374	0.562317	0.837455	0.941208	0.81255	0.809687	0.249844	0.995251	0.57253	0.988258	0.0992362	0.668545	0.041345	0.0640143	0.496325
VvCabSauv08_H0001F_023.ver1.0.g009840	Villin 2 family	0.157914	-0.643834	-0.0574955	-0.260474	0.646155	0.58079	0.411039	0.486347	0.404927	0.889571	0.66443	-0.591772	-0.646843	-0.517719	-0.509355	0.522002	-0.00620302	0.14954	-0.0825798	0.273486	-0.00189044	0.00833778	0.461147	0.000686834	0.789582	0.218963	0.000647218	0.0029216	0.0460033	0.0159613	0.0496652	6.10746e-09	0.000398339	0.00231863	0.000635861	0.00956435	0.0110139	0.00888559	0.977051	0.485539	0.701263	0.195977	0.993005	0.969156
VvCabSauv08_H0001F_023.ver1.0.g009850	hypothetical protein PRUPE_ppa004177mg	-0.282723	0.252875	0.0923737	-0.177353	-0.31084	-0.0103302	-0.344958	-0.24629	0.0658393	-0.195856	-0.232869	0.202249	-0.00345849	0.415432	0.00979493	-0.00519328	0.0791398	0.0622342	-0.316449	-0.411696	-0.213097	-0.0920062	0.180695	0.233186	0.667706	0.407067	0.139296	0.961791	0.0987696	0.245992	0.759865	0.359037	0.273491	0.343248	0.987204	0.0435038	0.963769	0.980786	0.713183	0.772667	0.131928	0.0456225	0.317422	0.668954
VvCabSauv08_H0001F_023.ver1.0.g009880	ARM repeat superfamily	0.464166	0.190631	0.412918	0.433663	-0.0973711	0.00888582	0.212172	0.371545	0.356307	0.153342	0.404771	-0.137921	0.0539272	-0.278171	-0.410914	-0.314952	-0.430454	-0.23091	-0.215885	-0.0772263	-0.305828	0.236876	0.0223193	0.37225	0.044921	0.0342498	0.650814	0.96713	0.319575	0.0738336	0.0874574	0.474384	0.0497619	0.520429	0.802381	0.188119	0.0460756	0.133867	0.0357541	0.27766	0.31098	0.719842	0.146126	0.265085
VvCabSauv08_H0001F_023.ver1.0.g009890	hypothetical protein VOLCADRAFT_69443	0.0196702	-0.289755	0.0841244	0.0828514	0.302438	0.53369	0.0767438	0.42089	0.336387	0.390801	0.322665	-0.604257	-0.486815	-0.392908	-0.504651	0.145622	-0.103519	-0.487343	0.0982652	-0.00247524	-0.270261	0.236635	0.927311	0.169628	0.695932	0.700325	0.150879	0.00723368	0.721524	0.0405487	0.108006	0.0589987	0.124095	0.00176487	0.0158451	0.0575264	0.0119059	0.49717	0.630261	0.0157149	0.647809	0.990841	0.201514	0.265585
VvCabSauv08_H0001F_023.ver1.0.g009910	heavy metal P-type ATPase	-0.256947	-0.344117	-0.488296	-0.344165	0.324291	-0.0579706	0.0897776	-0.189405	-0.495669	-0.166137	-0.374949	0.124541	0.0169504	0.0629418	0.451913	0.337226	0.448001	0.155704	0.477286	0.430888	0.504865	0.12113	0.225489	0.0996483	0.015482	0.0995984	0.122103	0.787882	0.676544	0.375391	0.0137743	0.437827	0.0710238	0.562038	0.937341	0.770149	0.0266253	0.107075	0.0281326	0.467519	0.018351	0.0355476	0.0118641	0.572879
VvCabSauv08_H0001F_023.ver1.0.g009920	PPR containing plant	0.440627	-0.185951	0.526445	0.498352	0.409928	0.487105	0.782317	0.924661	0.537419	0.449792	0.650549	-0.672344	-0.174457	-0.913067	-0.711796	-0.178538	-0.647109	0.00955849	-0.102163	0.435331	0.016188	0.076464	0.0311589	0.38432	0.00822415	0.0131926	0.0466525	0.0157735	6.28747e-06	1.0762e-10	0.00676396	0.0274344	0.000577594	0.000319556	0.414891	4.91819e-10	9.59168e-05	0.403887	0.000631517	0.964643	0.634771	0.0334881	0.940154	0.722501
VvCabSauv08_H0001F_023.ver1.0.g009930	Integrase-type DNA-binding superfamily	0.382655	-0.0475918	0.20143	0.144334	0.117354	0.0719155	0.424712	0.288654	0.16964	0.244212	0.408758	-0.110242	0.0817303	-0.354125	-0.357488	-0.111644	-0.289159	0.117631	-0.0893846	0.181495	0.0784017	0.230148	0.0649646	0.825225	0.345249	0.501023	0.584987	0.738426	0.0385752	0.171329	0.428089	0.250128	0.0473444	0.608084	0.7042	0.089553	0.0863382	0.603502	0.170547	0.584095	0.677886	0.396017	0.715749	0.279295
VvCabSauv08_H0001F_023.ver1.0.g009940	L-type lectin-domain containing receptor kinase	0.0831945	0.073272	0.230744	0.183488	0.0222971	0.120787	0.255709	0.225922	0.079915	-0.0911614	0.0536381	-0.200095	0.0511459	-0.208082	-0.262898	-0.143997	-0.224507	0.0182765	0.0268413	0.11886	0.0188122	0.0752862	0.69914	0.733666	0.278016	0.390762	0.917634	0.573974	0.227812	0.28846	0.710491	0.671828	0.80342	0.348522	0.812392	0.329209	0.214549	0.502035	0.291572	0.93245	0.900922	0.580142	0.930474	0.726614
VvCabSauv08_H0001F_023.ver1.0.g009950	cytoplasmic tRNA 2-thiolation 2	0.12671	0.165778	0.478201	0.186853	-0.13093	0.336792	-0.0265337	0.32187	0.686982	0.355188	0.412856	-0.322401	-0.297797	-0.104754	-0.485699	-0.0900157	-0.3789	-0.0106986	-0.636814	-0.390199	-0.584297	0.0210447	0.555191	0.438831	0.018097	0.381977	0.541983	0.107556	0.902052	0.125077	0.000208878	0.0885272	0.0449562	0.124421	0.157561	0.626162	0.0161231	0.675732	0.0678653	0.960429	0.000819676	0.0594242	0.0027161	0.922246
VvCabSauv08_H0001F_023.ver1.0.g009960	exosome complex component RRP43-like	-0.226366	-0.18223	-0.169755	-0.362789	0.137904	0.188299	-0.145003	-0.113746	-0.0763075	0.0286244	-0.142572	-0.0814252	-0.229767	0.136829	0.0728605	0.284426	0.275897	-0.0880758	0.0632206	-0.0165175	0.0355976	-0.126926	0.287488	0.394075	0.42777	0.0814485	0.52048	0.378238	0.499021	0.596657	0.723047	0.894374	0.50632	0.705256	0.280113	0.523767	0.735109	0.17797	0.191906	0.68236	0.769158	0.938938	0.868838	0.554513
VvCabSauv08_H0001F_023.ver1.0.g009970	magnesium-chelatase subunit chloroplastic	0.173813	0.814359	0.178206	0.276982	-0.875218	-0.802412	-0.460616	-0.608877	-0.2308	-0.702453	-0.366532	0.850642	0.755194	0.666518	0.472478	-0.612897	-0.108723	0.0513418	-0.292605	-0.50007	-0.136122	0.017711	0.416642	1.28105e-06	0.404777	0.190093	2.18554e-08	2.39683e-06	0.0235044	0.00159084	0.277897	0.000129741	0.0781245	1.40098e-07	1.99335e-05	0.000376075	0.0197325	0.00145153	0.613066	0.811686	0.165279	0.0128308	0.525935	0.934535
VvCabSauv08_H0001F_023.ver1.0.g009980	transmembrane (DUF288)	-0.494433	0.102153	-0.34886	-0.456577	-0.311641	-0.0899128	-0.783206	-0.652837	-0.186639	-0.210644	-0.437175	0.289652	-0.164153	0.71858	0.330261	0.224182	0.503717	-0.169237	-0.0252903	-0.597559	-0.299353	0.0799024	0.0140492	0.634804	0.0947636	0.024914	0.138226	0.676083	6.03753e-06	0.00054397	0.382532	0.323154	0.032662	0.169787	0.443396	7.64619e-05	0.114988	0.292289	0.0120898	0.429202	0.906622	0.00204593	0.155297	0.710535
VvCabSauv08_H0001F_023.ver1.0.g009990	hypothetical protein POPTR_0016s05620g, partial	-0.130555	-0.164962	-0.276459	-0.00630249	0.157343	0.0835008	-0.195404	-0.00293616	-0.184117	0.0341676	-0.159587	-0.122119	-0.178015	0.0169251	0.111271	0.146488	0.243231	-0.0466529	0.579933	0.0646933	0.108102	0.0656654	0.543151	0.441121	0.190966	0.976683	0.462788	0.698083	0.36017	0.989136	0.38911	0.874066	0.456349	0.569725	0.405287	0.937435	0.60472	0.494588	0.252095	0.828623	0.0029738	0.763928	0.615108	0.760481
VvCabSauv08_H0001F_023.ver1.0.g010000	pentatricopeptide repeat-containing chloroplastic-like	0.127395	0.0759997	0.0320415	0.152758	-0.108201	-0.0934548	-0.104525	0.0171991	0.150242	0.157557	0.11004	0.0024127	-0.00280284	0.0100972	-0.0329009	-0.059558	-0.0921132	0.0976394	-0.0682137	-0.141138	-0.141458	0.174608	0.553038	0.724121	0.881847	0.476089	0.614781	0.664038	0.626922	0.936424	0.48347	0.462173	0.608745	0.991073	0.989629	0.962652	0.8787	0.782208	0.668591	0.649911	0.751466	0.510651	0.50968	0.41448
VvCabSauv08_H0001F_023.ver1.0.g010020	insulin-degrading enzyme-like peroxisomal isoform X1	0.521356	0.434082	0.504265	0.679914	-0.312273	-0.284874	0.339325	0.317415	0.244128	-0.161317	0.305794	0.178002	0.486551	-0.264714	-0.239733	-0.62868	-0.608076	-0.126061	-0.336388	-0.0708947	-0.151273	0.384316	0.00898537	0.0340573	0.0119816	0.000257235	0.137387	0.177259	0.104771	0.130688	0.250296	0.451417	0.146173	0.405322	0.0159104	0.211283	0.259192	0.00100073	0.0016199	0.557235	0.108005	0.742016	0.480438	0.0637117
VvCabSauv08_H0001F_023.ver1.0.g010030	insulin-degrading enzyme-like peroxisomal isoform X2	0.0573177	0.262097	0.314501	0.236089	-0.254886	0.106828	-0.0977366	0.080948	0.243592	-0.10341	0.106274	-0.110913	-0.00746474	-0.00204223	-0.281305	-0.286317	-0.262098	-0.39059	-0.315154	-0.339267	-0.464462	-0.0968415	0.790219	0.216001	0.134454	0.266722	0.229364	0.619304	0.649584	0.706909	0.25137	0.630622	0.621135	0.60589	0.972385	0.992444	0.182986	0.174978	0.216	0.0591475	0.133603	0.104834	0.0222227	0.652596
VvCabSauv08_H0001F_023.ver1.0.g010040	insulin-degrading enzyme-like peroxisomal isoform X1	0.555431	0.510957	0.534228	0.630265	-0.407467	-0.404224	0.277072	0.182966	0.177297	-0.29438	0.209206	0.253304	0.592607	-0.189167	-0.0360681	-0.692724	-0.597481	-0.29482	-0.375547	-0.00905949	-0.18657	0.168683	0.00483784	0.010723	0.00716429	0.000962982	0.0481168	0.0501007	0.189944	0.392134	0.407216	0.162612	0.326544	0.232366	0.00227748	0.376002	0.86712	0.000175629	0.00204942	0.161954	0.0705388	0.966488	0.382711	0.430736
VvCabSauv08_H0001F_023.ver1.0.g010050	sterol methyltransferase 1	0.157459	0.176117	0.0695601	0.0584686	-0.176379	-0.137245	-0.1924	-0.10899	0.0281032	-0.0446967	0.00635425	0.105725	0.0648748	0.182385	0.118411	-0.0800807	0.00865178	-0.171328	-0.102391	-0.138806	-0.20793	-0.156543	0.462456	0.410395	0.746716	0.786101	0.409689	0.522495	0.367748	0.612191	0.896287	0.835711	0.976492	0.622947	0.763284	0.393666	0.581585	0.709916	0.967995	0.423437	0.634011	0.517729	0.329571	0.465094
VvCabSauv08_H0001F_023.ver1.0.g010120	extradiol ring-cleavage dioxygenase-like	0.294595	0.266723	0.255629	0.651764	-0.12107	-0.241144	0.190392	0.33302	0.0297742	-0.18263	0.0215553	0.0404733	0.330026	-0.271654	-0.0247328	-0.477883	-0.384435	0.0212707	0.242355	0.136475	0.0910802	0.262757	0.16229	0.207708	0.227962	0.00055952	0.573071	0.256314	0.372862	0.111803	0.890156	0.393018	0.920366	0.851057	0.115261	0.199109	0.908672	0.0181849	0.0636229	0.921414	0.253861	0.524853	0.672104	0.214804
VvCabSauv08_H0001F_023.ver1.0.g010130	ABC transporter I family member 1	-0.296958	-0.355453	0.0445023	-0.248736	0.371538	0.642269	0.0652563	0.323709	0.363673	0.414967	0.202187	-0.53556	-0.631959	-0.215565	-0.397831	0.394663	0.0357843	0.206287	-0.116887	-0.0303926	-0.0147477	0.100215	0.158791	0.0882729	0.836417	0.241183	0.0738397	0.000714715	0.761931	0.122813	0.0806545	0.0437635	0.3434	0.00699482	0.000923982	0.311714	0.054198	0.0563224	0.868156	0.333492	0.586491	0.887889	0.945471	0.641273
VvCabSauv08_H0001F_023.ver1.0.g010140	stress-related ozone-induced family	-0.58204	-0.768658	-0.813277	-0.760284	0.681	0.233224	-0.00289863	-0.202145	-0.571825	0.157069	-0.389982	-0.167918	-0.440974	0.0593597	0.349063	0.821498	0.789503	0.369209	0.740922	0.482923	0.668333	0.052279	0.00284689	1.14589e-05	1.35828e-06	1.6237e-05	0.000249226	0.272739	0.989275	0.343502	0.0035078	0.463577	0.0595784	0.432861	0.0310108	0.782916	0.0945589	8.62217e-07	4.50655e-06	0.0758102	3.45526e-05	0.0168324	0.000357607	0.80831
VvCabSauv08_H0001F_023.ver1.0.g010150	cellulose synthase family	-0.241348	-0.717607	-0.33582	-0.506725	0.695377	0.609592	0.221087	0.243733	0.031194	0.49556	0.180605	-0.554475	-0.624472	-0.309373	-0.22604	0.67017	0.340241	-0.187454	0.217838	0.315918	0.071629	0.0787814	0.2559	7.90203e-05	0.108639	0.0115055	0.000161893	0.00156527	0.299178	0.251088	0.884951	0.0137984	0.398376	0.00492693	0.00110718	0.141272	0.288202	0.000339714	0.103777	0.380422	0.306517	0.132614	0.739433	0.714429
VvCabSauv08_H0001F_023.ver1.0.g010170	40S ribosomal S2-4-like	-0.251174	-0.622391	-0.29353	-0.392313	0.633545	0.396274	0.201172	0.234589	0.0790797	0.561748	0.170297	-0.364844	-0.531882	-0.268918	0.00303643	0.597392	0.259684	0.407181	0.174757	0.392853	0.334611	-0.141908	0.23645	0.00116333	0.163885	0.0579393	0.000888732	0.0552345	0.345879	0.269862	0.713392	0.0042824	0.426276	0.0796106	0.00747095	0.203851	0.988765	0.00205338	0.220414	0.0482892	0.414077	0.0575649	0.109997	0.508321
VvCabSauv08_H0001F_023.ver1.0.g010180	zinc finger AN1 and C2H2 domain-containing stress-associated 16-like	-0.445257	-0.690573	-0.604903	-0.506836	0.673785	0.376448	0.1428	0.0413838	-0.426925	0.141909	-0.289827	-0.382188	-0.468021	-0.148367	0.0870019	0.637187	0.557245	0.230608	0.783796	0.497274	0.547852	0.0621822	0.0292298	0.000187495	0.00173961	0.0114844	0.000306778	0.0698125	0.505632	0.847744	0.0374679	0.508318	0.169517	0.0653201	0.0210875	0.489008	0.68604	0.000812091	0.00467248	0.278306	5.87673e-06	0.0134237	0.00558294	0.772852
VvCabSauv08_H0001F_023.ver1.0.g010190	cyclin-related family	0.247642	0.100791	0.28211	0.33993	-0.00759245	-0.0759997	0.275262	0.285155	0.177281	0.0328891	0.183353	-0.0687216	0.112029	-0.258564	-0.0780905	-0.227084	-0.316022	0.0767372	-0.125985	0.174626	0.0161604	-0.123532	0.243327	0.63935	0.181683	0.104114	0.971912	0.724121	0.192973	0.176814	0.407259	0.878743	0.391117	0.749673	0.602246	0.222482	0.716832	0.285921	0.132479	0.721548	0.557475	0.414431	0.940256	0.565233
VvCabSauv08_H0001F_023.ver1.0.g010210	endo polygalacturonase	-0.359521	-0.879375	-0.502003	-0.693496	0.84026	0.653609	0.271631	0.193823	-0.0884831	0.571196	0.106718	-0.571679	-0.732472	-0.292286	-0.17495	0.834103	0.488369	0.0975289	0.370965	0.453019	0.278586	-0.102969	0.0844382	1.53607e-08	0.0124335	0.000171527	2.78838e-07	0.000533003	0.199149	0.364146	0.680967	0.00355244	0.619669	0.00351812	4.70843e-05	0.165762	0.413553	4.10072e-07	0.0154642	0.650283	0.0743207	0.0262113	0.187434	0.632089
VvCabSauv08_H0001F_023.ver1.0.g010220	pentatricopeptide repeat-containing chloroplastic-like	0.250532	-0.0806957	0.17082	0.0725526	0.10068	0.160152	0.180143	0.220674	0.373818	0.461477	0.456538	-0.174246	-0.188218	-0.200182	-0.193168	0.0388163	-0.195065	0.106826	-0.29231	0.0230463	-0.254772	-0.368982	0.237692	0.707783	0.424835	0.736189	0.639719	0.454735	0.399603	0.300104	0.0719484	0.0232123	0.024928	0.415465	0.378447	0.348308	0.3658	0.857093	0.361019	0.619311	0.165726	0.914876	0.229579	0.0760046
VvCabSauv08_H0001F_023.ver1.0.g010230	probable galactinol--sucrose galactosyltransferase 2	-0.11705	0.379798	0.184245	-0.0801918	-0.447956	-0.0792954	-0.418724	-0.359572	0.0889163	-0.247497	-0.190359	0.13023	0.0195918	0.455984	0.0975322	-0.141446	0.00690386	-0.0668255	-0.350764	-0.442063	-0.435599	-0.574382	0.585964	0.0671628	0.388774	0.709531	0.0281503	0.712642	0.0417022	0.0843906	0.679485	0.243612	0.372946	0.544164	0.9276	0.0251263	0.650272	0.509719	0.974459	0.756373	0.092854	0.0305502	0.033367	0.00333126
VvCabSauv08_H0001F_023.ver1.0.g010240	calcium-dependent kinase 32-like	0.460548	-0.1361	0.374415	0.452681	0.329174	0.327413	0.555237	0.739405	0.427156	0.488935	0.569833	-0.508305	-0.167664	-0.706573	-0.534537	-0.145722	-0.49723	0.18804	0.132209	0.365182	0.0476956	-0.00130065	0.0235275	0.526003	0.0714591	0.0263371	0.11626	0.118343	0.00485576	3.6558e-05	0.0373537	0.0153273	0.00365076	0.0112082	0.433566	0.000113719	0.00712458	0.496872	0.0134334	0.378905	0.538008	0.0793109	0.82485	0.995187
VvCabSauv08_H0001F_023.ver1.0.g010250	elongation factor family	0.4907	0.895259	0.813511	0.792781	-0.775233	-0.416718	0.00739483	0.118229	0.382397	-0.418075	0.146447	0.342471	0.636215	0.0438044	-0.179228	-0.919956	-0.772175	-0.0369946	-0.605211	-0.403471	-0.378091	-0.0396004	0.0149071	3.50844e-09	1.34121e-06	3.85485e-06	8.62761e-06	0.042793	0.972643	0.582172	0.0651604	0.0420528	0.494709	0.101386	0.000831978	0.838949	0.402043	2.04946e-10	9.85624e-06	0.863737	0.00172766	0.0505706	0.0685035	0.854236
VvCabSauv08_H0001F_023.ver1.0.g010270	carboxy-terminal region remorin	0.256395	0.304247	0.235658	0.251086	-0.222244	-0.371489	0.314958	-0.0216757	-0.185223	-0.376933	-0.0844996	0.251108	0.511083	-0.0435929	0.111346	-0.37166	-0.253142	0.269449	-0.0212203	0.240326	0.293896	-0.132782	0.226523	0.148329	0.267622	0.236621	0.296591	0.0738806	0.133858	0.919922	0.386218	0.0694238	0.69464	0.236577	0.0107005	0.839717	0.604473	0.0737374	0.232676	0.202925	0.9216	0.25798	0.163336	0.536235
VvCabSauv08_H0001F_023.ver1.0.g010280	Guanylate kinase	-0.00280266	0.346161	0.376914	0.0576741	-0.340594	0.0917329	-0.169495	-0.0383613	0.351305	-0.00931946	0.103848	0.057813	-0.00213628	0.184994	-0.196577	-0.186432	-0.229672	-0.0168123	-0.474724	-0.362001	-0.436633	-0.405673	0.98963	0.0975211	0.0694389	0.788943	0.103396	0.669884	0.428489	0.858752	0.0923171	0.965527	0.629167	0.788446	0.992096	0.386816	0.357236	0.383071	0.280316	0.937851	0.019077	0.0821626	0.032903	0.0492066
VvCabSauv08_H0001F_023.ver1.0.g010290	nuclear transcription factor Y subunit A-1-like isoform X1	0.460108	0.809454	0.781528	0.705523	-0.716754	-0.358337	-0.0128121	0.119995	0.450639	-0.335922	0.203051	0.313815	0.51726	0.0519612	-0.13785	-0.83023	-0.718964	-0.0964854	-0.690429	-0.433063	-0.450458	0.0798046	0.023678	1.66544e-06	6.51665e-06	0.000117628	8.13238e-05	0.0855408	0.952619	0.576507	0.0271091	0.108525	0.341297	0.135353	0.00963959	0.809454	0.520646	5.18541e-07	7.54729e-05	0.653796	0.000188318	0.0345272	0.0271783	0.710874
VvCabSauv08_H0001F_023.ver1.0.g010310	G-type lectin S-receptor-like serine threonine- kinase SD3-1	-0.279124	-0.394198	-0.561258	-0.512778	0.247222	0.125336	-0.357228	-0.341487	-0.293581	0.189556	-0.1688	-0.0999325	-0.32389	0.234301	0.255627	0.52681	0.586929	-0.255366	0.39684	0.0139505	-0.0278753	-0.159575	0.186549	0.0566398	0.00432343	0.0104001	0.244153	0.559524	0.0865839	0.102437	0.163808	0.375003	0.430414	0.642219	0.122591	0.270466	0.227966	0.00817175	0.00257002	0.228458	0.0548558	0.948415	0.897124	0.456385
VvCabSauv08_H0001F_023.ver1.0.g010320	zinc finger CCCH domain-containing 30-like	0.0321082	-0.576696	-0.232666	-0.354874	0.510267	0.454174	0.0985027	0.227933	0.275963	0.77126	0.45448	-0.423611	-0.603065	-0.247248	-0.264054	0.56292	0.192872	0.0533001	-0.0129448	0.105934	-0.0616106	0.0665013	0.881602	0.00317811	0.273921	0.0888291	0.0108476	0.0257842	0.647011	0.284076	0.191796	1.02528e-05	0.025672	0.0391358	0.00181235	0.244101	0.212467	0.00418553	0.36655	0.804636	0.952129	0.622258	0.774887	0.75752
VvCabSauv08_H0001F_023.ver1.0.g010330	DETOXIFICATION 42	-0.60501	0.111236	-0.38294	-0.446635	-0.294725	-0.109768	-0.782097	-0.662116	-0.307575	-0.384498	-0.605988	0.325826	-0.0959621	0.740902	0.456853	0.201013	0.556762	-0.275327	0.0972879	-0.503857	-0.217812	-0.0250449	0.00173544	0.604834	0.0647482	0.0286745	0.162096	0.609638	6.35058e-06	0.000424343	0.14372	0.0635758	0.00169787	0.120243	0.65556	3.4578e-05	0.0248155	0.346269	0.004716	0.192864	0.651093	0.0120622	0.306576	0.907524
VvCabSauv08_H0001F_023.ver1.0.g010340	pentatricopeptide repeat-containing At5g52630	-0.0454639	-0.180804	-0.0821646	-0.305875	0.113732	0.0527751	0.0768916	-0.0577437	0.0492432	0.241992	0.143478	-0.0303662	-0.174694	0.0549328	-0.127636	0.254451	0.116393	0.114754	-0.252104	-0.0369711	-0.0750375	0.00348091	0.83293	0.397849	0.702698	0.14606	0.596703	0.806524	0.721009	0.788694	0.819257	0.254595	0.503593	0.887985	0.414248	0.798769	0.55228	0.230186	0.588083	0.593387	0.234662	0.863823	0.727483	0.987121
VvCabSauv08_H0001F_023.ver1.0.g010350	ARM repeat superfamily	0.161252	0.147084	-0.34202	-0.0517085	-0.234099	-0.660663	-0.166263	-0.521975	-0.542913	-0.35514	-0.281437	0.663823	0.598161	0.329579	0.602891	-0.091851	0.261234	-0.128544	0.149073	0.0849598	0.230411	0.0895392	0.451601	0.492815	0.101867	0.810364	0.270892	0.000441417	0.437474	0.00888967	0.0061184	0.0885736	0.182773	0.000405027	0.00201921	0.115784	0.00181937	0.669482	0.217572	0.549433	0.486917	0.693055	0.27873	0.677358
VvCabSauv08_H0001F_023.ver1.0.g010360	disease resistance RGA1	-0.521241	-0.737767	-0.830832	-0.660574	0.665284	0.197926	0.0119392	-0.189183	-0.655206	0.026232	-0.446658	-0.143935	-0.338739	0.0094381	0.377856	0.723758	0.768928	0.0585992	0.819598	0.51925	0.629629	0.0996308	0.00900315	3.88368e-05	5.00169e-07	0.000442481	0.000389099	0.35388	0.955844	0.375962	0.00051095	0.90316	0.0286655	0.50222	0.10541	0.965088	0.0686891	6.40336e-05	1.13282e-05	0.785634	9.59665e-07	0.00931699	0.000977971	0.643229
VvCabSauv08_H0001F_023.ver1.0.g010370	myb-like DNA-binding domain	0.427195	-0.477928	0.286248	0.0966004	0.582342	0.621751	0.649601	0.776567	0.638377	0.925106	0.890085	-0.734558	-0.516045	-0.795766	-0.746526	0.234013	-0.389729	0.111597	-0.210317	0.348365	-0.0866985	-0.0682818	0.0373348	0.0181725	0.175086	0.653408	0.00282912	0.00118108	0.000592033	8.13558e-06	0.000788329	1.01049e-10	5.81633e-09	4.36681e-05	0.00984108	3.33588e-06	2.79593e-05	0.271073	0.0597586	0.603654	0.323924	0.0952651	0.68708	0.751225
VvCabSauv08_H0001F_023.ver1.0.g010380	Dehydration responsive element binding 2F	0.182891	0.232702	0.54807	0.498686	-0.0953316	0.147825	0.258088	0.494048	0.372342	-0.0670031	0.16929	-0.275529	0.0542627	-0.398132	-0.440979	-0.417587	-0.55914	-0.0916425	-0.176527	0.00993721	-0.0944905	0.117116	0.392332	0.273844	0.0055602	0.0131216	0.657688	0.490612	0.223364	0.0141359	0.0731682	0.755745	0.429056	0.192523	0.801176	0.0539992	0.0310087	0.0423174	0.0045048	0.670191	0.40929	0.963243	0.660531	0.585751
VvCabSauv08_H0001F_023.ver1.0.g010400	DNA-binding SMUBP-2	0.397931	0.260488	0.382334	0.424539	-0.16912	-0.110185	0.248199	0.283594	0.230672	-0.0461342	0.229862	-0.0140451	0.217359	-0.217242	-0.212402	-0.362805	-0.422669	-0.0277136	-0.240026	-0.0315429	-0.141466	0.325079	0.054132	0.218936	0.0652087	0.0386629	0.429528	0.608272	0.242234	0.179298	0.278171	0.830501	0.279908	0.948065	0.307608	0.307874	0.319038	0.0814344	0.0396207	0.897718	0.258594	0.883673	0.509658	0.121145
VvCabSauv08_H0001F_023.ver1.0.g010410	adenylosuccinate chloroplastic	-0.46155	-0.321859	0.0873374	-0.216047	0.377597	0.715042	0.0380763	0.361817	0.350544	0.317784	0.0393484	-0.629354	-0.65387	-0.238085	-0.383452	0.324529	0.00811516	0.128454	0.0121284	0.0153052	-0.128127	-0.261291	0.0231878	0.125091	0.684889	0.310608	0.0688951	8.6125e-05	0.859791	0.0823297	0.0930731	0.130217	0.855154	0.000984528	0.000529354	0.262581	0.0643612	0.121813	0.969979	0.549716	0.955145	0.943413	0.550741	0.217469
VvCabSauv08_H0001F_023.ver1.0.g010420	exostosin family	-0.000560958	0.342137	0.0319688	0.25011	-0.31804	-0.217019	-0.319475	-0.145785	-0.0569838	-0.290428	-0.209153	0.267827	0.166186	0.285768	0.199094	-0.269986	-0.00740187	-0.0650615	0.0861186	-0.299996	-0.200213	0.0283811	0.997924	0.101742	0.882113	0.238508	0.12989	0.308383	0.128072	0.496683	0.791414	0.168593	0.32667	0.205762	0.43769	0.175844	0.350989	0.201991	0.972617	0.762622	0.689071	0.154368	0.348231	0.895268
VvCabSauv08_H0001F_023.ver1.0.g010430	1-acyl-sn-glycerol-3-phosphate acyltransferase 2	-0.561534	-0.275869	-0.543753	-0.595992	0.14929	0.0899074	-0.434872	-0.443821	-0.395836	-0.112572	-0.478015	0.05298	-0.287522	0.416619	0.368536	0.45679	0.643836	-0.0499187	0.409486	-0.0436661	0.150466	-0.00833638	0.00430028	0.191954	0.00602439	0.00211693	0.486276	0.676101	0.0336965	0.0298178	0.0555288	0.600477	0.0181486	0.805787	0.173089	0.0428472	0.0763867	0.0248379	0.000686803	0.816818	0.0469132	0.839451	0.482808	0.969161
VvCabSauv08_H0001F_023.ver1.0.g010460	DNA-directed RNA polymerase I subunit 1	0.392313	0.0171319	0.298606	0.246754	0.0266338	0.0718524	0.316348	0.317226	0.381038	0.322538	0.508797	-0.126266	0.0441508	-0.360935	-0.303511	-0.159694	-0.395918	-0.125524	-0.415713	0.0285938	-0.236163	0.0484945	0.0579394	0.936672	0.156381	0.245076	0.901684	0.738648	0.132058	0.13093	0.0662019	0.124251	0.0111167	0.556589	0.837692	0.0831343	0.149362	0.456044	0.055473	0.55893	0.0433477	0.894487	0.266567	0.821961
VvCabSauv08_H0001F_023.ver1.0.g010470	LST8 homolog	-0.0320032	0.625226	0.23987	0.421718	-0.593259	-0.486932	-0.266716	-0.221644	-0.138355	-0.694906	-0.408747	0.502886	0.575581	0.291304	0.264313	-0.601965	-0.224045	-0.0980895	-0.0920879	-0.310953	-0.0347445	0.361877	0.881987	0.00108741	0.258912	0.0401149	0.00224576	0.0158162	0.207721	0.29793	0.519104	0.000164261	0.0473508	0.0122556	0.00325117	0.167254	0.212002	0.00185712	0.292593	0.648399	0.668677	0.139145	0.871956	0.0822746
VvCabSauv08_H0001F_023.ver1.0.g010490	SWR1 complex subunit 6	-0.573126	0.270396	-0.25342	-0.333972	-0.442056	-0.198009	-0.7641	-0.695914	-0.269484	-0.468004	-0.61715	0.389542	0.0315502	0.769094	0.425733	0.0722696	0.429475	-0.156517	-0.0213017	-0.532792	-0.241475	-0.165919	0.00341706	0.20128	0.232145	0.11072	0.030553	0.353673	1.38766e-05	0.000159231	0.202864	0.0210927	0.00131565	0.059892	0.883646	1.12485e-05	0.0380612	0.737183	0.036223	0.465171	0.9213	0.00735079	0.255643	0.438436
VvCabSauv08_H0001F_023.ver1.0.g010500	Peptidase S41 family	0.033104	0.565893	0.236425	0.199715	-0.564333	-0.3695	-0.213454	-0.331891	-0.124225	-0.580174	-0.291746	0.440522	0.534047	0.331344	0.205635	-0.457174	-0.166506	-0.143783	-0.230774	-0.259574	-0.131909	-0.172965	0.877957	0.00394794	0.266021	0.349457	0.00407111	0.0755617	0.316592	0.113098	0.563036	0.00295903	0.166583	0.0312037	0.00718747	0.113729	0.335057	0.0247016	0.436795	0.502678	0.277953	0.220616	0.53894	0.418954
VvCabSauv08_H0001F_023.ver1.0.g010510	hypothetical protein POPTR_0016s05270g	-0.614729	-0.509756	-0.810455	-0.655152	0.382678	0.0263495	-0.299084	-0.401052	-0.628365	-0.0658178	-0.576781	0.0636635	-0.307324	0.32775	0.439287	0.643614	0.80214	0.293423	0.732004	0.180294	0.535231	0.206698	0.00139161	0.0109406	1.57961e-06	0.000511682	0.0649474	0.902728	0.155687	0.0521026	0.00100838	0.759941	0.0031726	0.767584	0.144064	0.117942	0.0317355	0.000690706	2.43004e-06	0.164046	4.78819e-05	0.399204	0.00703627	0.33251
VvCabSauv08_H0001F_023.ver1.0.g010520	alpha,alpha-trehalose-phosphate synthase [UDP-forming] 1-like	-0.232907	-0.378	-0.452946	-0.533658	0.249479	0.0599757	-0.100218	-0.277121	-0.297621	0.136494	-0.148559	-0.0456247	-0.291853	0.190975	0.170295	0.457758	0.486088	0.153578	0.293871	0.103442	0.176884	-0.0540377	0.27341	0.0685755	0.0262386	0.00723772	0.239734	0.780717	0.641264	0.189861	0.157817	0.524796	0.488439	0.832347	0.16642	0.371372	0.42628	0.0244949	0.0160259	0.473695	0.163374	0.630517	0.408328	0.801984
VvCabSauv08_H0001F_023.ver1.0.g010530	mobidb-lite (MOBIDB_LITE)	-0.417872	-0.0400532	-0.455734	-0.385115	-0.111352	-0.229685	-0.553091	-0.490243	-0.312537	-0.132129	-0.443248	0.34059	-0.102359	0.559722	0.408897	0.274715	0.509205	0.232255	0.208327	-0.302878	0.115901	0.257362	0.0421624	0.852587	0.0252166	0.0631164	0.604455	0.28029	0.00505838	0.015015	0.137037	0.538257	0.030055	0.1034	0.634117	0.00445435	0.0472619	0.193894	0.0110415	0.274792	0.328627	0.150256	0.589675	0.224715
VvCabSauv08_H0001F_023.ver1.0.g010550	arabinogalactan peptide 23-like	-0.293962	0.186663	0.0611614	-0.0795395	-0.198208	-0.0932776	-0.20753	-0.144929	0.0133578	-0.181711	-0.240593	0.229752	0.0293252	0.272323	0.0820986	-0.0376942	0.026279	0.334834	-0.137482	-0.206271	0.075975	0.0525562	0.163237	0.382472	0.776488	0.711795	0.353179	0.664639	0.330524	0.499242	0.950604	0.395444	0.257436	0.280146	0.891803	0.197961	0.702926	0.861184	0.902987	0.109745	0.521769	0.333531	0.724208	0.807312
VvCabSauv08_H0001F_023.ver1.0.g010560	serine threonine- kinase Nek2-like	-0.276995	-0.37499	-0.517925	-0.531027	0.23044	0.139633	-0.241583	-0.375397	-0.382059	0.00767152	-0.245667	-0.0974826	-0.249454	0.203695	0.196619	0.481447	0.550035	-0.291188	0.349372	0.091394	0.056473	-0.257026	0.190072	0.0709902	0.00953074	0.00758543	0.278666	0.515213	0.255423	0.0706603	0.0654184	0.97162	0.247227	0.650438	0.239782	0.339736	0.357131	0.0172198	0.00535905	0.167431	0.0942473	0.671036	0.793245	0.225341
VvCabSauv08_H0001F_023.ver1.0.g010570	chaperone dnaJ 6-like	0.0299632	-0.0973055	0.493524	0.230319	0.209201	0.544858	0.39684	0.648429	0.616913	0.347151	0.437795	-0.61714	-0.353621	-0.533753	-0.687875	-0.0688333	-0.480582	-0.0148601	-0.366369	0.0116985	-0.204045	0.245778	0.889463	0.651034	0.0142544	0.278926	0.326556	0.00590262	0.0548561	0.000610335	0.00132292	0.0965025	0.0323881	0.00131596	0.0900426	0.00722551	0.000203369	0.749279	0.0174502	0.945056	0.078267	0.956734	0.338889	0.247006
VvCabSauv08_H0001F_023.ver1.0.g010580	zinc finger A20 and AN1 domain-containing stress-associated 8-like	-0.556619	-0.757748	-0.496248	-0.634427	0.733613	0.601792	0.0474898	0.119907	-0.153438	0.38959	-0.144434	-0.548601	-0.725466	-0.15112	-0.031813	0.789358	0.536795	0.254543	0.482097	0.372635	0.370737	-0.238513	0.00472899	1.79952e-05	0.013647	0.000869618	4.5187e-05	0.00186423	0.825594	0.576789	0.474105	0.0598578	0.500723	0.00550521	6.03431e-05	0.480886	0.882684	4.53746e-06	0.00684067	0.230011	0.0170483	0.0729248	0.0745128	0.261699
VvCabSauv08_H0001F_023.ver1.0.g010590	probably inactive leucine-rich repeat receptor kinase At5g06940	-0.202558	-0.166851	-0.307137	-0.2484	0.150183	0.0250866	-0.0257107	-0.200014	-0.317008	-0.172969	-0.222388	0.140066	0.0355043	0.117903	0.341435	0.20068	0.329911	-0.137518	0.211927	0.179942	0.144684	-0.0842334	0.342497	0.435833	0.144319	0.241839	0.483642	0.907371	0.905076	0.348721	0.131209	0.418943	0.296269	0.513897	0.869179	0.58322	0.102492	0.347085	0.115395	0.521661	0.320149	0.400139	0.499975	0.695557
VvCabSauv08_H0001F_023.ver1.0.g010610	ESSS subunit of NADH:ubiquinone oxidoreductase (complex I)	-0.474467	-0.670014	-0.447718	-0.522696	0.667554	0.391933	0.168094	0.124408	-0.186241	0.282838	-0.153061	-0.323102	-0.49101	-0.175759	0.103829	0.665179	0.439061	0.350115	0.373192	0.44977	0.482445	-0.126576	0.0191512	0.000341208	0.0282442	0.00877941	0.000365434	0.0582045	0.432373	0.562459	0.383568	0.18051	0.475205	0.123557	0.0148344	0.411361	0.629231	0.00039023	0.0318338	0.0935014	0.0724638	0.0274426	0.0169572	0.555613
VvCabSauv08_H0001F_023.ver1.0.g010620	pentatricopeptide repeat-containing mitochondrial isoform X1	-0.111153	0.297544	0.273352	0.137572	-0.273693	-0.00224545	-0.122218	-0.00414276	0.166446	-0.157586	-0.0821573	0.000426438	0.0536162	0.132059	-0.0714206	-0.236271	-0.178822	0.111977	-0.140589	-0.244337	-0.223429	-0.0895236	0.605103	0.157931	0.196206	0.521495	0.195625	0.991692	0.569411	0.984672	0.436964	0.462087	0.702723	0.998422	0.803499	0.538475	0.740166	0.266341	0.403128	0.602415	0.512311	0.249877	0.293957	0.677411
VvCabSauv08_H0001F_023.ver1.0.g010630	basic helix-loop-helix (bHLH) DNA-binding superfamily	0.36658	0.360328	0.289623	0.526132	-0.27532	-0.365826	0.177238	0.0921194	-0.00191817	-0.257342	0.0745892	0.194797	0.487128	-0.140519	0.0609108	-0.494199	-0.375846	-0.0427772	-0.0347834	0.0907528	0.0278726	0.209541	0.0780821	0.0836926	0.169831	0.00826946	0.192875	0.0787431	0.407374	0.66857	0.992903	0.224752	0.729052	0.361693	0.0157678	0.512523	0.777381	0.0141017	0.0702972	0.842679	0.871814	0.673219	0.897134	0.325754
VvCabSauv08_H0001F_023.ver1.0.g010640	cornichon homolog 1-like	-0.483008	-0.462943	-0.55842	-0.46636	0.385904	0.346982	-0.239794	-0.161725	-0.283886	0.101822	-0.260196	-0.208102	-0.414549	0.104914	0.0969986	0.527914	0.557064	-0.196201	0.462366	0.0341895	0.0828425	0.122624	0.0168103	0.0227218	0.00456794	0.0216113	0.0625319	0.0966767	0.259067	0.450259	0.178832	0.635906	0.219472	0.329163	0.0439973	0.625631	0.652067	0.00801467	0.00468875	0.358176	0.0229138	0.873985	0.700355	0.568119
VvCabSauv08_H0001F_023.ver1.0.g010650	OTU domain-containing	-0.43318	0.209406	0.0459439	-0.0140998	-0.23558	-0.00288217	-0.405319	-0.179155	0.00351166	-0.344813	-0.361955	0.115585	-0.0165566	0.303842	0.207868	-0.0728079	0.082484	-0.274905	-0.079887	-0.286287	-0.199821	-0.113597	0.0344731	0.326073	0.831191	0.947863	0.267784	0.989336	0.0494237	0.402239	0.987007	0.0989203	0.0822038	0.590696	0.938794	0.148897	0.329718	0.735293	0.701594	0.193574	0.710588	0.175025	0.349197	0.59714
VvCabSauv08_H0001F_023.ver1.0.g010660	OTU domain-containing At3g57810-like	-0.078355	0.473007	0.259571	0.20902	-0.422028	-0.214503	-0.200851	-0.133398	0.00309003	-0.389602	-0.271809	0.266042	0.336069	0.239093	0.0814211	-0.366475	-0.187189	0.279632	-0.13482	-0.250027	0.00228032	-0.0713107	0.715912	0.0195766	0.220621	0.326985	0.039953	0.314163	0.346665	0.534327	0.988567	0.0598494	0.198843	0.208917	0.10836	0.260505	0.70527	0.078174	0.381106	0.185715	0.529939	0.238668	0.991563	0.740553
VvCabSauv08_H0001F_023.ver1.0.g010680	transcription factor bHLH122	-0.00673002	-0.175623	0.183062	0.138213	0.270291	0.224076	0.348881	0.42045	0.200322	0.213621	0.209883	-0.3127	-0.0809248	-0.458741	-0.303865	-0.00339772	-0.249615	0.0490817	0.0311738	0.290807	0.212836	0.0843658	0.975102	0.411732	0.39188	0.519538	0.201462	0.292524	0.0947426	0.0407812	0.347964	0.316205	0.324946	0.136821	0.706989	0.0241504	0.148865	0.987428	0.23947	0.81984	0.885025	0.168013	0.318029	0.695101
VvCabSauv08_H0001F_023.ver1.0.g010710	endo polygalacturonase	0.220268	0.0553512	0.384799	0.272903	0.011513	0.272269	0.151132	0.381631	0.481001	0.265161	0.421338	-0.266605	-0.172704	-0.30081	-0.335362	-0.155477	-0.362284	-0.254555	-0.262447	-0.0632072	-0.381365	-0.148989	0.301016	0.797267	0.063351	0.196971	0.957419	0.198055	0.480852	0.065746	0.0173382	0.210485	0.0403134	0.207917	0.419667	0.153199	0.109152	0.468177	0.0819056	0.22999	0.215366	0.769206	0.0659505	0.487166
VvCabSauv08_H0001F_023.ver1.0.g010740	ABHD18-like isoform X3	-0.723591	-0.447044	-0.611819	-0.677581	0.334253	0.167002	-0.299462	-0.347119	-0.455259	-0.0561774	-0.533531	-0.0527131	-0.347598	0.292438	0.342552	0.60864	0.684154	0.14882	0.457373	0.122696	0.320634	-0.244674	6.4405e-05	0.0285113	0.00148782	0.000275204	0.110401	0.435412	0.155139	0.0965361	0.0253883	0.794304	0.00725426	0.806747	0.0960463	0.165532	0.101301	0.00159938	0.000227179	0.487665	0.0246309	0.567889	0.126616	0.249205
VvCabSauv08_H0001F_023.ver1.0.g010750	CYP702A6	-0.725054	-0.261497	-0.609174	-0.751069	0.0639032	0.104228	-0.580339	-0.612996	-0.403556	-0.118615	-0.544918	0.0954681	-0.353574	0.62382	0.376543	0.595556	0.760974	0.094849	0.204638	-0.257719	0.0202363	-0.242039	6.12162e-05	0.217092	0.00158015	2.3455e-05	0.766733	0.627906	0.00294901	0.00144826	0.0505175	0.580931	0.00589606	0.657227	0.0900882	0.00112452	0.0697361	0.00213703	1.57853e-05	0.659319	0.337456	0.22405	0.925225	0.254499
VvCabSauv08_H0001F_023.ver1.0.g010760	aquaporin SIP1-2-like	-0.455159	-0.213464	-0.640997	-0.54035	0.0962062	-0.247883	-0.34138	-0.560374	-0.656745	-0.331318	-0.641428	0.341376	0.0389938	0.461817	0.675881	0.38998	0.682115	0.0922227	0.447629	0.120076	0.391255	-0.0427103	0.0254247	0.316569	0.000738105	0.00641284	0.654737	0.242853	0.102551	0.00439836	0.000490436	0.11376	0.000730111	0.102556	0.856446	0.0230979	0.000288973	0.05958	0.000241225	0.668219	0.0282794	0.576246	0.058679	0.842922
VvCabSauv08_H0001F_023.ver1.0.g010770	NAC transcription factor 29	0.348188	0.353431	0.614355	0.701292	-0.21091	0.159758	0.0676329	0.542959	0.563926	0.0899709	0.357411	-0.269783	-0.012161	-0.342608	-0.455078	-0.507948	-0.62174	-0.174611	-0.196691	-0.222809	-0.359246	0.161906	0.095445	0.0902276	0.00140366	0.000134597	0.322531	0.45586	0.753518	0.0061132	0.0041038	0.675884	0.0864112	0.202344	0.955025	0.101241	0.0254542	0.0112747	0.00118139	0.414472	0.356951	0.295333	0.084693	0.449744
VvCabSauv08_H0001F_023.ver1.0.g010780	ricin B-like lectin R40G3	-0.140291	-0.886015	-0.287274	-0.366597	0.962024	0.712067	0.600501	0.547911	0.0355909	0.651083	0.313174	-0.758716	-0.6409	-0.682699	-0.337268	0.665321	0.191722	0.185692	0.437021	0.717803	0.437122	-0.0900043	0.513217	8.50824e-09	0.173478	0.0780676	6.84749e-14	9.5061e-05	0.00191811	0.00557679	0.868863	0.000569582	0.136195	1.73049e-05	0.000739902	0.000237126	0.107029	0.000388706	0.369468	0.384996	0.0327303	7.84977e-05	0.0326857	0.67577
VvCabSauv08_H0001F_023.ver1.0.g010790	NAC domain-containing 92-like	0.440846	0.00386037	0.547045	0.651559	0.237676	0.259333	0.684361	0.849952	0.442156	0.260547	0.500033	-0.464441	-0.000394305	-0.780895	-0.574045	-0.359033	-0.677308	0.162848	0.0131101	0.371172	0.114086	0.161359	0.0310653	0.985717	0.00566757	0.000562533	0.263426	0.221059	0.000225794	1.46887e-07	0.0305111	0.218829	0.0128385	0.0222296	0.998541	6.70583e-06	0.00335412	0.0848909	0.000277373	0.447076	0.951519	0.0741467	0.595552	0.451299
VvCabSauv08_H0001F_023.ver1.0.g010800	Tryptophan tyrosine permease	0.128526	-0.234236	-0.332628	-0.187234	0.119415	-0.148184	-0.00678727	-0.205144	-0.25179	0.17373	0.0771513	0.00620093	-0.0328744	0.0344862	0.0471255	0.21703	0.24616	-0.0500592	0.222615	0.08788	0.0873764	0.0783542	0.54949	0.270604	0.112252	0.38099	0.578364	0.489549	0.97489	0.336237	0.235264	0.416868	0.720104	0.977059	0.878797	0.872901	0.826912	0.308359	0.246249	0.816311	0.295764	0.683031	0.684756	0.715915
VvCabSauv08_H0001F_023.ver1.0.g010810	thioredoxin-like 1- chloroplastic	-0.209985	-0.741115	-0.533635	-0.438661	0.784041	0.358071	0.407371	0.163348	-0.435496	0.209358	-0.111385	-0.381208	-0.297338	-0.367687	0.107721	0.596733	0.443911	0.0856502	0.711814	0.763702	0.587142	-0.244741	0.324705	3.4305e-05	0.00724072	0.032008	5.81104e-06	0.0857905	0.0481748	0.445664	0.0334139	0.326186	0.604348	0.0660707	0.158233	0.0771194	0.616363	0.00208308	0.0297805	0.690681	9.58602e-05	1.4108e-05	0.00255852	0.24907
VvCabSauv08_H0001F_023.ver1.0.g010820	RING zinc finger domain superfamily	-0.097546	-0.351605	-0.19966	-0.341121	0.255922	0.31044	-0.146553	0.0194192	0.209187	0.584395	0.282786	-0.272706	-0.521644	0.0251633	-0.227242	0.45879	0.224865	0.0746014	-0.0534698	-0.142209	-0.165422	-0.160461	0.650225	0.0920195	0.349593	0.102829	0.227412	0.139833	0.494393	0.928237	0.326591	0.00271054	0.180593	0.197307	0.00894079	0.907088	0.285578	0.0241333	0.290782	0.729009	0.804025	0.507414	0.439828	0.453854
VvCabSauv08_H0001F_023.ver1.0.g010830	pyruvate cytosolic isozyme	-0.241565	-0.322317	-0.186668	-0.50557	0.225351	0.300197	-0.0901444	-0.139829	0.0481216	0.310244	0.0584035	-0.212086	-0.423431	0.115509	-0.0605406	0.487606	0.298327	0.220178	-0.0997	-0.00791094	0.00475106	-0.439679	0.25546	0.124524	0.382458	0.0117272	0.289714	0.15408	0.675293	0.514617	0.823309	0.140096	0.786333	0.319777	0.0392282	0.590941	0.778701	0.0156504	0.156787	0.30122	0.642997	0.970735	0.982422	0.0315663
VvCabSauv08_H0001F_023.ver1.0.g010840	hypothetical protein PRUPE_ppa013216mg	0.0963404	-0.00424754	-0.0031918	0.0336496	0.00410623	-0.119	0.112227	-0.0250987	-0.139985	-0.156895	-0.0608594	0.0520071	0.201722	-0.0956646	0.11896	-0.0827642	-0.0203564	-0.406966	0.082059	0.210703	0.0191621	-0.086022	0.654284	0.984284	0.98819	0.87596	0.984807	0.579693	0.601599	0.907326	0.514145	0.46408	0.777564	0.809289	0.344534	0.656564	0.579824	0.700626	0.924782	0.0484193	0.703063	0.323017	0.929184	0.689403
VvCabSauv08_H0001F_023.ver1.0.g010850	myb-related 2-like	-0.195278	0.0736123	-0.158968	-0.33823	-0.194857	-0.0669229	-0.364186	-0.409361	-0.144468	-0.167305	-0.233466	0.202203	0.0132335	0.417906	0.156459	0.128413	0.287428	-0.169319	-0.127007	-0.28772	-0.168074	0.0462156	0.360487	0.732473	0.458122	0.105968	0.361541	0.756028	0.0801955	0.0469866	0.500623	0.434567	0.272227	0.343362	0.951063	0.042144	0.465337	0.549843	0.173236	0.428977	0.554259	0.172781	0.432427	0.830207
VvCabSauv08_H0001F_023.ver1.0.g010860	CCR4-NOT transcription complex subunit 3-like isoform X3	-0.0443009	-0.749429	-0.251181	-0.393331	0.740646	0.566536	0.459083	0.374831	0.125784	0.674962	0.405884	-0.623216	-0.617582	-0.481214	-0.344844	0.596942	0.179828	0.0836665	0.194928	0.430276	0.140404	0.077965	0.837147	2.50016e-05	0.236437	0.0572348	3.49103e-05	0.00389812	0.0240315	0.0711195	0.558108	0.000296665	0.0490777	0.0011408	0.0013025	0.0172815	0.0988884	0.00207363	0.400443	0.697511	0.361365	0.0358389	0.512873	0.717269
VvCabSauv08_H0001F_023.ver1.0.g010870	O-Glycosyl hydrolases family 17	-0.129127	-0.420077	-0.407534	-0.427113	0.351381	0.241924	-0.00753989	-0.104578	-0.204129	0.159584	-0.0914418	-0.177798	-0.328941	0.0277876	0.0991739	0.460096	0.408727	0.00131901	0.297276	0.177554	0.138105	0.0899107	0.547609	0.0409785	0.0480765	0.037375	0.0922413	0.254732	0.972107	0.626746	0.338685	0.456358	0.670874	0.40587	0.116533	0.897446	0.64476	0.0236823	0.0473628	0.995119	0.158324	0.406527	0.519866	0.67609
VvCabSauv08_H0001F_023.ver1.0.g010880	GATA transcription factor 5-like	0.388569	0.109267	0.373265	0.371399	0.031357	0.00924304	0.414867	0.372898	0.277148	0.152119	0.371717	-0.0596594	0.151151	-0.374004	-0.168869	-0.256796	-0.430954	0.309147	-0.136968	0.2467	0.134223	-0.197882	0.0605897	0.611281	0.0724033	0.0739559	0.884354	0.965809	0.043819	0.0727068	0.189818	0.477956	0.0736894	0.781846	0.480797	0.0717957	0.430223	0.225772	0.0355163	0.141578	0.523343	0.245181	0.531779	0.353989
VvCabSauv08_H0001F_023.ver1.0.g010890	HNH endonuclease domain-containing	0.0751891	0.510839	0.0918704	0.35615	-0.517815	-0.560089	-0.278122	-0.277937	-0.131288	-0.455462	-0.268003	0.53396	0.527295	0.328054	0.339622	-0.440087	-0.121738	0.122966	-0.0492404	-0.27902	0.0216303	0.496674	0.726953	0.0107443	0.669416	0.0876073	0.00954862	0.0044228	0.188201	0.188506	0.540869	0.0253149	0.205453	0.00719867	0.00810243	0.117582	0.104448	0.0313904	0.570939	0.567032	0.819267	0.186719	0.920089	0.0135539
VvCabSauv08_H0001F_023.ver1.0.g010900	hypothetical protein SORBIDRAFT_09g004300	-0.312514	0.0806025	0.0199804	-0.0401546	-0.148568	0.0154676	-0.384065	-0.0742868	0.168701	-0.00537734	-0.129302	0.0139276	-0.235421	0.234456	-0.0148933	0.0412653	0.0557516	0.0854944	-0.0942617	-0.37677	-0.107265	0.299727	0.137068	0.708106	0.926168	0.852217	0.488413	0.942813	0.0639002	0.73011	0.430686	0.980105	0.54706	0.948499	0.268116	0.270141	0.944934	0.848175	0.795831	0.691216	0.661305	0.0695542	0.617863	0.154757
VvCabSauv08_H0001F_023.ver1.0.g010910	short-chain dehydrogenase reductase family	-0.43948	-0.500417	-0.851511	-0.636745	0.349586	-0.100616	-0.253816	-0.502358	-0.66773	-0.00180403	-0.411958	0.229651	-0.104636	0.300091	0.571856	0.603824	0.786669	0.117392	0.606688	0.241493	0.484099	-0.0162467	0.0316521	0.0127588	1.31943e-07	0.000821082	0.0940325	0.639932	0.231392	0.0123617	0.000363657	0.993325	0.0454714	0.280363	0.626554	0.154232	0.0035056	0.00178199	5.14667e-06	0.584862	0.00167138	0.255606	0.016529	0.939938
VvCabSauv08_H0001F_023.ver1.0.g010920	pentatricopeptide repeat-containing At4g13650	-0.110943	-0.234537	-0.0177034	-0.110006	0.267246	0.211257	0.197342	0.220165	0.105834	0.217518	0.115319	-0.150858	-0.195415	-0.184287	-0.205604	0.231184	0.00607932	0.336502	-0.066687	0.109539	0.262884	0.269079	0.605791	0.269971	0.934563	0.608858	0.206785	0.321715	0.35533	0.301249	0.622588	0.307244	0.591558	0.481657	0.360143	0.388664	0.335132	0.277076	0.977508	0.107878	0.756863	0.610388	0.214575	0.203569
VvCabSauv08_H0001F_023.ver1.0.g010930	PHD finger ING2	-0.171494	0.304934	0.104592	0.132303	-0.273778	-0.297402	-0.0617271	-0.139096	-0.21673	-0.495276	-0.41575	0.240967	0.310304	0.2033	0.192331	-0.265043	-0.0506483	0.269319	0.092688	-0.0127972	0.228387	0.0745512	0.422982	0.147369	0.626699	0.537717	0.195481	0.158138	0.774472	0.516845	0.309043	0.0138613	0.0433273	0.256674	0.140016	0.340693	0.367922	0.210695	0.814186	0.203151	0.666639	0.952674	0.283092	0.729185
VvCabSauv08_H0001F_023.ver1.0.g010960	NDH-DEPENDENT CYCLIC ELECTRON FLOW 5	-0.545138	-0.0202349	-0.266645	-0.376336	-0.0805887	0.0563729	-0.388226	-0.389621	-0.272621	-0.326774	-0.465202	0.136608	-0.0579049	0.396276	0.24182	0.213553	0.390319	-0.286788	0.0203001	-0.215177	-0.0731563	-0.254165	0.00587203	0.92523	0.207846	0.0699024	0.708154	0.793603	0.0608367	0.059836	0.197452	0.119105	0.0219828	0.524446	0.788117	0.0552329	0.254943	0.316361	0.0593398	0.174239	0.92499	0.312608	0.734072	0.230728
VvCabSauv08_H0001F_023.ver1.0.g010980	TCP-1 cpn60 chaperonin family	-0.607143	-0.333286	-0.431348	-0.724454	0.160911	0.285613	-0.365041	-0.406073	-0.140126	0.0949443	-0.273228	-0.0677437	-0.46547	0.413766	0.15851	0.603789	0.572655	0.143888	-0.0624911	-0.202246	-0.0243188	-0.255057	0.00165434	0.1115	0.0353296	6.25054e-05	0.452572	0.176089	0.0794359	0.0489621	0.513717	0.658997	0.196417	0.753126	0.0218963	0.0444386	0.459434	0.00178339	0.00344969	0.502363	0.771753	0.343256	0.910194	0.229041
VvCabSauv08_H0001F_023.ver1.0.g010990	evolutionarily carboxy-terminal region	0.75502	0.193325	0.737897	0.760944	0.0305419	0.110307	0.715959	0.799511	0.623243	0.353787	0.763655	-0.311126	0.167209	-0.754121	-0.62727	-0.518331	-0.874185	0.11765	-0.364145	0.242313	-0.0878304	0.058696	2.00723e-05	0.365403	3.86516e-05	1.58046e-05	0.887341	0.607871	8.35224e-05	2.77296e-06	0.00114004	0.0898809	1.41352e-05	0.138914	0.434833	2.08014e-05	0.00103539	0.00946488	2.38103e-08	0.584033	0.0802321	0.253946	0.6832	0.785288
VvCabSauv08_H0001F_023.ver1.0.g011000	pumilio 12	-0.0633316	-0.910297	-0.370299	-0.415593	0.966886	0.639112	0.604219	0.476298	-0.0304928	0.685978	0.327328	-0.692745	-0.60378	-0.641307	-0.303629	0.70134	0.247231	0.22256	0.455542	0.72995	0.455032	-0.0762838	0.768764	6.85378e-10	0.0748827	0.0434144	1.55202e-14	0.00077395	0.00176639	0.0186282	0.887521	0.000215223	0.118444	0.000175513	0.00178375	0.00073234	0.149197	0.000134395	0.244135	0.295886	0.025286	5.15278e-05	0.0254708	0.72313
VvCabSauv08_H0001F_023.ver1.0.g011010	ADP-glucose phosphorylase	0.0538129	-0.676206	0.0471715	-0.135483	0.799977	0.748043	0.643803	0.708525	0.339533	0.73567	0.522032	-0.83573	-0.642762	-0.763191	-0.574358	0.440893	-0.118502	0.188259	0.161236	0.581998	0.17649	-0.276308	0.802792	0.000286295	0.826746	0.527899	2.70929e-06	2.63766e-05	0.000687381	0.000106755	0.104545	4.19379e-05	0.00888097	3.70895e-07	0.00070584	1.44094e-05	0.00333289	0.0310453	0.581293	0.378342	0.451649	0.00284938	0.409389	0.191217
VvCabSauv08_H0001F_023.ver1.0.g011020	kinase family	-0.205068	-0.319133	-0.278345	-0.562152	0.179875	0.263941	-0.132338	-0.216474	0.0650759	0.352201	0.132409	-0.0673926	-0.371839	0.199122	-0.0705267	0.513181	0.349737	0.119187	-0.265841	-0.187765	-0.128282	0.0795	0.33642	0.128503	0.187833	0.00424875	0.400318	0.21267	0.53761	0.30963	0.762571	0.0914317	0.53739	0.754367	0.0735878	0.350918	0.743311	0.0103299	0.0938809	0.579095	0.209272	0.379616	0.550253	0.711932
VvCabSauv08_H0001F_023.ver1.0.g011030	H ACA ribonucleo complex subunit 1 1	0.0168359	-0.129726	0.284348	0.100763	0.167166	0.370902	0.172006	0.428977	0.496879	0.446561	0.423432	-0.424823	-0.381364	-0.317695	-0.57594	0.0766356	-0.273753	-0.0122543	-0.298843	-0.0943405	-0.220537	0.194526	0.937764	0.545737	0.178094	0.639441	0.434955	0.0743734	0.421578	0.0364636	0.0135095	0.0287041	0.0392276	0.0385193	0.0659509	0.13033	0.00322745	0.721902	0.195523	0.95468	0.156037	0.661038	0.300412	0.362374
VvCabSauv08_H0001F_023.ver1.0.g011040	Glutamate dehydrogenase 1	0.183709	0.587404	0.555318	0.393004	-0.518341	-0.198189	-0.0762591	0.0516783	0.281242	-0.296144	0.0376428	0.186456	0.316657	0.118612	-0.150726	-0.530417	-0.448028	-0.027522	-0.473087	-0.377922	-0.323818	-0.112174	0.390181	0.00254439	0.00484831	0.0574606	0.00946313	0.353229	0.723216	0.810473	0.183088	0.159989	0.861372	0.383009	0.13166	0.58094	0.482045	0.00766799	0.0281218	0.898421	0.0195531	0.0686368	0.122679	0.601773
VvCabSauv08_H0001F_023.ver1.0.g011050	hypothetical protein POPTR_0013s05470g	-0.0678677	0.15725	0.120703	0.30146	-0.12854	-0.0935344	-0.000143406	0.122574	0.034772	-0.181877	-0.0915994	0.0311577	0.132009	-0.083377	-0.111713	-0.248088	-0.191758	0.0212061	0.054843	-0.101752	0.0398062	0.411197	0.752688	0.463056	0.574243	0.15227	0.549446	0.663768	0.999469	0.568278	0.871856	0.395006	0.670338	0.885084	0.538631	0.69851	0.603276	0.24245	0.369377	0.921652	0.799092	0.63614	0.853486	0.0459112
VvCabSauv08_H0001F_023.ver1.0.g011060	DNAJ heat shock family	0.473158	0.232297	0.500221	0.483225	-0.0798259	0.0421381	0.403344	0.427255	0.278933	0.00456477	0.306483	-0.209317	0.21065	-0.409785	-0.385479	-0.438759	-0.537292	-0.244162	-0.0962416	0.160042	-0.17124	0.00679504	0.0195321	0.274703	0.0127994	0.0167541	0.7108	0.845002	0.0506498	0.0373047	0.186862	0.983111	0.14522	0.326283	0.32314	0.0467366	0.0628458	0.0319654	0.00677941	0.250228	0.654617	0.455049	0.42368	0.974861
VvCabSauv08_H0001F_023.ver1.0.g011070	adenylyl-sulfate kinase 3	0.112674	0.57983	0.210815	0.226323	-0.587324	-0.519026	-0.280941	-0.327935	-0.0474014	-0.420074	-0.213537	0.542664	0.475022	0.426049	0.307799	-0.427501	-0.13829	0.0431996	-0.268766	-0.300912	-0.164196	-0.0643178	0.600142	0.00298016	0.322752	0.287583	0.00254867	0.0093529	0.183577	0.117722	0.825914	0.0409805	0.316398	0.00614646	0.0189915	0.0379033	0.143413	0.0371836	0.519302	0.841145	0.204117	0.153053	0.443275	0.76526
VvCabSauv08_H0001F_023.ver1.0.g011080	hypothetical protein PRUPE_ppa013984mg	-0.311343	-0.581303	-0.696959	-0.443219	0.52443	0.107564	-0.00797357	-0.14758	-0.507635	0.172032	-0.252106	-0.122099	-0.284811	-0.0122203	0.24098	0.560348	0.582108	0.331736	0.817764	0.40744	0.571343	0.0622957	0.138624	0.00289078	0.000154159	0.0300671	0.00851887	0.616878	0.970503	0.49134	0.0113335	0.421507	0.234658	0.56979	0.177359	0.954806	0.256647	0.00440065	0.00284288	0.113277	1.06287e-06	0.0481331	0.00354197	0.772448
VvCabSauv08_H0001F_023.ver1.0.g011090	FMN binding	-0.393103	-0.143109	-0.246343	-0.279183	0.0902874	0.0845711	-0.180539	-0.139147	-0.141051	-0.113848	-0.281841	0.0694737	-0.179778	0.219606	0.212981	0.237186	0.305501	0.112184	0.0427489	-0.0949838	0.131599	0.166273	0.0573919	0.504704	0.245887	0.186451	0.674805	0.694394	0.398551	0.516691	0.510912	0.596327	0.182118	0.74702	0.400575	0.302508	0.31769	0.264441	0.14658	0.601739	0.842782	0.658863	0.539904	0.437447
VvCabSauv08_H0001F_023.ver1.0.g011100	DUF1639 family	-0.314626	0.190479	0.186856	0.121962	-0.191158	0.155047	-0.202295	0.0573313	0.245703	-0.0990298	-0.0657635	0.00817762	-0.0947736	0.111262	-0.162391	-0.128948	-0.130585	0.0502975	-0.222316	-0.391618	-0.21777	0.138295	0.134291	0.372641	0.381969	0.570226	0.370906	0.469426	0.343138	0.79017	0.247156	0.645243	0.760133	0.969748	0.659574	0.604747	0.448369	0.548168	0.543057	0.815451	0.29643	0.0584248	0.30667	0.519288
VvCabSauv08_H0001F_023.ver1.0.g011110	arabinogalactan 13	-0.439022	0.195841	-0.331327	-0.261554	-0.37165	-0.304862	-0.762086	-0.591867	-0.238034	-0.327436	-0.542873	0.439152	0.0329103	0.688824	0.442122	0.084703	0.418699	-0.135807	-0.00152849	-0.542712	-0.16581	0.335684	0.0318507	0.359075	0.113749	0.216989	0.0737455	0.147469	1.50817e-05	0.00231392	0.262685	0.118315	0.00612289	0.0317944	0.878666	0.000197659	0.0305254	0.693939	0.0417157	0.526903	0.994344	0.00614107	0.438743	0.108791
VvCabSauv08_H0001F_023.ver1.0.g011120	hypothetical protein POPTR_0019s05120g	-0.320311	-0.919413	-0.448359	-0.705896	0.877683	0.688677	0.329776	0.237263	0.00613073	0.714416	0.230321	-0.634949	-0.766276	-0.366543	-0.236482	0.880318	0.428378	0.205261	0.261294	0.500117	0.286963	-0.264472	0.12702	2.20187e-10	0.0279918	0.000116227	1.77584e-08	0.000198537	0.115553	0.264282	0.977318	8.79413e-05	0.278922	0.000858487	1.26713e-05	0.0781143	0.265903	1.41551e-08	0.0367547	0.335956	0.217463	0.012821	0.173965	0.211716
VvCabSauv08_H0001F_023.ver1.0.g011130	APR-like 7	-0.304655	-0.284625	-0.0978317	-0.352756	0.27496	0.416663	-0.00905979	0.0562663	0.124235	0.262669	0.0148893	-0.330214	-0.482003	0.00688766	-0.158283	0.396402	0.190263	0.220691	-0.00538244	0.0385537	-0.0330792	-0.207169	0.147759	0.177654	0.649265	0.0908871	0.193482	0.0428232	0.966487	0.793985	0.563006	0.214965	0.944948	0.115042	0.017073	0.974519	0.460086	0.0551485	0.373191	0.300067	0.980086	0.85805	0.878048	0.331384
VvCabSauv08_H0001F_023.ver1.0.g011140	eukaryotic translation initiation factor NCBP-like	-0.259856	-0.407388	-0.539436	-0.304177	0.412268	-0.11334	0.163518	-0.139599	-0.651804	-0.205438	-0.408117	0.0279104	0.0566938	-0.0469859	0.442203	0.30569	0.461478	0.0808993	0.730269	0.580344	0.642616	0.100196	0.220097	0.0481641	0.00652061	0.148426	0.0452927	0.597977	0.445184	0.515316	0.000558927	0.335531	0.0477266	0.896995	0.792453	0.827417	0.030491	0.146317	0.0232119	0.707078	5.09457e-05	0.00294867	0.000708457	0.641337
VvCabSauv08_H0001F_023.ver1.0.g011150	copper zinc superoxide dismutase 3 family	-0.148903	0.285481	-0.368012	-0.0639972	-0.389568	-0.594185	-0.52224	-0.629499	-0.526333	-0.516173	-0.522152	0.665735	0.432489	0.59263	0.60453	-0.1148	0.365491	-0.0917355	0.22188	-0.251014	0.107739	0.314719	0.487422	0.176296	0.076838	0.766399	0.0598736	0.0022014	0.00884912	0.000981066	0.00824039	0.00981966	0.00886251	0.000384296	0.0347942	0.00227637	0.00175415	0.593236	0.0790382	0.669875	0.297403	0.236758	0.616303	0.134169
VvCabSauv08_H0001F_023.ver1.0.g011160	mitochondrial dicarboxylate tricarboxylate transporter DTC-like	0.0544658	-0.394845	-0.475152	-0.477813	0.252652	-0.0771621	-0.020241	-0.296089	-0.250761	0.303146	0.0811792	0.0727017	-0.12847	0.122245	0.238574	0.48393	0.433762	0.101445	0.081765	0.16286	0.133881	-0.0179792	0.800446	0.0561986	0.018954	0.0182044	0.233611	0.720066	0.925208	0.160071	0.237248	0.149877	0.706108	0.735666	0.549667	0.569325	0.261572	0.0165722	0.0342043	0.637165	0.70408	0.447044	0.532836	0.933546
VvCabSauv08_H0001F_023.ver1.0.g011200	transcription repressor MYB5-like	-0.041371	0.128143	0.378232	0.0688613	-0.116919	0.283693	-0.0650013	0.208869	0.487595	0.246494	0.236315	-0.2818	-0.236164	-0.0695477	-0.429731	-0.078389	-0.281478	-0.0352813	-0.413224	-0.297687	-0.414931	-0.279266	0.847791	0.550692	0.0683919	0.74918	0.586388	0.17914	0.762835	0.327344	0.0156529	0.245589	0.26625	0.182184	0.266565	0.746759	0.0361001	0.715794	0.182706	0.869994	0.0447465	0.157721	0.0437836	0.186316
VvCabSauv08_H0001F_023.ver1.0.g011210	40S ribosomal S5	-0.321763	-0.115255	-0.0872125	-0.022087	0.162887	0.0817115	-0.0302859	0.0724316	-0.0909785	-0.077159	-0.251584	-0.12023	-0.145313	-0.0433375	0.185045	0.0847545	0.0977624	0.226339	0.266153	0.197715	0.253872	-0.154992	0.12521	0.591762	0.685318	0.918408	0.446967	0.704265	0.88828	0.736614	0.672451	0.720077	0.235661	0.575753	0.498093	0.840644	0.386683	0.693762	0.649498	0.287547	0.20872	0.354404	0.231285	0.469585
VvCabSauv08_H0001F_023.ver1.0.g011220	40S ribosomal S28	-0.659757	-0.210755	-0.663337	-0.697115	0.0381915	-0.188394	-0.447867	-0.691693	-0.675054	-0.395071	-0.735302	0.294531	-0.035306	0.599024	0.632036	0.456755	0.769582	0.0607452	0.403678	0.00284207	0.308459	0.0200417	0.00045236	0.322894	0.000410454	0.000153413	0.859371	0.377993	0.0281854	0.000181233	0.000295884	0.0560454	4.2503e-05	0.162386	0.869904	0.0019814	0.000922258	0.0248505	1.10173e-05	0.777972	0.050441	0.989484	0.142512	0.925942
VvCabSauv08_H0001F_023.ver1.0.g011230	homogentisate prenyltransferase	-0.351311	-0.272855	-0.566729	-0.488051	0.126736	-0.0393857	-0.254693	-0.479469	-0.544631	-0.220888	-0.405571	0.136827	-0.0280174	0.295327	0.369476	0.354483	0.586068	-0.426669	0.365128	0.0799649	0.0747905	-0.0987922	0.0923111	0.197053	0.00388322	0.0155416	0.555111	0.855018	0.229728	0.0177502	0.00592742	0.299625	0.0492693	0.523774	0.896603	0.161201	0.0755824	0.0892061	0.00261704	0.0375948	0.0793589	0.710318	0.728348	0.64604
VvCabSauv08_H0001F_023.ver1.0.g011250	Eukaryotic translation initiation factor 3 subunit C	0.00470811	-0.795942	-0.329398	-0.449553	0.822061	0.495685	0.516262	0.36715	0.0294943	0.734823	0.380849	-0.510697	-0.544178	-0.490682	-0.232746	0.664925	0.230657	0.382405	0.269302	0.589878	0.372578	-0.121113	0.982581	3.30737e-06	0.115996	0.0275265	8.35097e-07	0.0137707	0.00980492	0.0775856	0.891183	4.32502e-05	0.0663476	0.0107698	0.00597727	0.0149113	0.27375	0.000392963	0.278203	0.0651547	0.20318	0.00241433	0.0729724	0.572932
VvCabSauv08_H0001F_023.ver1.0.g011260	TRAF-like superfamily	0.261148	0.554027	0.767076	0.573988	-0.393545	0.0706559	0.0894156	0.369187	0.594551	-0.0290469	0.278518	-0.0643676	0.149223	-0.137469	-0.384573	-0.554055	-0.67712	0.148016	-0.576921	-0.275197	-0.378158	-0.388713	0.21773	0.00496914	1.22519e-05	0.00335802	0.0570877	0.742856	0.67778	0.0758286	0.00218407	0.892824	0.187546	0.765084	0.486476	0.521808	0.0635202	0.00496652	0.000278879	0.490046	0.00316354	0.193082	0.06845	0.0604858
VvCabSauv08_H0001F_023.ver1.0.g011280	Mediator subunit Med7	-0.653717	-0.468542	-0.280676	-0.536137	0.459902	0.607801	-0.0388046	0.0364408	-0.115624	0.0633864	-0.291646	-0.461212	-0.539881	-0.026841	-0.0627297	0.552218	0.404025	0.028621	0.258885	0.179834	0.162745	-0.396392	0.000531493	0.0209254	0.184009	0.00692243	0.0237487	0.00163002	0.857135	0.865759	0.590571	0.768569	0.166734	0.023302	0.00646791	0.900923	0.770904	0.0051428	0.0502249	0.894387	0.221888	0.400428	0.447367	0.055155
VvCabSauv08_H0001F_023.ver1.0.g011290	pre-mRNA-splicing factor RSE1	0.47695	-0.275168	0.461922	0.233036	0.40436	0.616941	0.586287	0.778147	0.689037	0.70641	0.807502	-0.742296	-0.440573	-0.748548	-0.765693	0.0332153	-0.504033	-0.144539	-0.313875	0.222176	-0.291825	-0.088538	0.0184448	0.19313	0.0230627	0.273136	0.0500162	0.00132208	0.00260501	7.58502e-06	0.000196398	0.000114322	1.84502e-06	3.28205e-05	0.0311821	2.58682e-05	1.29848e-05	0.877549	0.0120273	0.500411	0.135274	0.296742	0.166463	0.680779
VvCabSauv08_H0001F_023.ver1.0.g011300	strigolactone esterase D14-like	-0.207969	0.337852	-0.0167095	-0.133634	-0.485408	-0.271384	-0.606576	-0.470403	0.00986954	-0.240516	-0.222781	0.402432	0.0600696	0.607401	0.250707	-0.0741806	0.17362	-0.155533	-0.376777	-0.625515	-0.365821	0.125632	0.329478	0.106384	0.93823	0.533598	0.0161965	0.199574	0.00167561	0.0203542	0.963493	0.257592	0.295395	0.0512242	0.780382	0.00164477	0.237353	0.730482	0.417168	0.468014	0.0695489	0.00107993	0.0787477	0.558589
VvCabSauv08_H0001F_023.ver1.0.g011310	rRNA biogenesis RRP5 isoform X2	0.681447	-0.256347	0.287547	0.317535	0.363595	0.202856	0.696671	0.627912	0.401423	0.603916	0.801673	-0.383452	-0.0291126	-0.754951	-0.528243	-0.0719757	-0.469897	-0.24923	-0.207818	0.396461	-0.0898281	0.142767	0.00024599	0.226613	0.17305	0.130534	0.0807237	0.341773	0.000155542	0.00101947	0.0518654	0.00177835	2.48809e-06	0.0643614	0.892583	2.01272e-05	0.00796839	0.738215	0.0205083	0.24022	0.329837	0.055109	0.676372	0.505732
VvCabSauv08_H0001F_023.ver1.0.g011320	F-box kelch-repeat	0.331766	-0.200401	0.283861	0.333207	0.437201	0.177159	0.827878	0.660024	0.0895121	0.160362	0.308945	-0.336964	0.102989	-0.747762	-0.239787	-0.13315	-0.414025	0.338112	0.20622	0.752251	0.493213	-0.187056	0.113242	0.347769	0.178871	0.11159	0.0326505	0.407586	5.96321e-07	0.000449105	0.67745	0.454136	0.141851	0.107365	0.63202	2.66636e-05	0.259082	0.535093	0.0442924	0.106098	0.333654	2.23939e-05	0.014325	0.381451
VvCabSauv08_H0001F_023.ver1.0.g011350	Phosphatidic acid phosphatase (PAP2) family	-0.286916	0.157167	-0.02775	-0.0132505	-0.156472	-0.000483711	-0.240965	-0.160131	-0.124494	-0.330618	-0.315899	0.133435	0.0493501	0.213356	0.130772	-0.117951	0.0858455	-0.0589729	0.181639	-0.164497	0.0129277	-0.0288138	0.174038	0.463295	0.897584	0.951	0.4653	0.99821	0.256678	0.454795	0.562186	0.114572	0.132637	0.534212	0.818871	0.31682	0.542474	0.583066	0.690009	0.784298	0.395637	0.442425	0.952192	0.893679
VvCabSauv08_H0001F_023.ver1.0.g011360	DEAD-box ATP-dependent RNA helicase 37-like	0.0941988	-0.406049	-0.249965	-0.402803	0.373203	0.172156	0.191424	-0.0203539	-0.0961216	0.333804	0.17603	-0.125856	-0.212609	-0.111944	0.0857294	0.401053	0.250709	-0.0224868	0.0401943	0.316916	0.089015	-0.460082	0.661518	0.0489765	0.238789	0.05099	0.0724543	0.421168	0.370229	0.924791	0.655022	0.11091	0.410631	0.557882	0.318556	0.602524	0.690408	0.0521017	0.237348	0.916936	0.852073	0.131327	0.679148	0.0236868
VvCabSauv08_H0001F_023.ver1.0.g011370	ROOT PRIMORDIUM DEFECTIVE 1	-0.047695	-0.747904	-0.276044	-0.45761	0.71221	0.509674	0.403776	0.311712	0.133578	0.736991	0.436898	-0.498943	-0.545586	-0.440135	-0.364898	0.66004	0.192658	0.171957	0.00898514	0.377121	0.226912	0.0310245	0.824852	2.65191e-05	0.19166	0.0245472	9.46163e-05	0.0109556	0.05038	0.138133	0.53377	3.99601e-05	0.0327851	0.0130673	0.00582348	0.0313698	0.0795626	0.000448922	0.367093	0.421713	0.966763	0.069274	0.286297	0.885572
VvCabSauv08_H0001F_023.ver1.0.g011380	uncharacterized protein LOC109791235	0.0798247	-0.0392587	0.0627404	0.318304	0.204417	-0.0967853	0.443339	0.307543	-0.213206	-0.245695	-0.129239	-0.0282839	0.281659	-0.388231	0.148961	-0.223252	-0.180444	0.135093	0.431285	0.565141	0.509385	0.0604416	0.710805	0.855481	0.770866	0.129554	0.33799	0.652785	0.0300172	0.143762	0.317167	0.247173	0.547258	0.895624	0.182412	0.0608331	0.487248	0.294348	0.398805	0.529098	0.0353595	0.0040069	0.0110084	0.779055
VvCabSauv08_H0001F_023.ver1.0.g011390	F-box At3g58530	0.0104298	-0.0421393	0.32663	0.142249	0.113342	0.352261	0.110689	0.431057	0.432341	0.23174	0.238033	-0.416028	-0.313807	-0.280048	-0.389861	-0.0300494	-0.275562	-0.0651318	-0.225133	-0.0785476	-0.175921	0.167886	0.961422	0.844997	0.119277	0.507293	0.597971	0.0913728	0.606623	0.0354676	0.0348632	0.275889	0.262688	0.0431731	0.135363	0.185034	0.0596645	0.889147	0.192468	0.762372	0.290194	0.715242	0.410925	0.432949
VvCabSauv08_H0001F_023.ver1.0.g011400	endonuclease exonuclease phosphatase family	0.128422	-0.509388	-0.114479	-0.285967	0.485944	0.319924	0.271761	0.279943	0.272846	0.726214	0.49375	-0.342583	-0.43806	-0.32746	-0.309817	0.469733	0.054197	0.116142	-0.187224	0.197728	0.0116863	0.00966924	0.549817	0.0110079	0.594278	0.17553	0.0160619	0.127506	0.198925	0.185206	0.197067	5.87856e-05	0.0142032	0.101268	0.0322714	0.118287	0.140671	0.0205585	0.801412	0.588895	0.381015	0.354372	0.956779	0.964234
VvCabSauv08_H0001F_023.ver1.0.g011410	60S ribosomal L21-1	-0.43558	-0.574322	-0.677433	-0.690813	0.440781	0.173024	-0.197097	-0.317096	-0.370203	0.213082	-0.256767	-0.0661696	-0.373954	0.193028	0.354972	0.717977	0.688505	0.12399	0.390208	0.235735	0.351481	-0.12658	0.0333758	0.00333536	0.000276379	0.000186138	0.0310932	0.418794	0.35594	0.131096	0.074964	0.317455	0.225827	0.758695	0.0718362	0.366154	0.0887351	7.80388e-05	0.000199561	0.563781	0.0594183	0.267461	0.0921423	0.555602
VvCabSauv08_H0001F_023.ver1.0.g011450	dirigent 22-like	0.449191	0.0767428	0.534153	0.461021	0.0690263	0.286966	0.389942	0.604944	0.566412	0.351452	0.54669	-0.394551	-0.0841538	-0.553528	-0.493943	-0.286464	-0.59762	-0.0413855	-0.277291	0.103121	-0.207404	-0.0689712	0.0276669	0.721528	0.00717388	0.0233668	0.748598	0.17396	0.0596072	0.00173802	0.00390769	0.092171	0.00570527	0.0563986	0.695831	0.00501652	0.0141594	0.174747	0.00204323	0.847738	0.18958	0.631584	0.330824	0.748792
VvCabSauv08_H0001F_023.ver1.0.g011510	dirigent 22-like	-0.237995	-0.356263	-0.0323138	-0.178192	0.471585	0.417537	0.349159	0.342935	0.0221714	0.196127	0.0010476	-0.345078	-0.292247	-0.320184	-0.148661	0.312957	0.0466583	0.432115	0.185067	0.422841	0.365309	-0.316509	0.262766	0.0874989	0.880849	0.404814	0.0199982	0.0423446	0.0944619	0.100895	0.918097	0.358359	0.996124	0.0986441	0.165821	0.12718	0.488135	0.136482	0.828603	0.0349693	0.386624	0.0395317	0.0791993	0.13185
VvCabSauv08_H0001F_023.ver1.0.g011530	60S ribosomal L21-1	-0.648348	-0.376744	-0.798416	-0.774922	0.243807	-0.138638	-0.298229	-0.624382	-0.729558	-0.248024	-0.694325	0.311127	-0.101347	0.523814	0.698418	0.614611	0.850291	0.464127	0.526565	0.198262	0.575231	-0.0593743	0.00061161	0.069575	2.92809e-06	8.74598e-06	0.250939	0.518242	0.156929	0.00110956	5.22501e-05	0.242576	0.000167223	0.138912	0.637493	0.00861067	0.000147313	0.0013954	1.43512e-07	0.0223321	0.00820692	0.353046	0.00327435	0.782864
VvCabSauv08_H0001F_023.ver1.0.g011540	hypothetical protein PRUPE_ppa012706mg	-0.640199	-0.49824	-0.521474	-0.686188	0.446365	0.30251	-0.0270755	-0.20706	-0.399229	-0.0349453	-0.421655	-0.116598	-0.349528	0.157327	0.243815	0.623579	0.609974	0.241363	0.367491	0.282195	0.398515	-0.244488	0.0007531	0.0132166	0.00896697	0.000213879	0.0287828	0.150776	0.900061	0.331645	0.0532804	0.871222	0.0401478	0.587422	0.0940907	0.462835	0.250923	0.001131	0.00155173	0.255868	0.0772888	0.181546	0.0537479	0.249576
VvCabSauv08_H0001F_023.ver1.0.g011590	colon cancer-associated Mic1	0.523003	-0.511756	0.143152	0.175228	0.660956	0.395051	0.849813	0.748315	0.286011	0.659996	0.710466	-0.585394	-0.224403	-0.887791	-0.517026	0.136048	-0.329364	-0.0557891	0.103665	0.670619	0.165538	0.0435949	0.0087328	0.0105804	0.504575	0.412801	0.000437925	0.0560587	1.48287e-07	2.61021e-05	0.17546	0.000449445	0.000100199	0.00265437	0.291802	7.2198e-09	0.00967811	0.526162	0.116037	0.795697	0.629776	0.000335465	0.439505	0.83971
VvCabSauv08_H0001F_023.ver1.0.g011600	kinesin KIN- chloroplastic isoform X1	-0.425437	0.138707	0.113329	-0.104598	-0.224067	0.203479	-0.427577	-0.105628	0.21938	-0.092852	-0.167078	-0.1222	-0.234502	0.253048	-0.144561	0.0211386	0.0278717	-0.290813	-0.295321	-0.499759	-0.404041	-0.079674	0.0382096	0.518031	0.598011	0.626677	0.292544	0.34026	0.0371467	0.62327	0.30302	0.666082	0.435199	0.569469	0.270043	0.232855	0.500343	0.921901	0.897137	0.168005	0.16121	0.0128958	0.0502148	0.711328
VvCabSauv08_H0001F_023.ver1.0.g011620	DNA (cytosine-5)-methyltransferase CMT3	0.388505	0.275188	0.302273	0.491166	-0.189877	-0.329874	0.247996	0.236534	0.0848954	-0.137312	0.125237	0.1722	0.409454	-0.207302	-0.0625123	-0.439561	-0.403369	0.0204851	-0.144062	0.0535589	0.0682977	0.3101	0.0606353	0.193097	0.151112	0.0147979	0.374181	0.115439	0.242631	0.265795	0.693277	0.522291	0.559838	0.421046	0.0469318	0.331067	0.771677	0.0316172	0.0506342	0.924308	0.501839	0.803705	0.751169	0.140291
VvCabSauv08_H0001F_023.ver1.0.g011630	hypothetical chloroplast RF1 (plastid)	-0.281768	-0.517037	-0.583752	-0.693596	0.34279	0.217201	-0.254443	-0.322112	-0.205887	0.375119	-0.0604229	-0.127253	-0.475123	0.242068	0.0961791	0.720653	0.625291	0.0982897	0.143753	-0.0109509	0.0568255	-0.0572388	0.182236	0.00967635	0.00274723	0.000171005	0.101048	0.307966	0.230203	0.124778	0.334452	0.0708856	0.779121	0.553486	0.0189625	0.25444	0.654828	7.12539e-05	0.00108573	0.647726	0.502766	0.959496	0.791981	0.790501
VvCabSauv08_H0001F_023.ver1.0.g011640	Transmembrane and coiled-coil domains 1	-0.488089	-0.856487	-0.558139	-0.655665	0.780983	0.622033	0.0450852	0.127977	-0.0441629	0.604611	0.0556888	-0.528979	-0.783999	-0.202132	-0.0738065	0.87056	0.537657	0.135915	0.363425	0.320583	0.263813	-0.103109	0.0155324	9.29219e-08	0.00459273	0.000504763	6.67929e-06	0.00117324	0.834303	0.55121	0.837648	0.001751	0.796056	0.00786565	5.82245e-06	0.343533	0.731792	3.1977e-08	0.00673477	0.526571	0.0808762	0.12668	0.2129	0.631621
VvCabSauv08_H0001F_023.ver1.0.g011650	DNA-directed RNA polymerase subunit beta	-0.377653	0.0327863	0.00569154	-0.0148364	0.0376816	0.156144	0.00582048	0.0507365	-0.145123	-0.392026	-0.393532	-0.0862163	-0.036733	0.0238856	0.0963664	-0.0559904	0.0630881	-0.0544677	0.260104	0.065558	0.116073	0.158102	0.0688505	0.87912	0.978943	0.945144	0.86123	0.466247	0.978466	0.813868	0.49866	0.0581393	0.0570964	0.688736	0.864692	0.911788	0.654197	0.794975	0.769629	0.800439	0.219641	0.760862	0.589117	0.460607
VvCabSauv08_H0001F_023.ver1.0.g011660	hypothetical protein PRUPE_ppa000350mg	-0.152067	-0.64006	-0.171411	-0.329646	0.63896	0.682074	0.242808	0.414462	0.301112	0.724762	0.361859	-0.665102	-0.747226	-0.379374	-0.461065	0.585768	0.138582	0.204806	0.10698	0.179384	0.0146144	0.0287656	0.478111	0.000755735	0.423211	0.115705	0.000776896	0.000241521	0.252947	0.0440464	0.152766	6.18418e-05	0.0822916	0.000391057	2.72194e-05	0.0674937	0.0233516	0.00263362	0.518413	0.337052	0.618805	0.401625	0.945963	0.893856
VvCabSauv08_H0001F_023.ver1.0.g011680	metal tolerance 4-like	-0.379716	0.533058	-0.138899	-0.0348305	-0.64988	-0.411735	-0.803227	-0.667028	-0.31972	-0.692877	-0.683525	0.560558	0.251268	0.801362	0.476543	-0.249964	0.275057	-0.0779898	0.0817571	-0.634068	-0.170309	0.106316	0.0672269	0.00731584	0.517447	0.871642	0.000587749	0.0455999	2.29961e-06	0.000370807	0.127762	0.000174808	0.000231437	0.00438275	0.236269	2.52739e-06	0.018559	0.238791	0.193318	0.717183	0.704108	0.000877343	0.426243	0.620994
[truncated: 32,652 more rows]
