# Supplementary material for: A sense of place: transcriptomics identifies environmental signatures in Cabernet Sauvignon berry skins in the late stages of ripening
Source: BMC Plant Biol. 2020 Jan 28;20:41. doi: 10.1186/s12870-020-2251-7 (PMC6986057; doi:10.1186/s12870-020-2251-7)
Supplement: Supplementary file 8 — Additional file 8. topGO analysis of all modules with genes having a kME > 0.80. The results for each module are on a separate tab within the file. [file 12870_2020_2251_MOESM8_ESM.xlsx]

## Sheet: AdditionalFile8
Additional file 8. topGO analysis of all modules with genes having a kME >0.80. The results for each module are on a separate tab within the file.

## Sheet: MMblack
GO.ID	Term	Annotated	Significant	Expected	classicFisher	p_adj
GO:0016071	mRNA metabolic process	843	31	4.61	8.2e-17	2.8454e-14
GO:0010467	gene expression	7520	93	41.09	1.8e-15	3.123e-13
GO:0010629	negative regulation of gene expression	929	30	5.08	8.2e-15	9.48467e-13
GO:0016070	RNA metabolic process	5843	77	31.93	5.8e-14	5.0315e-12
GO:0048519	negative regulation of biological process	1781	39	9.73	1.7e-13	1.1798e-11
GO:0009892	negative regulation of metabolic process	1140	31	6.23	2.7e-13	1.5615e-11
GO:0006396	RNA processing	1559	36	8.52	3.5e-13	1.735e-11
GO:0010605	negative regulation of macromolecule metabolic process	1085	30	5.93	4.4e-13	1.9085e-11
GO:0006397	mRNA processing	508	21	2.78	1.1e-12	4.24111e-11
GO:0006996	organelle organization	3399	53	18.57	3.1e-12	1.0757e-10
GO:0000956	nuclear-transcribed mRNA catabolic process	209	14	1.14	1.3e-11	4.10091e-10
GO:0000377	RNA splicing, via transesterification reactions with bulged adenosine as nucleophile	262	15	1.43	2.2e-11	6.36167e-10
GO:0000375	RNA splicing, via transesterification reactions	264	15	1.44	2.4e-11	6.40615e-10
GO:0006402	mRNA catabolic process	230	14	1.26	4.6e-11	1.14014e-09
GO:0000398	mRNA splicing, via spliceosome	239	14	1.31	7.6e-11	1.75813e-09
GO:0006401	RNA catabolic process	265	14	1.45	3e-10	6.50625e-09
GO:0051641	cellular localization	1696	32	9.27	1.3e-09	2.50611e-08
GO:0060255	regulation of macromolecule metabolic process	4754	59	25.98	1.3e-09	2.50611e-08
GO:0010468	regulation of gene expression	4275	55	23.36	1.6e-09	2.92211e-08
GO:0008380	RNA splicing	480	17	2.62	1.7e-09	2.9495e-08
GO:0006913	nucleocytoplasmic transport	313	14	1.71	2.6e-09	4.10091e-08
GO:0051169	nuclear transport	313	14	1.71	2.6e-09	4.10091e-08
GO:0051649	establishment of localization in cell	1506	29	8.23	5.1e-09	7.66292e-08
GO:0006611	protein export from nucleus	138	10	0.75	5.3e-09	7.66292e-08
GO:0019222	regulation of metabolic process	5075	60	27.73	5.7e-09	7.9116e-08
GO:0010608	posttranscriptional regulation of gene expression	461	16	2.52	6.9e-09	8.9963e-08
GO:0090304	nucleic acid metabolic process	9620	92	52.56	7e-09	8.9963e-08
GO:0050657	nucleic acid transport	190	11	1.04	9.6e-09	1.1104e-07
GO:0050658	RNA transport	190	11	1.04	9.6e-09	1.1104e-07
GO:0051236	establishment of RNA localization	190	11	1.04	9.6e-09	1.1104e-07
GO:0051028	mRNA transport	154	10	0.84	1.5e-08	1.67903e-07
GO:0051168	nuclear export	156	10	0.85	1.7e-08	1.84344e-07
GO:0006403	RNA localization	202	11	1.1	1.8e-08	1.89273e-07
GO:0033036	macromolecule localization	2008	33	10.97	2e-08	2.04118e-07
GO:0006139	nucleobase-containing compound metabolic process	17581	139	96.06	2.5e-08	2.47857e-07
GO:0034641	cellular nitrogen compound metabolic process	19281	148	105.35	3.7e-08	3.56639e-07
GO:0071166	ribonucleoprotein complex localization	128	9	0.7	4.1e-08	3.74395e-07
GO:0071426	ribonucleoprotein complex export from nucleus	128	9	0.7	4.1e-08	3.74395e-07
GO:0046907	intracellular transport	1380	26	7.54	5.2e-08	4.62667e-07
GO:0046483	heterocycle metabolic process	17940	139	98.03	1e-07	8.675e-07
GO:0006406	mRNA export from nucleus	104	8	0.57	1.2e-07	9.91429e-07
GO:0071427	mRNA-containing ribonucleoprotein complex export from nucleus	104	8	0.57	1.2e-07	9.91429e-07
GO:0000184	nuclear-transcribed mRNA catabolic process, nonsense-mediated decay	43	6	0.23	1.3e-07	1.04907e-06
GO:0006405	RNA export from nucleus	148	9	0.81	1.4e-07	1.10409e-06
GO:0022613	ribonucleoprotein complex biogenesis	1076	22	5.88	1.5e-07	1.15667e-06
GO:0034655	nucleobase-containing compound catabolic process	512	15	2.8	1.9e-07	1.43326e-06
GO:0006886	intracellular protein transport	1190	23	6.5	2e-07	1.4766e-06
GO:0040029	regulation of gene expression, epigenetic	752	18	4.11	2.2e-07	1.55796e-06
GO:0006354	DNA-templated transcription, elongation	113	8	0.62	2.2e-07	1.55796e-06
GO:0015931	nucleobase-containing compound transport	319	12	1.74	2.3e-07	1.5962e-06
GO:0031503	protein-containing complex localization	157	9	0.86	2.4e-07	1.63294e-06
GO:0051276	chromosome organization	1207	23	6.6	2.6e-07	1.70226e-06
GO:0034613	cellular protein localization	1303	24	7.12	2.6e-07	1.70226e-06
GO:0006725	cellular aromatic compound metabolic process	18231	139	99.62	3.2e-07	2.0563e-06
GO:0070727	cellular macromolecule localization	1341	24	7.33	4.4e-07	2.776e-06
GO:1901360	organic cyclic compound metabolic process	18369	139	100.37	5.2e-07	3.22214e-06
GO:0044265	cellular macromolecule catabolic process	1260	23	6.88	5.5e-07	3.34825e-06
GO:0015031	protein transport	1566	26	8.56	5.8e-07	3.47e-06
GO:0010586	miRNA metabolic process	13	4	0.07	6e-07	3.52881e-06
GO:0006368	transcription elongation from RNA polymerase II promoter	56	6	0.31	6.5e-07	3.69754e-06
GO:0045184	establishment of protein localization	1575	26	8.61	6.5e-07	3.69754e-06
GO:0071705	nitrogen compound transport	2123	31	11.6	7.1e-07	3.91063e-06
GO:0034470	ncRNA processing	731	17	3.99	7.1e-07	3.91063e-06
GO:0071702	organic substance transport	2353	33	12.86	7.4e-07	4.01219e-06
GO:0007004	telomere maintenance via telomerase	14	4	0.08	8.3e-07	4.36379e-06
GO:0010833	telomere maintenance via telomere lengthening	14	4	0.08	8.3e-07	4.36379e-06
GO:0016458	gene silencing	516	14	2.82	1.2e-06	6.21493e-06
GO:0015833	peptide transport	1632	26	8.92	1.3e-06	6.63382e-06
GO:0042886	amide transport	1652	26	9.03	1.6e-06	8.04638e-06
GO:0043487	regulation of RNA stability	17	4	0.09	2e-06	9.91429e-06
GO:0008104	protein localization	1700	26	9.29	2.6e-06	1.2707e-05
GO:0006997	nucleus organization	111	7	0.61	2.8e-06	1.34944e-05
GO:0034645	cellular macromolecule biosynthetic process	7232	68	39.52	3e-06	1.42603e-05
GO:0034660	ncRNA metabolic process	906	18	4.95	3.1e-06	1.45365e-05
GO:0046700	heterocycle catabolic process	646	15	3.53	3.3e-06	1.5268e-05
GO:0044270	cellular nitrogen compound catabolic process	649	15	3.55	3.5e-06	1.59803e-05
GO:0071840	cellular component organization or biogenesis	11658	96	63.7	4.4e-06	1.98286e-05
GO:0009059	macromolecule biosynthetic process	7379	68	40.32	6e-06	2.66923e-05
GO:0044271	cellular nitrogen compound biosynthetic process	7097	66	38.78	6.4e-06	2.81114e-05
GO:0009057	macromolecule catabolic process	1697	25	9.27	7.9e-06	3.42662e-05
GO:0034654	nucleobase-containing compound biosynthetic process	4471	47	24.43	9.5e-06	4.06975e-05
GO:0006278	RNA-dependent DNA biosynthetic process	54	5	0.3	1.2e-05	5.01687e-05
GO:0006364	rRNA processing	549	13	3	1.2e-05	5.01687e-05
GO:0090501	RNA phosphodiester bond hydrolysis	196	8	1.07	1.4e-05	5.64884e-05
GO:0044085	cellular component biogenesis	2706	33	14.79	1.4e-05	5.64884e-05
GO:0031047	gene silencing by RNA	399	11	2.18	1.4e-05	5.64884e-05
GO:0009903	chloroplast avoidance movement	28	4	0.15	1.6e-05	6.30909e-05
GO:0048731	system development	3492	39	19.08	1.6e-05	6.30909e-05
GO:0016072	rRNA metabolic process	569	13	3.11	1.8e-05	6.94e-05
GO:0019439	aromatic compound catabolic process	747	15	4.08	1.8e-05	6.94e-05
GO:0009819	drought recovery	10	3	0.05	1.9e-05	7.24505e-05
GO:0051171	regulation of nitrogen compound metabolic process	4212	44	23.01	2.2e-05	8.29783e-05
GO:0000723	telomere maintenance	104	6	0.57	2.4e-05	8.76632e-05
GO:0032200	telomere organization	104	6	0.57	2.4e-05	8.76632e-05
GO:0060249	anatomical structure homeostasis	104	6	0.57	2.4e-05	8.76632e-05
GO:0000003	reproduction	5636	54	30.8	2.6e-05	9.20612e-05
GO:1901361	organic cyclic compound catabolic process	769	15	4.2	2.6e-05	9.20612e-05
GO:0031323	regulation of cellular metabolic process	4373	45	23.89	2.6e-05	9.20612e-05
GO:1901700	response to oxygen-containing compound	3311	37	18.09	2.7e-05	9.46364e-05
GO:0006417	regulation of translation	217	8	1.19	2.8e-05	9.716e-05
GO:0034248	regulation of cellular amide metabolic process	223	8	1.22	3.5e-05	0.000120248
GO:0018130	heterocycle biosynthetic process	4872	48	26.62	4e-05	0.000136078
GO:0072594	establishment of protein localization to organelle	620	13	3.39	4.3e-05	0.000144864
GO:0080090	regulation of primary metabolic process	4330	44	23.66	4.4e-05	0.000146808
GO:2000113	negative regulation of cellular macromolecule biosynthetic process	544	12	2.97	5.2e-05	0.000171848
GO:0048827	phyllome development	925	16	5.05	5.8e-05	0.000189868
GO:0022414	reproductive process	3840	40	20.98	6e-05	0.000194579
GO:0071826	ribonucleoprotein complex subunit organization	469	11	2.56	6.2e-05	0.000199204
GO:0097305	response to alcohol	1692	23	9.25	6.3e-05	0.00020056
GO:0010228	vegetative to reproductive phase transition of meristem	474	11	2.59	6.9e-05	0.000215703
GO:0007062	sister chromatid cohesion	182	7	0.99	6.9e-05	0.000215703
GO:0048366	leaf development	561	12	3.07	7e-05	0.000216875
GO:0010558	negative regulation of macromolecule biosynthetic process	568	12	3.1	7.9e-05	0.000242593
GO:0016043	cellular component organization	11208	88	61.24	9.4e-05	0.000286123
GO:0019438	aromatic compound biosynthetic process	5050	48	27.59	9.7e-05	0.000292687
GO:0033365	protein localization to organelle	687	13	3.75	0.00012	0.000355897
GO:0031327	negative regulation of cellular biosynthetic process	596	12	3.26	0.00012	0.000355897
GO:0009890	negative regulation of biosynthetic process	599	12	3.27	0.00013	0.000379076
GO:0043170	macromolecule metabolic process	23979	160	131.02	0.00013	0.000379076
GO:0003006	developmental process involved in reproduction	2912	32	15.91	0.00014	0.000398197
GO:0043933	protein-containing complex subunit organization	1550	21	8.47	0.00014	0.000398197
GO:0099402	plant organ development	1551	21	8.47	0.00014	0.000398197
GO:0030490	maturation of SSU-rRNA	91	5	0.5	0.00015	0.0004164
GO:0000470	maturation of LSU-rRNA	49	4	0.27	0.00015	0.0004164
GO:0010072	primary shoot apical meristem specification	49	4	0.27	0.00015	0.0004164
GO:0033993	response to lipid	1920	24	10.49	0.00016	0.000437165
GO:0000460	maturation of 5.8S rRNA	50	4	0.27	0.00016	0.000437165
GO:0006342	chromatin silencing	285	8	1.56	0.00019	0.000507154
GO:0045814	negative regulation of gene expression, epigenetic	285	8	1.56	0.00019	0.000507154
GO:0050793	regulation of developmental process	1135	17	6.2	0.00019	0.000507154
GO:0048608	reproductive structure development	2580	29	14.1	0.0002	0.000525758
GO:0061458	reproductive system development	2580	29	14.1	0.0002	0.000525758
GO:0060966	regulation of gene silencing by RNA	22	3	0.12	0.00023	0.000595597
GO:0009266	response to temperature stimulus	939	15	5.13	0.00023	0.000595597
GO:0022618	ribonucleoprotein complex assembly	459	10	2.51	0.00024	0.000616889
GO:0044249	cellular biosynthetic process	9723	77	53.13	0.00025	0.000637868
GO:0001101	response to acid chemical	2620	29	14.32	0.00026	0.000644429
GO:0007010	cytoskeleton organization	647	12	3.54	0.00026	0.000644429
GO:0009904	chloroplast accumulation movement	23	3	0.13	0.00026	0.000644429
GO:0071897	DNA biosynthetic process	103	5	0.56	0.00026	0.000644429
GO:0090421	embryonic meristem initiation	57	4	0.31	0.00027	0.000664468
GO:0001736	establishment of planar polarity	5	2	0.03	0.00029	0.000698819
GO:0001738	morphogenesis of a polarized epithelium	5	2	0.03	0.00029	0.000698819
GO:0007164	establishment of tissue polarity	5	2	0.03	0.00029	0.000698819
GO:0006325	chromatin organization	856	14	4.68	0.0003	0.000717931
GO:0000226	microtubule cytoskeleton organization	307	8	1.68	0.00031	0.000736781
GO:0010556	regulation of macromolecule biosynthetic process	3739	37	20.43	0.00032	0.000755374
GO:0050789	regulation of biological process	12262	92	67	0.00033	0.000773716
GO:0045892	negative regulation of transcription, DNA-templated	481	10	2.63	0.00035	0.000815101
GO:0000819	sister chromatid segregation	238	7	1.3	0.00036	0.000821842
GO:0044728	DNA methylation or demethylation	238	7	1.3	0.00036	0.000821842
GO:1901362	organic cyclic compound biosynthetic process	5342	48	29.19	0.00036	0.000821842
GO:0016567	protein ubiquitination	981	15	5.36	0.00037	0.000828323
GO:0044248	cellular catabolic process	2812	30	15.37	0.00037	0.000828323
GO:0045595	regulation of cell differentiation	111	5	0.61	0.00037	0.000828323
GO:0006304	DNA modification	240	7	1.31	0.00038	0.000845256
GO:0032502	developmental process	10348	80	56.54	0.00039	0.000861975
GO:0009725	response to hormone	3098	32	16.93	0.00041	0.00089478
GO:0009737	response to abscisic acid	1682	21	9.19	0.00041	0.00089478
GO:0044260	cellular macromolecule metabolic process	19653	134	107.39	0.00043	0.000932563
GO:0010272	response to silver ion	6	2	0.03	0.00044	0.000936687
GO:0071217	cellular response to external biotic stimulus	6	2	0.03	0.00044	0.000936687
GO:1903798	regulation of production of miRNAs involved in gene silencing by miRNA	6	2	0.03	0.00044	0.000936687
GO:0006366	transcription by RNA polymerase II	687	12	3.75	0.00045	0.000952134
GO:0007275	multicellular organism development	8950	71	48.9	0.00047	0.000970774
GO:0051252	regulation of RNA metabolic process	3534	35	19.31	0.00047	0.000970774
GO:0009409	response to cold	593	11	3.24	0.00047	0.000970774
GO:0031326	regulation of cellular biosynthetic process	3815	37	20.85	0.00047	0.000970774
GO:0006351	transcription, DNA-templated	3679	36	20.1	0.00048	0.000979765
GO:0065007	biological regulation	14086	102	76.97	0.00048	0.000979765
GO:1902679	negative regulation of RNA biosynthetic process	505	10	2.76	0.00051	0.0010289
GO:1903507	negative regulation of nucleic acid-templated transcription	505	10	2.76	0.00051	0.0010289
GO:0097659	nucleic acid-templated transcription	3698	36	20.21	0.00053	0.00106306
GO:0048508	embryonic meristem development	68	4	0.37	0.00054	0.00107074
GO:0051253	negative regulation of RNA metabolic process	509	10	2.78	0.00054	0.00107074
GO:0051172	negative regulation of nitrogen compound metabolic process	703	12	3.84	0.00055	0.00107825
GO:0043414	macromolecule methylation	605	11	3.31	0.00055	0.00107825
GO:0017038	protein import	335	8	1.83	0.00056	0.00108559
GO:2000241	regulation of reproductive process	511	10	2.79	0.00056	0.00108559
GO:0032446	protein modification by small protein conjugation	1023	15	5.59	0.00057	0.00109276
GO:0051656	establishment of organelle localization	185	6	1.01	0.00057	0.00109276
GO:2000112	regulation of cellular macromolecule biosynthetic process	3717	36	20.31	0.00058	0.00110582
GO:0002009	morphogenesis of an epithelium	7	2	0.04	0.00061	0.00115038
GO:0048729	tissue morphogenesis	7	2	0.04	0.00061	0.00115038
GO:0007623	circadian rhythm	188	6	1.03	0.00062	0.00116292
GO:0009889	regulation of biosynthetic process	3874	37	21.17	0.00063	0.00116904
GO:0032774	RNA biosynthetic process	3734	36	20.4	0.00063	0.00116904
GO:0060968	regulation of gene silencing	72	4	0.39	0.00067	0.00123011
GO:0048856	anatomical structure development	9869	76	53.93	0.00067	0.00123011
GO:0080188	RNA-directed DNA methylation	32	3	0.17	0.00071	0.00129668
GO:0042254	ribosome biogenesis	937	14	5.12	0.00072	0.00130806
GO:0022402	cell cycle process	834	13	4.56	0.00075	0.00135547
GO:0034622	cellular protein-containing complex assembly	1401	18	7.66	0.00077	0.0013844
GO:0009648	photoperiodism	197	6	1.08	0.00079	0.00140535
GO:0031324	negative regulation of cellular metabolic process	734	12	4.01	0.0008	0.00140535
GO:0000212	meiotic spindle organization	8	2	0.04	0.00081	0.00140535
GO:0000244	spliceosomal tri-snRNP complex assembly	8	2	0.04	0.00081	0.00140535
GO:0010587	miRNA catabolic process	8	2	0.04	0.00081	0.00140535
GO:0046898	response to cycloheximide	8	2	0.04	0.00081	0.00140535
GO:1902969	mitotic DNA replication	8	2	0.04	0.00081	0.00140535
GO:0044237	cellular metabolic process	28953	182	158.2	0.00085	0.00146741
GO:0045934	negative regulation of nucleobase-containing compound metabolic process	541	10	2.96	0.00087	0.0014945
GO:0010154	fruit development	960	14	5.25	0.00091	0.00155552
GO:0042752	regulation of circadian rhythm	79	4	0.43	0.00095	0.00161593
GO:0019219	regulation of nucleobase-containing compound metabolic process	3682	35	20.12	0.00097	0.0016419
GO:0048511	rhythmic process	206	6	1.13	0.001	0.00168447
GO:0042273	ribosomal large subunit biogenesis	138	5	0.75	0.00101	0.00168495
GO:0070647	protein modification by small protein conjugation or removal	1198	16	6.55	0.00101	0.00168495
GO:2000026	regulation of multicellular organismal development	756	12	4.13	0.00102	0.00169349
GO:0032784	regulation of DNA-templated transcription, elongation	37	3	0.2	0.00109	0.0018011
GO:0009845	seed germination	288	7	1.57	0.00111	0.00180831
GO:0042274	ribosomal small subunit biogenesis	141	5	0.77	0.00111	0.00180831
GO:0032501	multicellular organismal process	9713	74	53.07	0.00111	0.00180831
GO:1901576	organic substance biosynthetic process	10041	76	54.87	0.00112	0.00181607
GO:0000387	spliceosomal snRNP assembly	38	3	0.21	0.00118	0.00190447
GO:0001666	response to hypoxia	84	4	0.46	0.00119	0.00191171
GO:0065003	protein-containing complex assembly	1461	18	7.98	0.00123	0.00195784
GO:0048367	shoot system development	2222	24	12.14	0.00123	0.00195784
GO:0022607	cellular component assembly	1840	21	10.05	0.00128	0.00202287
GO:0006606	protein import into nucleus	146	5	0.8	0.00129	0.00202287
GO:0060992	response to fungicide	10	2	0.05	0.0013	0.00202287
GO:0070920	regulation of production of small RNA involved in gene silencing by RNA	10	2	0.05	0.0013	0.00202287
GO:1901654	response to ketone	10	2	0.05	0.0013	0.00202287
GO:0032268	regulation of cellular protein metabolic process	673	11	3.68	0.00131	0.00202933
GO:0006979	response to oxidative stress	675	11	3.69	0.00134	0.00206658
GO:0036293	response to decreased oxygen levels	87	4	0.48	0.00136	0.00208814
GO:0098813	nuclear chromosome segregation	299	7	1.63	0.00137	0.00209423
GO:0006807	nitrogen compound metabolic process	29163	182	159.35	0.0014	0.0021214
GO:0009791	post-embryonic development	4341	39	23.72	0.0014	0.0021214
GO:0051170	import into nucleus	149	5	0.81	0.00141	0.00212388
GO:0010119	regulation of stomatal movement	88	4	0.48	0.00142	0.00212388
GO:0070482	response to oxygen levels	88	4	0.48	0.00142	0.00212388
GO:0010033	response to organic substance	3784	35	20.68	0.00154	0.00229348
GO:0032261	purine nucleotide salvage	11	2	0.06	0.00158	0.00233302
GO:0048645	animal organ formation	11	2	0.06	0.00158	0.00233302
GO:0071695	anatomical structure maturation	490	9	2.68	0.00162	0.00238195
GO:0009909	regulation of flower development	397	8	2.17	0.00164	0.00239109
GO:0048831	regulation of shoot system development	491	9	2.68	0.00164	0.00239109
GO:0006305	DNA alkylation	228	6	1.25	0.00167	0.00241454
GO:0006306	DNA methylation	228	6	1.25	0.00167	0.00241454
GO:0090351	seedling development	310	7	1.69	0.00168	0.00241892
GO:0034504	protein localization to nucleus	156	5	0.85	0.00173	0.00247041
GO:0035195	gene silencing by miRNA	156	5	0.85	0.00173	0.00247041
GO:0051239	regulation of multicellular organismal process	807	12	4.41	0.00177	0.00251717
GO:0051235	maintenance of location	158	5	0.86	0.00183	0.00259188
GO:0048825	cotyledon development	95	4	0.52	0.00188	0.00265187
GO:0060148	positive regulation of posttranscriptional gene silencing	12	2	0.07	0.00189	0.00265518
GO:1901575	organic substance catabolic process	2843	28	15.53	0.00193	0.0026896
GO:0010014	meristem initiation	160	5	0.87	0.00193	0.0026896
GO:0048580	regulation of post-embryonic development	605	10	3.31	0.00198	0.00274824
GO:0035194	posttranscriptional gene silencing by RNA	236	6	1.29	0.00199	0.00275112
GO:0021700	developmental maturation	507	9	2.77	0.00204	0.00280905
GO:0007059	chromosome segregation	323	7	1.76	0.00212	0.00290767
GO:0007568	aging	240	6	1.31	0.00216	0.00293929
GO:0009605	response to external stimulus	4745	41	25.93	0.00216	0.00293929
GO:0006880	intracellular sequestering of iron ion	13	2	0.07	0.00223	0.00299926
GO:0043101	purine-containing compound salvage	13	2	0.07	0.00223	0.00299926
GO:0097577	sequestering of iron ion	13	2	0.07	0.00223	0.00299926
GO:0051246	regulation of protein metabolic process	722	11	3.95	0.00226	0.00302788
GO:0006414	translational elongation	102	4	0.56	0.00243	0.00324312
GO:0051707	response to other organism	1435	17	7.84	0.00251	0.00333705
GO:0090305	nucleic acid phosphodiester bond hydrolysis	1073	14	5.86	0.00253	0.0033508
GO:0010453	regulation of cell fate commitment	14	2	0.08	0.00259	0.00340428
GO:0060964	regulation of gene silencing by miRNA	14	2	0.08	0.00259	0.00340428
GO:0043207	response to external biotic stimulus	1440	17	7.87	0.0026	0.00340453
GO:0009933	meristem structural organization	251	6	1.37	0.0027	0.00352218
GO:0016441	posttranscriptional gene silencing	255	6	1.39	0.00292	0.00379491
GO:0016973	poly(A)+ mRNA export from nucleus	15	2	0.08	0.00298	0.00385843
GO:0071396	cellular response to lipid	538	9	2.94	0.00303	0.00390859
GO:0048532	anatomical structure arrangement	260	6	1.42	0.00321	0.00412544
GO:0032504	multicellular organism reproduction	444	8	2.43	0.00327	0.00418705
GO:0010555	response to mannitol	16	2	0.09	0.00339	0.00432161
GO:0070925	organelle assembly	447	8	2.44	0.0034	0.00432161
GO:0048573	photoperiodism, flowering	185	5	1.01	0.00361	0.00457179
GO:0031329	regulation of cellular catabolic process	114	4	0.62	0.00363	0.0045804
GO:0031048	chromatin silencing by small RNA	115	4	0.63	0.00374	0.0047021
GO:0071514	genetic imprinting	17	2	0.09	0.00383	0.00479787
GO:0009887	animal organ morphogenesis	116	4	0.63	0.00386	0.00481806
GO:0033043	regulation of organelle organization	459	8	2.51	0.00398	0.00494475
GO:0051225	spindle assembly	58	3	0.32	0.00399	0.00494475
GO:0009719	response to endogenous stimulus	5836	47	31.89	0.00404	0.0049889
GO:0007017	microtubule-based process	462	8	2.52	0.00414	0.00509426
GO:0022411	cellular component disassembly	119	4	0.65	0.00423	0.00518661
GO:0033260	nuclear DNA replication	18	2	0.1	0.00429	0.00524165
GO:0009908	flower development	1646	18	8.99	0.00437	0.00532067
GO:0006412	translation	2594	25	14.17	0.00442	0.00536273
GO:0043632	modification-dependent macromolecule catabolic process	791	11	4.32	0.00448	0.00541512
GO:0048522	positive regulation of cellular process	1394	16	7.62	0.0045	0.00541512
GO:0010431	seed maturation	195	5	1.07	0.00451	0.00541512
GO:0000280	nuclear division	371	7	2.03	0.00453	0.00542038
GO:0043043	peptide biosynthetic process	2600	25	14.21	0.00455	0.0054256
GO:0009880	embryonic pattern specification	61	3	0.33	0.00459	0.00545455
GO:0000380	alternative mRNA splicing, via spliceosome	19	2	0.1	0.00478	0.00560358
GO:0000463	maturation of LSU-rRNA from tricistronic rRNA transcript (SSU-rRNA, 5.8S rRNA, LSU-rRNA)	19	2	0.1	0.00478	0.00560358
GO:0031053	primary miRNA processing	19	2	0.1	0.00478	0.00560358
GO:0033962	cytoplasmic mRNA processing body assembly	19	2	0.1	0.00478	0.00560358
GO:0009894	regulation of catabolic process	124	4	0.68	0.00489	0.00571323
GO:0090567	reproductive shoot system development	1665	18	9.1	0.00491	0.00571735
GO:0009926	auxin polar transport	126	4	0.69	0.00518	0.00601157
GO:0071216	cellular response to biotic stimulus	20	2	0.11	0.00529	0.00611877
GO:0042221	response to chemical	5153	42	28.16	0.00542	0.00624831
GO:1901701	cellular response to oxygen-containing compound	1050	13	5.74	0.00549	0.00630805
GO:0009793	embryo development ending in seed dormancy	704	10	3.85	0.00572	0.00652908
GO:0008284	positive regulation of cell proliferation	66	3	0.36	0.00572	0.00652908
GO:0009756	carbohydrate mediated signaling	130	4	0.71	0.00578	0.00655444
GO:0010182	sugar mediated signaling pathway	130	4	0.71	0.00578	0.00655444
GO:0006188	IMP biosynthetic process	21	2	0.11	0.00583	0.00658961
GO:0051640	organelle localization	295	6	1.61	0.00589	0.00663581
GO:0006487	protein N-linked glycosylation	132	4	0.72	0.00609	0.00683893
GO:0010039	response to iron ion	68	3	0.37	0.00622	0.00696239
GO:0010035	response to inorganic substance	1448	16	7.91	0.0064	0.00712907
GO:0009743	response to carbohydrate	396	7	2.16	0.00641	0.00712907
GO:0007020	microtubule nucleation	69	3	0.38	0.00648	0.0071839
GO:0010876	lipid localization	303	6	1.66	0.00669	0.00739309
GO:0060918	auxin transport	136	4	0.74	0.00676	0.00744673
GO:0000422	autophagy of mitochondrion	23	2	0.13	0.00698	0.00759266
GO:0034427	nuclear-transcribed mRNA catabolic process, exonucleolytic, 3'-5'	23	2	0.13	0.00698	0.00759266
GO:0046040	IMP metabolic process	23	2	0.13	0.00698	0.00759266
GO:0061726	mitochondrion disassembly	23	2	0.13	0.00698	0.00759266
GO:0051179	localization	8265	61	45.16	0.00715	0.00775328
GO:0051238	sequestering of metal ion	24	2	0.13	0.00758	0.00819396
GO:0048523	negative regulation of cellular process	1094	13	5.98	0.00763	0.00820377
GO:0009902	chloroplast relocation	141	4	0.77	0.00766	0.00820377
GO:0051667	establishment of plastid localization	141	4	0.77	0.00766	0.00820377
GO:0050896	response to stimulus	18782	122	102.63	0.00771	0.00823191
GO:1901566	organonitrogen compound biosynthetic process	4497	37	24.57	0.00785	0.00833012
GO:0046785	microtubule polymerization	74	3	0.4	0.00785	0.00833012
GO:0051321	meiotic cell cycle	314	6	1.72	0.0079	0.00835762
GO:0043604	amide biosynthetic process	2721	25	14.87	0.00794	0.00837441
GO:0010197	polar nucleus fusion	25	2	0.14	0.00821	0.00863294
GO:0048193	Golgi vesicle transport	417	7	2.28	0.00839	0.00873197
GO:0048869	cellular developmental process	4517	37	24.68	0.00841	0.00873197
GO:0010118	stomatal movement	145	4	0.79	0.00843	0.00873197
GO:0019750	chloroplast localization	145	4	0.79	0.00843	0.00873197
GO:0051644	plastid localization	145	4	0.79	0.00843	0.00873197
GO:0048609	multicellular organismal reproductive process	419	7	2.29	0.0086	0.00888155
GO:0009914	hormone transport	147	4	0.8	0.00884	0.00909592
GO:0007064	mitotic sister chromatid cohesion	26	2	0.14	0.00886	0.00909592
GO:0006518	peptide metabolic process	2754	25	15.05	0.00916	0.00934859
GO:0009733	response to auxin	530	8	2.9	0.00916	0.00934859
GO:0006413	translational initiation	149	4	0.81	0.00926	0.00942293
GO:0048507	meristem development	532	8	2.91	0.00936	0.00949684
GO:0009559	embryo sac central cell differentiation	27	2	0.15	0.00954	0.0096232
GO:0045926	negative regulation of growth	27	2	0.15	0.00954	0.0096232
GO:0009738	abscisic acid-activated signaling pathway	329	6	1.8	0.0098	0.00985681
GO:0048316	seed development	884	11	4.83	0.00991	0.00993864
GO:0006974	cellular response to DNA damage stimulus	650	9	3.55	0.01	0.01

## Sheet: MMblue
GO.ID	Term	Annotated	Significant	Expected	classicFisher	p_adj
GO:0040007	growth	2585	64	24.22	1.4e-12	4.998e-10
GO:0044281	small molecule metabolic process	3724	78	34.89	1.6e-11	2.499e-09
GO:0016049	cell growth	1657	47	15.53	2.1e-11	2.499e-09
GO:0006833	water transport	127	13	1.19	2.6e-10	1.8564e-08
GO:0042044	fluid transport	127	13	1.19	2.6e-10	1.8564e-08
GO:0051186	cofactor metabolic process	1521	41	14.25	2e-09	1.19e-07
GO:0048856	anatomical structure development	9869	145	92.47	2.8e-09	1.428e-07
GO:0032502	developmental process	10348	149	96.96	6.1e-09	2.72212e-07
GO:0006694	steroid biosynthetic process	280	16	2.62	1.2e-08	4.76e-07
GO:0071554	cell wall organization or biogenesis	1284	35	12.03	2.4e-08	8.568e-07
GO:0006949	syncytium formation	21	6	0.2	3.1e-08	1.00609e-06
GO:0071555	cell wall organization	889	28	8.33	3.4e-08	1.0115e-06
GO:0016043	cellular component organization	11208	155	105.02	4.2e-08	1.1305e-06
GO:0006811	ion transport	1706	41	15.99	4.8e-08	1.1305e-06
GO:0008202	steroid metabolic process	309	16	2.9	4.9e-08	1.1305e-06
GO:0043436	oxoacid metabolic process	2542	53	23.82	5.1e-08	1.1305e-06
GO:0006082	organic acid metabolic process	2548	53	23.88	5.5e-08	1.1305e-06
GO:0016126	sterol biosynthetic process	164	12	1.54	5.7e-08	1.1305e-06
GO:0008610	lipid biosynthetic process	1345	35	12.6	7.4e-08	1.3209e-06
GO:0019752	carboxylic acid metabolic process	2428	51	22.75	7.4e-08	1.3209e-06
GO:0045229	external encapsulating structure organization	935	28	8.76	9.6e-08	1.632e-06
GO:0005975	carbohydrate metabolic process	5030	84	47.13	1.1e-07	1.63625e-06
GO:0030656	regulation of vitamin metabolic process	6	4	0.06	1.1e-07	1.63625e-06
GO:0080170	hydrogen peroxide transmembrane transport	6	4	0.06	1.1e-07	1.63625e-06
GO:0016125	sterol metabolic process	249	14	2.33	1.2e-07	1.7136e-06
GO:0048589	developmental growth	727	24	6.81	1.4e-07	1.92231e-06
GO:0055085	transmembrane transport	1986	44	18.61	1.5e-07	1.98333e-06
GO:0071840	cellular component organization or biogenesis	11658	157	109.24	1.9e-07	2.4225e-06
GO:0016129	phytosteroid biosynthetic process	155	11	1.45	2.8e-07	3.4469e-06
GO:0016128	phytosteroid metabolic process	160	11	1.5	3.8e-07	4.522e-06
GO:0032501	multicellular organismal process	9713	134	91.01	7.1e-07	8.17645e-06
GO:0034220	ion transmembrane transport	1046	28	9.8	9e-07	1.00406e-05
GO:0072521	purine-containing compound metabolic process	591	20	5.54	1.1e-06	1.122e-05
GO:0006732	coenzyme metabolic process	815	24	7.64	1.1e-06	1.122e-05
GO:0009825	multidimensional cell growth	82	8	0.77	1.1e-06	1.122e-05
GO:0017144	drug metabolic process	1386	33	12.99	1.3e-06	1.28917e-05
GO:0042891	antibiotic transport	10	4	0.09	1.5e-06	1.4473e-05
GO:0016132	brassinosteroid biosynthetic process	149	10	1.4	1.6e-06	1.50316e-05
GO:1901605	alpha-amino acid metabolic process	724	22	6.78	1.8e-06	1.64769e-05
GO:0000096	sulfur amino acid metabolic process	362	15	3.39	2.1e-06	1.87425e-05
GO:0016131	brassinosteroid metabolic process	154	10	1.44	2.2e-06	1.91561e-05
GO:0015840	urea transport	11	4	0.1	2.4e-06	1.99256e-05
GO:0071918	urea transmembrane transport	11	4	0.1	2.4e-06	1.99256e-05
GO:0007275	multicellular organism development	8950	123	83.86	3.2e-06	2.53867e-05
GO:0007030	Golgi organization	161	10	1.51	3.2e-06	2.53867e-05
GO:0005996	monosaccharide metabolic process	376	15	3.52	3.4e-06	2.6387e-05
GO:0044283	small molecule biosynthetic process	1744	37	16.34	4.1e-06	3.11426e-05
GO:1901615	organic hydroxy compound metabolic process	781	22	7.32	6.1e-06	4.51714e-05
GO:1901617	organic hydroxy compound biosynthetic process	553	18	5.18	6.2e-06	4.51714e-05
GO:0019755	one-carbon compound transport	14	4	0.13	7.1e-06	4.87442e-05
GO:0019852	L-ascorbic acid metabolic process	14	4	0.13	7.1e-06	4.87442e-05
GO:0019853	L-ascorbic acid biosynthetic process	14	4	0.13	7.1e-06	4.87442e-05
GO:0009765	photosynthesis, light harvesting	51	6	0.48	8.2e-06	5.5234e-05
GO:0009150	purine ribonucleotide metabolic process	520	17	4.87	1.1e-05	7.14e-05
GO:0006629	lipid metabolic process	5380	81	50.41	1.1e-05	7.14e-05
GO:0009628	response to abiotic stimulus	6005	88	56.27	1.2e-05	7.65e-05
GO:0051258	protein polymerization	279	12	2.61	1.5e-05	9.39474e-05
GO:0006084	acetyl-CoA metabolic process	117	8	1.1	1.6e-05	9.84828e-05
GO:0009653	anatomical structure morphogenesis	4417	69	41.39	1.8e-05	0.000105344
GO:0000097	sulfur amino acid biosynthetic process	284	12	2.66	1.8e-05	0.000105344
GO:0006163	purine nucleotide metabolic process	543	17	5.09	1.8e-05	0.000105344
GO:0060560	developmental growth involved in morphogenesis	490	16	4.59	2e-05	0.000115161
GO:0006555	methionine metabolic process	123	8	1.15	2.2e-05	0.000124667
GO:0006812	cation transport	1121	26	10.5	2.7e-05	0.0001428
GO:0046364	monosaccharide biosynthetic process	164	9	1.54	2.7e-05	0.0001428
GO:0046394	carboxylic acid biosynthetic process	1396	30	13.08	2.7e-05	0.0001428
GO:0051181	cofactor transport	38	5	0.36	2.7e-05	0.0001428
GO:0016053	organic acid biosynthetic process	1398	30	13.1	2.8e-05	0.0001428
GO:1901403	positive regulation of tetrapyrrole metabolic process	7	3	0.07	2.8e-05	0.0001428
GO:1901465	positive regulation of tetrapyrrole biosynthetic process	7	3	0.07	2.8e-05	0.0001428
GO:0071669	plant-type cell wall organization or biogenesis	506	16	4.74	2.9e-05	0.000145817
GO:0055086	nucleobase-containing small molecule metabolic process	1197	27	11.22	3e-05	0.000146712
GO:0006970	response to osmotic stress	868	22	8.13	3e-05	0.000146712
GO:0006108	malate metabolic process	39	5	0.37	3.1e-05	0.000149554
GO:0065008	regulation of biological quality	3108	52	29.12	3.9e-05	0.00018564
GO:0009664	plant-type cell wall organization	309	12	2.9	4.1e-05	0.000192592
GO:0009269	response to desiccation	22	4	0.21	4.9e-05	0.000227182
GO:0018298	protein-chromophore linkage	70	6	0.66	5.2e-05	0.000238
GO:0015979	photosynthesis	839	21	7.86	5.5e-05	0.000248159
GO:0006637	acyl-CoA metabolic process	140	8	1.31	5.7e-05	0.000248159
GO:0035383	thioester metabolic process	140	8	1.31	5.7e-05	0.000248159
GO:0010256	endomembrane system organization	224	10	2.1	5.7e-05	0.000248159
GO:0051188	cofactor biosynthetic process	721	19	6.76	6.3e-05	0.000270976
GO:0048869	cellular developmental process	4517	68	42.33	6.5e-05	0.000273
GO:0006790	sulfur compound metabolic process	980	23	9.18	6.5e-05	0.000273
GO:0051194	positive regulation of cofactor metabolic process	9	3	0.08	6.6e-05	0.000273977
GO:0010075	regulation of meristem growth	145	8	1.36	7.2e-05	0.000292091
GO:0043648	dicarboxylic acid metabolic process	145	8	1.36	7.2e-05	0.000292091
GO:1901607	alpha-amino acid biosynthetic process	492	15	4.61	7.6e-05	0.000304854
GO:0006810	transport	7969	106	74.67	7.8e-05	0.0003094
GO:0009266	response to temperature stimulus	939	22	8.8	9.6e-05	0.000376615
GO:0042592	homeostatic process	1878	35	17.6	0.0001	0.000388043
GO:0019637	organophosphate metabolic process	1581	31	14.81	0.00011	0.000413368
GO:0006091	generation of precursor metabolites and energy	1959	36	18.36	0.00011	0.000413368
GO:0009791	post-embryonic development	4341	65	40.68	0.00011	0.000413368
GO:0033865	nucleoside bisphosphate metabolic process	156	8	1.46	0.00012	0.000432727
GO:0033875	ribonucleoside bisphosphate metabolic process	156	8	1.46	0.00012	0.000432727
GO:0034032	purine nucleoside bisphosphate metabolic process	156	8	1.46	0.00012	0.000432727
GO:0019725	cellular homeostasis	1519	30	14.23	0.00012	0.000432727
GO:0046323	glucose import	52	5	0.49	0.00013	0.000455
GO:0051234	establishment of localization	8068	106	75.6	0.00013	0.000455
GO:0042546	cell wall biogenesis	460	14	4.31	0.00013	0.000455
GO:0035266	meristem growth	159	8	1.49	0.00014	0.000462778
GO:0030154	cell differentiation	4202	63	39.37	0.00014	0.000462778
GO:0009826	unidimensional cell growth	406	13	3.8	0.00014	0.000462778
GO:0009117	nucleotide metabolic process	1033	23	9.68	0.00014	0.000462778
GO:0009416	response to light stimulus	1315	27	12.32	0.00014	0.000462778
GO:0006534	cysteine metabolic process	204	9	1.91	0.00014	0.000462778
GO:0046148	pigment biosynthetic process	353	12	3.31	0.00015	0.000478125
GO:0009259	ribonucleotide metabolic process	645	17	6.04	0.00015	0.000478125
GO:0055114	oxidation-reduction process	2868	47	26.87	0.00015	0.000478125
GO:1904659	glucose transmembrane transport	54	5	0.51	0.00015	0.000478125
GO:0009314	response to radiation	1398	28	13.1	0.00016	0.000501053
GO:0006753	nucleoside phosphate metabolic process	1044	23	9.78	0.00016	0.000501053
GO:0008645	hexose transmembrane transport	55	5	0.52	0.00017	0.00052319
GO:0006520	cellular amino acid metabolic process	1047	23	9.81	0.00017	0.00052319
GO:0048469	cell maturation	257	10	2.41	0.00018	0.0005355
GO:0048764	trichoblast maturation	257	10	2.41	0.00018	0.0005355
GO:0048765	root hair cell differentiation	257	10	2.41	0.00018	0.0005355
GO:0072511	divalent inorganic cation transport	308	11	2.89	0.00018	0.0005355
GO:0010038	response to metal ion	596	16	5.58	0.00019	0.000555984
GO:0009832	plant-type cell wall biogenesis	260	10	2.44	0.00019	0.000555984
GO:0015802	basic amino acid transport	31	4	0.29	0.0002	0.000575806
GO:0015749	monosaccharide transmembrane transport	57	5	0.53	0.0002	0.000575806
GO:0006855	drug transmembrane transport	170	8	1.59	0.00022	0.000618425
GO:0006734	NADH metabolic process	13	3	0.12	0.00022	0.000618425
GO:0048638	regulation of developmental growth	264	10	2.47	0.00022	0.000618425
GO:0010054	trichoblast differentiation	266	10	2.49	0.00023	0.000636512
GO:0046890	regulation of lipid biosynthetic process	59	5	0.55	0.00023	0.000636512
GO:0015893	drug transport	219	9	2.05	0.00025	0.000686538
GO:0046686	response to cadmium ion	433	13	4.06	0.00026	0.00070855
GO:0009066	aspartate family amino acid metabolic process	176	8	1.65	0.00028	0.000751579
GO:0009768	photosynthesis, light harvesting in photosystem I	34	4	0.32	0.00028	0.000751579
GO:0062012	regulation of small molecule metabolic process	134	7	1.26	0.00029	0.000772612
GO:1901606	alpha-amino acid catabolic process	178	8	1.67	0.0003	0.0007875
GO:1901566	organonitrogen compound biosynthetic process	4497	65	42.14	0.0003	0.0007875
GO:0048364	root development	622	16	5.83	0.00031	0.00080781
GO:0022622	root system development	624	16	5.85	0.00032	0.000816
GO:0032787	monocarboxylic acid metabolic process	1458	28	13.66	0.00032	0.000816
GO:0051179	localization	8265	106	77.44	0.00032	0.000816
GO:0042440	pigment metabolic process	443	13	4.15	0.00033	0.000835532
GO:0006526	arginine biosynthetic process	15	3	0.14	0.00034	0.000848811
GO:0042304	regulation of fatty acid biosynthetic process	15	3	0.14	0.00034	0.000848811
GO:0010053	root epidermal cell differentiation	280	10	2.62	0.00035	0.000861724
GO:1901135	carbohydrate derivative metabolic process	1847	33	17.31	0.00035	0.000861724
GO:0019693	ribose phosphate metabolic process	829	19	7.77	0.00037	0.000898571
GO:0048767	root hair elongation	140	7	1.31	0.00037	0.000898571
GO:0009069	serine family amino acid metabolic process	283	10	2.65	0.00038	0.00091047
GO:0009063	cellular amino acid catabolic process	185	8	1.73	0.00038	0.00091047
GO:0010015	root morphogenesis	394	12	3.69	0.00039	0.0009282
GO:1901576	organic substance biosynthetic process	10041	124	94.09	0.0004	0.000945695
GO:0006591	ornithine metabolic process	16	3	0.15	0.00042	0.000986447
GO:0030001	metal ion transport	773	18	7.24	0.00043	0.00100333
GO:0046128	purine ribonucleoside metabolic process	68	5	0.64	0.00045	0.00104318
GO:0007010	cytoskeleton organization	647	16	6.06	0.00047	0.00108252
GO:0048509	regulation of meristem development	240	9	2.25	0.00048	0.00109846
GO:0050896	response to stimulus	18782	210	175.99	0.0005	0.00113694
GO:0015995	chlorophyll biosynthetic process	148	7	1.39	0.00052	0.00117494
GO:0042278	purine nucleoside metabolic process	71	5	0.67	0.00055	0.00123491
GO:0051187	cofactor catabolic process	247	9	2.31	0.00059	0.00131644
GO:0008652	cellular amino acid biosynthetic process	597	15	5.59	0.0006	0.00133043
GO:0070838	divalent metal ion transport	301	10	2.82	0.00061	0.00134426
GO:0090627	plant epidermal cell differentiation	304	10	2.85	0.00066	0.00143671
GO:0080147	root hair cell development	154	7	1.44	0.00066	0.00143671
GO:0006090	pyruvate metabolic process	480	13	4.5	0.00069	0.00149291
GO:0009126	purine nucleoside monophosphate metabolic process	363	11	3.4	0.00071	0.00151778
GO:0009167	purine ribonucleoside monophosphate metabolic process	363	11	3.4	0.00071	0.00151778
GO:0009110	vitamin biosynthetic process	116	6	1.09	0.00081	0.00172125
GO:0006793	phosphorus metabolic process	4057	58	38.01	0.00085	0.00179544
GO:0051513	regulation of monopolar cell growth	5	2	0.05	0.00086	0.00179544
GO:1902326	positive regulation of chlorophyll biosynthetic process	5	2	0.05	0.00086	0.00179544
GO:0009127	purine nucleoside monophosphate biosynthetic process	316	10	2.96	0.00088	0.00181595
GO:0009168	purine ribonucleoside monophosphate biosynthetic process	316	10	2.96	0.00088	0.00181595
GO:0044255	cellular lipid metabolic process	1637	29	15.34	0.0009	0.00184655
GO:0098739	import across plasma membrane	21	3	0.2	0.00096	0.0019584
GO:0006796	phosphate-containing compound metabolic process	3999	57	37.47	0.00101	0.00204869
GO:0006013	mannose metabolic process	22	3	0.21	0.0011	0.00219385
GO:0009645	response to low light intensity stimulus	22	3	0.21	0.0011	0.00219385
GO:1901463	regulation of tetrapyrrole biosynthetic process	22	3	0.21	0.0011	0.00219385
GO:0010394	homogalacturonan metabolic process	6	2	0.06	0.00128	0.00251077
GO:0051196	regulation of coenzyme metabolic process	6	2	0.06	0.00128	0.00251077
GO:1990822	basic amino acid transmembrane transport	6	2	0.06	0.00128	0.00251077
GO:0009205	purine ribonucleoside triphosphate metabolic process	335	10	3.14	0.00137	0.00267262
GO:0000413	protein peptidyl-prolyl isomerization	87	5	0.82	0.00139	0.00268232
GO:0019932	second-messenger-mediated signaling	87	5	0.82	0.00139	0.00268232
GO:0072522	purine-containing compound biosynthetic process	395	11	3.7	0.0014	0.0026871
GO:0044272	sulfur compound biosynthetic process	523	13	4.9	0.00149	0.00282941
GO:0009144	purine nucleoside triphosphate metabolic process	339	10	3.18	0.00149	0.00282941
GO:0015994	chlorophyll metabolic process	229	8	2.15	0.00153	0.00289
GO:0009161	ribonucleoside monophosphate metabolic process	400	11	3.75	0.00154	0.00289358
GO:0009409	response to cold	593	14	5.56	0.00161	0.00297808
GO:0019217	regulation of fatty acid metabolic process	25	3	0.23	0.00161	0.00297808
GO:0048878	chemical homeostasis	660	15	6.18	0.00161	0.00297808
GO:0006779	porphyrin-containing compound biosynthetic process	180	7	1.69	0.00163	0.00299954
GO:0055080	cation homeostasis	466	12	4.37	0.00167	0.00305738
GO:0016051	carbohydrate biosynthetic process	947	19	8.87	0.00175	0.00314584
GO:0006105	succinate metabolic process	7	2	0.07	0.00178	0.00314584
GO:0006538	glutamate catabolic process	7	2	0.07	0.00178	0.00314584
GO:0006540	glutamate decarboxylation to succinate	7	2	0.07	0.00178	0.00314584
GO:0009448	gamma-aminobutyric acid metabolic process	7	2	0.07	0.00178	0.00314584
GO:0009450	gamma-aminobutyric acid catabolic process	7	2	0.07	0.00178	0.00314584
GO:0042450	arginine biosynthetic process via ornithine	7	2	0.07	0.00178	0.00314584
GO:0044085	cellular component biogenesis	2706	41	25.36	0.00181	0.0031831
GO:0000902	cell morphogenesis	669	15	6.27	0.00184	0.00322
GO:0033014	tetrapyrrole biosynthetic process	184	7	1.72	0.00185	0.00322171
GO:0009123	nucleoside monophosphate metabolic process	410	11	3.84	0.00187	0.00324073
GO:0009199	ribonucleoside triphosphate metabolic process	350	10	3.28	0.00189	0.00325957
GO:0019344	cysteine biosynthetic process	185	7	1.73	0.0019	0.00326106
GO:0008299	isoprenoid biosynthetic process	538	13	5.04	0.00191	0.00326254
GO:0009156	ribonucleoside monophosphate biosynthetic process	351	10	3.29	0.00193	0.003281
GO:0019318	hexose metabolic process	295	9	2.76	0.00202	0.0034016
GO:1901401	regulation of tetrapyrrole metabolic process	27	3	0.25	0.00202	0.0034016
GO:0009833	plant-type primary cell wall biogenesis	58	4	0.54	0.00216	0.00353725
GO:0042135	neurotransmitter catabolic process	58	4	0.54	0.00216	0.00353725
GO:0043478	pigment accumulation in response to UV light	58	4	0.54	0.00216	0.00353725
GO:0043479	pigment accumulation in tissues in response to UV light	58	4	0.54	0.00216	0.00353725
GO:0043480	pigment accumulation in tissues	58	4	0.54	0.00216	0.00353725
GO:0043481	anthocyanin accumulation in tissues in response to UV light	58	4	0.54	0.00216	0.00353725
GO:0019674	NAD metabolic process	28	3	0.26	0.00225	0.00365114
GO:0046500	S-adenosylmethionine metabolic process	28	3	0.26	0.00225	0.00365114
GO:0030003	cellular cation homeostasis	360	10	3.37	0.00231	0.00366313
GO:0009888	tissue development	1196	22	11.21	0.00232	0.00366313
GO:0009108	coenzyme biosynthetic process	486	12	4.55	0.00236	0.00366313
GO:0009124	nucleoside monophosphate biosynthetic process	361	10	3.38	0.00236	0.00366313
GO:0009152	purine ribonucleotide biosynthetic process	361	10	3.38	0.00236	0.00366313
GO:0033306	phytol metabolic process	8	2	0.07	0.00236	0.00366313
GO:0044209	AMP salvage	8	2	0.07	0.00236	0.00366313
GO:0048766	root hair initiation	8	2	0.07	0.00236	0.00366313
GO:0050667	homocysteine metabolic process	8	2	0.07	0.00236	0.00366313
GO:1903173	fatty alcohol metabolic process	8	2	0.07	0.00236	0.00366313
GO:0043476	pigment accumulation	60	4	0.56	0.00245	0.00378636
GO:0071695	anatomical structure maturation	490	12	4.59	0.00252	0.00387776
GO:0009141	nucleoside triphosphate metabolic process	365	10	3.42	0.00255	0.00390564
GO:0040008	regulation of growth	427	11	4	0.00256	0.00390564
GO:0006094	gluconeogenesis	146	6	1.37	0.00264	0.00401055
GO:0046496	nicotinamide nucleotide metabolic process	431	11	4.04	0.00275	0.0041055
GO:0006525	arginine metabolic process	30	3	0.28	0.00275	0.0041055
GO:0015807	L-amino acid transport	30	3	0.28	0.00275	0.0041055
GO:0009310	amine catabolic process	62	4	0.58	0.00276	0.0041055
GO:0042402	cellular biogenic amine catabolic process	62	4	0.58	0.00276	0.0041055
GO:0009719	response to endogenous stimulus	5836	75	54.68	0.00278	0.00411583
GO:0010035	response to inorganic substance	1448	25	13.57	0.00279	0.00411583
GO:0006873	cellular ion homeostasis	370	10	3.47	0.00281	0.00412598
GO:0019319	hexose biosynthetic process	148	6	1.39	0.00282	0.00412598
GO:0006730	one-carbon metabolic process	63	4	0.59	0.00293	0.00424931
GO:0043473	pigmentation	63	4	0.59	0.00293	0.00424931
GO:0019362	pyridine nucleotide metabolic process	435	11	4.08	0.00294	0.00424931
GO:0050801	ion homeostasis	500	12	4.69	0.00296	0.00426097
GO:0046085	adenosine metabolic process	9	2	0.08	0.00302	0.00432684
GO:0006720	isoprenoid metabolic process	568	13	5.32	0.00303	0.00432684
GO:0019216	regulation of lipid metabolic process	105	5	0.98	0.00317	0.00450873
GO:0021700	developmental maturation	507	12	4.75	0.00331	0.004634
GO:0015977	carbon fixation	32	3	0.3	0.00331	0.004634
GO:0019742	pentacyclic triterpenoid metabolic process	32	3	0.3	0.00331	0.004634
GO:0019745	pentacyclic triterpenoid biosynthetic process	32	3	0.3	0.00331	0.004634
GO:0072524	pyridine-containing compound metabolic process	443	11	4.15	0.00338	0.00471352
GO:0006164	purine nucleotide biosynthetic process	380	10	3.56	0.0034	0.00472296
GO:0009064	glutamine family amino acid metabolic process	107	5	1	0.00343	0.00472784
GO:0009086	methionine biosynthetic process	107	5	1	0.00343	0.00472784
GO:0018208	peptidyl-proline modification	108	5	1.01	0.00357	0.00487312
GO:0034219	carbohydrate transmembrane transport	108	5	1.01	0.00357	0.00487312
GO:0072330	monocarboxylic acid biosynthetic process	790	16	7.4	0.00358	0.00487312
GO:0009308	amine metabolic process	263	8	2.46	0.00359	0.00487312
GO:0046034	ATP metabolic process	322	9	3.02	0.00361	0.0048817
GO:0098655	cation transmembrane transport	651	14	6.1	0.00372	0.00495321
GO:0032989	cellular component morphogenesis	722	15	6.77	0.00375	0.00495321
GO:0006166	purine ribonucleoside salvage	10	2	0.09	0.00375	0.00495321
GO:0046130	purine ribonucleoside catabolic process	10	2	0.09	0.00375	0.00495321
GO:1903791	uracil transmembrane transport	10	2	0.09	0.00375	0.00495321
GO:1904082	pyrimidine nucleobase transmembrane transport	10	2	0.09	0.00375	0.00495321
GO:0006778	porphyrin-containing compound metabolic process	265	8	2.48	0.00376	0.00495321
GO:0006766	vitamin metabolic process	158	6	1.48	0.00389	0.00508692
GO:0042744	hydrogen peroxide catabolic process	158	6	1.48	0.00389	0.00508692
GO:0033013	tetrapyrrole metabolic process	267	8	2.5	0.00393	0.00511484
GO:0000003	reproduction	5636	72	52.81	0.00394	0.00511484
GO:0005976	polysaccharide metabolic process	1025	19	9.6	0.00414	0.005355
GO:0006722	triterpenoid metabolic process	35	3	0.33	0.00428	0.00547656
GO:0016104	triterpenoid biosynthetic process	35	3	0.33	0.00428	0.00547656
GO:0051260	protein homooligomerization	35	3	0.33	0.00428	0.00547656
GO:0009070	serine family amino acid biosynthetic process	215	7	2.01	0.00437	0.00557175
GO:0006633	fatty acid biosynthetic process	332	9	3.11	0.0044	0.00559004
GO:0042180	cellular ketone metabolic process	273	8	2.56	0.00449	0.00563294
GO:0010565	regulation of cellular ketone metabolic process	114	5	1.07	0.0045	0.00563294
GO:0043603	cellular amide metabolic process	3026	43	28.35	0.0045	0.00563294
GO:0032261	purine nucleotide salvage	11	2	0.1	0.00456	0.00563294
GO:0033353	S-adenosylmethionine cycle	11	2	0.1	0.00456	0.00563294
GO:0046439	L-cysteine metabolic process	11	2	0.1	0.00456	0.00563294
GO:0072531	pyrimidine-containing compound transmembrane transport	11	2	0.1	0.00456	0.00563294
GO:1902932	positive regulation of alcohol biosynthetic process	11	2	0.1	0.00456	0.00563294
GO:0007017	microtubule-based process	462	11	4.33	0.00461	0.00567507
GO:0009605	response to external stimulus	4745	62	44.46	0.00465	0.00570464
GO:0009740	gibberellic acid mediated signaling pathway	115	5	1.08	0.00467	0.00570955
GO:0048507	meristem development	532	12	4.98	0.00483	0.00587714
GO:0010476	gibberellin mediated signaling pathway	116	5	1.09	0.00484	0.00587714
GO:0006754	ATP biosynthetic process	277	8	2.6	0.00489	0.00591773
GO:0055082	cellular chemical homeostasis	401	10	3.76	0.00493	0.00594598
GO:0071370	cellular response to gibberellin stimulus	117	5	1.1	0.00502	0.00602587
GO:0006721	terpenoid metabolic process	339	9	3.18	0.00503	0.00602587
GO:0017001	antibiotic catabolic process	167	6	1.56	0.00508	0.00606542
GO:0006808	regulation of nitrogen utilization	12	2	0.11	0.00543	0.00641891
GO:0042454	ribonucleoside catabolic process	12	2	0.11	0.00543	0.00641891
GO:0043649	dicarboxylic acid catabolic process	12	2	0.11	0.00543	0.00641891
GO:0007169	transmembrane receptor protein tyrosine kinase signaling pathway	75	4	0.7	0.00547	0.00642365
GO:0019722	calcium-mediated signaling	75	4	0.7	0.00547	0.00642365
GO:0009119	ribonucleoside metabolic process	120	5	1.12	0.00558	0.00653134
GO:0006099	tricarboxylic acid cycle	76	4	0.71	0.00574	0.00669667
GO:0072593	reactive oxygen species metabolic process	412	10	3.86	0.00593	0.0068958
GO:0009145	purine nucleoside triphosphate biosynthetic process	288	8	2.7	0.00614	0.00709379
GO:0009206	purine ribonucleoside triphosphate biosynthetic process	288	8	2.7	0.00614	0.00709379
GO:0006101	citrate metabolic process	78	4	0.73	0.00629	0.00718505
GO:0006152	purine nucleoside catabolic process	13	2	0.12	0.00638	0.00718505
GO:0009970	cellular response to sulfate starvation	13	2	0.12	0.00638	0.00718505
GO:0015855	pyrimidine nucleobase transport	13	2	0.12	0.00638	0.00718505
GO:0015857	uracil transport	13	2	0.12	0.00638	0.00718505
GO:0042814	monopolar cell growth	13	2	0.12	0.00638	0.00718505
GO:0043101	purine-containing compound salvage	13	2	0.12	0.00638	0.00718505
GO:0046498	S-adenosylhomocysteine metabolic process	13	2	0.12	0.00638	0.00718505
GO:0044106	cellular amine metabolic process	176	6	1.65	0.00653	0.00733085
GO:0010073	meristem maintenance	292	8	2.74	0.00665	0.00744216
GO:0009084	glutamine family amino acid biosynthetic process	41	3	0.38	0.00669	0.00746353
GO:0051193	regulation of cofactor metabolic process	126	5	1.18	0.00683	0.00759598
GO:0006816	calcium ion transport	178	6	1.67	0.00688	0.00762783
GO:0006006	glucose metabolic process	237	7	2.22	0.00734	0.00793333
GO:0009651	response to salt stress	779	15	7.3	0.00737	0.00793333
GO:0006167	AMP biosynthetic process	14	2	0.13	0.0074	0.00793333
GO:0009164	nucleoside catabolic process	14	2	0.13	0.0074	0.00793333
GO:0010189	vitamin E biosynthetic process	14	2	0.13	0.0074	0.00793333
GO:0015853	adenine transport	14	2	0.13	0.0074	0.00793333
GO:0015854	guanine transport	14	2	0.13	0.0074	0.00793333
GO:0034308	primary alcohol metabolic process	14	2	0.13	0.0074	0.00793333
GO:0034656	nucleobase-containing small molecule catabolic process	14	2	0.13	0.0074	0.00793333
GO:0042360	vitamin E metabolic process	14	2	0.13	0.0074	0.00793333
GO:0046033	AMP metabolic process	14	2	0.13	0.0074	0.00793333
GO:1901565	organonitrogen compound catabolic process	1489	24	13.95	0.00767	0.00819817
GO:0019684	photosynthesis, light reaction	363	9	3.4	0.00773	0.00823764
GO:0072350	tricarboxylic acid metabolic process	83	4	0.78	0.00781	0.00829812
GO:0006996	organelle organization	3399	46	31.85	0.00797	0.008443
GO:0009739	response to gibberellin	184	6	1.72	0.00804	0.00849195
GO:0009201	ribonucleoside triphosphate biosynthetic process	303	8	2.84	0.00822	0.008631
GO:0034404	nucleobase-containing small molecule biosynthetic process	303	8	2.84	0.00822	0.008631
GO:0003333	amino acid transmembrane transport	132	5	1.24	0.00827	0.00865804
GO:0009831	plant-type cell wall modification involved in multidimensional cell growth	15	2	0.14	0.00848	0.00873467
GO:0010206	photosystem II repair	15	2	0.14	0.00848	0.00873467
GO:0042547	cell wall modification involved in multidimensional cell growth	15	2	0.14	0.00848	0.00873467
GO:0071484	cellular response to light intensity	15	2	0.14	0.00848	0.00873467
GO:1902930	regulation of alcohol biosynthetic process	15	2	0.14	0.00848	0.00873467
GO:0016052	carbohydrate catabolic process	573	12	5.37	0.00849	0.00873467
GO:0009142	nucleoside triphosphate biosynthetic process	306	8	2.87	0.00869	0.00891474
GO:0006733	oxidoreduction coenzyme metabolic process	506	11	4.74	0.00885	0.0090372
GO:0009735	response to cytokinin	307	8	2.88	0.00886	0.0090372
GO:1901564	organonitrogen compound metabolic process	18953	202	177.59	0.00943	0.0095912
GO:0016114	terpenoid biosynthetic process	311	8	2.91	0.00953	0.00964
GO:0042364	water-soluble vitamin biosynthetic process	88	4	0.82	0.00955	0.00964
GO:0042219	cellular modified amino acid catabolic process	16	2	0.15	0.00964	0.00964
GO:0046839	phospholipid dephosphorylation	16	2	0.15	0.00964	0.00964
GO:0046856	phosphatidylinositol dephosphorylation	16	2	0.15	0.00964	0.00964
GO:1902475	L-alpha-amino acid transmembrane transport	16	2	0.15	0.00964	0.00964

## Sheet: MMbrown
GO.ID	Term	Annotated	Significant	Expected	classicFisher	p_adj
GO:0044265	cellular macromolecule catabolic process	1260	54	18.5	3.6e-12	8.568e-10
GO:0043632	modification-dependent macromolecule catabolic process	791	41	11.61	5.1e-12	8.568e-10
GO:0006511	ubiquitin-dependent protein catabolic process	771	40	11.32	9.1e-12	9.24e-10
GO:0019941	modification-dependent protein catabolic process	775	40	11.38	1.1e-11	9.24e-10
GO:0044248	cellular catabolic process	2812	88	41.28	2e-11	1.344e-09
GO:0051603	proteolysis involved in cellular protein catabolic process	946	44	13.89	2.9e-11	1.624e-09
GO:0044257	cellular protein catabolic process	976	44	14.33	7.9e-11	3.792e-09
GO:0030163	protein catabolic process	1106	47	16.24	1.3e-10	5.46e-09
GO:1901565	organonitrogen compound catabolic process	1489	55	21.86	5.7e-10	2.128e-08
GO:1901575	organic substance catabolic process	2843	84	41.74	9.7e-10	3.2592e-08
GO:0009057	macromolecule catabolic process	1697	58	24.91	3.3e-09	1.008e-07
GO:0010498	proteasomal protein catabolic process	573	29	8.41	1.2e-08	3.36e-07
GO:0006508	proteolysis	1813	59	26.62	1.4e-08	3.61846e-07
GO:0019222	regulation of metabolic process	5075	123	74.5	1.7e-08	4.08e-07
GO:0006413	translational initiation	149	14	2.19	5e-08	1.12e-06
GO:0005996	monosaccharide metabolic process	376	22	5.52	5.6e-08	1.176e-06
GO:0070647	protein modification by small protein conjugation or removal	1198	43	17.59	1e-07	1.97647e-06
GO:1901137	carbohydrate derivative biosynthetic process	1119	41	16.43	1.2e-07	2.24e-06
GO:0042221	response to chemical	5153	121	75.65	1.3e-07	2.29895e-06
GO:0009628	response to abiotic stimulus	6005	136	88.16	1.4e-07	2.352e-06
GO:0022411	cellular component disassembly	119	12	1.75	2.1e-07	3.22e-06
GO:0006486	protein glycosylation	311	19	4.57	2.3e-07	3.22e-06
GO:0009101	glycoprotein biosynthetic process	311	19	4.57	2.3e-07	3.22e-06
GO:0043413	macromolecule glycosylation	311	19	4.57	2.3e-07	3.22e-06
GO:0032446	protein modification by small protein conjugation	1023	38	15.02	2.4e-07	3.2256e-06
GO:0009791	post-embryonic development	4341	105	63.73	2.6e-07	3.36e-06
GO:0051641	cellular localization	1696	53	24.9	2.8e-07	3.48444e-06
GO:0060255	regulation of macromolecule metabolic process	4754	112	69.79	3.5e-07	4.2e-06
GO:0043161	proteasome-mediated ubiquitin-dependent protein catabolic process	499	24	7.33	5.3e-07	6.14069e-06
GO:0009100	glycoprotein metabolic process	329	19	4.83	5.5e-07	6.16e-06
GO:0016567	protein ubiquitination	981	36	14.4	6.7e-07	7.26194e-06
GO:0070085	glycosylation	339	19	4.98	8.6e-07	9.03e-06
GO:0009056	catabolic process	7521	158	110.41	1.2e-06	1.22182e-05
GO:0010468	regulation of gene expression	4275	101	62.76	1.3e-06	1.248e-05
GO:0080090	regulation of primary metabolic process	4330	102	63.57	1.3e-06	1.248e-05
GO:0046700	heterocycle catabolic process	646	27	9.48	1.6e-06	1.49333e-05
GO:0044270	cellular nitrogen compound catabolic process	649	27	9.53	1.7e-06	1.54378e-05
GO:0065007	biological regulation	14086	263	206.79	2.1e-06	1.85684e-05
GO:0019318	hexose metabolic process	295	17	4.33	2.2e-06	1.88488e-05
GO:0010033	response to organic substance	3784	91	55.55	2.3e-06	1.88488e-05
GO:0050789	regulation of biological process	12262	234	180.01	2.3e-06	1.88488e-05
GO:1901576	organic substance biosynthetic process	10041	198	147.41	2.6e-06	2.08e-05
GO:0006006	glucose metabolic process	237	15	3.48	2.8e-06	2.18791e-05
GO:0034645	cellular macromolecule biosynthetic process	7232	151	106.17	3.2e-06	2.44364e-05
GO:0016071	mRNA metabolic process	843	31	12.38	3.8e-06	2.83733e-05
GO:0032502	developmental process	10348	202	151.92	4e-06	2.85957e-05
GO:0009059	macromolecule biosynthetic process	7379	153	108.33	4e-06	2.85957e-05
GO:0006417	regulation of translation	217	14	3.19	4.7e-06	3.29e-05
GO:0032984	protein-containing complex disassembly	86	9	1.26	5.1e-06	3.49714e-05
GO:0044249	cellular biosynthetic process	9723	191	142.74	5.6e-06	3.7632e-05
GO:0031323	regulation of cellular metabolic process	4373	100	64.2	6e-06	3.95294e-05
GO:0051171	regulation of nitrogen compound metabolic process	4212	97	61.84	6.4e-06	4.12075e-05
GO:0034248	regulation of cellular amide metabolic process	223	14	3.27	6.5e-06	4.12075e-05
GO:0008104	protein localization	1700	49	24.96	7.2e-06	4.48e-05
GO:0006397	mRNA processing	508	22	7.46	8.3e-06	5.07055e-05
GO:0033036	macromolecule localization	2008	55	29.48	8.6e-06	5.16e-05
GO:0034655	nucleobase-containing compound catabolic process	512	22	7.52	9.3e-06	5.48211e-05
GO:0070727	cellular macromolecule localization	1341	41	19.69	1.1e-05	6.05902e-05
GO:0043624	cellular protein complex disassembly	72	8	1.06	1.1e-05	6.05902e-05
GO:0010467	gene expression	7520	153	110.4	1.1e-05	6.05902e-05
GO:1901566	organonitrogen compound biosynthetic process	4497	101	66.02	1.1e-05	6.05902e-05
GO:0048519	negative regulation of biological process	1781	50	26.15	1.2e-05	6.4e-05
GO:0034613	cellular protein localization	1303	40	19.13	1.2e-05	6.4e-05
GO:0010035	response to inorganic substance	1448	43	21.26	1.3e-05	6.825e-05
GO:0048856	anatomical structure development	9869	191	144.88	1.4e-05	7.23692e-05
GO:0019320	hexose catabolic process	78	8	1.15	2e-05	0.000101818
GO:0019439	aromatic compound catabolic process	747	27	10.97	2.2e-05	0.000108706
GO:0000288	nuclear-transcribed mRNA catabolic process, deadenylation-dependent decay	58	7	0.85	2.2e-05	0.000108706
GO:0030162	regulation of proteolysis	130	10	1.91	2.4e-05	0.00011687
GO:0031326	regulation of cellular biosynthetic process	3815	87	56.01	2.9e-05	0.0001392
GO:0009889	regulation of biosynthetic process	3874	88	56.87	3e-05	0.000141972
GO:0010483	pollen tube reception	5	3	0.07	3.1e-05	0.000142685
GO:0051703	intraspecies interaction between organisms	5	3	0.07	3.1e-05	0.000142685
GO:0051246	regulation of protein metabolic process	722	26	10.6	3.2e-05	0.000145297
GO:0046365	monosaccharide catabolic process	84	8	1.23	3.4e-05	0.00015232
GO:1901361	organic cyclic compound catabolic process	769	27	11.29	3.5e-05	0.000154737
GO:1901700	response to oxygen-containing compound	3311	77	48.61	4.6e-05	0.000200727
GO:0044267	cellular protein metabolic process	13628	247	200.07	5.2e-05	0.000224
GO:0005975	carbohydrate metabolic process	5030	107	73.84	5.8e-05	0.0002436
GO:0006007	glucose catabolic process	67	7	0.98	5.8e-05	0.0002436
GO:0010608	posttranscriptional regulation of gene expression	461	19	6.77	6.5e-05	0.00026963
GO:0007275	multicellular organism development	8950	172	131.39	6.9e-05	0.000279325
GO:0000956	nuclear-transcribed mRNA catabolic process	209	12	3.07	6.9e-05	0.000279325
GO:0071705	nitrogen compound transport	2123	54	31.17	7.5e-05	0.0003
GO:0061136	regulation of proteasomal protein catabolic process	49	6	0.72	8e-05	0.000316235
GO:0005985	sucrose metabolic process	50	6	0.73	9e-05	0.000339775
GO:0051651	maintenance of location in cell	50	6	0.73	9e-05	0.000339775
GO:1903050	regulation of proteolysis involved in cellular protein catabolic process	50	6	0.73	9e-05	0.000339775
GO:1903362	regulation of cellular protein catabolic process	50	6	0.73	9e-05	0.000339775
GO:0046907	intracellular transport	1380	39	20.26	9.4e-05	0.000350933
GO:0006886	intracellular protein transport	1190	35	17.47	0.0001	0.000369231
GO:0050896	response to stimulus	18782	323	275.73	0.00012	0.000438261
GO:0044271	cellular nitrogen compound biosynthetic process	7097	140	104.19	0.00013	0.000469677
GO:0009605	response to external stimulus	4745	100	69.66	0.00015	0.00053617
GO:0048518	positive regulation of biological process	1669	44	24.5	0.00016	0.000565895
GO:0046364	monosaccharide biosynthetic process	164	10	2.41	0.00017	0.000582857
GO:0071702	organic substance transport	2353	57	34.54	0.00017	0.000582857
GO:0006402	mRNA catabolic process	230	12	3.38	0.00017	0.000582857
GO:0042176	regulation of protein catabolic process	57	6	0.84	0.00019	0.0006384
GO:0015833	peptide transport	1632	43	23.96	0.00019	0.0006384
GO:0034976	response to endoplasmic reticulum stress	270	13	3.96	0.00021	0.000698614
GO:2000112	regulation of cellular macromolecule biosynthetic process	3717	81	54.57	0.00024	0.000790588
GO:0006950	response to stress	11564	210	169.77	0.00025	0.000807692
GO:0042886	amide transport	1652	43	24.25	0.00025	0.000807692
GO:0080134	regulation of response to stress	599	21	8.79	0.00026	0.000832
GO:0051649	establishment of localization in cell	1506	40	22.11	0.00027	0.000855849
GO:0010556	regulation of macromolecule biosynthetic process	3739	81	54.89	0.00029	0.000910654
GO:0015031	protein transport	1566	41	22.99	0.00031	0.000964444
GO:0050794	regulation of cellular process	11297	205	165.85	0.00032	0.000986422
GO:0006094	gluconeogenesis	146	9	2.14	0.00033	0.001008
GO:0003006	developmental process involved in reproduction	2912	66	42.75	0.00034	0.00102919
GO:0045184	establishment of protein localization	1575	41	23.12	0.00035	0.00105
GO:0019319	hexose biosynthetic process	148	9	2.17	0.00036	0.00107044
GO:0030837	negative regulation of actin filament polymerization	24	4	0.35	0.00039	0.00112
GO:0031333	negative regulation of protein complex assembly	24	4	0.35	0.00039	0.00112
GO:0032272	negative regulation of protein polymerization	24	4	0.35	0.00039	0.00112
GO:0051238	sequestering of metal ion	24	4	0.35	0.00039	0.00112
GO:0048731	system development	3492	76	51.27	0.0004	0.00113898
GO:0048523	negative regulation of cellular process	1094	31	16.06	0.00046	0.00129882
GO:0032268	regulation of cellular protein metabolic process	673	22	9.88	0.00048	0.001344
GO:1901800	positive regulation of proteasomal protein catabolic process	45	5	0.66	0.00051	0.0014162
GO:0009625	response to insect	26	4	0.38	0.00053	0.00143613
GO:0051494	negative regulation of cytoskeleton organization	26	4	0.38	0.00053	0.00143613
GO:1902904	negative regulation of supramolecular fiber organization	26	4	0.38	0.00053	0.00143613
GO:0042542	response to hydrogen peroxide	190	10	2.79	0.00055	0.0014586
GO:1903052	positive regulation of proteolysis involved in cellular protein catabolic process	46	5	0.68	0.00056	0.0014586
GO:1903364	positive regulation of cellular protein catabolic process	46	5	0.68	0.00056	0.0014586
GO:0048608	reproductive structure development	2580	59	37.88	0.00056	0.0014586
GO:0061458	reproductive system development	2580	59	37.88	0.00056	0.0014586
GO:0051235	maintenance of location	158	9	2.32	0.00058	0.00149908
GO:0032501	multicellular organismal process	9713	178	142.59	0.0006	0.00153893
GO:0006401	RNA catabolic process	265	12	3.89	0.00061	0.00155273
GO:0045732	positive regulation of protein catabolic process	47	5	0.69	0.00062	0.00155463
GO:0044237	cellular metabolic process	28953	465	425.05	0.00062	0.00155463
GO:0033365	protein localization to organelle	687	22	10.09	0.00063	0.001568
GO:0044262	cellular carbohydrate metabolic process	1020	29	14.97	0.00065	0.00160588
GO:0062014	negative regulation of small molecule metabolic process	28	4	0.41	0.00071	0.00174131
GO:0009617	response to bacterium	648	21	9.51	0.00072	0.00175304
GO:1901135	carbohydrate derivative metabolic process	1847	45	27.12	0.00073	0.0017646
GO:0030029	actin filament-based process	272	12	3.99	0.00077	0.00183489
GO:0006487	protein N-linked glycosylation	132	8	1.94	0.00077	0.00183489
GO:0000003	reproduction	5636	111	82.74	0.00078	0.00183892
GO:0009414	response to water deprivation	564	19	8.28	0.0008	0.00183892
GO:0000290	deadenylation-dependent decapping of nuclear-transcribed mRNA	13	3	0.19	0.00081	0.00183892
GO:0006880	intracellular sequestering of iron ion	13	3	0.19	0.00081	0.00183892
GO:0009970	cellular response to sulfate starvation	13	3	0.19	0.00081	0.00183892
GO:0097577	sequestering of iron ion	13	3	0.19	0.00081	0.00183892
GO:0001101	response to acid chemical	2620	59	38.46	0.00081	0.00183892
GO:0045862	positive regulation of proteolysis	50	5	0.73	0.00082	0.00184913
GO:0044260	cellular macromolecule metabolic process	19653	329	288.52	0.00087	0.00193589
GO:0009415	response to water	568	19	8.34	0.00087	0.00193589
GO:0009892	negative regulation of metabolic process	1140	31	16.74	0.00089	0.00196737
GO:0034654	nucleobase-containing compound biosynthetic process	4471	91	65.64	0.00092	0.00202039
GO:0006415	translational termination	30	4	0.44	0.00093	0.00202909
GO:0009653	anatomical structure morphogenesis	4417	90	64.84	0.00095	0.00205935
GO:0072594	establishment of protein localization to organelle	620	20	9.1	0.001	0.00215385
GO:0045596	negative regulation of cell differentiation	14	3	0.21	0.00102	0.00218293
GO:0009725	response to hormone	3098	67	45.48	0.00104	0.00221165
GO:0042752	regulation of circadian rhythm	79	6	1.16	0.0011	0.00232453
GO:0006096	glycolytic process	209	10	3.07	0.00113	0.00232933
GO:0006757	ATP generation from ADP	209	10	3.07	0.00113	0.00232933
GO:0042866	pyruvate biosynthetic process	209	10	3.07	0.00113	0.00232933
GO:0046031	ADP metabolic process	209	10	3.07	0.00113	0.00232933
GO:0051123	RNA polymerase II preinitiation complex assembly	32	4	0.47	0.00119	0.00242
GO:0008154	actin polymerization or depolymerization	175	9	2.57	0.0012	0.00242
GO:0009135	purine nucleoside diphosphate metabolic process	211	10	3.1	0.00121	0.00242
GO:0009179	purine ribonucleoside diphosphate metabolic process	211	10	3.1	0.00121	0.00242
GO:0009185	ribonucleoside diphosphate metabolic process	211	10	3.1	0.00121	0.00242
GO:0009630	gravitropism	176	9	2.58	0.00125	0.00247579
GO:0061615	glycolytic process through fructose-6-phosphate	15	3	0.22	0.00126	0.00247579
GO:0031347	regulation of defense response	497	17	7.3	0.00126	0.00247579
GO:0030433	ubiquitin-dependent ERAD pathway	56	5	0.82	0.00138	0.00269581
GO:0006165	nucleoside diphosphate phosphorylation	215	10	3.16	0.0014	0.00271908
GO:0009166	nucleotide catabolic process	217	10	3.19	0.0015	0.00286364
GO:0006595	polyamine metabolic process	57	5	0.84	0.0015	0.00286364
GO:0030042	actin filament depolymerization	34	4	0.5	0.0015	0.00286364
GO:0001666	response to hypoxia	84	6	1.23	0.00151	0.00286644
GO:0010038	response to metal ion	596	19	8.75	0.00152	0.00286921
GO:0080022	primary root development	16	3	0.23	0.00153	0.00287196
GO:0051170	import into nucleus	149	8	2.19	0.00169	0.00315467
GO:0046434	organophosphate catabolic process	259	11	3.8	0.0017	0.0031558
GO:0009132	nucleoside diphosphate metabolic process	222	10	3.26	0.00177	0.00324984
GO:0019359	nicotinamide nucleotide biosynthetic process	222	10	3.26	0.00177	0.00324984
GO:0036293	response to decreased oxygen levels	87	6	1.28	0.00181	0.00330522
GO:0009629	response to gravity	186	9	2.73	0.00182	0.00330551
GO:1901292	nucleoside phosphate catabolic process	223	10	3.27	0.00183	0.00330581
GO:0000578	embryonic axis specification	17	3	0.25	0.00184	0.0033061
GO:0016070	RNA metabolic process	5843	112	85.78	0.00188	0.00334259
GO:0036503	ERAD pathway	60	5	0.88	0.00189	0.00334259
GO:0006498	N-terminal protein lipidation	88	6	1.29	0.00192	0.00334259
GO:0006499	N-terminal protein myristoylation	88	6	1.29	0.00192	0.00334259
GO:0018377	protein myristoylation	88	6	1.29	0.00192	0.00334259
GO:0070482	response to oxygen levels	88	6	1.29	0.00192	0.00334259
GO:0055076	transition metal ion homeostasis	264	11	3.88	0.00198	0.00342928
GO:0048583	regulation of response to stimulus	1000	27	14.68	0.00206	0.00354573
GO:0042732	D-xylose metabolic process	37	4	0.54	0.00207	0.00354573
GO:0033273	response to vitamin	5	2	0.07	0.00209	0.00354573
GO:0045912	negative regulation of carbohydrate metabolic process	5	2	0.07	0.00209	0.00354573
GO:0046686	response to cadmium ion	433	15	6.36	0.0021	0.00354573
GO:0009636	response to toxic substance	709	21	10.41	0.00214	0.00359287
GO:0019363	pyridine nucleotide biosynthetic process	228	10	3.35	0.00215	0.00359287
GO:0007031	peroxisome organization	155	8	2.28	0.00216	0.00359287
GO:0016043	cellular component organization	11208	197	164.54	0.00225	0.00372414
GO:0009156	ribonucleoside monophosphate biosynthetic process	351	13	5.15	0.00229	0.00377176
GO:0016052	carbohydrate catabolic process	573	18	8.41	0.00233	0.00381893
GO:0009260	ribonucleotide biosynthetic process	486	16	7.13	0.00252	0.00407659
GO:0046390	ribose phosphate biosynthetic process	486	16	7.13	0.00252	0.00407659
GO:0005986	sucrose biosynthetic process	19	3	0.28	0.00256	0.00407659
GO:0030835	negative regulation of actin filament depolymerization	19	3	0.28	0.00256	0.00407659
GO:0033962	cytoplasmic mRNA processing body assembly	19	3	0.28	0.00256	0.00407659
GO:0051693	actin filament capping	19	3	0.28	0.00256	0.00407659
GO:0048869	cellular developmental process	4517	89	66.31	0.00269	0.00424338
GO:0043254	regulation of protein complex assembly	197	9	2.89	0.00269	0.00424338
GO:0009127	purine nucleoside monophosphate biosynthetic process	316	12	4.64	0.00272	0.00425079
GO:0009168	purine ribonucleoside monophosphate biosynthetic process	316	12	4.64	0.00272	0.00425079
GO:0006754	ATP biosynthetic process	277	11	4.07	0.00286	0.00444889
GO:0009124	nucleoside monophosphate biosynthetic process	361	13	5.3	0.00291	0.00448514
GO:0009152	purine ribonucleotide biosynthetic process	361	13	5.3	0.00291	0.00448514
GO:0071840	cellular component organization or biogenesis	11658	203	171.15	0.00293	0.00449534
GO:0000398	mRNA splicing, via spliceosome	239	10	3.51	0.00302	0.00458045
GO:0046939	nucleotide phosphorylation	239	10	3.51	0.00302	0.00458045
GO:0051261	protein depolymerization	41	4	0.6	0.00303	0.00458045
GO:0016192	vesicle-mediated transport	878	24	12.89	0.00304	0.00458045
GO:0010629	negative regulation of gene expression	929	25	13.64	0.00308	0.00462
GO:0072525	pyridine-containing compound biosynthetic process	240	10	3.52	0.00311	0.00464427
GO:0006002	fructose 6-phosphate metabolic process	21	3	0.31	0.00344	0.00500364
GO:0030834	regulation of actin filament depolymerization	21	3	0.31	0.00344	0.00500364
GO:0043242	negative regulation of protein complex disassembly	21	3	0.31	0.00344	0.00500364
GO:0045898	regulation of RNA polymerase II transcriptional preinitiation complex assembly	21	3	0.31	0.00344	0.00500364
GO:0045899	positive regulation of RNA polymerase II transcriptional preinitiation complex assembly	21	3	0.31	0.00344	0.00500364
GO:1901880	negative regulation of protein depolymerization	21	3	0.31	0.00344	0.00500364
GO:0031327	negative regulation of cellular biosynthetic process	596	18	8.75	0.00352	0.00509793
GO:0044087	regulation of cellular component biogenesis	245	10	3.6	0.0036	0.00516153
GO:0000245	spliceosomal complex assembly	43	4	0.63	0.00361	0.00516153
GO:0048511	rhythmic process	206	9	3.02	0.00361	0.00516153
GO:0009890	negative regulation of biosynthetic process	599	18	8.79	0.00371	0.00528203
GO:0009145	purine nucleoside triphosphate biosynthetic process	288	11	4.23	0.00384	0.00542118
GO:0009206	purine ribonucleoside triphosphate biosynthetic process	288	11	4.23	0.00384	0.00542118
GO:0006109	regulation of carbohydrate metabolic process	44	4	0.65	0.00392	0.00551096
GO:0009901	anther dehiscence	22	3	0.32	0.00394	0.005516
GO:0007015	actin filament organization	211	9	3.1	0.00422	0.00581952
GO:0010366	negative regulation of ethylene biosynthetic process	7	2	0.1	0.0043	0.00581952
GO:0031336	negative regulation of sulfur amino acid metabolic process	7	2	0.1	0.0043	0.00581952
GO:0033239	negative regulation of cellular amine metabolic process	7	2	0.1	0.0043	0.00581952
GO:0045763	negative regulation of cellular amino acid metabolic process	7	2	0.1	0.0043	0.00581952
GO:0051175	negative regulation of sulfur metabolic process	7	2	0.1	0.0043	0.00581952
GO:1900909	negative regulation of olefin metabolic process	7	2	0.1	0.0043	0.00581952
GO:1900912	negative regulation of olefin biosynthetic process	7	2	0.1	0.0043	0.00581952
GO:0044282	small molecule catabolic process	656	19	9.63	0.00432	0.00581952
GO:0017038	protein import	335	12	4.92	0.00433	0.00581952
GO:0006164	purine nucleotide biosynthetic process	380	13	5.58	0.00448	0.00597333
GO:0009908	flower development	1646	38	24.16	0.00448	0.00597333
GO:0051252	regulation of RNA metabolic process	3534	71	51.88	0.00463	0.00614893
GO:0051707	response to other organism	1435	34	21.07	0.00476	0.00629669
GO:0051179	localization	8265	148	121.34	0.00482	0.00635106
GO:0006497	protein lipidation	141	7	2.07	0.00496	0.00648467
GO:0042158	lipoprotein biosynthetic process	141	7	2.07	0.00496	0.00648467
GO:0043207	response to external biotic stimulus	1440	34	21.14	0.00501	0.00652465
GO:0030154	cell differentiation	4202	82	61.69	0.00505	0.00655135
GO:0043928	exonucleolytic nuclear-transcribed mRNA catabolic process involved in deadenylation-dependent decay	24	3	0.35	0.00507	0.006552
GO:0043933	protein-containing complex subunit organization	1550	36	22.76	0.00509	0.00655264
GO:0045944	positive regulation of transcription by RNA polymerase II	218	9	3.2	0.00521	0.00668153
GO:0018130	heterocycle biosynthetic process	4872	93	71.52	0.00524	0.00669445
GO:0042742	defense response to bacterium	525	16	7.71	0.00527	0.00670727
GO:0032774	RNA biosynthetic process	3734	74	54.82	0.00535	0.00677034
GO:0017148	negative regulation of translation	48	4	0.7	0.00537	0.00677034
GO:0090567	reproductive shoot system development	1665	38	24.44	0.00538	0.00677034
GO:0034641	cellular nitrogen compound metabolic process	19281	316	283.06	0.00541	0.00678269
GO:0006351	transcription, DNA-templated	3679	73	54.01	0.00549	0.0068574
GO:0009201	ribonucleoside triphosphate biosynthetic process	303	11	4.45	0.00558	0.00691838
GO:0034404	nucleobase-containing small molecule biosynthetic process	303	11	4.45	0.00558	0.00691838
GO:0048497	maintenance of floral organ identity	8	2	0.12	0.00568	0.00695047
GO:0090700	maintenance of plant organ identity	8	2	0.12	0.00568	0.00695047
GO:0043255	regulation of carbohydrate biosynthetic process	25	3	0.37	0.0057	0.00695047
GO:1901879	regulation of protein depolymerization	25	3	0.37	0.0057	0.00695047
GO:0009606	tropism	304	11	4.46	0.00572	0.00695047
GO:0000377	RNA splicing, via transesterification reactions with bulged adenosine as nucleophile	262	10	3.85	0.00573	0.00695047
GO:0006606	protein import into nucleus	146	7	2.14	0.00599	0.00722581
GO:0009142	nucleoside triphosphate biosynthetic process	306	11	4.49	0.006	0.00722581
GO:0000375	RNA splicing, via transesterification reactions	264	10	3.88	0.00603	0.007236
GO:0072522	purine-containing compound biosynthetic process	395	13	5.8	0.00614	0.00734178
GO:0097659	nucleic acid-templated transcription	3698	73	54.29	0.00619	0.007373
GO:0070897	transcription preinitiation complex assembly	50	4	0.73	0.00621	0.007373
GO:0060260	regulation of transcription initiation from RNA polymerase II promoter	26	3	0.38	0.00637	0.00748364
GO:0060261	positive regulation of transcription initiation from RNA polymerase II promoter	26	3	0.38	0.00637	0.00748364
GO:2000144	positive regulation of DNA-templated transcription, initiation	26	3	0.38	0.00637	0.00748364
GO:0010413	glucuronoxylan metabolic process	148	7	2.17	0.00644	0.00753951
GO:0006914	autophagy	113	6	1.66	0.00658	0.0076501
GO:0061919	process utilizing autophagic mechanism	113	6	1.66	0.00658	0.0076501
GO:0031324	negative regulation of cellular metabolic process	734	20	10.78	0.00668	0.00773959
GO:0030036	actin cytoskeleton organization	227	9	3.33	0.00673	0.00777072
GO:0009161	ribonucleoside monophosphate metabolic process	400	13	5.87	0.00679	0.00781315
GO:0031329	regulation of cellular catabolic process	114	6	1.67	0.00687	0.00784378
GO:0031331	positive regulation of cellular catabolic process	81	5	1.19	0.00689	0.00784378
GO:0007623	circadian rhythm	188	8	2.76	0.0069	0.00784378
GO:0042157	lipoprotein metabolic process	150	7	2.2	0.00691	0.00784378
GO:0097435	supramolecular fiber organization	313	11	4.6	0.00705	0.00797576
GO:0034249	negative regulation of cellular amide metabolic process	52	4	0.76	0.00714	0.00798689
GO:0072521	purine-containing compound metabolic process	591	17	8.68	0.00716	0.00798689
GO:0033993	response to lipid	1920	42	28.19	0.0072	0.00798689
GO:0009942	longitudinal axis specification	9	2	0.13	0.00724	0.00798689
GO:0034389	lipid droplet organization	9	2	0.13	0.00724	0.00798689
GO:0043270	positive regulation of ion transport	9	2	0.13	0.00724	0.00798689
GO:0051016	barbed-end actin filament capping	9	2	0.13	0.00724	0.00798689
GO:0009896	positive regulation of catabolic process	82	5	1.2	0.00725	0.00798689
GO:0009416	response to light stimulus	1315	31	19.31	0.00731	0.00802667
GO:0072665	protein localization to vacuole	152	7	2.23	0.00741	0.00808364
GO:0072666	establishment of protein localization to vacuole	152	7	2.23	0.00741	0.00808364
GO:0031365	N-terminal protein amino acid modification	116	6	1.7	0.00746	0.00811184
GO:0010410	hemicellulose metabolic process	232	9	3.41	0.00772	0.00836748
GO:2000142	regulation of DNA-templated transcription, initiation	28	3	0.41	0.00785	0.00848103
GO:0009126	purine nucleoside monophosphate metabolic process	363	12	5.33	0.008	0.00858786
GO:0009167	purine ribonucleoside monophosphate metabolic process	363	12	5.33	0.008	0.00858786
GO:0019219	regulation of nucleobase-containing compound metabolic process	3682	72	54.05	0.00808	0.00864611
GO:0006367	transcription initiation from RNA polymerase II promoter	54	4	0.79	0.00815	0.00869333
GO:0009123	nucleoside monophosphate metabolic process	410	13	6.02	0.00825	0.00876568
GO:0046777	protein autophosphorylation	194	8	2.85	0.00827	0.00876568
GO:0010243	response to organonitrogen compound	365	12	5.36	0.00834	0.00881208
GO:0034504	protein localization to nucleus	156	7	2.29	0.00849	0.00894245
GO:0046034	ATP metabolic process	322	11	4.73	0.00862	0.009051
GO:0010675	regulation of cellular carbohydrate metabolic process	29	3	0.43	0.00867	0.00905739
GO:0099402	plant organ development	1551	35	22.77	0.00868	0.00905739
GO:0097164	ammonium ion metabolic process	86	5	1.26	0.00882	0.00917498
GO:0006527	arginine catabolic process	10	2	0.15	0.00896	0.00929185
GO:0009648	photoperiodism	197	8	2.89	0.00902	0.00932529
GO:0002376	immune system process	807	21	11.85	0.00907	0.00932991
GO:0006518	peptide metabolic process	2754	56	40.43	0.00908	0.00932991
GO:0030041	actin filament polymerization	159	7	2.33	0.00937	0.00956936
GO:0030833	regulation of actin filament polymerization	159	7	2.33	0.00937	0.00956936
GO:0006525	arginine metabolic process	30	3	0.44	0.00952	0.00969309
GO:0009314	response to radiation	1398	32	20.52	0.00972	0.00985735
GO:0019438	aromatic compound biosynthetic process	5050	94	74.14	0.00974	0.00985735
GO:0008064	regulation of actin polymerization or depolymerization	161	7	2.36	0.01	0.01
GO:0030832	regulation of actin filament length	161	7	2.36	0.01	0.01
GO:0032271	regulation of protein polymerization	161	7	2.36	0.01	0.01
GO:0110053	regulation of actin filament organization	161	7	2.36	0.01	0.01

## Sheet: MMcyan
GO.ID	Term	Annotated	Significant	Expected	classicFisher	p_adj
GO:0035196	production of miRNAs involved in gene silencing by miRNA	128	4	0.16	2.1e-05	0.000724333
GO:0090213	regulation of radial pattern formation	6	2	0.01	2.3e-05	0.000724333
GO:0035195	gene silencing by miRNA	156	4	0.2	4.5e-05	0.000724333
GO:0031050	dsRNA processing	162	4	0.2	5.2e-05	0.000724333
GO:0070918	production of small RNA involved in gene silencing by RNA	162	4	0.2	5.2e-05	0.000724333
GO:0016043	cellular component organization	11208	28	14.02	5.3e-05	0.000724333
GO:0071840	cellular component organization or biogenesis	11658	28	14.58	0.00011	0.00123
GO:0051276	chromosome organization	1207	8	1.51	0.00012	0.00123
GO:0016569	covalent chromatin modification	653	6	0.82	0.00017	0.00154889
GO:0035194	posttranscriptional gene silencing by RNA	236	4	0.3	0.00022	0.001804
GO:0016441	posttranscriptional gene silencing	255	4	0.32	0.0003	0.00195538
GO:0006406	mRNA export from nucleus	104	3	0.13	0.00031	0.00195538
GO:0071427	mRNA-containing ribonucleoprotein complex export from nucleus	104	3	0.13	0.00031	0.00195538
GO:0006397	mRNA processing	508	5	0.64	0.00044	0.0025313
GO:0071166	ribonucleoprotein complex localization	128	3	0.16	0.00057	0.0025313
GO:0071426	ribonucleoprotein complex export from nucleus	128	3	0.16	0.00057	0.0025313
GO:0016071	mRNA metabolic process	843	6	1.05	0.00064	0.0025313
GO:0006913	nucleocytoplasmic transport	313	4	0.39	0.00065	0.0025313
GO:0051169	nuclear transport	313	4	0.39	0.00065	0.0025313
GO:0009956	radial pattern formation	30	2	0.04	0.00065	0.0025313
GO:0006396	RNA processing	1559	8	1.95	0.00069	0.0025313
GO:0006325	chromatin organization	856	6	1.07	0.00069	0.0025313
GO:0006611	protein export from nucleus	138	3	0.17	0.00071	0.0025313
GO:0006281	DNA repair	585	5	0.73	0.00083	0.00267259
GO:0006606	protein import into nucleus	146	3	0.18	0.00083	0.00267259
GO:0006405	RNA export from nucleus	148	3	0.19	0.00086	0.00267259
GO:0051170	import into nucleus	149	3	0.19	0.00088	0.00267259
GO:0051028	mRNA transport	154	3	0.19	0.00097	0.00269806
GO:0034504	protein localization to nucleus	156	3	0.2	0.00101	0.00269806
GO:0051168	nuclear export	156	3	0.2	0.00101	0.00269806
GO:0031503	protein-containing complex localization	157	3	0.2	0.00102	0.00269806
GO:0006974	cellular response to DNA damage stimulus	650	5	0.81	0.00132	0.0033825
GO:0031047	gene silencing by RNA	399	4	0.5	0.00159	0.00395091
GO:0050657	nucleic acid transport	190	3	0.24	0.00177	0.00401135
GO:0050658	RNA transport	190	3	0.24	0.00177	0.00401135
GO:0051236	establishment of RNA localization	190	3	0.24	0.00177	0.00401135
GO:0000460	maturation of 5.8S rRNA	50	2	0.06	0.00181	0.00401135
GO:0006403	RNA localization	202	3	0.25	0.00211	0.00455316
GO:0010605	negative regulation of macromolecule metabolic process	1085	6	1.36	0.00232	0.00487795
GO:0040034	regulation of development, heterochronic	58	2	0.07	0.00243	0.00497857
GO:0040029	regulation of gene expression, epigenetic	752	5	0.94	0.00249	0.00497857
GO:2000026	regulation of multicellular organismal development	756	5	0.95	0.00255	0.00497857
GO:0010608	posttranscriptional regulation of gene expression	461	4	0.58	0.00267	0.00509163
GO:0050793	regulation of developmental process	1135	6	1.42	0.0029	0.00527652
GO:0006996	organelle organization	3399	11	4.25	0.00293	0.00527652
GO:0009892	negative regulation of metabolic process	1140	6	1.43	0.00296	0.00527652
GO:0008380	RNA splicing	480	4	0.6	0.00309	0.00539106
GO:0051239	regulation of multicellular organismal process	807	5	1.01	0.00337	0.00565633
GO:0000398	mRNA splicing, via spliceosome	239	3	0.3	0.00338	0.00565633
GO:0006259	DNA metabolic process	4576	13	5.72	0.00368	0.0059651
GO:0000462	maturation of SSU-rRNA from tricistronic rRNA transcript (SSU-rRNA, 5.8S rRNA, LSU-rRNA)	72	2	0.09	0.00371	0.0059651
GO:0016458	gene silencing	516	4	0.65	0.004	0.00630769
GO:0009991	response to extracellular stimulus	848	5	1.06	0.00416	0.00643623
GO:0000377	RNA splicing, via transesterification reactions with bulged adenosine as nucleophile	262	3	0.33	0.00437	0.00657439
GO:0000375	RNA splicing, via transesterification reactions	264	3	0.33	0.00447	0.00657439
GO:0006401	RNA catabolic process	265	3	0.33	0.00451	0.00657439
GO:0007275	multicellular organism development	8950	20	11.19	0.00457	0.00657439
GO:0090304	nucleic acid metabolic process	9620	21	12.03	0.00467	0.00660241
GO:0033554	cellular response to stress	1699	7	2.13	0.00513	0.00712983
GO:0030490	maturation of SSU-rRNA	91	2	0.11	0.00586	0.0079527
GO:0006338	chromatin remodeling	92	2	0.12	0.00599	0.0079527
GO:0010629	negative regulation of gene expression	929	5	1.16	0.00608	0.0079527
GO:0000070	mitotic sister chromatid segregation	93	2	0.12	0.00611	0.0079527
GO:0048519	negative regulation of biological process	1781	7	2.23	0.0066	0.00845625
GO:0043414	macromolecule methylation	605	4	0.76	0.00697	0.00879292
GO:0045739	positive regulation of DNA repair	6	1	0.01	0.00748	0.00880914
GO:1900036	positive regulation of cellular response to heat	6	1	0.01	0.00748	0.00880914
GO:1903798	regulation of production of miRNAs involved in gene silencing by miRNA	6	1	0.01	0.00748	0.00880914
GO:1990428	miRNA transport	6	1	0.01	0.00748	0.00880914
GO:0015931	nucleobase-containing compound transport	319	3	0.4	0.00752	0.00880914
GO:0048522	positive regulation of cellular process	1394	6	1.74	0.00779	0.0089969
GO:0017038	protein import	335	3	0.42	0.00859	0.00923797
GO:0071702	organic substance transport	2353	8	2.94	0.00864	0.00923797
GO:1903321	negative regulation of protein modification by small protein conjugation or removal	7	1	0.01	0.00872	0.00923797
GO:2001022	positive regulation of response to DNA damage stimulus	7	1	0.01	0.00872	0.00923797
GO:0007010	cytoskeleton organization	647	4	0.81	0.00878	0.00923797
GO:0044260	cellular macromolecule metabolic process	19653	34	24.58	0.00879	0.00923797
GO:0006914	autophagy	113	2	0.14	0.0089	0.00923797
GO:0061919	process utilizing autophagic mechanism	113	2	0.14	0.0089	0.00923797
GO:0000244	spliceosomal tri-snRNP complex assembly	8	1	0.01	0.00996	0.00999
GO:1900034	regulation of cellular response to heat	8	1	0.01	0.00996	0.00999
GO:0140014	mitotic nuclear division	120	2	0.15	0.00999	0.00999

## Sheet: MMdarkred
GO.ID	Term	Annotated	Significant	Expected	classicFisher	p_adj
GO:0006007	glucose catabolic process	67	3	0.11	0.00018	0.00456
GO:0019320	hexose catabolic process	78	3	0.13	0.00029	0.00456
GO:0046365	monosaccharide catabolic process	84	3	0.14	0.00036	0.00456
GO:0071705	nitrogen compound transport	2123	11	3.45	0.00061	0.005795
GO:0045324	late endosome to vacuole transport	30	2	0.05	0.0011	0.00614909
GO:0071695	anatomical structure maturation	490	5	0.8	0.00123	0.00614909
GO:0071702	organic substance transport	2353	11	3.82	0.00141	0.00614909
GO:0021700	developmental maturation	507	5	0.82	0.00143	0.00614909
GO:0090351	seedling development	310	4	0.5	0.00166	0.00614909
GO:0016050	vesicle organization	145	3	0.24	0.00173	0.00614909
GO:0046907	intracellular transport	1380	8	2.24	0.00178	0.00614909
GO:0051604	protein maturation	161	3	0.26	0.00233	0.00737833
GO:0051649	establishment of localization in cell	1506	8	2.45	0.00305	0.00844444
GO:0005996	monosaccharide metabolic process	376	4	0.61	0.00333	0.00844444
GO:0006367	transcription initiation from RNA polymerase II promoter	54	2	0.09	0.00352	0.00844444
GO:0007623	circadian rhythm	188	3	0.31	0.00361	0.00844444
GO:0015031	protein transport	1566	8	2.54	0.00386	0.00844444
GO:0045184	establishment of protein localization	1575	8	2.56	0.004	0.00844444
GO:0048511	rhythmic process	206	3	0.33	0.00466	0.00917182
GO:0015833	peptide transport	1632	8	2.65	0.00494	0.00917182
GO:0033036	macromolecule localization	2008	9	3.26	0.00516	0.00917182
GO:0042886	amide transport	1652	8	2.68	0.00531	0.00917182
GO:0030036	actin cytoskeleton organization	227	3	0.37	0.0061	0.0095456
GO:0051641	cellular localization	1696	8	2.75	0.00619	0.0095456
GO:0008104	protein localization	1700	8	2.76	0.00628	0.0095456
GO:0006006	glucose metabolic process	237	3	0.38	0.00686	0.00996216
GO:0007051	spindle organization	82	2	0.13	0.00794	0.00996216
GO:0006996	organelle organization	3399	12	5.52	0.00836	0.00996216
GO:0006511	ubiquitin-dependent protein catabolic process	771	5	1.25	0.00845	0.00996216
GO:0019941	modification-dependent protein catabolic process	775	5	1.26	0.00862	0.00996216
GO:0006498	N-terminal protein lipidation	88	2	0.14	0.0091	0.00996216
GO:0006499	N-terminal protein myristoylation	88	2	0.14	0.0091	0.00996216
GO:0018377	protein myristoylation	88	2	0.14	0.0091	0.00996216
GO:0043632	modification-dependent macromolecule catabolic process	791	5	1.28	0.00937	0.00996216
GO:0000350	generation of catalytic spliceosome for second transesterification step	6	1	0.01	0.0097	0.00996216
GO:0006313	transposition, DNA-mediated	6	1	0.01	0.0097	0.00996216
GO:2000306	positive regulation of photomorphogenesis	6	1	0.01	0.0097	0.00996216
GO:0030029	actin filament-based process	272	3	0.44	0.00998	0.00998

## Sheet: MMgreen
GO.ID	Term	Annotated	Significant	Expected	classicFisher	p_adj
GO:0042221	response to chemical	5153	127	68.64	5e-12	1.705e-09
GO:0010035	response to inorganic substance	1448	54	19.29	1.6e-11	2.728e-09
GO:0009205	purine ribonucleoside triphosphate metabolic process	335	24	4.46	3.7e-11	4.00675e-09
GO:0009144	purine nucleoside triphosphate metabolic process	339	24	4.52	4.7e-11	4.00675e-09
GO:0009199	ribonucleoside triphosphate metabolic process	350	24	4.66	9e-11	5.6265e-09
GO:0046034	ATP metabolic process	322	23	4.29	9.9e-11	5.6265e-09
GO:0009126	purine nucleoside monophosphate metabolic process	363	24	4.84	1.9e-10	7.95667e-09
GO:0009167	purine ribonucleoside monophosphate metabolic process	363	24	4.84	1.9e-10	7.95667e-09
GO:0009141	nucleoside triphosphate metabolic process	365	24	4.86	2.1e-10	7.95667e-09
GO:0009161	ribonucleoside monophosphate metabolic process	400	25	5.33	2.6e-10	8.37e-09
GO:0046686	response to cadmium ion	433	26	5.77	2.7e-10	8.37e-09
GO:0009123	nucleoside monophosphate metabolic process	410	25	5.46	4.3e-10	1.22192e-08
GO:0051179	localization	8265	171	110.09	7e-10	1.72936e-08
GO:0046939	nucleotide phosphorylation	239	19	3.18	7.1e-10	1.72936e-08
GO:0010038	response to metal ion	596	30	7.94	7.9e-10	1.79593e-08
GO:0009150	purine ribonucleotide metabolic process	520	27	6.93	2.9e-09	6.18062e-08
GO:0006163	purine nucleotide metabolic process	543	27	7.23	7.2e-09	1.44424e-07
GO:0005975	carbohydrate metabolic process	5030	114	67	1e-08	1.89444e-07
GO:0072521	purine-containing compound metabolic process	591	28	7.87	1.1e-08	1.97421e-07
GO:0006811	ion transport	1706	53	22.72	1.5e-08	2.325e-07
GO:0009145	purine nucleoside triphosphate biosynthetic process	288	19	3.84	1.5e-08	2.325e-07
GO:0009206	purine ribonucleoside triphosphate biosynthetic process	288	19	3.84	1.5e-08	2.325e-07
GO:0009259	ribonucleotide metabolic process	645	29	8.59	1.8e-08	2.6687e-07
GO:0009201	ribonucleoside triphosphate biosynthetic process	303	19	4.04	3.4e-08	4.83083e-07
GO:0006165	nucleoside diphosphate phosphorylation	215	16	2.86	4e-08	5.24615e-07
GO:0009142	nucleoside triphosphate biosynthetic process	306	19	4.08	4e-08	5.24615e-07
GO:0006810	transport	7969	159	106.15	4.5e-08	5.60214e-07
GO:0006754	ATP biosynthetic process	277	18	3.69	4.6e-08	5.60214e-07
GO:0055086	nucleobase-containing small molecule metabolic process	1197	41	15.94	5.2e-08	6.11448e-07
GO:0009132	nucleoside diphosphate metabolic process	222	16	2.96	6.2e-08	7.04733e-07
GO:0009127	purine nucleoside monophosphate biosynthetic process	316	19	4.21	6.7e-08	7.13969e-07
GO:0009168	purine ribonucleoside monophosphate biosynthetic process	316	19	4.21	6.7e-08	7.13969e-07
GO:1901137	carbohydrate derivative biosynthetic process	1119	39	14.91	7.1e-08	7.20971e-07
GO:0009156	ribonucleoside monophosphate biosynthetic process	351	20	4.68	7.3e-08	7.20971e-07
GO:0006812	cation transport	1121	39	14.93	7.4e-08	7.20971e-07
GO:0051234	establishment of localization	8068	159	107.47	1e-07	9.47222e-07
GO:0044281	small molecule metabolic process	3724	88	49.6	1.1e-07	9.61795e-07
GO:0009124	nucleoside monophosphate biosynthetic process	361	20	4.81	1.1e-07	9.61795e-07
GO:0009152	purine ribonucleotide biosynthetic process	361	20	4.81	1.1e-07	9.61795e-07
GO:0006096	glycolytic process	209	15	2.78	1.7e-07	1.34814e-06
GO:0006757	ATP generation from ADP	209	15	2.78	1.7e-07	1.34814e-06
GO:0042866	pyruvate biosynthetic process	209	15	2.78	1.7e-07	1.34814e-06
GO:0046031	ADP metabolic process	209	15	2.78	1.7e-07	1.34814e-06
GO:0009135	purine nucleoside diphosphate metabolic process	211	15	2.81	1.9e-07	1.40848e-06
GO:0009179	purine ribonucleoside diphosphate metabolic process	211	15	2.81	1.9e-07	1.40848e-06
GO:0009185	ribonucleoside diphosphate metabolic process	211	15	2.81	1.9e-07	1.40848e-06
GO:0006164	purine nucleotide biosynthetic process	380	20	5.06	2.6e-07	1.88638e-06
GO:0009166	nucleotide catabolic process	217	15	2.89	2.7e-07	1.91812e-06
GO:0019359	nicotinamide nucleotide biosynthetic process	222	15	2.96	3.7e-07	2.5749e-06
GO:1901292	nucleoside phosphate catabolic process	223	15	2.97	3.9e-07	2.6598e-06
GO:1901135	carbohydrate derivative metabolic process	1847	52	24.6	4.3e-07	2.8751e-06
GO:0072522	purine-containing compound biosynthetic process	395	20	5.26	4.8e-07	3.14769e-06
GO:0019363	pyridine nucleotide biosynthetic process	228	15	3.04	5.1e-07	3.28132e-06
GO:0034404	nucleobase-containing small molecule biosynthetic process	303	17	4.04	8.5e-07	5.23679e-06
GO:0009260	ribonucleotide biosynthetic process	486	22	6.47	8.6e-07	5.23679e-06
GO:0046390	ribose phosphate biosynthetic process	486	22	6.47	8.6e-07	5.23679e-06
GO:0072525	pyridine-containing compound biosynthetic process	240	15	3.2	9.8e-07	5.86281e-06
GO:0019693	ribose phosphate metabolic process	829	30	11.04	1.1e-06	6.46724e-06
GO:0009117	nucleotide metabolic process	1033	34	13.76	1.7e-06	9.82542e-06
GO:0016051	carbohydrate biosynthetic process	947	32	12.61	2e-06	1.13667e-05
GO:0006753	nucleoside phosphate metabolic process	1044	34	13.91	2.2e-06	1.22984e-05
GO:0048589	developmental growth	727	27	9.68	2.3e-06	1.265e-05
GO:0046434	organophosphate catabolic process	259	15	3.45	2.5e-06	1.35317e-05
GO:0009414	response to water deprivation	564	23	7.51	2.8e-06	1.49188e-05
GO:0009415	response to water	568	23	7.57	3.2e-06	1.67877e-05
GO:0005996	monosaccharide metabolic process	376	18	5.01	3.9e-06	2.015e-05
GO:0015988	energy coupled proton transmembrane transport, against electrochemical gradient	51	7	0.68	5e-06	2.50735e-05
GO:0015991	ATP hydrolysis coupled proton transport	51	7	0.68	5e-06	2.50735e-05
GO:0040007	growth	2585	62	34.43	6.5e-06	3.12183e-05
GO:0090662	ATP hydrolysis coupled transmembrane transport	53	7	0.71	6.5e-06	3.12183e-05
GO:0099131	ATP hydrolysis coupled ion transmembrane transport	53	7	0.71	6.5e-06	3.12183e-05
GO:0000271	polysaccharide biosynthetic process	690	25	9.19	8.3e-06	3.93097e-05
GO:0044262	cellular carbohydrate metabolic process	1020	32	13.59	9.3e-06	4.33162e-05
GO:0055082	cellular chemical homeostasis	401	18	5.34	9.4e-06	4.33162e-05
GO:0016052	carbohydrate catabolic process	573	22	7.63	1.2e-05	5.31429e-05
GO:0060560	developmental growth involved in morphogenesis	490	20	6.53	1.2e-05	5.31429e-05
GO:0071554	cell wall organization or biogenesis	1284	37	17.1	1.2e-05	5.31429e-05
GO:0048364	root development	622	23	8.29	1.4e-05	5.9675e-05
GO:0009165	nucleotide biosynthetic process	624	23	8.31	1.4e-05	5.9675e-05
GO:0022622	root system development	624	23	8.31	1.4e-05	5.9675e-05
GO:0055085	transmembrane transport	1986	50	26.45	1.5e-05	6.31481e-05
GO:1901293	nucleoside phosphate biosynthetic process	628	23	8.37	1.6e-05	6.57349e-05
GO:0010033	response to organic substance	3784	81	50.4	1.6e-05	6.57349e-05
GO:0030001	metal ion transport	773	26	10.3	2e-05	8.02353e-05
GO:0048767	root hair elongation	140	10	1.86	2e-05	8.02353e-05
GO:0006793	phosphorus metabolic process	4057	85	54.04	2.2e-05	8.72326e-05
GO:0010483	pollen tube reception	5	3	0.07	2.3e-05	8.81236e-05
GO:0051703	intraspecies interaction between organisms	5	3	0.07	2.3e-05	8.81236e-05
GO:0009605	response to external stimulus	4745	96	63.2	2.3e-05	8.81236e-05
GO:0016192	vesicle-mediated transport	878	28	11.7	2.5e-05	9.47222e-05
GO:0008104	protein localization	1700	44	22.64	2.6e-05	9.74286e-05
GO:0044264	cellular polysaccharide metabolic process	789	26	10.51	2.8e-05	0.000103783
GO:0006875	cellular metal ion homeostasis	246	13	3.28	3.1e-05	0.000111274
GO:1901700	response to oxygen-containing compound	3311	72	44.1	3.1e-05	0.000111274
GO:0006007	glucose catabolic process	67	7	0.89	3.1e-05	0.000111274
GO:0030003	cellular cation homeostasis	360	16	4.8	3.3e-05	0.000117219
GO:0098660	inorganic ion transmembrane transport	660	23	8.79	3.5e-05	0.000123041
GO:0009628	response to abiotic stimulus	6005	115	79.99	3.6e-05	0.000125265
GO:0034220	ion transmembrane transport	1046	31	13.93	3.7e-05	0.000127444
GO:0019725	cellular homeostasis	1519	40	20.23	4.2e-05	0.00014322
GO:0015807	L-amino acid transport	30	5	0.4	4.5e-05	0.000147548
GO:0070417	cellular response to cold	30	5	0.4	4.5e-05	0.000147548
GO:0080147	root hair cell development	154	10	2.05	4.5e-05	0.000147548
GO:0006873	cellular ion homeostasis	370	16	4.93	4.5e-05	0.000147548
GO:0017144	drug metabolic process	1386	37	18.46	6.2e-05	0.000199453
GO:0005976	polysaccharide metabolic process	1025	30	13.65	6.2e-05	0.000199453
GO:0016049	cell growth	1657	42	22.07	6.4e-05	0.000203963
GO:0006487	protein N-linked glycosylation	132	9	1.76	7.4e-05	0.000233648
GO:0070887	cellular response to chemical stimulus	1836	45	24.46	7.7e-05	0.00024089
GO:0046496	nicotinamide nucleotide metabolic process	431	17	5.74	8.2e-05	0.0002542
GO:0030042	actin filament depolymerization	34	5	0.45	8.3e-05	0.000254982
GO:0019320	hexose catabolic process	78	7	1.04	8.4e-05	0.00025575
GO:0033692	cellular polysaccharide biosynthetic process	608	21	8.1	8.5e-05	0.00025575
GO:0006486	protein glycosylation	311	14	4.14	8.7e-05	0.00025575
GO:0009101	glycoprotein biosynthetic process	311	14	4.14	8.7e-05	0.00025575
GO:0043413	macromolecule glycosylation	311	14	4.14	8.7e-05	0.00025575
GO:0046916	cellular transition metal ion homeostasis	201	11	2.68	9e-05	0.000262308
GO:0019362	pyridine nucleotide metabolic process	435	17	5.79	9.2e-05	0.00026363
GO:0034637	cellular carbohydrate biosynthetic process	658	22	8.76	9.2e-05	0.00026363
GO:0010015	root morphogenesis	394	16	5.25	9.4e-05	0.000267117
GO:0019637	organophosphate metabolic process	1581	40	21.06	0.0001	0.000281818
GO:0016310	phosphorylation	2497	56	33.26	0.00011	0.0003025
GO:0009733	response to auxin	530	19	7.06	0.00011	0.0003025
GO:0072524	pyridine-containing compound metabolic process	443	17	5.9	0.00011	0.0003025
GO:0015672	monovalent inorganic cation transport	444	17	5.91	0.00012	0.00032736
GO:0015825	L-serine transport	8	3	0.11	0.00013	0.000338397
GO:0032329	serine transport	8	3	0.11	0.00013	0.000338397
GO:0051273	beta-glucan metabolic process	245	12	3.26	0.00013	0.000338397
GO:0042732	D-xylose metabolic process	37	5	0.49	0.00013	0.000338397
GO:0006073	cellular glucan metabolic process	580	20	7.73	0.00013	0.000338397
GO:0046365	monosaccharide catabolic process	84	7	1.12	0.00013	0.000338397
GO:0006623	protein targeting to vacuole	145	9	1.93	0.00015	0.0003875
GO:0033036	macromolecule localization	2008	47	26.75	0.00016	0.000395362
GO:0009100	glycoprotein metabolic process	329	14	4.38	0.00016	0.000395362
GO:0007034	vacuolar transport	215	11	2.86	0.00016	0.000395362
GO:0009789	positive regulation of abscisic acid-activated signaling pathway	39	5	0.52	0.00016	0.000395362
GO:1901421	positive regulation of response to alcohol	39	5	0.52	0.00016	0.000395362
GO:1905959	positive regulation of cellular response to alcohol	39	5	0.52	0.00016	0.000395362
GO:0098662	inorganic cation transmembrane transport	593	20	7.9	0.00017	0.000414071
GO:0044042	glucan metabolic process	594	20	7.91	0.00017	0.000414071
GO:0071669	plant-type cell wall organization or biogenesis	506	18	6.74	0.00019	0.000453077
GO:0019318	hexose metabolic process	295	13	3.93	0.00019	0.000453077
GO:0046700	heterocycle catabolic process	646	21	8.6	0.00019	0.000453077
GO:0048469	cell maturation	257	12	3.42	0.0002	0.000467123
GO:0048764	trichoblast maturation	257	12	3.42	0.0002	0.000467123
GO:0048765	root hair cell differentiation	257	12	3.42	0.0002	0.000467123
GO:0044270	cellular nitrogen compound catabolic process	649	21	8.64	0.00021	0.000474238
GO:0055080	cation homeostasis	466	17	6.21	0.00021	0.000474238
GO:0051261	protein depolymerization	41	5	0.55	0.00021	0.000474238
GO:0070085	glycosylation	339	14	4.52	0.00021	0.000474238
GO:0034655	nucleobase-containing compound catabolic process	512	18	6.82	0.00021	0.000474238
GO:0030243	cellulose metabolic process	222	11	2.96	0.00022	0.000487143
GO:0072665	protein localization to vacuole	152	9	2.02	0.00022	0.000487143
GO:0072666	establishment of protein localization to vacuole	152	9	2.02	0.00022	0.000487143
GO:0055065	metal ion homeostasis	341	14	4.54	0.00023	0.000502756
GO:0065008	regulation of biological quality	3108	65	41.4	0.00023	0.000502756
GO:0050896	response to stimulus	18782	293	250.18	0.00024	0.000521274
GO:0055076	transition metal ion homeostasis	264	12	3.52	0.00025	0.000539557
GO:0051274	beta-glucan biosynthetic process	191	10	2.54	0.00027	0.000568333
GO:0010054	trichoblast differentiation	266	12	3.54	0.00027	0.000568333
GO:1901566	organonitrogen compound biosynthetic process	4497	87	59.9	0.00027	0.000568333
GO:0099132	ATP hydrolysis coupled cation transmembrane transport	124	8	1.65	0.00027	0.000568333
GO:0006796	phosphate-containing compound metabolic process	3999	79	53.27	0.00028	0.000585767
GO:0072503	cellular divalent inorganic cation homeostasis	44	5	0.59	0.00029	0.000602988
GO:0009926	auxin polar transport	126	8	1.68	0.0003	0.00062
GO:0070727	cellular macromolecule localization	1341	34	17.86	0.00031	0.000636807
GO:0006970	response to osmotic stress	868	25	11.56	0.00032	0.000653413
GO:0009108	coenzyme biosynthetic process	486	17	6.47	0.00034	0.000686036
GO:0071365	cellular response to auxin stimulus	234	11	3.12	0.00034	0.000686036
GO:0043624	cellular protein complex disassembly	72	6	0.96	0.0004	0.000802353
GO:0010053	root epidermal cell differentiation	280	12	3.73	0.00043	0.000857485
GO:0030244	cellulose biosynthetic process	168	9	2.24	0.00045	0.000892151
GO:0050801	ion homeostasis	500	17	6.66	0.00046	0.000906705
GO:0060918	auxin transport	136	8	1.81	0.0005	0.000979885
GO:0042546	cell wall biogenesis	460	16	6.13	0.00053	0.00102688
GO:0006733	oxidoreduction coenzyme metabolic process	506	17	6.74	0.00053	0.00102688
GO:0048193	Golgi vesicle transport	417	15	5.55	0.00056	0.00107281
GO:0098655	cation transmembrane transport	651	20	8.67	0.00056	0.00107281
GO:0008154	actin polymerization or depolymerization	175	9	2.33	0.00061	0.00116207
GO:0001101	response to acid chemical	2620	55	34.9	0.00064	0.00120575
GO:0098771	inorganic ion homeostasis	423	15	5.63	0.00064	0.00120575
GO:0048878	chemical homeostasis	660	20	8.79	0.00066	0.00123659
GO:0006950	response to stress	11564	189	154.03	0.00075	0.00139754
GO:0034613	cellular protein localization	1303	32	17.36	0.00079	0.00145616
GO:0044036	cell wall macromolecule metabolic process	387	14	5.15	0.00079	0.00145616
GO:1901576	organic substance biosynthetic process	10041	167	133.75	0.00081	0.00147706
GO:0009832	plant-type cell wall biogenesis	260	11	3.46	0.00081	0.00147706
GO:0009914	hormone transport	147	8	1.96	0.00084	0.00152362
GO:0042592	homeostatic process	1878	42	25.02	0.00085	0.0015336
GO:0090627	plant epidermal cell differentiation	304	12	4.05	0.00088	0.00157937
GO:0010383	cell wall polysaccharide metabolic process	264	11	3.52	0.00092	0.00162549
GO:0016032	viral process	84	6	1.12	0.00092	0.00162549
GO:0010256	endomembrane system organization	224	10	2.98	0.00092	0.00162549
GO:0009969	xyloglucan biosynthetic process	15	3	0.2	0.00095	0.00166128
GO:0061615	glycolytic process through fructose-6-phosphate	15	3	0.2	0.00095	0.00166128
GO:0071555	cell wall organization	889	24	11.84	0.00101	0.00175719
GO:0006865	amino acid transport	227	10	3.02	0.00102	0.00176558
GO:0009834	plant-type secondary cell wall biogenesis	86	6	1.15	0.00104	0.0017732
GO:0032984	protein-containing complex disassembly	86	6	1.15	0.00104	0.0017732
GO:0099402	plant organ development	1551	36	20.66	0.00104	0.0017732
GO:0022411	cellular component disassembly	119	7	1.59	0.00111	0.00188313
GO:0045489	pectin biosynthetic process	59	5	0.79	0.00114	0.00192446
GO:0010417	glucuronoxylan biosynthetic process	16	3	0.21	0.00116	0.00192956
GO:0032535	regulation of cellular component size	231	10	3.08	0.00116	0.00192956
GO:0090066	regulation of anatomical structure size	231	10	3.08	0.00116	0.00192956
GO:0030029	actin filament-based process	272	11	3.62	0.00117	0.00193675
GO:0009641	shade avoidance	35	4	0.47	0.00118	0.00194386
GO:0010410	hemicellulose metabolic process	232	10	3.09	0.0012	0.00196731
GO:0032501	multicellular organismal process	9713	161	129.38	0.00121	0.00197421
GO:0034284	response to monosaccharide	156	8	2.08	0.00123	0.00199729
GO:0019439	aromatic compound catabolic process	747	21	9.95	0.00125	0.00201061
GO:0032502	developmental process	10348	170	137.84	0.00125	0.00201061
GO:0009791	post-embryonic development	4341	81	57.82	0.00128	0.0020492
GO:0000578	embryonic axis specification	17	3	0.23	0.00139	0.00221491
GO:0071310	cellular response to organic substance	1464	34	19.5	0.00141	0.00222597
GO:0034599	cellular response to oxidative stress	124	7	1.65	0.00141	0.00222597
GO:0019321	pentose metabolic process	62	5	0.83	0.00143	0.00223683
GO:0009250	glucan biosynthetic process	412	14	5.49	0.00143	0.00223683
GO:0051641	cellular localization	1696	38	22.59	0.00144	0.00224219
GO:0071702	organic substance transport	2353	49	31.34	0.00148	0.002294
GO:0007030	Golgi organization	161	8	2.14	0.0015	0.00231448
GO:0070588	calcium ion transmembrane transport	93	6	1.24	0.00156	0.00239622
GO:0006820	anion transport	710	20	9.46	0.00158	0.00241605
GO:0071705	nitrogen compound transport	2123	45	28.28	0.00163	0.00248138
GO:1905392	plant organ morphogenesis	765	21	10.19	0.00166	0.00251582
GO:0033273	response to vitamin	5	2	0.07	0.00172	0.00259522
GO:1901361	organic cyclic compound catabolic process	769	21	10.24	0.00177	0.0026589
GO:0051188	cofactor biosynthetic process	721	20	9.6	0.00188	0.00281175
GO:0045229	external encapsulating structure organization	935	24	12.45	0.00196	0.0029186
GO:0033037	polysaccharide localization	67	5	0.89	0.00202	0.0029819
GO:0052545	callose localization	67	5	0.89	0.00202	0.0029819
GO:0006979	response to oxidative stress	675	19	8.99	0.00206	0.00301485
GO:0009653	anatomical structure morphogenesis	4417	81	58.84	0.00206	0.00301485
GO:0009225	nucleotide-sugar metabolic process	68	5	0.91	0.00216	0.0031343
GO:0072507	divalent inorganic cation homeostasis	68	5	0.91	0.00216	0.0031343
GO:0006090	pyruvate metabolic process	480	15	6.39	0.00222	0.00320771
GO:0007015	actin filament organization	211	9	2.81	0.00223	0.00320857
GO:0015031	protein transport	1566	35	20.86	0.00227	0.00325239
GO:0048856	anatomical structure development	9869	161	131.46	0.00239	0.00341
GO:0015833	peptide transport	1632	36	21.74	0.00245	0.00348075
GO:0009725	response to hormone	3098	60	41.27	0.00246	0.00348075
GO:0009719	response to endogenous stimulus	5836	102	77.74	0.00248	0.0034942
GO:0045184	establishment of protein localization	1575	35	20.98	0.00249	0.0034942
GO:0000461	endonucleolytic cleavage to generate mature 3'-end of SSU-rRNA from (SSU-rRNA, 5.8S rRNA, LSU-rRNA)	6	2	0.08	0.00256	0.0035777
GO:0006002	fructose 6-phosphate metabolic process	21	3	0.28	0.00262	0.00363179
GO:0030834	regulation of actin filament depolymerization	21	3	0.28	0.00262	0.00363179
GO:0071695	anatomical structure maturation	490	15	6.53	0.0027	0.00372753
GO:0009606	tropism	304	11	4.05	0.00278	0.0038225
GO:0006816	calcium ion transport	178	8	2.37	0.0028	0.00383454
GO:0042886	amide transport	1652	36	22	0.00298	0.00405696
GO:0009269	response to desiccation	22	3	0.29	0.003	0.00405696
GO:0006886	intracellular protein transport	1190	28	15.85	0.003	0.00405696
GO:0007010	cytoskeleton organization	647	18	8.62	0.00301	0.00405696
GO:0009734	auxin-activated signaling pathway	223	9	2.97	0.00323	0.00431933
GO:0006091	generation of precursor metabolites and energy	1959	41	26.09	0.00323	0.00431933
GO:0010118	stomatal movement	145	7	1.93	0.00342	0.00455555
GO:0097435	supramolecular fiber organization	313	11	4.17	0.00347	0.00460416
GO:0006290	pyrimidine dimer repair	7	2	0.09	0.00356	0.00470527
GO:0030036	actin cytoskeleton organization	227	9	3.02	0.00363	0.00477927
GO:0021700	developmental maturation	507	15	6.75	0.0037	0.00485269
GO:0009861	jasmonic acid and ethylene-dependent systemic resistance	24	3	0.32	0.00386	0.00498583
GO:0030837	negative regulation of actin filament polymerization	24	3	0.32	0.00386	0.00498583
GO:0031333	negative regulation of protein complex assembly	24	3	0.32	0.00386	0.00498583
GO:0032272	negative regulation of protein polymerization	24	3	0.32	0.00386	0.00498583
GO:0007275	multicellular organism development	8950	146	119.22	0.00407	0.00523725
GO:0006882	cellular zinc ion homeostasis	25	3	0.33	0.00435	0.00551431
GO:0035265	organ growth	25	3	0.33	0.00435	0.00551431
GO:1901879	regulation of protein depolymerization	25	3	0.33	0.00435	0.00551431
GO:2000022	regulation of jasmonic acid mediated signaling pathway	25	3	0.33	0.00435	0.00551431
GO:0006662	glycerol ether metabolic process	50	4	0.67	0.00442	0.0055617
GO:0018904	ether metabolic process	50	4	0.67	0.00442	0.0055617
GO:0009607	response to biotic stimulus	3249	61	43.28	0.00448	0.00561647
GO:0015729	oxaloacetate transport	8	2	0.11	0.0047	0.00576511
GO:0033319	UDP-D-xylose metabolic process	8	2	0.11	0.0047	0.00576511
GO:0033320	UDP-D-xylose biosynthetic process	8	2	0.11	0.0047	0.00576511
GO:0040014	regulation of multicellular organism growth	8	2	0.11	0.0047	0.00576511
GO:0097064	ncRNA export from nucleus	8	2	0.11	0.0047	0.00576511
GO:1902356	oxaloacetate(2-) transmembrane transport	8	2	0.11	0.0047	0.00576511
GO:0006006	glucose metabolic process	237	9	3.16	0.00479	0.00585444
GO:0009625	response to insect	26	3	0.35	0.00487	0.00586809
GO:0051494	negative regulation of cytoskeleton organization	26	3	0.35	0.00487	0.00586809
GO:1902904	negative regulation of supramolecular fiber organization	26	3	0.35	0.00487	0.00586809
GO:0007389	pattern specification process	423	13	5.63	0.00487	0.00586809
GO:0010411	xyloglucan metabolic process	52	4	0.69	0.00509	0.00611158
GO:0006888	ER to Golgi vesicle-mediated transport	157	7	2.09	0.00527	0.00630551
GO:0090407	organophosphate biosynthetic process	1185	27	15.78	0.00537	0.00640269
GO:0044249	cellular biosynthetic process	9723	156	129.51	0.00548	0.00651108
GO:1902600	proton transmembrane transport	243	9	3.24	0.00562	0.00663186
GO:0009967	positive regulation of signal transduction	85	5	1.13	0.00564	0.00663186
GO:0023056	positive regulation of signaling	85	5	1.13	0.00564	0.00663186
GO:0007167	enzyme linked receptor protein signaling pathway	289	10	3.85	0.00578	0.00676181
GO:0044038	cell wall macromolecule biosynthetic process	201	8	2.68	0.00581	0.00676181
GO:0070589	cellular component macromolecule biosynthetic process	201	8	2.68	0.00581	0.00676181
GO:0009408	response to heat	336	11	4.48	0.00585	0.0067852
GO:0015689	molybdate ion transport	9	2	0.12	0.00599	0.00687702
GO:0015742	alpha-ketoglutarate transport	9	2	0.12	0.00599	0.00687702
GO:0008064	regulation of actin polymerization or depolymerization	161	7	2.14	0.00603	0.00687702
GO:0030832	regulation of actin filament length	161	7	2.14	0.00603	0.00687702
GO:0110053	regulation of actin filament organization	161	7	2.14	0.00603	0.00687702
GO:0015711	organic anion transport	435	13	5.79	0.00611	0.00694503
GO:0032870	cellular response to hormone stimulus	1258	28	16.76	0.0063	0.00713721
GO:0032956	regulation of actin cytoskeleton organization	163	7	2.17	0.00644	0.00724766
GO:0032970	regulation of actin filament-based process	163	7	2.17	0.00644	0.00724766
GO:0043436	oxoacid metabolic process	2542	49	33.86	0.00653	0.00732477
GO:0006898	receptor-mediated endocytosis	29	3	0.39	0.00664	0.00742176
GO:0043207	response to external biotic stimulus	1440	31	19.18	0.00666	0.00742176
GO:0006082	organic acid metabolic process	2548	49	33.94	0.00681	0.0075642
GO:0006732	coenzyme metabolic process	815	20	10.86	0.00721	0.0079825
GO:1902903	regulation of supramolecular fiber organization	167	7	2.22	0.00732	0.00807806
GO:0000447	endonucleolytic cleavage in ITS1 to separate SSU-rRNA from 5.8S rRNA and LSU-rRNA from tricistronic rRNA transcript (SSU-rRNA, 5.8S rRNA, LSU-rRNA)	10	2	0.13	0.00743	0.00809466
GO:0010358	leaf shaping	10	2	0.13	0.00743	0.00809466
GO:0019676	ammonia assimilation cycle	10	2	0.13	0.00743	0.00809466
GO:0035264	multicellular organism growth	10	2	0.13	0.00743	0.00809466
GO:0010647	positive regulation of cell communication	91	5	1.21	0.0075	0.0081449
GO:0070838	divalent metal ion transport	301	10	4.01	0.0076	0.0082273
GO:0009624	response to nematode	92	5	1.23	0.00785	0.00847104
GO:0033554	cellular response to stress	1699	35	22.63	0.00788	0.00847659
GO:0009266	response to temperature stimulus	939	22	12.51	0.00835	0.00895393
GO:0071495	cellular response to endogenous stimulus	1288	28	17.16	0.0085	0.00908621
GO:0003333	amino acid transmembrane transport	132	6	1.76	0.00871	0.00921622
GO:0046685	response to arsenic-containing substance	32	3	0.43	0.00875	0.00921622
GO:0072511	divalent inorganic cation transport	308	10	4.1	0.00886	0.00921622
GO:0009826	unidimensional cell growth	406	12	5.41	0.00894	0.00921622
GO:0010255	glucose mediated signaling pathway	11	2	0.15	0.009	0.00921622
GO:0017006	protein-tetrapyrrole linkage	11	2	0.15	0.009	0.00921622
GO:0044000	movement in host	11	2	0.15	0.009	0.00921622
GO:0046739	transport of virus in multicellular host	11	2	0.15	0.009	0.00921622
GO:0046794	transport of virus	11	2	0.15	0.009	0.00921622
GO:0051814	movement in other organism involved in symbiotic interaction	11	2	0.15	0.009	0.00921622
GO:0052126	movement in host environment	11	2	0.15	0.009	0.00921622
GO:0052192	movement in environment of other organism involved in symbiotic interaction	11	2	0.15	0.009	0.00921622
GO:0070973	protein localization to endoplasmic reticulum exit site	11	2	0.15	0.009	0.00921622
GO:0072583	clathrin-dependent endocytosis	11	2	0.15	0.009	0.00921622
GO:1901605	alpha-amino acid metabolic process	724	18	9.64	0.00924	0.00940549
GO:0048588	developmental cell growth	310	10	4.13	0.00924	0.00940549
GO:0032880	regulation of protein localization	62	4	0.83	0.00945	0.00959063
GO:0007178	transmembrane receptor protein serine/threonine kinase signaling pathway	219	8	2.92	0.00951	0.00959628
GO:0007584	response to nutrient	33	3	0.44	0.00954	0.00959628
GO:0055069	zinc ion homeostasis	33	3	0.44	0.00954	0.00959628
GO:0009630	gravitropism	176	7	2.34	0.00962	0.00964829
GO:0042545	cell wall modification	266	9	3.54	0.00987	0.00987

## Sheet: MMgreenyellow
GO.ID	Term	Annotated	Significant	Expected	classicFisher	p_adj
GO:0071103	DNA conformation change	204	6	0.38	2.4e-06	0.0003696
GO:0046483	heterocycle metabolic process	17940	54	33.46	5.7e-06	0.00038115
GO:0034641	cellular nitrogen compound metabolic process	19281	56	35.96	9.8e-06	0.00038115
GO:0006725	cellular aromatic compound metabolic process	18231	54	34.01	9.9e-06	0.00038115
GO:0006260	DNA replication	413	7	0.77	1.3e-05	0.0004004
GO:0008283	cell proliferation	295	6	0.55	2e-05	0.00040425
GO:0006139	nucleobase-containing compound metabolic process	17581	52	32.79	2e-05	0.00040425
GO:0009058	biosynthetic process	20782	58	38.76	2.1e-05	0.00040425
GO:0006325	chromatin organization	856	9	1.6	3.2e-05	0.0005082
GO:1901360	organic cyclic compound metabolic process	18369	53	34.26	3.3e-05	0.0005082
GO:0018205	peptidyl-lysine modification	504	7	0.94	4.6e-05	0.000641667
GO:1901576	organic substance biosynthetic process	10041	35	18.73	5.7e-05	0.000641667
GO:0006270	DNA replication initiation	113	4	0.21	6.2e-05	0.000641667
GO:0006305	DNA alkylation	228	5	0.43	7.1e-05	0.000641667
GO:0006306	DNA methylation	228	5	0.43	7.1e-05	0.000641667
GO:0006323	DNA packaging	117	4	0.22	7.1e-05	0.000641667
GO:0044249	cellular biosynthetic process	9723	34	18.14	7.4e-05	0.000641667
GO:0051276	chromosome organization	1207	10	2.25	8.5e-05	0.000641667
GO:0048229	gametophyte development	557	7	1.04	8.5e-05	0.000641667
GO:0044728	DNA methylation or demethylation	238	5	0.44	8.7e-05	0.000641667
GO:0006304	DNA modification	240	5	0.45	9e-05	0.000641667
GO:0006557	S-adenosylmethioninamine biosynthetic process	8	2	0.01	9.6e-05	0.000641667
GO:0046499	S-adenosylmethioninamine metabolic process	8	2	0.01	9.6e-05	0.000641667
GO:0009909	regulation of flower development	397	6	0.74	0.0001	0.000641667
GO:0044237	cellular metabolic process	28953	70	54	0.00012	0.0007392
GO:0048580	regulation of post-embryonic development	605	7	1.13	0.00014	0.000825
GO:0044281	small molecule metabolic process	3724	18	6.95	0.00015	0.000825
GO:0006597	spermine biosynthetic process	10	2	0.02	0.00015	0.000825
GO:0006308	DNA catabolic process	11	2	0.02	0.00019	0.0009625
GO:0006342	chromatin silencing	285	5	0.53	0.0002	0.0009625
GO:0018022	peptidyl-lysine methylation	285	5	0.53	0.0002	0.0009625
GO:0045814	negative regulation of gene expression, epigenetic	285	5	0.53	0.0002	0.0009625
GO:0008215	spermine metabolic process	12	2	0.02	0.00022	0.000996471
GO:0033356	UDP-L-arabinose metabolic process	12	2	0.02	0.00022	0.000996471
GO:0016569	covalent chromatin modification	653	7	1.22	0.00023	0.001012
GO:0006275	regulation of DNA replication	160	4	0.3	0.00024	0.00102667
GO:0010389	regulation of G2/M transition of mitotic cell cycle	69	3	0.13	0.0003	0.00117333
GO:0051567	histone H3-K9 methylation	171	4	0.32	0.00031	0.00117333
GO:0009309	amine biosynthetic process	70	3	0.13	0.00031	0.00117333
GO:0042401	cellular biogenic amine biosynthetic process	70	3	0.13	0.00031	0.00117333
GO:0061647	histone H3-K9 modification	173	4	0.32	0.00032	0.00117333
GO:0048831	regulation of shoot system development	491	6	0.92	0.00032	0.00117333
GO:0000086	G2/M transition of mitotic cell cycle	71	3	0.13	0.00033	0.00118186
GO:1902749	regulation of cell cycle G2/M phase transition	72	3	0.13	0.00034	0.00119
GO:0055086	nucleobase-containing small molecule metabolic process	1197	9	2.23	0.0004	0.00131064
GO:0044839	cell cycle G2/M phase transition	76	3	0.14	0.0004	0.00131064
GO:2000241	regulation of reproductive process	511	6	0.95	0.0004	0.00131064
GO:0006268	DNA unwinding involved in DNA replication	16	2	0.03	0.00041	0.00131542
GO:0016458	gene silencing	516	6	0.96	0.00042	0.00132
GO:0006261	DNA-dependent DNA replication	337	5	0.63	0.00043	0.0013244
GO:0016570	histone modification	524	6	0.98	0.00046	0.00136231
GO:0032259	methylation	968	8	1.81	0.00046	0.00136231
GO:0040029	regulation of gene expression, epigenetic	752	7	1.4	0.00053	0.00145895
GO:0006479	protein methylation	352	5	0.66	0.00053	0.00145895
GO:0008213	protein alkylation	352	5	0.66	0.00053	0.00145895
GO:2000026	regulation of multicellular organismal development	756	7	1.41	0.00054	0.00145895
GO:0009555	pollen development	354	5	0.66	0.00054	0.00145895
GO:0031497	chromatin assembly	93	3	0.17	0.00072	0.00191172
GO:0008295	spermidine biosynthetic process	22	2	0.04	0.00078	0.00202767
GO:0051239	regulation of multicellular organismal process	807	7	1.51	0.00079	0.00202767
GO:0008216	spermidine metabolic process	24	2	0.04	0.00092	0.00232262
GO:0043414	macromolecule methylation	605	6	1.13	0.00096	0.00238452
GO:0006807	nitrogen compound metabolic process	29163	68	54.4	0.00103	0.00251778
GO:0018193	peptidyl-amino acid modification	850	7	1.59	0.00107	0.00257469
GO:1901990	regulation of mitotic cell cycle phase transition	111	3	0.21	0.0012	0.00284308
GO:0008104	protein localization	1700	10	3.17	0.00125	0.00285353
GO:0006914	autophagy	113	3	0.21	0.00126	0.00285353
GO:0061919	process utilizing autophagic mechanism	113	3	0.21	0.00126	0.00285353
GO:0006346	methylation-dependent chromatin silencing	114	3	0.21	0.0013	0.00286
GO:0043687	post-translational protein modification	114	3	0.21	0.0013	0.00286
GO:0034654	nucleobase-containing compound biosynthetic process	4471	18	8.34	0.00133	0.00288479
GO:0001558	regulation of cell growth	116	3	0.22	0.00136	0.00290889
GO:0018130	heterocycle biosynthetic process	4872	19	9.09	0.00139	0.00291351
GO:1901987	regulation of cell cycle phase transition	117	3	0.22	0.0014	0.00291351
GO:0009308	amine metabolic process	263	4	0.49	0.00152	0.00308
GO:0071704	organic substance metabolic process	33312	74	62.14	0.00154	0.00308
GO:0006596	polyamine biosynthetic process	31	2	0.06	0.00154	0.00308
GO:0034968	histone lysine methylation	267	4	0.5	0.00161	0.00317872
GO:0044772	mitotic cell cycle phase transition	124	3	0.23	0.00165	0.00321475
GO:1901362	organic cyclic compound biosynthetic process	5342	20	9.96	0.00167	0.00321475
GO:0042451	purine nucleoside biosynthetic process	33	2	0.06	0.00175	0.00326118
GO:0046129	purine ribonucleoside biosynthetic process	33	2	0.06	0.00175	0.00326118
GO:1903047	mitotic cell cycle process	462	5	0.86	0.00177	0.00326118
GO:0044238	primary metabolic process	32760	73	61.11	0.0018	0.00326118
GO:0090304	nucleic acid metabolic process	9620	30	17.94	0.0018	0.00326118
GO:0006333	chromatin assembly or disassembly	129	3	0.24	0.00185	0.00327471
GO:0070192	chromosome organization involved in meiotic cell cycle	129	3	0.24	0.00185	0.00327471
GO:0051052	regulation of DNA metabolic process	284	4	0.53	0.00201	0.00340083
GO:0044770	cell cycle phase transition	134	3	0.25	0.00206	0.00340083
GO:0016070	RNA metabolic process	5843	21	10.9	0.00208	0.00340083
GO:0032875	regulation of DNA endoreduplication	36	2	0.07	0.00208	0.00340083
GO:0008380	RNA splicing	480	5	0.9	0.00209	0.00340083
GO:0045892	negative regulation of transcription, DNA-templated	481	5	0.9	0.00211	0.00340083
GO:0019438	aromatic compound biosynthetic process	5050	19	9.42	0.00211	0.00340083
GO:0010467	gene expression	7520	25	14.03	0.00211	0.00340083
GO:0044271	cellular nitrogen compound biosynthetic process	7097	24	13.24	0.00212	0.00340083
GO:0016444	somatic cell DNA recombination	37	2	0.07	0.00219	0.00347691
GO:0006576	cellular biogenic amine metabolic process	138	3	0.26	0.00224	0.00352
GO:1902679	negative regulation of RNA biosynthetic process	505	5	0.94	0.0026	0.004004
GO:1903507	negative regulation of nucleic acid-templated transcription	505	5	0.94	0.0026	0.004004
GO:0051253	negative regulation of RNA metabolic process	509	5	0.95	0.00269	0.00410158
GO:0006012	galactose metabolic process	42	2	0.08	0.00282	0.00425765
GO:0065004	protein-DNA complex assembly	152	3	0.28	0.00294	0.00439573
GO:0016571	histone methylation	319	4	0.6	0.00306	0.00453115
GO:0090329	regulation of DNA-dependent DNA replication	44	2	0.08	0.00309	0.004532
GO:0019219	regulation of nucleobase-containing compound metabolic process	3682	15	6.87	0.00317	0.00460547
GO:0000910	cytokinesis	327	4	0.61	0.00334	0.0048071
GO:0045934	negative regulation of nucleobase-containing compound metabolic process	541	5	1.01	0.00348	0.00496222
GO:2000113	negative regulation of cellular macromolecule biosynthetic process	544	5	1.01	0.00357	0.00504385
GO:0071824	protein-DNA complex subunit organization	171	3	0.32	0.00409	0.005726
GO:0033036	macromolecule localization	2008	10	3.75	0.00418	0.00579928
GO:0010558	negative regulation of macromolecule biosynthetic process	568	5	1.06	0.00428	0.005885
GO:0031326	regulation of cellular biosynthetic process	3815	15	7.12	0.00442	0.00599789
GO:0044106	cellular amine metabolic process	176	3	0.33	0.00444	0.00599789
GO:0009889	regulation of biosynthetic process	3874	15	7.23	0.0051	0.00680909
GO:0006595	polyamine metabolic process	57	2	0.11	0.00513	0.00680909
GO:0031327	negative regulation of cellular biosynthetic process	596	5	1.11	0.00523	0.00680909
GO:0051225	spindle assembly	58	2	0.11	0.00531	0.00680909
GO:0044403	symbiont process	188	3	0.35	0.00533	0.00680909
GO:0009890	negative regulation of biosynthetic process	599	5	1.12	0.00534	0.00680909
GO:0050793	regulation of developmental process	1135	7	2.12	0.00535	0.00680909
GO:0051252	regulation of RNA metabolic process	3534	14	6.59	0.00562	0.0070941
GO:0048519	negative regulation of biological process	1781	9	3.32	0.00597	0.00747463
GO:0031323	regulation of cellular metabolic process	4373	16	8.16	0.00652	0.00809742
GO:0007276	gamete generation	204	3	0.38	0.00667	0.00821333
GO:0031047	gene silencing by RNA	399	4	0.74	0.00672	0.00821333
GO:0009225	nucleotide-sugar metabolic process	68	2	0.13	0.00723	0.00856477
GO:0032392	DNA geometric change	68	2	0.13	0.00723	0.00856477
GO:0032508	DNA duplex unwinding	68	2	0.13	0.00723	0.00856477
GO:0046128	purine ribonucleoside metabolic process	68	2	0.13	0.00723	0.00856477
GO:1901135	carbohydrate derivative metabolic process	1847	9	3.45	0.00751	0.00882855
GO:0044419	interspecies interaction between organisms	215	3	0.4	0.0077	0.00898333
GO:0010026	trichome differentiation	216	3	0.4	0.0078	0.00902326
GO:0042278	purine nucleoside metabolic process	71	2	0.13	0.00786	0.00902326
GO:0010629	negative regulation of gene expression	929	6	1.73	0.00791	0.00902326
GO:0000911	cytokinesis by cell plate formation	220	3	0.41	0.0082	0.00926232
GO:0007346	regulation of mitotic cell cycle	221	3	0.41	0.0083	0.00926232
GO:0010564	regulation of cell cycle process	221	3	0.41	0.0083	0.00926232
GO:0040008	regulation of growth	427	4	0.8	0.00848	0.00939511
GO:0006396	RNA processing	1559	8	2.91	0.00866	0.00947457
GO:0015031	protein transport	1566	8	2.92	0.00888	0.00947457
GO:0000278	mitotic cell cycle	682	5	1.27	0.00909	0.00947457
GO:0010556	regulation of macromolecule biosynthetic process	3739	14	6.97	0.00909	0.00947457
GO:0032506	cytokinetic process	229	3	0.43	0.00914	0.00947457
GO:1902410	mitotic cytokinetic process	229	3	0.43	0.00914	0.00947457
GO:0045184	establishment of protein localization	1575	8	2.94	0.00918	0.00947457
GO:0006334	nucleosome assembly	77	2	0.14	0.00919	0.00947457
GO:0071071	regulation of phospholipid biosynthetic process	5	1	0.01	0.00929	0.00947457
GO:0071266	'de novo' L-methionine biosynthetic process	5	1	0.01	0.00929	0.00947457
GO:0090207	regulation of triglyceride metabolic process	5	1	0.01	0.00929	0.00947457
GO:1903725	regulation of phospholipid metabolic process	5	1	0.01	0.00929	0.00947457
GO:0009965	leaf morphogenesis	233	3	0.43	0.00958	0.00965
GO:0051302	regulation of cell division	79	2	0.15	0.00965	0.00965
GO:0051510	regulation of unidimensional cell growth	79	2	0.15	0.00965	0.00965

## Sheet: MMgrey60
GO.ID	Term	Annotated	Significant	Expected	classicFisher	p_adj
GO:0006414	translational elongation	102	4	0.15	1.5e-05	0.0007375
GO:0010038	response to metal ion	596	7	0.86	2.5e-05	0.0007375
GO:0044282	small molecule catabolic process	656	7	0.95	4.6e-05	0.000904667
GO:0046688	response to copper ion	15	2	0.02	0.00021	0.002714
GO:0044281	small molecule metabolic process	3724	15	5.39	0.00023	0.002714
GO:0009266	response to temperature stimulus	939	7	1.36	0.00042	0.00354
GO:0046686	response to cadmium ion	433	5	0.63	0.00042	0.00354
GO:0019752	carboxylic acid metabolic process	2428	11	3.52	0.00069	0.004189
GO:0043462	regulation of ATPase activity	27	2	0.04	0.00071	0.004189
GO:1901575	organic substance catabolic process	2843	12	4.12	0.00071	0.004189
GO:0019318	hexose metabolic process	295	4	0.43	0.0009	0.00429857
GO:0009651	response to salt stress	779	6	1.13	0.00093	0.00429857
GO:0043436	oxoacid metabolic process	2542	11	3.68	0.001	0.00429857
GO:0006082	organic acid metabolic process	2548	11	3.69	0.00102	0.00429857
GO:0015979	photosynthesis	839	6	1.22	0.00136	0.00534933
GO:0006970	response to osmotic stress	868	6	1.26	0.00162	0.00569176
GO:1901566	organonitrogen compound biosynthetic process	4497	15	6.51	0.00164	0.00569176
GO:0009911	positive regulation of flower development	43	2	0.06	0.0018	0.0059
GO:0005996	monosaccharide metabolic process	376	4	0.54	0.0022	0.0065785
GO:0044248	cellular catabolic process	2812	11	4.07	0.00223	0.0065785
GO:0046700	heterocycle catabolic process	646	5	0.94	0.00247	0.00666957
GO:0044270	cellular nitrogen compound catabolic process	649	5	0.94	0.00252	0.00666957
GO:0055114	oxidation-reduction process	2868	11	4.15	0.0026	0.00666957
GO:0006457	protein folding	435	4	0.63	0.0037	0.00880931
GO:0006412	translation	2594	10	3.76	0.00399	0.00880931
GO:0043043	peptide biosynthetic process	2600	10	3.77	0.00405	0.00880931
GO:2000243	positive regulation of reproductive process	68	2	0.1	0.00442	0.00880931
GO:0009628	response to abiotic stimulus	6005	17	8.7	0.00443	0.00880931
GO:0010608	posttranscriptional regulation of gene expression	461	4	0.67	0.00454	0.00880931
GO:0010035	response to inorganic substance	1448	7	2.1	0.00491	0.00880931
GO:0006006	glucose metabolic process	237	3	0.34	0.00499	0.00880931
GO:0032787	monocarboxylic acid metabolic process	1458	7	2.11	0.00509	0.00880931
GO:1901361	organic cyclic compound catabolic process	769	5	1.11	0.00517	0.00880931
GO:0006090	pyruvate metabolic process	480	4	0.7	0.00524	0.00880931
GO:0043604	amide biosynthetic process	2721	10	3.94	0.00557	0.00880931
GO:0019320	hexose catabolic process	78	2	0.11	0.00578	0.00880931
GO:0006518	peptide metabolic process	2754	10	3.99	0.00605	0.00880931
GO:0006081	cellular aldehyde metabolic process	507	4	0.73	0.00634	0.00880931
GO:0009607	response to biotic stimulus	3249	11	4.71	0.00667	0.00880931
GO:0019243	methylglyoxal catabolic process to D-lactate via S-lactoyl-glutathione	84	2	0.12	0.00667	0.00880931
GO:0046365	monosaccharide catabolic process	84	2	0.12	0.00667	0.00880931
GO:0009742	brassinosteroid mediated signaling pathway	88	2	0.13	0.0073	0.00880931
GO:0043401	steroid hormone mediated signaling pathway	88	2	0.13	0.0073	0.00880931
GO:0048545	response to steroid hormone	88	2	0.13	0.0073	0.00880931
GO:0071383	cellular response to steroid hormone stimulus	88	2	0.13	0.0073	0.00880931
GO:0061727	methylglyoxal catabolic process to lactate	89	2	0.13	0.00746	0.00880931
GO:0009240	isopentenyl diphosphate biosynthetic process	275	3	0.4	0.00752	0.00880931
GO:0046490	isopentenyl diphosphate metabolic process	275	3	0.4	0.00752	0.00880931
GO:0071367	cellular response to brassinosteroid stimulus	90	2	0.13	0.00762	0.00880931
GO:0009438	methylglyoxal metabolic process	91	2	0.13	0.00779	0.00880931
GO:0042182	ketone catabolic process	91	2	0.13	0.00779	0.00880931
GO:0051596	methylglyoxal catabolic process	91	2	0.13	0.00779	0.00880931
GO:0048582	positive regulation of post-embryonic development	93	2	0.13	0.00812	0.00880931
GO:0046185	aldehyde catabolic process	94	2	0.14	0.00829	0.00880931
GO:0006089	lactate metabolic process	96	2	0.14	0.00863	0.00880931
GO:0006452	translational frameshifting	6	1	0.01	0.00866	0.00880931
GO:0033499	galactose catabolic process via UDP-galactose	6	1	0.01	0.00866	0.00880931
GO:0071457	cellular response to ozone	6	1	0.01	0.00866	0.00880931
GO:0016052	carbohydrate catabolic process	573	4	0.83	0.00965	0.00965

## Sheet: MMlightcyan
GO.ID	Term	Annotated	Significant	Expected	classicFisher	p_adj
GO:0009628	response to abiotic stimulus	6005	28	12.12	1.3e-05	0.00138833
GO:0009737	response to abscisic acid	1682	13	3.4	3.3e-05	0.00138833
GO:0097305	response to alcohol	1692	13	3.42	3.5e-05	0.00138833
GO:0033993	response to lipid	1920	13	3.88	0.00013	0.00266
GO:0051016	barbed-end actin filament capping	9	2	0.02	0.00014	0.00266
GO:0006457	protein folding	435	6	0.88	0.00026	0.00266
GO:0009970	cellular response to sulfate starvation	13	2	0.03	0.00031	0.00266
GO:0030041	actin filament polymerization	159	4	0.32	0.00031	0.00266
GO:0030833	regulation of actin filament polymerization	159	4	0.32	0.00031	0.00266
GO:0008064	regulation of actin polymerization or depolymerization	161	4	0.33	0.00033	0.00266
GO:0030832	regulation of actin filament length	161	4	0.33	0.00033	0.00266
GO:0032271	regulation of protein polymerization	161	4	0.33	0.00033	0.00266
GO:0110053	regulation of actin filament organization	161	4	0.33	0.00033	0.00266
GO:0032956	regulation of actin cytoskeleton organization	163	4	0.33	0.00035	0.00266
GO:0032970	regulation of actin filament-based process	163	4	0.33	0.00035	0.00266
GO:0031334	positive regulation of protein complex assembly	167	4	0.34	0.00038	0.00266
GO:1902903	regulation of supramolecular fiber organization	167	4	0.34	0.00038	0.00266
GO:0008154	actin polymerization or depolymerization	175	4	0.35	0.00045	0.00288105
GO:0044089	positive regulation of cellular component biogenesis	176	4	0.36	0.00046	0.00288105
GO:0061077	chaperone-mediated protein folding	76	3	0.15	0.0005	0.002905
GO:0051493	regulation of cytoskeleton organization	184	4	0.37	0.00054	0.002905
GO:0010639	negative regulation of organelle organization	82	3	0.17	0.00063	0.002905
GO:0051129	negative regulation of cellular component organization	82	3	0.17	0.00063	0.002905
GO:0000380	alternative mRNA splicing, via spliceosome	19	2	0.04	0.00067	0.002905
GO:0030835	negative regulation of actin filament depolymerization	19	2	0.04	0.00067	0.002905
GO:0051693	actin filament capping	19	2	0.04	0.00067	0.002905
GO:0009648	photoperiodism	197	4	0.4	0.0007	0.002905
GO:0043254	regulation of protein complex assembly	197	4	0.4	0.0007	0.002905
GO:0001101	response to acid chemical	2620	14	5.29	0.00076	0.002905
GO:0030834	regulation of actin filament depolymerization	21	2	0.04	0.00083	0.002905
GO:0043242	negative regulation of protein complex disassembly	21	2	0.04	0.00083	0.002905
GO:0045898	regulation of RNA polymerase II transcriptional preinitiation complex assembly	21	2	0.04	0.00083	0.002905
GO:0045899	positive regulation of RNA polymerase II transcriptional preinitiation complex assembly	21	2	0.04	0.00083	0.002905
GO:1901880	negative regulation of protein depolymerization	21	2	0.04	0.00083	0.002905
GO:0007015	actin filament organization	211	4	0.43	0.00091	0.003094
GO:0009651	response to salt stress	779	7	1.57	0.00104	0.00314854
GO:0030837	negative regulation of actin filament polymerization	24	2	0.05	0.00108	0.00314854
GO:0031333	negative regulation of protein complex assembly	24	2	0.05	0.00108	0.00314854
GO:0032272	negative regulation of protein polymerization	24	2	0.05	0.00108	0.00314854
GO:1901879	regulation of protein depolymerization	25	2	0.05	0.00117	0.00314854
GO:0030036	actin cytoskeleton organization	227	4	0.46	0.00119	0.00314854
GO:0032535	regulation of cellular component size	231	4	0.47	0.00127	0.00314854
GO:0090066	regulation of anatomical structure size	231	4	0.47	0.00127	0.00314854
GO:0051494	negative regulation of cytoskeleton organization	26	2	0.05	0.00127	0.00314854
GO:0060260	regulation of transcription initiation from RNA polymerase II promoter	26	2	0.05	0.00127	0.00314854
GO:0060261	positive regulation of transcription initiation from RNA polymerase II promoter	26	2	0.05	0.00127	0.00314854
GO:1902904	negative regulation of supramolecular fiber organization	26	2	0.05	0.00127	0.00314854
GO:2000144	positive regulation of DNA-templated transcription, initiation	26	2	0.05	0.00127	0.00314854
GO:0009416	response to light stimulus	1315	9	2.65	0.00138	0.00335143
GO:2000142	regulation of DNA-templated transcription, initiation	28	2	0.06	0.00147	0.0034986
GO:0044248	cellular catabolic process	2812	14	5.68	0.0015	0.0035
GO:0044087	regulation of cellular component biogenesis	245	4	0.49	0.00157	0.00354755
GO:0010675	regulation of cellular carbohydrate metabolic process	29	2	0.06	0.00158	0.00354755
GO:0051187	cofactor catabolic process	247	4	0.5	0.00162	0.00354836
GO:0048609	multicellular organismal reproductive process	419	5	0.85	0.00164	0.00354836
GO:0022411	cellular component disassembly	119	3	0.24	0.00184	0.00391
GO:0006970	response to osmotic stress	868	7	1.75	0.00192	0.00393931
GO:0051123	RNA polymerase II preinitiation complex assembly	32	2	0.06	0.00192	0.00393931
GO:0009314	response to radiation	1398	9	2.82	0.00209	0.00409889
GO:0051130	positive regulation of cellular component organization	265	4	0.54	0.00209	0.00409889
GO:0032504	multicellular organism reproduction	444	5	0.9	0.00211	0.00409889
GO:0030042	actin filament depolymerization	34	2	0.07	0.00217	0.00409889
GO:0043244	regulation of protein complex disassembly	34	2	0.07	0.00217	0.00409889
GO:0098754	detoxification	449	5	0.91	0.00221	0.00410922
GO:0051128	regulation of cellular component organization	661	6	1.33	0.00226	0.00413754
GO:0030029	actin filament-based process	272	4	0.55	0.0023	0.00414697
GO:0009791	post-embryonic development	4341	18	8.76	0.00243	0.0042525
GO:0033043	regulation of organelle organization	459	5	0.93	0.00243	0.0042525
GO:0051258	protein polymerization	279	4	0.56	0.00252	0.00434609
GO:0006995	cellular response to nitrogen starvation	37	2	0.07	0.00256	0.004352
GO:0051261	protein depolymerization	41	2	0.08	0.00314	0.00521644
GO:0048519	negative regulation of biological process	1781	10	3.6	0.00319	0.00521644
GO:0009636	response to toxic substance	709	6	1.43	0.0032	0.00521644
GO:0006094	gluconeogenesis	146	3	0.29	0.00328	0.00527459
GO:0019319	hexose biosynthetic process	148	3	0.3	0.00341	0.00541053
GO:0010033	response to organic substance	3784	16	7.64	0.00359	0.00557909
GO:0006109	regulation of carbohydrate metabolic process	44	2	0.09	0.00361	0.00557909
GO:1901800	positive regulation of proteasomal protein catabolic process	45	2	0.09	0.00377	0.00572405
GO:0097435	supramolecular fiber organization	313	4	0.63	0.0038	0.00572405
GO:1903052	positive regulation of proteolysis involved in cellular protein catabolic process	46	2	0.09	0.00394	0.00574928
GO:1903364	positive regulation of cellular protein catabolic process	46	2	0.09	0.00394	0.00574928
GO:0042743	hydrogen peroxide metabolic process	317	4	0.64	0.00397	0.00574928
GO:0044265	cellular macromolecule catabolic process	1260	8	2.54	0.00401	0.00574928
GO:0042744	hydrogen peroxide catabolic process	158	3	0.32	0.0041	0.005754
GO:0045732	positive regulation of protein catabolic process	47	2	0.09	0.00411	0.005754
GO:0061136	regulation of proteasomal protein catabolic process	49	2	0.1	0.00446	0.00606769
GO:0046364	monosaccharide biosynthetic process	164	3	0.33	0.00455	0.00606769
GO:0045862	positive regulation of proteolysis	50	2	0.1	0.00464	0.00606769
GO:0070897	transcription preinitiation complex assembly	50	2	0.1	0.00464	0.00606769
GO:1903050	regulation of proteolysis involved in cellular protein catabolic process	50	2	0.1	0.00464	0.00606769
GO:1903362	regulation of cellular protein catabolic process	50	2	0.1	0.00464	0.00606769
GO:0032446	protein modification by small protein conjugation	1023	7	2.07	0.00473	0.0060766
GO:0017001	antibiotic catabolic process	167	3	0.34	0.00478	0.0060766
GO:0006511	ubiquitin-dependent protein catabolic process	771	6	1.56	0.0048	0.0060766
GO:0019941	modification-dependent protein catabolic process	775	6	1.56	0.00492	0.00616295
GO:0000741	karyogamy	53	2	0.11	0.0052	0.00644583
GO:0006972	hyperosmotic response	174	3	0.35	0.00536	0.00651495
GO:0006367	transcription initiation from RNA polymerase II promoter	54	2	0.11	0.00539	0.00651495
GO:0043632	modification-dependent macromolecule catabolic process	791	6	1.6	0.00542	0.00651495
GO:0043562	cellular response to nitrogen levels	55	2	0.11	0.00558	0.0066402
GO:0030433	ubiquitin-dependent ERAD pathway	56	2	0.11	0.00578	0.0068101
GO:0042176	regulation of protein catabolic process	57	2	0.12	0.00599	0.00698833
GO:0009407	toxin catabolic process	185	3	0.37	0.00634	0.00732485
GO:1901700	response to oxygen-containing compound	3311	14	6.68	0.00652	0.00744311
GO:0036503	ERAD pathway	60	2	0.12	0.00661	0.00744311
GO:0042221	response to chemical	5153	19	10.4	0.00663	0.00744311
GO:0048523	negative regulation of cellular process	1094	7	2.21	0.00676	0.00751813
GO:0005996	monosaccharide metabolic process	376	4	0.76	0.00721	0.00794435
GO:0016071	mRNA metabolic process	843	6	1.7	0.00732	0.00799156
GO:0006635	fatty acid beta-oxidation	200	3	0.4	0.00785	0.00849227
GO:0006357	regulation of transcription by RNA polymerase II	612	5	1.24	0.00811	0.0086945
GO:0009892	negative regulation of metabolic process	1140	7	2.3	0.00838	0.00890375
GO:0009404	toxin metabolic process	208	3	0.42	0.00874	0.00920407
GO:0010035	response to inorganic substance	1448	8	2.92	0.00902	0.00939583
GO:0019395	fatty acid oxidation	211	3	0.43	0.00908	0.00939583
GO:0009725	response to hormone	3098	13	6.25	0.0093	0.00954052
GO:0043624	cellular protein complex disassembly	72	2	0.15	0.0094	0.00956068
GO:0072593	reactive oxygen species metabolic process	412	4	0.83	0.00985	0.00992
GO:0045944	positive regulation of transcription by RNA polymerase II	218	3	0.44	0.00992	0.00992

[truncated: 12 more sheets: MMlightgreen, MMlightyellow, MMmagenta, MMmidnightblue, MMpink, MMpurple, MMred, MMroyalblue, MMsalmon, MMtan, MMturquoise, MMyellow]
